# Supplementary material for: The Viral Class II Membrane Fusion Machinery: Divergent Evolution from an Ancestral Heterodimer
Source: Viruses. 2021 Nov 26;13(12):2368. doi: 10.3390/v13122368 (PMC8706100; doi:10.3390/v13122368)
Supplement: Supplementary file 1 [file viruses-13-02368-s001.zip]

Archive with 4 entries (4 files):
- Supl_File1_RVFV_Gn_Fig2A.pdb
- Supl_File2_TSWV_Gn_Fig3A.pdb
- Supl_File3_LCV_Gn_Fig3B.pdb
- Supl_File4_CCHFV_GP38_Gn_Fig4A.pdb
