# Supplementary material for: The Viral Class II Membrane Fusion Machinery: Divergent Evolution from an Ancestral Heterodimer
Source: Viruses. 2021 Nov 26;13(12):2368. doi: 10.3390/v13122368 (PMC8706100; doi:10.3390/v13122368)
Supplement: Supplementary file 1 [file viruses-13-02368-s001.zip › Supl_File1_RVFV_Gn_Fig2A.pdb]

ATOM      1  N   GLU A   1       0.030  11.248 -21.438  1.00  0.00           N  
ATOM      2  CA  GLU A   1       0.947  10.322 -20.741  1.00  0.00           C  
ATOM      3  C   GLU A   1       2.291  11.010 -20.645  1.00  0.00           C  
ATOM      4  O   GLU A   1       2.637  11.716 -21.585  1.00  0.00           O  
ATOM      5  CB  GLU A   1       1.058   8.991 -21.492  1.00  0.00           C  
ATOM      6  CG  GLU A   1      -0.256   8.217 -21.340  1.00  0.00           C  
ATOM      7  CD  GLU A   1      -0.321   6.940 -22.178  1.00  0.00           C  
ATOM      8  OE1 GLU A   1      -1.375   6.281 -22.065  1.00  0.00           O  
ATOM      9  OE2 GLU A   1       0.613   6.652 -22.944  1.00  0.00           O1-
ATOM     10  H   GLU A   1      -0.094  12.086 -20.889  1.00  0.00           H  
ATOM     11  HA  GLU A   1       0.595  10.123 -19.729  1.00  0.00           H  
ATOM     12  HB2 GLU A   1       1.260   9.193 -22.544  1.00  0.00           H  
ATOM     13  HB3 GLU A   1       1.872   8.403 -21.068  1.00  0.00           H  
ATOM     14  HG2 GLU A   1      -0.392   7.967 -20.288  1.00  0.00           H  
ATOM     15  HG3 GLU A   1      -1.085   8.859 -21.639  1.00  0.00           H  
ATOM     16  H2  GLU A   1       0.478  11.513 -22.304  1.00  0.00           H  
ATOM     17  H3  GLU A   1      -0.854  10.799 -21.629  1.00  0.00           H  
ATOM     18  N   ASP A   2       2.977  10.899 -19.512  1.00  0.00           N  
ATOM     19  CA  ASP A   2       4.302  11.495 -19.329  1.00  0.00           C  
ATOM     20  C   ASP A   2       5.311  10.801 -20.273  1.00  0.00           C  
ATOM     21  O   ASP A   2       5.465   9.578 -20.193  1.00  0.00           O  
ATOM     22  CB  ASP A   2       4.681  11.355 -17.847  1.00  0.00           C  
ATOM     23  CG  ASP A   2       6.014  12.013 -17.475  1.00  0.00           C  
ATOM     24  OD1 ASP A   2       6.857  12.212 -18.376  1.00  0.00           O  
ATOM     25  OD2 ASP A   2       6.187  12.297 -16.276  1.00  0.00           O1-
ATOM     26  H   ASP A   2       2.679  10.263 -18.786  1.00  0.00           H  
ATOM     27  HA  ASP A   2       4.251  12.560 -19.555  1.00  0.00           H  
ATOM     28  HB2 ASP A   2       3.895  11.810 -17.246  1.00  0.00           H  
ATOM     29  HB3 ASP A   2       4.724  10.297 -17.587  1.00  0.00           H  
ATOM     30  N   PRO A   3       5.973  11.521 -21.199  1.00  0.00           N  
ATOM     31  CA  PRO A   3       6.896  10.912 -22.155  1.00  0.00           C  
ATOM     32  C   PRO A   3       8.246  10.514 -21.532  1.00  0.00           C  
ATOM     33  O   PRO A   3       9.054   9.862 -22.195  1.00  0.00           O  
ATOM     34  CB  PRO A   3       7.052  11.957 -23.262  1.00  0.00           C  
ATOM     35  CG  PRO A   3       6.881  13.279 -22.521  1.00  0.00           C  
ATOM     36  CD  PRO A   3       5.862  12.955 -21.432  1.00  0.00           C  
ATOM     37  HA  PRO A   3       6.448  10.012 -22.576  1.00  0.00           H  
ATOM     38  HB2 PRO A   3       8.020  11.896 -23.760  1.00  0.00           H  
ATOM     39  HB3 PRO A   3       6.246  11.841 -23.986  1.00  0.00           H  
ATOM     40  HG2 PRO A   3       7.831  13.551 -22.060  1.00  0.00           H  
ATOM     41  HG3 PRO A   3       6.534  14.076 -23.180  1.00  0.00           H  
ATOM     42  HD2 PRO A   3       6.088  13.524 -20.531  1.00  0.00           H  
ATOM     43  HD3 PRO A   3       4.859  13.192 -21.788  1.00  0.00           H  
ATOM     44  N   HIS A   4       8.506  10.882 -20.274  1.00  0.00           N  
ATOM     45  CA  HIS A   4       9.807  10.746 -19.623  1.00  0.00           C  
ATOM     46  C   HIS A   4       9.871   9.619 -18.584  1.00  0.00           C  
ATOM     47  O   HIS A   4      10.868   9.509 -17.882  1.00  0.00           O  
ATOM     48  CB  HIS A   4      10.234  12.107 -19.058  1.00  0.00           C  
ATOM     49  CG  HIS A   4      10.269  13.194 -20.105  1.00  0.00           C  
ATOM     50  CD2 HIS A   4       9.509  14.330 -20.136  1.00  0.00           C  
ATOM     51  ND1 HIS A   4      11.065  13.213 -21.226  1.00  0.00           N  
ATOM     52  CE1 HIS A   4      10.792  14.326 -21.921  1.00  0.00           C  
ATOM     53  NE2 HIS A   4       9.840  15.035 -21.302  1.00  0.00           N  
ATOM     54  H   HIS A   4       7.812  11.416 -19.771  1.00  0.00           H  
ATOM     55  HA  HIS A   4      10.546  10.481 -20.380  1.00  0.00           H  
ATOM     56  HB2 HIS A   4      11.231  12.021 -18.626  1.00  0.00           H  
ATOM     57  HB3 HIS A   4       9.547  12.398 -18.263  1.00  0.00           H  
ATOM     58  HD1 HIS A   4      11.830  12.582 -21.419  1.00  0.00           H  
ATOM     59  HD2 HIS A   4       8.771  14.617 -19.400  1.00  0.00           H  
ATOM     60  HE1 HIS A   4      11.297  14.636 -22.823  1.00  0.00           H  
ATOM     61  N   LEU A   5       8.879   8.721 -18.508  1.00  0.00           N  
ATOM     62  CA  LEU A   5       8.841   7.635 -17.506  1.00  0.00           C  
ATOM     63  C   LEU A   5      10.052   6.687 -17.549  1.00  0.00           C  
ATOM     64  O   LEU A   5      10.422   6.090 -16.536  1.00  0.00           O  
ATOM     65  CB  LEU A   5       7.556   6.807 -17.695  1.00  0.00           C  
ATOM     66  CG  LEU A   5       6.251   7.592 -17.482  1.00  0.00           C  
ATOM     67  CD1 LEU A   5       5.050   6.678 -17.718  1.00  0.00           C  
ATOM     68  CD2 LEU A   5       6.154   8.172 -16.075  1.00  0.00           C  
ATOM     69  H   LEU A   5       8.053   8.899 -19.062  1.00  0.00           H  
ATOM     70  HA  LEU A   5       8.842   8.082 -16.511  1.00  0.00           H  
ATOM     71  HB2 LEU A   5       7.553   6.389 -18.702  1.00  0.00           H  
ATOM     72  HB3 LEU A   5       7.573   5.977 -16.988  1.00  0.00           H  
ATOM     73  HG  LEU A   5       6.212   8.415 -18.196  1.00  0.00           H  
ATOM     74 HD11 LEU A   5       5.118   6.221 -18.705  1.00  0.00           H  
ATOM     75 HD12 LEU A   5       4.136   7.271 -17.671  1.00  0.00           H  
ATOM     76 HD13 LEU A   5       5.011   5.906 -16.949  1.00  0.00           H  
ATOM     77 HD21 LEU A   5       6.340   7.382 -15.347  1.00  0.00           H  
ATOM     78 HD22 LEU A   5       5.163   8.593 -15.907  1.00  0.00           H  
ATOM     79 HD23 LEU A   5       6.882   8.971 -15.942  1.00  0.00           H  
ATOM     80  N   ARG A   6      10.681   6.530 -18.720  1.00  0.00           N  
ATOM     81  CA  ARG A   6      11.900   5.720 -18.882  1.00  0.00           C  
ATOM     82  C   ARG A   6      13.185   6.495 -18.586  1.00  0.00           C  
ATOM     83  O   ARG A   6      14.256   5.904 -18.633  1.00  0.00           O  
ATOM     84  CB  ARG A   6      11.971   5.086 -20.275  1.00  0.00           C  
ATOM     85  CG  ARG A   6      10.725   4.280 -20.660  1.00  0.00           C  
ATOM     86  CD  ARG A   6      10.961   3.502 -21.965  1.00  0.00           C  
ATOM     87  NE  ARG A   6      11.889   2.367 -21.793  1.00  0.00           N  
ATOM     88  CZ  ARG A   6      11.584   1.199 -21.260  1.00  0.00           C  
ATOM     89  NH1 ARG A   6      10.433   0.983 -20.702  1.00  0.00           N1+
ATOM     90  NH2 ARG A   6      12.387   0.183 -21.282  1.00  0.00           N  
ATOM     91  H   ARG A   6      10.340   7.074 -19.500  1.00  0.00           H  
ATOM     92  HA  ARG A   6      11.882   4.911 -18.151  1.00  0.00           H  
ATOM     93  HB2 ARG A   6      12.828   4.414 -20.275  1.00  0.00           H  
ATOM     94  HB3 ARG A   6      12.136   5.868 -21.017  1.00  0.00           H  
ATOM     95  HG2 ARG A   6       9.890   4.963 -20.810  1.00  0.00           H  
ATOM     96  HG3 ARG A   6      10.470   3.592 -19.854  1.00  0.00           H  
ATOM     97  HD2 ARG A   6      11.358   4.181 -22.719  1.00  0.00           H  
ATOM     98  HD3 ARG A   6      10.004   3.134 -22.335  1.00  0.00           H  
ATOM     99  HE  ARG A   6      12.839   2.499 -22.107  1.00  0.00           H  
ATOM    100 HH11 ARG A   6       9.724   1.703 -20.681  1.00  0.00           H  
ATOM    101 HH12 ARG A   6      10.245   0.031 -20.419  1.00  0.00           H  
ATOM    102 HH21 ARG A   6      11.982  -0.683 -20.956  1.00  0.00           H  
ATOM    103 HH22 ARG A   6      13.111   0.156 -21.986  1.00  0.00           H  
ATOM    104  N   ASN A   7      13.099   7.792 -18.302  1.00  0.00           N  
ATOM    105  CA  ASN A   7      14.223   8.594 -17.845  1.00  0.00           C  
ATOM    106  C   ASN A   7      14.298   8.502 -16.321  1.00  0.00           C  
ATOM    107  O   ASN A   7      13.492   9.104 -15.619  1.00  0.00           O  
ATOM    108  CB  ASN A   7      14.053  10.034 -18.346  1.00  0.00           C  
ATOM    109  CG  ASN A   7      15.359  10.793 -18.312  1.00  0.00           C  
ATOM    110  ND2 ASN A   7      15.357  12.016 -18.774  1.00  0.00           N  
ATOM    111  OD1 ASN A   7      16.411  10.262 -18.002  1.00  0.00           O  
ATOM    112  H   ASN A   7      12.185   8.207 -18.187  1.00  0.00           H  
ATOM    113  HA  ASN A   7      15.141   8.179 -18.262  1.00  0.00           H  
ATOM    114  HB2 ASN A   7      13.316  10.559 -17.739  1.00  0.00           H  
ATOM    115  HB3 ASN A   7      13.701  10.016 -19.377  1.00  0.00           H  
ATOM    116 HD21 ASN A   7      14.477  12.507 -18.853  1.00  0.00           H  
ATOM    117 HD22 ASN A   7      16.244  12.497 -18.779  1.00  0.00           H  
ATOM    118  N   ARG A   8      15.183   7.643 -15.822  1.00  0.00           N  
ATOM    119  CA  ARG A   8      15.123   7.159 -14.441  1.00  0.00           C  
ATOM    120  C   ARG A   8      15.914   8.051 -13.475  1.00  0.00           C  
ATOM    121  O   ARG A   8      16.965   8.552 -13.869  1.00  0.00           O  
ATOM    122  CB  ARG A   8      15.631   5.713 -14.388  1.00  0.00           C  
ATOM    123  CG  ARG A   8      14.933   4.741 -15.358  1.00  0.00           C  
ATOM    124  CD  ARG A   8      13.402   4.759 -15.272  1.00  0.00           C  
ATOM    125  NE  ARG A   8      12.968   4.427 -13.908  1.00  0.00           N  
ATOM    126  CZ  ARG A   8      11.944   4.905 -13.239  1.00  0.00           C  
ATOM    127  NH1 ARG A   8      11.044   5.660 -13.793  1.00  0.00           N1+
ATOM    128  NH2 ARG A   8      11.826   4.622 -11.974  1.00  0.00           N  
ATOM    129  H   ARG A   8      15.866   7.230 -16.442  1.00  0.00           H  
ATOM    130  HA  ARG A   8      14.082   7.184 -14.119  1.00  0.00           H  
ATOM    131  HB2 ARG A   8      15.523   5.343 -13.369  1.00  0.00           H  
ATOM    132  HB3 ARG A   8      16.695   5.722 -14.626  1.00  0.00           H  
ATOM    133  HG2 ARG A   8      15.232   4.971 -16.380  1.00  0.00           H  
ATOM    134  HG3 ARG A   8      15.284   3.734 -15.129  1.00  0.00           H  
ATOM    135  HD2 ARG A   8      13.004   4.021 -15.967  1.00  0.00           H  
ATOM    136  HD3 ARG A   8      13.037   5.743 -15.564  1.00  0.00           H  
ATOM    137  HE  ARG A   8      13.598   3.846 -13.373  1.00  0.00           H  
ATOM    138 HH11 ARG A   8      10.332   6.071 -13.206  1.00  0.00           H  
ATOM    139 HH12 ARG A   8      11.075   5.886 -14.778  1.00  0.00           H  
ATOM    140 HH21 ARG A   8      11.156   5.116 -11.402  1.00  0.00           H  
ATOM    141 HH22 ARG A   8      12.582   4.139 -11.512  1.00  0.00           H  
ATOM    142  N   PRO A   9      15.473   8.193 -12.210  1.00  0.00           N  
ATOM    143  CA  PRO A   9      16.288   8.805 -11.163  1.00  0.00           C  
ATOM    144  C   PRO A   9      17.514   7.934 -10.837  1.00  0.00           C  
ATOM    145  O   PRO A   9      17.496   6.709 -11.010  1.00  0.00           O  
ATOM    146  CB  PRO A   9      15.353   8.932  -9.957  1.00  0.00           C  
ATOM    147  CG  PRO A   9      14.457   7.704 -10.122  1.00  0.00           C  
ATOM    148  CD  PRO A   9      14.243   7.655 -11.632  1.00  0.00           C  
ATOM    149  HA  PRO A   9      16.623   9.795 -11.473  1.00  0.00           H  
ATOM    150  HB2 PRO A   9      14.755   9.839 -10.046  1.00  0.00           H  
ATOM    151  HB3 PRO A   9      15.892   8.922  -9.009  1.00  0.00           H  
ATOM    152  HG2 PRO A   9      13.520   7.789  -9.571  1.00  0.00           H  
ATOM    153  HG3 PRO A   9      14.993   6.808  -9.807  1.00  0.00           H  
ATOM    154  HD2 PRO A   9      13.402   8.292 -11.906  1.00  0.00           H  
ATOM    155  HD3 PRO A   9      14.062   6.626 -11.942  1.00  0.00           H  
ATOM    156  N   GLY A  10      18.572   8.550 -10.303  1.00  0.00           N  
ATOM    157  CA  GLY A  10      19.802   7.841  -9.937  1.00  0.00           C  
ATOM    158  C   GLY A  10      20.451   7.096 -11.110  1.00  0.00           C  
ATOM    159  O   GLY A  10      20.583   7.640 -12.203  1.00  0.00           O  
ATOM    160  H   GLY A  10      18.528   9.550 -10.163  1.00  0.00           H  
ATOM    161  HA2 GLY A  10      20.527   8.552  -9.544  1.00  0.00           H  
ATOM    162  HA3 GLY A  10      19.565   7.117  -9.157  1.00  0.00           H  
ATOM    163  N   LYS A  11      20.889   5.846 -10.894  1.00  0.00           N  
ATOM    164  CA  LYS A  11      21.560   5.058 -11.949  1.00  0.00           C  
ATOM    165  C   LYS A  11      20.603   4.445 -12.975  1.00  0.00           C  
ATOM    166  O   LYS A  11      21.061   3.996 -14.021  1.00  0.00           O  
ATOM    167  CB  LYS A  11      22.413   3.950 -11.319  1.00  0.00           C  
ATOM    168  CG  LYS A  11      23.592   4.485 -10.497  1.00  0.00           C  
ATOM    169  CD  LYS A  11      24.267   3.323  -9.762  1.00  0.00           C  
ATOM    170  CE  LYS A  11      25.253   3.867  -8.730  1.00  0.00           C  
ATOM    171  NZ  LYS A  11      25.684   2.796  -7.801  1.00  0.00           N1+
ATOM    172  H   LYS A  11      20.771   5.442  -9.976  1.00  0.00           H  
ATOM    173  HA  LYS A  11      22.212   5.719 -12.520  1.00  0.00           H  
ATOM    174  HB2 LYS A  11      21.771   3.332 -10.692  1.00  0.00           H  
ATOM    175  HB3 LYS A  11      22.819   3.323 -12.113  1.00  0.00           H  
ATOM    176  HG2 LYS A  11      24.309   4.975 -11.156  1.00  0.00           H  
ATOM    177  HG3 LYS A  11      23.234   5.211  -9.767  1.00  0.00           H  
ATOM    178  HD2 LYS A  11      24.775   2.677 -10.478  1.00  0.00           H  
ATOM    179  HD3 LYS A  11      23.497   2.752  -9.243  1.00  0.00           H  
ATOM    180  HE2 LYS A  11      24.736   4.643  -8.166  1.00  0.00           H  
ATOM    181  HE3 LYS A  11      26.101   4.324  -9.239  1.00  0.00           H  
ATOM    182  HZ1 LYS A  11      26.214   2.082  -8.278  1.00  0.00           H  
ATOM    183  HZ2 LYS A  11      26.218   3.179  -7.033  1.00  0.00           H  
ATOM    184  HZ3 LYS A  11      24.867   2.356  -7.404  1.00  0.00           H  
ATOM    185  N   GLY A  12      19.306   4.327 -12.676  1.00  0.00           N  
ATOM    186  CA  GLY A  12      18.329   3.689 -13.573  1.00  0.00           C  
ATOM    187  C   GLY A  12      18.567   2.199 -13.863  1.00  0.00           C  
ATOM    188  O   GLY A  12      18.133   1.689 -14.897  1.00  0.00           O  
ATOM    189  H   GLY A  12      18.965   4.811 -11.857  1.00  0.00           H  
ATOM    190  HA2 GLY A  12      18.334   4.216 -14.527  1.00  0.00           H  
ATOM    191  HA3 GLY A  12      17.339   3.785 -13.128  1.00  0.00           H  
ATOM    192  N   HIS A  13      19.289   1.487 -12.993  1.00  0.00           N  
ATOM    193  CA  HIS A  13      19.615   0.069 -13.173  1.00  0.00           C  
ATOM    194  C   HIS A  13      18.442  -0.839 -12.752  1.00  0.00           C  
ATOM    195  O   HIS A  13      18.143  -0.951 -11.566  1.00  0.00           O  
ATOM    196  CB  HIS A  13      20.869  -0.271 -12.356  1.00  0.00           C  
ATOM    197  CG  HIS A  13      22.174   0.338 -12.812  1.00  0.00           C  
ATOM    198  CD2 HIS A  13      22.409   1.165 -13.881  1.00  0.00           C  
ATOM    199  ND1 HIS A  13      23.383   0.127 -12.191  1.00  0.00           N  
ATOM    200  CE1 HIS A  13      24.323   0.811 -12.862  1.00  0.00           C  
ATOM    201  NE2 HIS A  13      23.783   1.438 -13.913  1.00  0.00           N  
ATOM    202  H   HIS A  13      19.599   1.950 -12.151  1.00  0.00           H  
ATOM    203  HA  HIS A  13      19.829  -0.121 -14.225  1.00  0.00           H  
ATOM    204  HB2 HIS A  13      20.697   0.032 -11.323  1.00  0.00           H  
ATOM    205  HB3 HIS A  13      20.990  -1.354 -12.361  1.00  0.00           H  
ATOM    206  HD1 HIS A  13      23.515  -0.416 -11.350  1.00  0.00           H  
ATOM    207  HD2 HIS A  13      21.675   1.542 -14.579  1.00  0.00           H  
ATOM    208  HE1 HIS A  13      25.370   0.858 -12.601  1.00  0.00           H  
ATOM    209  N   ASN A  14      17.828  -1.549 -13.704  1.00  0.00           N  
ATOM    210  CA  ASN A  14      16.696  -2.460 -13.468  1.00  0.00           C  
ATOM    211  C   ASN A  14      17.037  -3.916 -13.829  1.00  0.00           C  
ATOM    212  O   ASN A  14      16.352  -4.575 -14.612  1.00  0.00           O  
ATOM    213  CB  ASN A  14      15.432  -1.941 -14.169  1.00  0.00           C  
ATOM    214  CG  ASN A  14      14.868  -0.710 -13.493  1.00  0.00           C  
ATOM    215  ND2 ASN A  14      15.280   0.466 -13.901  1.00  0.00           N  
ATOM    216  OD1 ASN A  14      14.067  -0.818 -12.577  1.00  0.00           O  
ATOM    217  H   ASN A  14      18.136  -1.417 -14.657  1.00  0.00           H  
ATOM    218  HA  ASN A  14      16.472  -2.475 -12.402  1.00  0.00           H  
ATOM    219  HB2 ASN A  14      14.657  -2.705 -14.122  1.00  0.00           H  
ATOM    220  HB3 ASN A  14      15.644  -1.744 -15.221  1.00  0.00           H  
ATOM    221 HD21 ASN A  14      16.001   0.562 -14.602  1.00  0.00           H  
ATOM    222 HD22 ASN A  14      14.944   1.288 -13.418  1.00  0.00           H  
ATOM    223  N   TYR A  15      18.108  -4.434 -13.237  1.00  0.00           N  
ATOM    224  CA  TYR A  15      18.503  -5.840 -13.342  1.00  0.00           C  
ATOM    225  C   TYR A  15      18.729  -6.428 -11.946  1.00  0.00           C  
ATOM    226  O   TYR A  15      19.026  -5.695 -11.003  1.00  0.00           O  
ATOM    227  CB  TYR A  15      19.742  -5.973 -14.238  1.00  0.00           C  
ATOM    228  CG  TYR A  15      21.029  -5.485 -13.599  1.00  0.00           C  
ATOM    229  CD1 TYR A  15      21.377  -4.120 -13.647  1.00  0.00           C  
ATOM    230  CD2 TYR A  15      21.868  -6.403 -12.940  1.00  0.00           C  
ATOM    231  CE1 TYR A  15      22.571  -3.680 -13.045  1.00  0.00           C  
ATOM    232  CE2 TYR A  15      23.057  -5.965 -12.326  1.00  0.00           C  
ATOM    233  CZ  TYR A  15      23.417  -4.603 -12.396  1.00  0.00           C  
ATOM    234  OH  TYR A  15      24.585  -4.184 -11.837  1.00  0.00           O  
ATOM    235  H   TYR A  15      18.619  -3.859 -12.581  1.00  0.00           H  
ATOM    236  HA  TYR A  15      17.700  -6.408 -13.810  1.00  0.00           H  
ATOM    237  HB2 TYR A  15      19.576  -5.429 -15.168  1.00  0.00           H  
ATOM    238  HB3 TYR A  15      19.865  -7.023 -14.504  1.00  0.00           H  
ATOM    239  HD1 TYR A  15      20.735  -3.421 -14.162  1.00  0.00           H  
ATOM    240  HD2 TYR A  15      21.607  -7.450 -12.928  1.00  0.00           H  
ATOM    241  HE1 TYR A  15      22.839  -2.634 -13.067  1.00  0.00           H  
ATOM    242  HE2 TYR A  15      23.694  -6.678 -11.824  1.00  0.00           H  
ATOM    243  HH  TYR A  15      24.919  -4.864 -11.248  1.00  0.00           H  
ATOM    244  N   ILE A  16      18.606  -7.747 -11.803  1.00  0.00           N  
ATOM    245  CA  ILE A  16      18.961  -8.448 -10.563  1.00  0.00           C  
ATOM    246  C   ILE A  16      20.337  -9.102 -10.711  1.00  0.00           C  
ATOM    247  O   ILE A  16      20.696  -9.593 -11.783  1.00  0.00           O  
ATOM    248  CB  ILE A  16      17.846  -9.424 -10.129  1.00  0.00           C  
ATOM    249  CG1 ILE A  16      18.043  -9.831  -8.655  1.00  0.00           C  
ATOM    250  CG2 ILE A  16      17.766 -10.658 -11.044  1.00  0.00           C  
ATOM    251  CD1 ILE A  16      16.805 -10.486  -8.037  1.00  0.00           C  
ATOM    252  H   ILE A  16      18.453  -8.309 -12.629  1.00  0.00           H  
ATOM    253  HA  ILE A  16      19.050  -7.707  -9.770  1.00  0.00           H  
ATOM    254  HB  ILE A  16      16.899  -8.888 -10.198  1.00  0.00           H  
ATOM    255 HG12 ILE A  16      18.262  -8.938  -8.068  1.00  0.00           H  
ATOM    256 HG13 ILE A  16      18.887 -10.515  -8.565  1.00  0.00           H  
ATOM    257 HG21 ILE A  16      18.707 -11.208 -11.027  1.00  0.00           H  
ATOM    258 HG22 ILE A  16      16.982 -11.336 -10.706  1.00  0.00           H  
ATOM    259 HG23 ILE A  16      17.542 -10.349 -12.064  1.00  0.00           H  
ATOM    260 HD11 ILE A  16      15.937  -9.846  -8.190  1.00  0.00           H  
ATOM    261 HD12 ILE A  16      16.624 -11.466  -8.479  1.00  0.00           H  
ATOM    262 HD13 ILE A  16      16.974 -10.608  -6.968  1.00  0.00           H  
ATOM    263  N   ASP A  17      21.118  -9.130  -9.633  1.00  0.00           N  
ATOM    264  CA  ASP A  17      22.409  -9.818  -9.624  1.00  0.00           C  
ATOM    265  C   ASP A  17      22.271 -11.284 -10.068  1.00  0.00           C  
ATOM    266  O   ASP A  17      21.354 -12.007  -9.672  1.00  0.00           O  
ATOM    267  CB  ASP A  17      23.037  -9.770  -8.234  1.00  0.00           C  
ATOM    268  CG  ASP A  17      23.700  -8.445  -7.888  1.00  0.00           C  
ATOM    269  OD1 ASP A  17      23.347  -7.368  -8.420  1.00  0.00           O  
ATOM    270  OD2 ASP A  17      24.523  -8.479  -6.953  1.00  0.00           O1-
ATOM    271  H   ASP A  17      20.818  -8.657  -8.793  1.00  0.00           H  
ATOM    272  HA  ASP A  17      23.073  -9.308 -10.321  1.00  0.00           H  
ATOM    273  HB2 ASP A  17      23.802 -10.542  -8.176  1.00  0.00           H  
ATOM    274  HB3 ASP A  17      22.280  -9.999  -7.483  1.00  0.00           H  
ATOM    275  N   GLY A  18      23.198 -11.732 -10.916  1.00  0.00           N  
ATOM    276  CA  GLY A  18      23.158 -13.066 -11.515  1.00  0.00           C  
ATOM    277  C   GLY A  18      22.197 -13.206 -12.704  1.00  0.00           C  
ATOM    278  O   GLY A  18      21.970 -14.334 -13.148  1.00  0.00           O  
ATOM    279  H   GLY A  18      23.937 -11.101 -11.193  1.00  0.00           H  
ATOM    280  HA2 GLY A  18      22.875 -13.794 -10.754  1.00  0.00           H  
ATOM    281  HA3 GLY A  18      24.159 -13.317 -11.867  1.00  0.00           H  
ATOM    282  N   MET A  19      21.635 -12.103 -13.217  1.00  0.00           N  
ATOM    283  CA  MET A  19      20.856 -12.042 -14.462  1.00  0.00           C  
ATOM    284  C   MET A  19      21.246 -10.803 -15.291  1.00  0.00           C  
ATOM    285  O   MET A  19      20.558  -9.790 -15.273  1.00  0.00           O  
ATOM    286  CB  MET A  19      19.347 -12.055 -14.160  1.00  0.00           C  
ATOM    287  CG  MET A  19      18.893 -13.323 -13.430  1.00  0.00           C  
ATOM    288  SD  MET A  19      17.102 -13.517 -13.229  1.00  0.00           S  
ATOM    289  CE  MET A  19      16.603 -13.927 -14.925  1.00  0.00           C  
ATOM    290  H   MET A  19      21.731 -11.236 -12.708  1.00  0.00           H  
ATOM    291  HA  MET A  19      21.079 -12.919 -15.070  1.00  0.00           H  
ATOM    292  HB2 MET A  19      19.085 -11.181 -13.564  1.00  0.00           H  
ATOM    293  HB3 MET A  19      18.813 -11.995 -15.109  1.00  0.00           H  
ATOM    294  HG2 MET A  19      19.338 -13.318 -12.435  1.00  0.00           H  
ATOM    295  HG3 MET A  19      19.273 -14.192 -13.968  1.00  0.00           H  
ATOM    296  HE1 MET A  19      16.825 -13.087 -15.583  1.00  0.00           H  
ATOM    297  HE2 MET A  19      15.529 -14.118 -14.955  1.00  0.00           H  
ATOM    298  HE3 MET A  19      17.135 -14.813 -15.271  1.00  0.00           H  
ATOM    299  N   THR A  20      22.367 -10.885 -16.015  1.00  0.00           N  
ATOM    300  CA  THR A  20      22.985  -9.742 -16.730  1.00  0.00           C  
ATOM    301  C   THR A  20      22.764  -9.744 -18.248  1.00  0.00           C  
ATOM    302  O   THR A  20      23.317  -8.932 -18.988  1.00  0.00           O  
ATOM    303  CB  THR A  20      24.489  -9.682 -16.438  1.00  0.00           C  
ATOM    304  CG2 THR A  20      24.780  -9.421 -14.960  1.00  0.00           C  
ATOM    305  OG1 THR A  20      25.080 -10.927 -16.765  1.00  0.00           O  
ATOM    306  H   THR A  20      22.939 -11.713 -15.936  1.00  0.00           H  
ATOM    307  HA  THR A  20      22.544  -8.818 -16.356  1.00  0.00           H  
ATOM    308  HB  THR A  20      24.951  -8.891 -17.030  1.00  0.00           H  
ATOM    309  HG1 THR A  20      26.016 -10.750 -16.889  1.00  0.00           H  
ATOM    310 HG21 THR A  20      24.406 -10.238 -14.343  1.00  0.00           H  
ATOM    311 HG22 THR A  20      24.294  -8.492 -14.665  1.00  0.00           H  
ATOM    312 HG23 THR A  20      25.854  -9.313 -14.814  1.00  0.00           H  
ATOM    313  N   GLN A  21      21.963 -10.680 -18.763  1.00  0.00           N  
ATOM    314  CA  GLN A  21      21.805 -10.888 -20.209  1.00  0.00           C  
ATOM    315  C   GLN A  21      20.977  -9.791 -20.913  1.00  0.00           C  
ATOM    316  O   GLN A  21      20.869  -9.820 -22.143  1.00  0.00           O  
ATOM    317  CB  GLN A  21      21.183 -12.266 -20.461  1.00  0.00           C  
ATOM    318  CG  GLN A  21      22.007 -13.457 -19.957  1.00  0.00           C  
ATOM    319  CD  GLN A  21      21.310 -14.786 -20.243  1.00  0.00           C  
ATOM    320  NE2 GLN A  21      21.872 -15.894 -19.818  1.00  0.00           N  
ATOM    321  OE1 GLN A  21      20.262 -14.860 -20.867  1.00  0.00           O  
ATOM    322  H   GLN A  21      21.471 -11.280 -18.118  1.00  0.00           H  
ATOM    323  HA  GLN A  21      22.794 -10.869 -20.666  1.00  0.00           H  
ATOM    324  HB2 GLN A  21      20.203 -12.296 -19.984  1.00  0.00           H  
ATOM    325  HB3 GLN A  21      21.057 -12.390 -21.537  1.00  0.00           H  
ATOM    326  HG2 GLN A  21      22.161 -13.375 -18.881  1.00  0.00           H  
ATOM    327  HG3 GLN A  21      22.980 -13.457 -20.447  1.00  0.00           H  
ATOM    328 HE21 GLN A  21      22.740 -15.871 -19.303  1.00  0.00           H  
ATOM    329 HE22 GLN A  21      21.373 -16.749 -20.018  1.00  0.00           H  
ATOM    330  N   GLU A  22      20.365  -8.879 -20.149  1.00  0.00           N  
ATOM    331  CA  GLU A  22      19.568  -7.725 -20.605  1.00  0.00           C  
ATOM    332  C   GLU A  22      20.207  -6.385 -20.172  1.00  0.00           C  
ATOM    333  O   GLU A  22      19.598  -5.326 -20.294  1.00  0.00           O  
ATOM    334  CB  GLU A  22      18.109  -7.897 -20.126  1.00  0.00           C  
ATOM    335  CG  GLU A  22      17.059  -7.130 -20.953  1.00  0.00           C  
ATOM    336  CD  GLU A  22      15.603  -7.442 -20.550  1.00  0.00           C  
ATOM    337  OE1 GLU A  22      14.667  -7.007 -21.253  1.00  0.00           O  
ATOM    338  OE2 GLU A  22      15.353  -8.156 -19.551  1.00  0.00           O1-
ATOM    339  H   GLU A  22      20.505  -8.944 -19.151  1.00  0.00           H  
ATOM    340  HA  GLU A  22      19.557  -7.716 -21.695  1.00  0.00           H  
ATOM    341  HB2 GLU A  22      17.862  -8.956 -20.199  1.00  0.00           H  
ATOM    342  HB3 GLU A  22      18.039  -7.607 -19.078  1.00  0.00           H  
ATOM    343  HG2 GLU A  22      17.224  -6.058 -20.841  1.00  0.00           H  
ATOM    344  HG3 GLU A  22      17.196  -7.389 -22.003  1.00  0.00           H  
ATOM    345  N   ASP A  23      21.461  -6.395 -19.695  1.00  0.00           N  
ATOM    346  CA  ASP A  23      22.152  -5.185 -19.213  1.00  0.00           C  
ATOM    347  C   ASP A  23      22.212  -4.080 -20.281  1.00  0.00           C  
ATOM    348  O   ASP A  23      22.101  -2.903 -19.952  1.00  0.00           O  
ATOM    349  CB  ASP A  23      23.581  -5.530 -18.740  1.00  0.00           C  
ATOM    350  CG  ASP A  23      23.655  -6.097 -17.315  1.00  0.00           C  
ATOM    351  OD1 ASP A  23      22.606  -6.518 -16.785  1.00  0.00           O  
ATOM    352  OD2 ASP A  23      24.769  -6.080 -16.735  1.00  0.00           O1-
ATOM    353  H   ASP A  23      21.930  -7.278 -19.544  1.00  0.00           H  
ATOM    354  HA  ASP A  23      21.600  -4.777 -18.368  1.00  0.00           H  
ATOM    355  HB2 ASP A  23      24.040  -6.230 -19.438  1.00  0.00           H  
ATOM    356  HB3 ASP A  23      24.175  -4.617 -18.755  1.00  0.00           H  
ATOM    357  N   ALA A  24      22.300  -4.446 -21.566  1.00  0.00           N  
ATOM    358  CA  ALA A  24      22.342  -3.495 -22.680  1.00  0.00           C  
ATOM    359  C   ALA A  24      21.122  -2.551 -22.752  1.00  0.00           C  
ATOM    360  O   ALA A  24      21.223  -1.484 -23.354  1.00  0.00           O  
ATOM    361  CB  ALA A  24      22.489  -4.295 -23.982  1.00  0.00           C  
ATOM    362  H   ALA A  24      22.339  -5.435 -21.767  1.00  0.00           H  
ATOM    363  HA  ALA A  24      23.222  -2.864 -22.557  1.00  0.00           H  
ATOM    364  HB1 ALA A  24      22.580  -3.605 -24.821  1.00  0.00           H  
ATOM    365  HB2 ALA A  24      21.613  -4.925 -24.132  1.00  0.00           H  
ATOM    366  HB3 ALA A  24      23.384  -4.916 -23.937  1.00  0.00           H  
ATOM    367  N   THR A  25      19.984  -2.933 -22.163  1.00  0.00           N  
ATOM    368  CA  THR A  25      18.737  -2.146 -22.168  1.00  0.00           C  
ATOM    369  C   THR A  25      18.154  -1.899 -20.772  1.00  0.00           C  
ATOM    370  O   THR A  25      17.243  -1.084 -20.632  1.00  0.00           O  
ATOM    371  CB  THR A  25      17.684  -2.818 -23.058  1.00  0.00           C  
ATOM    372  CG2 THR A  25      18.095  -2.856 -24.530  1.00  0.00           C  
ATOM    373  OG1 THR A  25      17.494  -4.156 -22.672  1.00  0.00           O  
ATOM    374  H   THR A  25      19.948  -3.842 -21.726  1.00  0.00           H  
ATOM    375  HA  THR A  25      18.935  -1.156 -22.580  1.00  0.00           H  
ATOM    376  HB  THR A  25      16.743  -2.274 -22.974  1.00  0.00           H  
ATOM    377  HG1 THR A  25      16.552  -4.274 -22.527  1.00  0.00           H  
ATOM    378 HG21 THR A  25      18.324  -1.846 -24.871  1.00  0.00           H  
ATOM    379 HG22 THR A  25      18.978  -3.484 -24.658  1.00  0.00           H  
ATOM    380 HG23 THR A  25      17.277  -3.265 -25.124  1.00  0.00           H  
ATOM    381  N   CYS A  26      18.677  -2.563 -19.734  1.00  0.00           N  
ATOM    382  CA  CYS A  26      18.275  -2.382 -18.336  1.00  0.00           C  
ATOM    383  C   CYS A  26      19.328  -1.659 -17.467  1.00  0.00           C  
ATOM    384  O   CYS A  26      19.053  -1.383 -16.296  1.00  0.00           O  
ATOM    385  CB  CYS A  26      17.950  -3.753 -17.728  1.00  0.00           C  
ATOM    386  SG  CYS A  26      16.478  -4.624 -18.328  1.00  0.00           S  
ATOM    387  H   CYS A  26      19.317  -3.315 -19.945  1.00  0.00           H  
ATOM    388  HA  CYS A  26      17.370  -1.777 -18.295  1.00  0.00           H  
ATOM    389  HB2 CYS A  26      18.808  -4.407 -17.878  1.00  0.00           H  
ATOM    390  HB3 CYS A  26      17.823  -3.631 -16.652  1.00  0.00           H  
ATOM    391  N   LYS A  27      20.531  -1.372 -17.989  1.00  0.00           N  
ATOM    392  CA  LYS A  27      21.659  -0.783 -17.244  1.00  0.00           C  
ATOM    393  C   LYS A  27      22.342   0.351 -18.037  1.00  0.00           C  
ATOM    394  O   LYS A  27      23.458   0.175 -18.528  1.00  0.00           O  
ATOM    395  CB  LYS A  27      22.633  -1.908 -16.868  1.00  0.00           C  
ATOM    396  CG  LYS A  27      23.656  -1.460 -15.821  1.00  0.00           C  
ATOM    397  CD  LYS A  27      24.686  -2.569 -15.646  1.00  0.00           C  
ATOM    398  CE  LYS A  27      25.621  -2.274 -14.480  1.00  0.00           C  
ATOM    399  NZ  LYS A  27      26.506  -3.442 -14.285  1.00  0.00           N1+
ATOM    400  H   LYS A  27      20.716  -1.663 -18.938  1.00  0.00           H  
ATOM    401  HA  LYS A  27      21.292  -0.355 -16.312  1.00  0.00           H  
ATOM    402  HB2 LYS A  27      22.070  -2.750 -16.463  1.00  0.00           H  
ATOM    403  HB3 LYS A  27      23.157  -2.254 -17.760  1.00  0.00           H  
ATOM    404  HG2 LYS A  27      23.136  -1.289 -14.877  1.00  0.00           H  
ATOM    405  HG3 LYS A  27      24.161  -0.544 -16.127  1.00  0.00           H  
ATOM    406  HD2 LYS A  27      24.166  -3.510 -15.464  1.00  0.00           H  
ATOM    407  HD3 LYS A  27      25.261  -2.668 -16.567  1.00  0.00           H  
ATOM    408  HE2 LYS A  27      26.190  -1.368 -14.688  1.00  0.00           H  
ATOM    409  HE3 LYS A  27      25.014  -2.114 -13.589  1.00  0.00           H  
ATOM    410  HZ1 LYS A  27      27.113  -3.561 -15.082  1.00  0.00           H  
ATOM    411  HZ2 LYS A  27      27.041  -3.366 -13.431  1.00  0.00           H  
ATOM    412  HZ3 LYS A  27      25.930  -4.271 -14.238  1.00  0.00           H  
ATOM    413  N   PRO A  28      21.709   1.531 -18.149  1.00  0.00           N  
ATOM    414  CA  PRO A  28      20.449   1.932 -17.520  1.00  0.00           C  
ATOM    415  C   PRO A  28      19.217   1.637 -18.386  1.00  0.00           C  
ATOM    416  O   PRO A  28      19.318   1.470 -19.601  1.00  0.00           O  
ATOM    417  CB  PRO A  28      20.622   3.437 -17.309  1.00  0.00           C  
ATOM    418  CG  PRO A  28      21.401   3.866 -18.550  1.00  0.00           C  
ATOM    419  CD  PRO A  28      22.336   2.681 -18.789  1.00  0.00           C  
ATOM    420  HA  PRO A  28      20.312   1.464 -16.546  1.00  0.00           H  
ATOM    421  HB2 PRO A  28      19.674   3.965 -17.213  1.00  0.00           H  
ATOM    422  HB3 PRO A  28      21.248   3.608 -16.433  1.00  0.00           H  
ATOM    423  HG2 PRO A  28      20.720   3.976 -19.394  1.00  0.00           H  
ATOM    424  HG3 PRO A  28      21.954   4.790 -18.379  1.00  0.00           H  
ATOM    425  HD2 PRO A  28      23.300   2.876 -18.318  1.00  0.00           H  
ATOM    426  HD3 PRO A  28      22.467   2.508 -19.857  1.00  0.00           H  
ATOM    427  N   VAL A  29      18.036   1.652 -17.766  1.00  0.00           N  
ATOM    428  CA  VAL A  29      16.779   1.871 -18.494  1.00  0.00           C  
ATOM    429  C   VAL A  29      16.769   3.303 -19.025  1.00  0.00           C  
ATOM    430  O   VAL A  29      17.077   4.249 -18.303  1.00  0.00           O  
ATOM    431  CB  VAL A  29      15.554   1.602 -17.603  1.00  0.00           C  
ATOM    432  CG1 VAL A  29      14.228   1.989 -18.273  1.00  0.00           C  
ATOM    433  CG2 VAL A  29      15.479   0.114 -17.257  1.00  0.00           C  
ATOM    434  H   VAL A  29      18.027   1.787 -16.765  1.00  0.00           H  
ATOM    435  HA  VAL A  29      16.741   1.188 -19.343  1.00  0.00           H  
ATOM    436  HB  VAL A  29      15.654   2.167 -16.676  1.00  0.00           H  
ATOM    437 HG11 VAL A  29      14.196   3.063 -18.459  1.00  0.00           H  
ATOM    438 HG12 VAL A  29      13.405   1.747 -17.600  1.00  0.00           H  
ATOM    439 HG13 VAL A  29      14.105   1.449 -19.212  1.00  0.00           H  
ATOM    440 HG21 VAL A  29      14.611  -0.073 -16.626  1.00  0.00           H  
ATOM    441 HG22 VAL A  29      15.389  -0.472 -18.173  1.00  0.00           H  
ATOM    442 HG23 VAL A  29      16.383  -0.185 -16.727  1.00  0.00           H  
ATOM    443  N   THR A  30      16.420   3.459 -20.300  1.00  0.00           N  
ATOM    444  CA  THR A  30      16.283   4.757 -20.970  1.00  0.00           C  
ATOM    445  C   THR A  30      15.127   4.716 -21.978  1.00  0.00           C  
ATOM    446  O   THR A  30      14.418   3.713 -22.081  1.00  0.00           O  
ATOM    447  CB  THR A  30      17.629   5.178 -21.590  1.00  0.00           C  
ATOM    448  CG2 THR A  30      18.033   4.350 -22.813  1.00  0.00           C  
ATOM    449  OG1 THR A  30      17.595   6.547 -21.959  1.00  0.00           O  
ATOM    450  H   THR A  30      16.181   2.635 -20.832  1.00  0.00           H  
ATOM    451  HA  THR A  30      16.031   5.509 -20.222  1.00  0.00           H  
ATOM    452  HB  THR A  30      18.403   5.062 -20.831  1.00  0.00           H  
ATOM    453  HG1 THR A  30      17.529   7.048 -21.142  1.00  0.00           H  
ATOM    454 HG21 THR A  30      19.040   4.636 -23.118  1.00  0.00           H  
ATOM    455 HG22 THR A  30      17.347   4.521 -23.642  1.00  0.00           H  
ATOM    456 HG23 THR A  30      18.036   3.290 -22.559  1.00  0.00           H  
ATOM    457  N   TYR A  31      14.911   5.800 -22.730  1.00  0.00           N  
ATOM    458  CA  TYR A  31      13.817   5.944 -23.704  1.00  0.00           C  
ATOM    459  C   TYR A  31      13.717   4.785 -24.704  1.00  0.00           C  
ATOM    460  O   TYR A  31      12.614   4.427 -25.111  1.00  0.00           O  
ATOM    461  CB  TYR A  31      14.002   7.247 -24.487  1.00  0.00           C  
ATOM    462  CG  TYR A  31      13.889   8.495 -23.642  1.00  0.00           C  
ATOM    463  CD1 TYR A  31      12.626   9.078 -23.422  1.00  0.00           C  
ATOM    464  CD2 TYR A  31      15.043   9.073 -23.080  1.00  0.00           C  
ATOM    465  CE1 TYR A  31      12.515  10.240 -22.638  1.00  0.00           C  
ATOM    466  CE2 TYR A  31      14.936  10.227 -22.286  1.00  0.00           C  
ATOM    467  CZ  TYR A  31      13.671  10.808 -22.065  1.00  0.00           C  
ATOM    468  OH  TYR A  31      13.577  11.910 -21.284  1.00  0.00           O  
ATOM    469  H   TYR A  31      15.540   6.581 -22.603  1.00  0.00           H  
ATOM    470  HA  TYR A  31      12.868   5.998 -23.170  1.00  0.00           H  
ATOM    471  HB2 TYR A  31      13.243   7.295 -25.269  1.00  0.00           H  
ATOM    472  HB3 TYR A  31      14.974   7.226 -24.981  1.00  0.00           H  
ATOM    473  HD1 TYR A  31      11.737   8.642 -23.854  1.00  0.00           H  
ATOM    474  HD2 TYR A  31      16.011   8.632 -23.265  1.00  0.00           H  
ATOM    475  HE1 TYR A  31      11.547  10.690 -22.475  1.00  0.00           H  
ATOM    476  HE2 TYR A  31      15.819  10.672 -21.851  1.00  0.00           H  
ATOM    477  HH  TYR A  31      14.435  12.162 -20.937  1.00  0.00           H  
ATOM    478  N   ALA A  32      14.850   4.191 -25.078  1.00  0.00           N  
ATOM    479  CA  ALA A  32      14.918   3.059 -25.988  1.00  0.00           C  
ATOM    480  C   ALA A  32      15.344   1.764 -25.296  1.00  0.00           C  
ATOM    481  O   ALA A  32      16.044   1.773 -24.285  1.00  0.00           O  
ATOM    482  CB  ALA A  32      15.859   3.410 -27.127  1.00  0.00           C  
ATOM    483  H   ALA A  32      15.708   4.484 -24.633  1.00  0.00           H  
ATOM    484  HA  ALA A  32      13.932   2.889 -26.419  1.00  0.00           H  
ATOM    485  HB1 ALA A  32      15.933   2.586 -27.836  1.00  0.00           H  
ATOM    486  HB2 ALA A  32      16.851   3.636 -26.734  1.00  0.00           H  
ATOM    487  HB3 ALA A  32      15.455   4.281 -27.644  1.00  0.00           H  
ATOM    488  N   GLY A  33      14.955   0.648 -25.912  1.00  0.00           N  
ATOM    489  CA  GLY A  33      15.196  -0.695 -25.399  1.00  0.00           C  
ATOM    490  C   GLY A  33      14.051  -1.193 -24.522  1.00  0.00           C  
ATOM    491  O   GLY A  33      13.400  -0.420 -23.819  1.00  0.00           O  
ATOM    492  H   GLY A  33      14.376   0.746 -26.733  1.00  0.00           H  
ATOM    493  HA2 GLY A  33      16.110  -0.710 -24.803  1.00  0.00           H  
ATOM    494  HA3 GLY A  33      15.328  -1.377 -26.239  1.00  0.00           H  
ATOM    495  N   ALA A  34      13.805  -2.499 -24.586  1.00  0.00           N  
ATOM    496  CA  ALA A  34      12.895  -3.193 -23.681  1.00  0.00           C  
ATOM    497  C   ALA A  34      13.672  -3.669 -22.448  1.00  0.00           C  
ATOM    498  O   ALA A  34      14.839  -4.039 -22.566  1.00  0.00           O  
ATOM    499  CB  ALA A  34      12.228  -4.350 -24.432  1.00  0.00           C  
ATOM    500  H   ALA A  34      14.416  -3.082 -25.139  1.00  0.00           H  
ATOM    501  HA  ALA A  34      12.113  -2.512 -23.350  1.00  0.00           H  
ATOM    502  HB1 ALA A  34      12.980  -5.073 -24.749  1.00  0.00           H  
ATOM    503  HB2 ALA A  34      11.690  -3.967 -25.299  1.00  0.00           H  
ATOM    504  HB3 ALA A  34      11.518  -4.843 -23.768  1.00  0.00           H  
ATOM    505  N   CYS A  35      13.034  -3.640 -21.285  1.00  0.00           N  
ATOM    506  CA  CYS A  35      13.600  -4.140 -20.045  1.00  0.00           C  
ATOM    507  C   CYS A  35      12.552  -4.953 -19.290  1.00  0.00           C  
ATOM    508  O   CYS A  35      11.635  -4.399 -18.680  1.00  0.00           O  
ATOM    509  CB  CYS A  35      14.142  -2.977 -19.207  1.00  0.00           C  
ATOM    510  SG  CYS A  35      14.881  -3.548 -17.657  1.00  0.00           S  
ATOM    511  H   CYS A  35      12.055  -3.394 -21.297  1.00  0.00           H  
ATOM    512  HA  CYS A  35      14.439  -4.799 -20.271  1.00  0.00           H  
ATOM    513  HB2 CYS A  35      14.901  -2.449 -19.783  1.00  0.00           H  
ATOM    514  HB3 CYS A  35      13.328  -2.284 -18.991  1.00  0.00           H  
ATOM    515  N   SER A  36      12.689  -6.279 -19.293  1.00  0.00           N  
ATOM    516  CA  SER A  36      11.674  -7.180 -18.738  1.00  0.00           C  
ATOM    517  C   SER A  36      11.428  -7.014 -17.230  1.00  0.00           C  
ATOM    518  O   SER A  36      10.342  -7.353 -16.762  1.00  0.00           O  
ATOM    519  CB  SER A  36      12.006  -8.629 -19.093  1.00  0.00           C  
ATOM    520  OG  SER A  36      13.183  -9.092 -18.468  1.00  0.00           O  
ATOM    521  H   SER A  36      13.443  -6.668 -19.841  1.00  0.00           H  
ATOM    522  HA  SER A  36      10.730  -6.935 -19.225  1.00  0.00           H  
ATOM    523  HB2 SER A  36      11.175  -9.261 -18.781  1.00  0.00           H  
ATOM    524  HB3 SER A  36      12.120  -8.716 -20.174  1.00  0.00           H  
ATOM    525  HG  SER A  36      13.946  -8.674 -18.874  1.00  0.00           H  
ATOM    526  N   SER A  37      12.376  -6.461 -16.468  1.00  0.00           N  
ATOM    527  CA  SER A  37      12.176  -6.144 -15.042  1.00  0.00           C  
ATOM    528  C   SER A  37      11.452  -4.809 -14.802  1.00  0.00           C  
ATOM    529  O   SER A  37      10.990  -4.571 -13.690  1.00  0.00           O  
ATOM    530  CB  SER A  37      13.508  -6.084 -14.288  1.00  0.00           C  
ATOM    531  OG  SER A  37      14.419  -7.109 -14.648  1.00  0.00           O  
ATOM    532  H   SER A  37      13.271  -6.258 -16.890  1.00  0.00           H  
ATOM    533  HA  SER A  37      11.575  -6.928 -14.584  1.00  0.00           H  
ATOM    534  HB2 SER A  37      13.305  -6.141 -13.218  1.00  0.00           H  
ATOM    535  HB3 SER A  37      13.971  -5.119 -14.494  1.00  0.00           H  
ATOM    536  HG  SER A  37      15.222  -6.650 -14.905  1.00  0.00           H  
ATOM    537  N   PHE A  38      11.374  -3.932 -15.810  1.00  0.00           N  
ATOM    538  CA  PHE A  38      10.866  -2.561 -15.676  1.00  0.00           C  
ATOM    539  C   PHE A  38       9.583  -2.312 -16.472  1.00  0.00           C  
ATOM    540  O   PHE A  38       8.646  -1.723 -15.948  1.00  0.00           O  
ATOM    541  CB  PHE A  38      11.959  -1.575 -16.108  1.00  0.00           C  
ATOM    542  CG  PHE A  38      11.531  -0.128 -15.985  1.00  0.00           C  
ATOM    543  CD1 PHE A  38      11.032   0.568 -17.101  1.00  0.00           C  
ATOM    544  CD2 PHE A  38      11.587   0.508 -14.735  1.00  0.00           C  
ATOM    545  CE1 PHE A  38      10.603   1.901 -16.963  1.00  0.00           C  
ATOM    546  CE2 PHE A  38      11.127   1.826 -14.591  1.00  0.00           C  
ATOM    547  CZ  PHE A  38      10.637   2.527 -15.706  1.00  0.00           C  
ATOM    548  H   PHE A  38      11.722  -4.211 -16.716  1.00  0.00           H  
ATOM    549  HA  PHE A  38      10.631  -2.355 -14.631  1.00  0.00           H  
ATOM    550  HB2 PHE A  38      12.230  -1.776 -17.145  1.00  0.00           H  
ATOM    551  HB3 PHE A  38      12.844  -1.734 -15.493  1.00  0.00           H  
ATOM    552  HD1 PHE A  38      10.981   0.079 -18.062  1.00  0.00           H  
ATOM    553  HD2 PHE A  38      11.965  -0.026 -13.877  1.00  0.00           H  
ATOM    554  HE1 PHE A  38      10.245   2.442 -17.826  1.00  0.00           H  
ATOM    555  HE2 PHE A  38      11.151   2.292 -13.617  1.00  0.00           H  
ATOM    556  HZ  PHE A  38      10.287   3.543 -15.595  1.00  0.00           H  
ATOM    557  N   ASP A  39       9.505  -2.782 -17.719  1.00  0.00           N  
ATOM    558  CA  ASP A  39       8.397  -2.468 -18.632  1.00  0.00           C  
ATOM    559  C   ASP A  39       7.032  -2.874 -18.056  1.00  0.00           C  
ATOM    560  O   ASP A  39       6.042  -2.167 -18.236  1.00  0.00           O  
ATOM    561  CB  ASP A  39       8.626  -3.169 -19.981  1.00  0.00           C  
ATOM    562  CG  ASP A  39       9.875  -2.699 -20.735  1.00  0.00           C  
ATOM    563  OD1 ASP A  39      10.472  -1.661 -20.367  1.00  0.00           O  
ATOM    564  OD2 ASP A  39      10.276  -3.378 -21.700  1.00  0.00           O1-
ATOM    565  H   ASP A  39      10.313  -3.247 -18.107  1.00  0.00           H  
ATOM    566  HA  ASP A  39       8.371  -1.390 -18.797  1.00  0.00           H  
ATOM    567  HB2 ASP A  39       8.698  -4.244 -19.812  1.00  0.00           H  
ATOM    568  HB3 ASP A  39       7.761  -2.987 -20.618  1.00  0.00           H  
ATOM    569  N   VAL A  40       7.001  -3.967 -17.285  1.00  0.00           N  
ATOM    570  CA  VAL A  40       5.801  -4.464 -16.594  1.00  0.00           C  
ATOM    571  C   VAL A  40       5.222  -3.464 -15.590  1.00  0.00           C  
ATOM    572  O   VAL A  40       4.013  -3.459 -15.373  1.00  0.00           O  
ATOM    573  CB  VAL A  40       6.079  -5.800 -15.884  1.00  0.00           C  
ATOM    574  CG1 VAL A  40       6.451  -6.888 -16.898  1.00  0.00           C  
ATOM    575  CG2 VAL A  40       7.190  -5.722 -14.825  1.00  0.00           C  
ATOM    576  H   VAL A  40       7.871  -4.463 -17.154  1.00  0.00           H  
ATOM    577  HA  VAL A  40       5.027  -4.635 -17.342  1.00  0.00           H  
ATOM    578  HB  VAL A  40       5.162  -6.119 -15.388  1.00  0.00           H  
ATOM    579 HG11 VAL A  40       5.694  -6.928 -17.681  1.00  0.00           H  
ATOM    580 HG12 VAL A  40       6.486  -7.855 -16.395  1.00  0.00           H  
ATOM    581 HG13 VAL A  40       7.423  -6.680 -17.345  1.00  0.00           H  
ATOM    582 HG21 VAL A  40       7.348  -6.714 -14.402  1.00  0.00           H  
ATOM    583 HG22 VAL A  40       6.896  -5.050 -14.018  1.00  0.00           H  
ATOM    584 HG23 VAL A  40       8.127  -5.376 -15.261  1.00  0.00           H  
ATOM    585  N   LEU A  41       6.053  -2.595 -15.007  1.00  0.00           N  
ATOM    586  CA  LEU A  41       5.630  -1.565 -14.053  1.00  0.00           C  
ATOM    587  C   LEU A  41       4.808  -0.457 -14.726  1.00  0.00           C  
ATOM    588  O   LEU A  41       4.003   0.206 -14.074  1.00  0.00           O  
ATOM    589  CB  LEU A  41       6.864  -0.961 -13.366  1.00  0.00           C  
ATOM    590  CG  LEU A  41       7.717  -1.933 -12.536  1.00  0.00           C  
ATOM    591  CD1 LEU A  41       8.979  -1.221 -12.058  1.00  0.00           C  
ATOM    592  CD2 LEU A  41       6.949  -2.425 -11.307  1.00  0.00           C  
ATOM    593  H   LEU A  41       7.022  -2.587 -15.296  1.00  0.00           H  
ATOM    594  HA  LEU A  41       4.997  -2.017 -13.291  1.00  0.00           H  
ATOM    595  HB2 LEU A  41       7.488  -0.475 -14.116  1.00  0.00           H  
ATOM    596  HB3 LEU A  41       6.510  -0.182 -12.691  1.00  0.00           H  
ATOM    597  HG  LEU A  41       8.015  -2.787 -13.145  1.00  0.00           H  
ATOM    598 HD11 LEU A  41       9.530  -0.843 -12.919  1.00  0.00           H  
ATOM    599 HD12 LEU A  41       9.613  -1.920 -11.513  1.00  0.00           H  
ATOM    600 HD13 LEU A  41       8.708  -0.387 -11.411  1.00  0.00           H  
ATOM    601 HD21 LEU A  41       6.527  -1.580 -10.763  1.00  0.00           H  
ATOM    602 HD22 LEU A  41       7.616  -2.966 -10.636  1.00  0.00           H  
ATOM    603 HD23 LEU A  41       6.145  -3.092 -11.617  1.00  0.00           H  
ATOM    604  N   LEU A  42       4.978  -0.272 -16.039  1.00  0.00           N  
ATOM    605  CA  LEU A  42       4.278   0.744 -16.827  1.00  0.00           C  
ATOM    606  C   LEU A  42       2.980   0.224 -17.464  1.00  0.00           C  
ATOM    607  O   LEU A  42       2.240   0.996 -18.075  1.00  0.00           O  
ATOM    608  CB  LEU A  42       5.242   1.332 -17.872  1.00  0.00           C  
ATOM    609  CG  LEU A  42       6.541   1.943 -17.306  1.00  0.00           C  
ATOM    610  CD1 LEU A  42       7.301   2.622 -18.447  1.00  0.00           C  
ATOM    611  CD2 LEU A  42       6.282   2.988 -16.219  1.00  0.00           C  
ATOM    612  H   LEU A  42       5.620  -0.883 -16.523  1.00  0.00           H  
ATOM    613  HA  LEU A  42       3.970   1.553 -16.164  1.00  0.00           H  
ATOM    614  HB2 LEU A  42       4.705   2.107 -18.419  1.00  0.00           H  
ATOM    615  HB3 LEU A  42       5.507   0.548 -18.582  1.00  0.00           H  
ATOM    616  HG  LEU A  42       7.169   1.154 -16.892  1.00  0.00           H  
ATOM    617 HD11 LEU A  42       7.608   1.869 -19.173  1.00  0.00           H  
ATOM    618 HD12 LEU A  42       8.178   3.131 -18.049  1.00  0.00           H  
ATOM    619 HD13 LEU A  42       6.662   3.360 -18.932  1.00  0.00           H  
ATOM    620 HD21 LEU A  42       5.607   3.756 -16.594  1.00  0.00           H  
ATOM    621 HD22 LEU A  42       5.834   2.513 -15.346  1.00  0.00           H  
ATOM    622 HD23 LEU A  42       7.223   3.444 -15.909  1.00  0.00           H  
ATOM    623  N   GLU A  43       2.662  -1.065 -17.312  1.00  0.00           N  
ATOM    624  CA  GLU A  43       1.386  -1.616 -17.767  1.00  0.00           C  
ATOM    625  C   GLU A  43       0.232  -1.052 -16.928  1.00  0.00           C  
ATOM    626  O   GLU A  43       0.111  -1.322 -15.728  1.00  0.00           O  
ATOM    627  CB  GLU A  43       1.386  -3.148 -17.718  1.00  0.00           C  
ATOM    628  CG  GLU A  43       2.306  -3.787 -18.772  1.00  0.00           C  
ATOM    629  CD  GLU A  43       2.211  -5.323 -18.780  1.00  0.00           C  
ATOM    630  OE1 GLU A  43       3.104  -5.993 -19.337  1.00  0.00           O  
ATOM    631  OE2 GLU A  43       1.235  -5.878 -18.222  1.00  0.00           O1-
ATOM    632  H   GLU A  43       3.295  -1.666 -16.804  1.00  0.00           H  
ATOM    633  HA  GLU A  43       1.233  -1.320 -18.805  1.00  0.00           H  
ATOM    634  HB2 GLU A  43       1.681  -3.481 -16.723  1.00  0.00           H  
ATOM    635  HB3 GLU A  43       0.365  -3.480 -17.903  1.00  0.00           H  
ATOM    636  HG2 GLU A  43       2.023  -3.412 -19.757  1.00  0.00           H  
ATOM    637  HG3 GLU A  43       3.335  -3.488 -18.576  1.00  0.00           H  
ATOM    638  N   LYS A  44      -0.629  -0.245 -17.562  1.00  0.00           N  
ATOM    639  CA  LYS A  44      -1.706   0.498 -16.892  1.00  0.00           C  
ATOM    640  C   LYS A  44      -2.526  -0.380 -15.946  1.00  0.00           C  
ATOM    641  O   LYS A  44      -3.104  -1.385 -16.356  1.00  0.00           O  
ATOM    642  CB  LYS A  44      -2.644   1.131 -17.925  1.00  0.00           C  
ATOM    643  CG  LYS A  44      -1.982   2.284 -18.683  1.00  0.00           C  
ATOM    644  CD  LYS A  44      -3.017   2.940 -19.597  1.00  0.00           C  
ATOM    645  CE  LYS A  44      -2.376   4.114 -20.326  1.00  0.00           C  
ATOM    646  NZ  LYS A  44      -3.322   4.749 -21.266  1.00  0.00           N1+
ATOM    647  H   LYS A  44      -0.417  -0.019 -18.523  1.00  0.00           H  
ATOM    648  HA  LYS A  44      -1.253   1.291 -16.297  1.00  0.00           H  
ATOM    649  HB2 LYS A  44      -3.517   1.520 -17.401  1.00  0.00           H  
ATOM    650  HB3 LYS A  44      -2.980   0.369 -18.628  1.00  0.00           H  
ATOM    651  HG2 LYS A  44      -1.151   1.908 -19.280  1.00  0.00           H  
ATOM    652  HG3 LYS A  44      -1.608   3.020 -17.971  1.00  0.00           H  
ATOM    653  HD2 LYS A  44      -3.372   2.207 -20.321  1.00  0.00           H  
ATOM    654  HD3 LYS A  44      -3.858   3.296 -19.000  1.00  0.00           H  
ATOM    655  HE2 LYS A  44      -1.501   3.765 -20.875  1.00  0.00           H  
ATOM    656  HE3 LYS A  44      -2.024   4.847 -19.599  1.00  0.00           H  
ATOM    657  HZ1 LYS A  44      -3.628   4.098 -21.976  1.00  0.00           H  
ATOM    658  HZ2 LYS A  44      -2.792   5.462 -21.747  1.00  0.00           H  
ATOM    659  HZ3 LYS A  44      -4.096   5.191 -20.792  1.00  0.00           H  
ATOM    660  N   GLY A  45      -2.602   0.039 -14.685  1.00  0.00           N  
ATOM    661  CA  GLY A  45      -3.433  -0.597 -13.661  1.00  0.00           C  
ATOM    662  C   GLY A  45      -2.812  -1.808 -12.956  1.00  0.00           C  
ATOM    663  O   GLY A  45      -3.393  -2.265 -11.975  1.00  0.00           O  
ATOM    664  H   GLY A  45      -2.058   0.848 -14.423  1.00  0.00           H  
ATOM    665  HA2 GLY A  45      -3.669   0.142 -12.896  1.00  0.00           H  
ATOM    666  HA3 GLY A  45      -4.369  -0.924 -14.113  1.00  0.00           H  
ATOM    667  N   LYS A  46      -1.644  -2.311 -13.387  1.00  0.00           N  
ATOM    668  CA  LYS A  46      -0.948  -3.395 -12.667  1.00  0.00           C  
ATOM    669  C   LYS A  46      -0.186  -2.909 -11.436  1.00  0.00           C  
ATOM    670  O   LYS A  46      -0.238  -3.571 -10.404  1.00  0.00           O  
ATOM    671  CB  LYS A  46      -0.001  -4.159 -13.598  1.00  0.00           C  
ATOM    672  CG  LYS A  46      -0.760  -5.071 -14.568  1.00  0.00           C  
ATOM    673  CD  LYS A  46       0.214  -6.088 -15.167  1.00  0.00           C  
ATOM    674  CE  LYS A  46      -0.524  -7.084 -16.063  1.00  0.00           C  
ATOM    675  NZ  LYS A  46       0.445  -7.940 -16.781  1.00  0.00           N1+
ATOM    676  H   LYS A  46      -1.219  -1.930 -14.220  1.00  0.00           H  
ATOM    677  HA  LYS A  46      -1.687  -4.095 -12.278  1.00  0.00           H  
ATOM    678  HB2 LYS A  46       0.642  -4.782 -12.975  1.00  0.00           H  
ATOM    679  HB3 LYS A  46       0.632  -3.467 -14.153  1.00  0.00           H  
ATOM    680  HG2 LYS A  46      -1.540  -5.608 -14.030  1.00  0.00           H  
ATOM    681  HG3 LYS A  46      -1.213  -4.474 -15.359  1.00  0.00           H  
ATOM    682  HD2 LYS A  46       0.969  -5.550 -15.741  1.00  0.00           H  
ATOM    683  HD3 LYS A  46       0.715  -6.633 -14.366  1.00  0.00           H  
ATOM    684  HE2 LYS A  46      -1.104  -6.517 -16.792  1.00  0.00           H  
ATOM    685  HE3 LYS A  46      -1.203  -7.682 -15.456  1.00  0.00           H  
ATOM    686  HZ1 LYS A  46       0.964  -7.325 -17.390  1.00  0.00           H  
ATOM    687  HZ2 LYS A  46       1.109  -8.373 -16.155  1.00  0.00           H  
ATOM    688  HZ3 LYS A  46      -0.009  -8.614 -17.382  1.00  0.00           H  
ATOM    689  N   PHE A  47       0.480  -1.762 -11.552  1.00  0.00           N  
ATOM    690  CA  PHE A  47       1.311  -1.168 -10.499  1.00  0.00           C  
ATOM    691  C   PHE A  47       0.891   0.294 -10.250  1.00  0.00           C  
ATOM    692  O   PHE A  47       1.641   1.221 -10.567  1.00  0.00           O  
ATOM    693  CB  PHE A  47       2.788  -1.331 -10.887  1.00  0.00           C  
ATOM    694  CG  PHE A  47       3.240  -2.774 -11.008  1.00  0.00           C  
ATOM    695  CD1 PHE A  47       3.748  -3.445  -9.884  1.00  0.00           C  
ATOM    696  CD2 PHE A  47       3.166  -3.452 -12.238  1.00  0.00           C  
ATOM    697  CE1 PHE A  47       4.192  -4.774  -9.981  1.00  0.00           C  
ATOM    698  CE2 PHE A  47       3.609  -4.783 -12.341  1.00  0.00           C  
ATOM    699  CZ  PHE A  47       4.121  -5.446 -11.212  1.00  0.00           C  
ATOM    700  H   PHE A  47       0.476  -1.302 -12.451  1.00  0.00           H  
ATOM    701  HA  PHE A  47       1.164  -1.703  -9.561  1.00  0.00           H  
ATOM    702  HB2 PHE A  47       3.401  -0.848 -10.125  1.00  0.00           H  
ATOM    703  HB3 PHE A  47       2.973  -0.817 -11.830  1.00  0.00           H  
ATOM    704  HD1 PHE A  47       3.813  -2.922  -8.942  1.00  0.00           H  
ATOM    705  HD2 PHE A  47       2.791  -2.940 -13.113  1.00  0.00           H  
ATOM    706  HE1 PHE A  47       4.603  -5.272  -9.115  1.00  0.00           H  
ATOM    707  HE2 PHE A  47       3.569  -5.289 -13.295  1.00  0.00           H  
ATOM    708  HZ  PHE A  47       4.475  -6.463 -11.288  1.00  0.00           H  
ATOM    709  N   PRO A  48      -0.358   0.536  -9.803  1.00  0.00           N  
ATOM    710  CA  PRO A  48      -0.925   1.881  -9.703  1.00  0.00           C  
ATOM    711  C   PRO A  48      -0.176   2.809  -8.733  1.00  0.00           C  
ATOM    712  O   PRO A  48      -0.103   4.013  -8.997  1.00  0.00           O  
ATOM    713  CB  PRO A  48      -2.378   1.669  -9.260  1.00  0.00           C  
ATOM    714  CG  PRO A  48      -2.346   0.325  -8.532  1.00  0.00           C  
ATOM    715  CD  PRO A  48      -1.329  -0.456  -9.354  1.00  0.00           C  
ATOM    716  HA  PRO A  48      -0.919   2.351 -10.687  1.00  0.00           H  
ATOM    717  HB2 PRO A  48      -2.736   2.470  -8.614  1.00  0.00           H  
ATOM    718  HB3 PRO A  48      -3.014   1.585 -10.142  1.00  0.00           H  
ATOM    719  HG2 PRO A  48      -3.323  -0.161  -8.530  1.00  0.00           H  
ATOM    720  HG3 PRO A  48      -1.979   0.459  -7.515  1.00  0.00           H  
ATOM    721  HD2 PRO A  48      -0.872  -1.237  -8.746  1.00  0.00           H  
ATOM    722  HD3 PRO A  48      -1.824  -0.897 -10.218  1.00  0.00           H  
ATOM    723  N   LEU A  49       0.387   2.290  -7.634  1.00  0.00           N  
ATOM    724  CA  LEU A  49       1.169   3.097  -6.698  1.00  0.00           C  
ATOM    725  C   LEU A  49       2.474   3.548  -7.354  1.00  0.00           C  
ATOM    726  O   LEU A  49       2.746   4.745  -7.371  1.00  0.00           O  
ATOM    727  CB  LEU A  49       1.428   2.325  -5.392  1.00  0.00           C  
ATOM    728  CG  LEU A  49       2.225   3.130  -4.350  1.00  0.00           C  
ATOM    729  CD1 LEU A  49       1.430   4.318  -3.809  1.00  0.00           C  
ATOM    730  CD2 LEU A  49       2.613   2.235  -3.180  1.00  0.00           C  
ATOM    731  H   LEU A  49       0.370   1.290  -7.492  1.00  0.00           H  
ATOM    732  HA  LEU A  49       0.597   3.995  -6.466  1.00  0.00           H  
ATOM    733  HB2 LEU A  49       0.474   2.014  -4.962  1.00  0.00           H  
ATOM    734  HB3 LEU A  49       2.004   1.429  -5.626  1.00  0.00           H  
ATOM    735  HG  LEU A  49       3.148   3.497  -4.800  1.00  0.00           H  
ATOM    736 HD11 LEU A  49       1.983   4.799  -3.002  1.00  0.00           H  
ATOM    737 HD12 LEU A  49       0.463   3.982  -3.436  1.00  0.00           H  
ATOM    738 HD13 LEU A  49       1.280   5.051  -4.602  1.00  0.00           H  
ATOM    739 HD21 LEU A  49       3.107   1.348  -3.577  1.00  0.00           H  
ATOM    740 HD22 LEU A  49       1.733   1.940  -2.609  1.00  0.00           H  
ATOM    741 HD23 LEU A  49       3.315   2.763  -2.533  1.00  0.00           H  
ATOM    742  N   PHE A  50       3.240   2.628  -7.946  1.00  0.00           N  
ATOM    743  CA  PHE A  50       4.446   2.993  -8.684  1.00  0.00           C  
ATOM    744  C   PHE A  50       4.131   3.962  -9.828  1.00  0.00           C  
ATOM    745  O   PHE A  50       4.818   4.962  -9.972  1.00  0.00           O  
ATOM    746  CB  PHE A  50       5.147   1.741  -9.218  1.00  0.00           C  
ATOM    747  CG  PHE A  50       6.333   2.084 -10.100  1.00  0.00           C  
ATOM    748  CD1 PHE A  50       6.201   2.054 -11.501  1.00  0.00           C  
ATOM    749  CD2 PHE A  50       7.535   2.532  -9.523  1.00  0.00           C  
ATOM    750  CE1 PHE A  50       7.279   2.436 -12.320  1.00  0.00           C  
ATOM    751  CE2 PHE A  50       8.602   2.942 -10.342  1.00  0.00           C  
ATOM    752  CZ  PHE A  50       8.478   2.883 -11.740  1.00  0.00           C  
ATOM    753  H   PHE A  50       2.980   1.654  -7.889  1.00  0.00           H  
ATOM    754  HA  PHE A  50       5.133   3.505  -8.011  1.00  0.00           H  
ATOM    755  HB2 PHE A  50       5.484   1.131  -8.379  1.00  0.00           H  
ATOM    756  HB3 PHE A  50       4.433   1.153  -9.795  1.00  0.00           H  
ATOM    757  HD1 PHE A  50       5.270   1.740 -11.950  1.00  0.00           H  
ATOM    758  HD2 PHE A  50       7.630   2.590  -8.449  1.00  0.00           H  
ATOM    759  HE1 PHE A  50       7.180   2.406 -13.395  1.00  0.00           H  
ATOM    760  HE2 PHE A  50       9.510   3.319  -9.894  1.00  0.00           H  
ATOM    761  HZ  PHE A  50       9.295   3.205 -12.368  1.00  0.00           H  
ATOM    762  N   GLN A  51       3.064   3.740 -10.600  1.00  0.00           N  
ATOM    763  CA  GLN A  51       2.672   4.634 -11.700  1.00  0.00           C  
ATOM    764  C   GLN A  51       2.346   6.060 -11.230  1.00  0.00           C  
ATOM    765  O   GLN A  51       2.588   7.011 -11.970  1.00  0.00           O  
ATOM    766  CB  GLN A  51       1.476   4.030 -12.454  1.00  0.00           C  
ATOM    767  CG  GLN A  51       1.937   2.852 -13.320  1.00  0.00           C  
ATOM    768  CD  GLN A  51       0.819   1.968 -13.864  1.00  0.00           C  
ATOM    769  NE2 GLN A  51       1.198   0.777 -14.266  1.00  0.00           N  
ATOM    770  OE1 GLN A  51      -0.358   2.298 -13.967  1.00  0.00           O  
ATOM    771  H   GLN A  51       2.538   2.890 -10.451  1.00  0.00           H  
ATOM    772  HA  GLN A  51       3.510   4.721 -12.391  1.00  0.00           H  
ATOM    773  HB2 GLN A  51       1.030   4.783 -13.104  1.00  0.00           H  
ATOM    774  HB3 GLN A  51       0.723   3.699 -11.739  1.00  0.00           H  
ATOM    775  HG2 GLN A  51       2.512   3.234 -14.162  1.00  0.00           H  
ATOM    776  HG3 GLN A  51       2.607   2.220 -12.739  1.00  0.00           H  
ATOM    777 HE21 GLN A  51       2.173   0.534 -14.171  1.00  0.00           H  
ATOM    778 HE22 GLN A  51       0.560   0.156 -14.742  1.00  0.00           H  
ATOM    779  N   SER A  52       1.841   6.218 -10.004  1.00  0.00           N  
ATOM    780  CA  SER A  52       1.582   7.534  -9.398  1.00  0.00           C  
ATOM    781  C   SER A  52       2.858   8.228  -8.897  1.00  0.00           C  
ATOM    782  O   SER A  52       2.874   9.448  -8.773  1.00  0.00           O  
ATOM    783  CB  SER A  52       0.588   7.393  -8.242  1.00  0.00           C  
ATOM    784  OG  SER A  52      -0.607   6.765  -8.676  1.00  0.00           O  
ATOM    785  H   SER A  52       1.681   5.394  -9.442  1.00  0.00           H  
ATOM    786  HA  SER A  52       1.135   8.187 -10.147  1.00  0.00           H  
ATOM    787  HB2 SER A  52       0.354   8.385  -7.855  1.00  0.00           H  
ATOM    788  HB3 SER A  52       1.035   6.805  -7.442  1.00  0.00           H  
ATOM    789  HG  SER A  52      -0.408   5.846  -8.870  1.00  0.00           H  
ATOM    790  N   TYR A  53       3.922   7.461  -8.642  1.00  0.00           N  
ATOM    791  CA  TYR A  53       5.233   7.908  -8.152  1.00  0.00           C  
ATOM    792  C   TYR A  53       6.355   7.437  -9.093  1.00  0.00           C  
ATOM    793  O   TYR A  53       7.417   6.991  -8.662  1.00  0.00           O  
ATOM    794  CB  TYR A  53       5.427   7.425  -6.705  1.00  0.00           C  
ATOM    795  CG  TYR A  53       4.511   8.100  -5.704  1.00  0.00           C  
ATOM    796  CD1 TYR A  53       4.909   9.312  -5.113  1.00  0.00           C  
ATOM    797  CD2 TYR A  53       3.271   7.526  -5.366  1.00  0.00           C  
ATOM    798  CE1 TYR A  53       4.069   9.950  -4.183  1.00  0.00           C  
ATOM    799  CE2 TYR A  53       2.420   8.167  -4.445  1.00  0.00           C  
ATOM    800  CZ  TYR A  53       2.820   9.385  -3.856  1.00  0.00           C  
ATOM    801  OH  TYR A  53       2.007  10.018  -2.971  1.00  0.00           O  
ATOM    802  H   TYR A  53       3.825   6.468  -8.795  1.00  0.00           H  
ATOM    803  HA  TYR A  53       5.268   8.998  -8.148  1.00  0.00           H  
ATOM    804  HB2 TYR A  53       5.283   6.346  -6.665  1.00  0.00           H  
ATOM    805  HB3 TYR A  53       6.452   7.625  -6.395  1.00  0.00           H  
ATOM    806  HD1 TYR A  53       5.857   9.752  -5.384  1.00  0.00           H  
ATOM    807  HD2 TYR A  53       2.974   6.593  -5.821  1.00  0.00           H  
ATOM    808  HE1 TYR A  53       4.389  10.875  -3.727  1.00  0.00           H  
ATOM    809  HE2 TYR A  53       1.460   7.742  -4.190  1.00  0.00           H  
ATOM    810  HH  TYR A  53       2.371  10.874  -2.734  1.00  0.00           H  
ATOM    811  N   ALA A  54       6.113   7.479 -10.406  1.00  0.00           N  
ATOM    812  CA  ALA A  54       6.945   6.766 -11.378  1.00  0.00           C  
ATOM    813  C   ALA A  54       8.362   7.345 -11.519  1.00  0.00           C  
ATOM    814  O   ALA A  54       9.264   6.645 -11.976  1.00  0.00           O  
ATOM    815  CB  ALA A  54       6.205   6.754 -12.714  1.00  0.00           C  
ATOM    816  H   ALA A  54       5.204   7.800 -10.706  1.00  0.00           H  
ATOM    817  HA  ALA A  54       7.058   5.736 -11.042  1.00  0.00           H  
ATOM    818  HB1 ALA A  54       6.779   6.170 -13.436  1.00  0.00           H  
ATOM    819  HB2 ALA A  54       6.080   7.774 -13.076  1.00  0.00           H  
ATOM    820  HB3 ALA A  54       5.225   6.293 -12.590  1.00  0.00           H  
ATOM    821  N   HIS A  55       8.569   8.599 -11.108  1.00  0.00           N  
ATOM    822  CA  HIS A  55       9.881   9.257 -11.050  1.00  0.00           C  
ATOM    823  C   HIS A  55      10.629   9.015  -9.731  1.00  0.00           C  
ATOM    824  O   HIS A  55      11.740   9.505  -9.552  1.00  0.00           O  
ATOM    825  CB  HIS A  55       9.723  10.741 -11.389  1.00  0.00           C  
ATOM    826  CG  HIS A  55       9.356  10.945 -12.836  1.00  0.00           C  
ATOM    827  CD2 HIS A  55       8.178  11.437 -13.308  1.00  0.00           C  
ATOM    828  ND1 HIS A  55      10.187  10.662 -13.919  1.00  0.00           N  
ATOM    829  CE1 HIS A  55       9.503  11.023 -15.013  1.00  0.00           C  
ATOM    830  NE2 HIS A  55       8.291  11.491 -14.676  1.00  0.00           N  
ATOM    831  H   HIS A  55       7.774   9.112 -10.754  1.00  0.00           H  
ATOM    832  HA  HIS A  55      10.523   8.831 -11.822  1.00  0.00           H  
ATOM    833  HB2 HIS A  55       8.970  11.194 -10.745  1.00  0.00           H  
ATOM    834  HB3 HIS A  55      10.670  11.253 -11.216  1.00  0.00           H  
ATOM    835  HD2 HIS A  55       7.325  11.734 -12.717  1.00  0.00           H  
ATOM    836  HE1 HIS A  55       9.883  10.953 -16.022  1.00  0.00           H  
ATOM    837  HE2 HIS A  55       7.588  11.836 -15.314  1.00  0.00           H  
ATOM    838  N   HIS A  56      10.069   8.211  -8.826  1.00  0.00           N  
ATOM    839  CA  HIS A  56      10.808   7.581  -7.733  1.00  0.00           C  
ATOM    840  C   HIS A  56      11.418   6.249  -8.192  1.00  0.00           C  
ATOM    841  O   HIS A  56      11.179   5.763  -9.303  1.00  0.00           O  
ATOM    842  CB  HIS A  56       9.904   7.437  -6.502  1.00  0.00           C  
ATOM    843  CG  HIS A  56       9.525   8.757  -5.888  1.00  0.00           C  
ATOM    844  CD2 HIS A  56      10.164   9.361  -4.847  1.00  0.00           C  
ATOM    845  ND1 HIS A  56       8.525   9.606  -6.351  1.00  0.00           N  
ATOM    846  CE1 HIS A  56       8.587  10.706  -5.591  1.00  0.00           C  
ATOM    847  NE2 HIS A  56       9.562  10.588  -4.676  1.00  0.00           N  
ATOM    848  H   HIS A  56       9.133   7.871  -8.995  1.00  0.00           H  
ATOM    849  HA  HIS A  56      11.638   8.231  -7.456  1.00  0.00           H  
ATOM    850  HB2 HIS A  56       8.993   6.903  -6.775  1.00  0.00           H  
ATOM    851  HB3 HIS A  56      10.418   6.848  -5.741  1.00  0.00           H  
ATOM    852  HD2 HIS A  56      11.030   8.979  -4.326  1.00  0.00           H  
ATOM    853  HE1 HIS A  56       7.956  11.575  -5.717  1.00  0.00           H  
ATOM    854  HE2 HIS A  56       9.857  11.330  -4.058  1.00  0.00           H  
ATOM    855  N   ARG A  57      12.262   5.659  -7.341  1.00  0.00           N  
ATOM    856  CA  ARG A  57      13.045   4.468  -7.693  1.00  0.00           C  
ATOM    857  C   ARG A  57      12.218   3.192  -7.598  1.00  0.00           C  
ATOM    858  O   ARG A  57      11.442   3.024  -6.659  1.00  0.00           O  
ATOM    859  CB  ARG A  57      14.303   4.381  -6.819  1.00  0.00           C  
ATOM    860  CG  ARG A  57      15.302   5.481  -7.191  1.00  0.00           C  
ATOM    861  CD  ARG A  57      16.418   5.551  -6.152  1.00  0.00           C  
ATOM    862  NE  ARG A  57      17.454   6.518  -6.539  1.00  0.00           N  
ATOM    863  CZ  ARG A  57      17.434   7.833  -6.435  1.00  0.00           C  
ATOM    864  NH1 ARG A  57      16.428   8.501  -5.956  1.00  0.00           N1+
ATOM    865  NH2 ARG A  57      18.439   8.546  -6.834  1.00  0.00           N  
ATOM    866  H   ARG A  57      12.341   6.030  -6.405  1.00  0.00           H  
ATOM    867  HA  ARG A  57      13.360   4.563  -8.732  1.00  0.00           H  
ATOM    868  HB2 ARG A  57      14.022   4.465  -5.769  1.00  0.00           H  
ATOM    869  HB3 ARG A  57      14.782   3.413  -6.964  1.00  0.00           H  
ATOM    870  HG2 ARG A  57      14.799   6.447  -7.234  1.00  0.00           H  
ATOM    871  HG3 ARG A  57      15.729   5.259  -8.169  1.00  0.00           H  
ATOM    872  HD2 ARG A  57      15.993   5.821  -5.185  1.00  0.00           H  
ATOM    873  HD3 ARG A  57      16.878   4.566  -6.073  1.00  0.00           H  
ATOM    874  HE  ARG A  57      18.257   6.121  -7.004  1.00  0.00           H  
ATOM    875 HH11 ARG A  57      16.529   9.506  -5.992  1.00  0.00           H  
ATOM    876 HH12 ARG A  57      15.533   8.054  -5.820  1.00  0.00           H  
ATOM    877 HH21 ARG A  57      19.209   8.099  -7.313  1.00  0.00           H  
ATOM    878 HH22 ARG A  57      18.326   9.549  -6.861  1.00  0.00           H  
ATOM    879  N   THR A  58      12.451   2.254  -8.509  1.00  0.00           N  
ATOM    880  CA  THR A  58      12.038   0.853  -8.347  1.00  0.00           C  
ATOM    881  C   THR A  58      12.841   0.173  -7.229  1.00  0.00           C  
ATOM    882  O   THR A  58      13.836   0.713  -6.736  1.00  0.00           O  
ATOM    883  CB  THR A  58      12.188   0.052  -9.654  1.00  0.00           C  
ATOM    884  CG2 THR A  58      11.566   0.749 -10.859  1.00  0.00           C  
ATOM    885  OG1 THR A  58      13.540  -0.221  -9.941  1.00  0.00           O  
ATOM    886  H   THR A  58      13.079   2.487  -9.265  1.00  0.00           H  
ATOM    887  HA  THR A  58      10.986   0.835  -8.063  1.00  0.00           H  
ATOM    888  HB  THR A  58      11.676  -0.902  -9.524  1.00  0.00           H  
ATOM    889  HG1 THR A  58      13.614  -0.356 -10.888  1.00  0.00           H  
ATOM    890 HG21 THR A  58      11.563   0.057 -11.701  1.00  0.00           H  
ATOM    891 HG22 THR A  58      12.130   1.640 -11.131  1.00  0.00           H  
ATOM    892 HG23 THR A  58      10.537   1.026 -10.628  1.00  0.00           H  
ATOM    893  N   LEU A  59      12.455  -1.047  -6.835  1.00  0.00           N  
ATOM    894  CA  LEU A  59      13.229  -1.821  -5.856  1.00  0.00           C  
ATOM    895  C   LEU A  59      14.651  -2.129  -6.355  1.00  0.00           C  
ATOM    896  O   LEU A  59      15.611  -2.004  -5.596  1.00  0.00           O  
ATOM    897  CB  LEU A  59      12.474  -3.119  -5.508  1.00  0.00           C  
ATOM    898  CG  LEU A  59      13.124  -3.949  -4.382  1.00  0.00           C  
ATOM    899  CD1 LEU A  59      13.464  -3.137  -3.129  1.00  0.00           C  
ATOM    900  CD2 LEU A  59      12.167  -5.055  -3.929  1.00  0.00           C  
ATOM    901  H   LEU A  59      11.616  -1.450  -7.228  1.00  0.00           H  
ATOM    902  HA  LEU A  59      13.322  -1.208  -4.960  1.00  0.00           H  
ATOM    903  HB2 LEU A  59      11.452  -2.875  -5.219  1.00  0.00           H  
ATOM    904  HB3 LEU A  59      12.413  -3.743  -6.400  1.00  0.00           H  
ATOM    905  HG  LEU A  59      14.035  -4.410  -4.760  1.00  0.00           H  
ATOM    906 HD11 LEU A  59      14.268  -2.434  -3.343  1.00  0.00           H  
ATOM    907 HD12 LEU A  59      12.587  -2.591  -2.784  1.00  0.00           H  
ATOM    908 HD13 LEU A  59      13.813  -3.812  -2.347  1.00  0.00           H  
ATOM    909 HD21 LEU A  59      12.678  -5.723  -3.236  1.00  0.00           H  
ATOM    910 HD22 LEU A  59      11.802  -5.626  -4.782  1.00  0.00           H  
ATOM    911 HD23 LEU A  59      11.310  -4.617  -3.419  1.00  0.00           H  
ATOM    912  N   LEU A  60      14.796  -2.506  -7.630  1.00  0.00           N  
ATOM    913  CA  LEU A  60      16.101  -2.800  -8.232  1.00  0.00           C  
ATOM    914  C   LEU A  60      16.973  -1.542  -8.300  1.00  0.00           C  
ATOM    915  O   LEU A  60      18.139  -1.592  -7.907  1.00  0.00           O  
ATOM    916  CB  LEU A  60      15.915  -3.419  -9.632  1.00  0.00           C  
ATOM    917  CG  LEU A  60      15.214  -4.790  -9.644  1.00  0.00           C  
ATOM    918  CD1 LEU A  60      14.976  -5.246 -11.082  1.00  0.00           C  
ATOM    919  CD2 LEU A  60      16.034  -5.878  -8.951  1.00  0.00           C  
ATOM    920  H   LEU A  60      13.977  -2.530  -8.221  1.00  0.00           H  
ATOM    921  HA  LEU A  60      16.633  -3.505  -7.594  1.00  0.00           H  
ATOM    922  HB2 LEU A  60      16.895  -3.528 -10.095  1.00  0.00           H  
ATOM    923  HB3 LEU A  60      15.335  -2.724 -10.239  1.00  0.00           H  
ATOM    924  HG  LEU A  60      14.251  -4.696  -9.143  1.00  0.00           H  
ATOM    925 HD11 LEU A  60      15.926  -5.361 -11.605  1.00  0.00           H  
ATOM    926 HD12 LEU A  60      14.358  -4.509 -11.596  1.00  0.00           H  
ATOM    927 HD13 LEU A  60      14.449  -6.200 -11.078  1.00  0.00           H  
ATOM    928 HD21 LEU A  60      16.995  -6.005  -9.452  1.00  0.00           H  
ATOM    929 HD22 LEU A  60      16.209  -5.591  -7.914  1.00  0.00           H  
ATOM    930 HD23 LEU A  60      15.481  -6.817  -8.963  1.00  0.00           H  
ATOM    931  N   GLU A  61      16.395  -0.408  -8.703  1.00  0.00           N  
ATOM    932  CA  GLU A  61      17.085   0.887  -8.698  1.00  0.00           C  
ATOM    933  C   GLU A  61      17.561   1.246  -7.287  1.00  0.00           C  
ATOM    934  O   GLU A  61      18.729   1.572  -7.097  1.00  0.00           O  
ATOM    935  CB  GLU A  61      16.153   1.984  -9.240  1.00  0.00           C  
ATOM    936  CG  GLU A  61      15.980   1.883 -10.760  1.00  0.00           C  
ATOM    937  CD  GLU A  61      14.866   2.771 -11.335  1.00  0.00           C  
ATOM    938  OE1 GLU A  61      14.802   2.867 -12.579  1.00  0.00           O  
ATOM    939  OE2 GLU A  61      14.010   3.313 -10.600  1.00  0.00           O1-
ATOM    940  H   GLU A  61      15.434  -0.427  -9.014  1.00  0.00           H  
ATOM    941  HA  GLU A  61      17.968   0.830  -9.334  1.00  0.00           H  
ATOM    942  HB2 GLU A  61      15.184   1.894  -8.749  1.00  0.00           H  
ATOM    943  HB3 GLU A  61      16.572   2.963  -9.007  1.00  0.00           H  
ATOM    944  HG2 GLU A  61      16.928   2.147 -11.229  1.00  0.00           H  
ATOM    945  HG3 GLU A  61      15.766   0.848 -11.027  1.00  0.00           H  
ATOM    946  N   ALA A  62      16.700   1.098  -6.275  1.00  0.00           N  
ATOM    947  CA  ALA A  62      17.043   1.381  -4.884  1.00  0.00           C  
ATOM    948  C   ALA A  62      18.187   0.504  -4.353  1.00  0.00           C  
ATOM    949  O   ALA A  62      19.002   0.970  -3.554  1.00  0.00           O  
ATOM    950  CB  ALA A  62      15.781   1.209  -4.038  1.00  0.00           C  
ATOM    951  H   ALA A  62      15.755   0.813  -6.486  1.00  0.00           H  
ATOM    952  HA  ALA A  62      17.370   2.419  -4.817  1.00  0.00           H  
ATOM    953  HB1 ALA A  62      14.983   1.815  -4.470  1.00  0.00           H  
ATOM    954  HB2 ALA A  62      15.467   0.165  -4.031  1.00  0.00           H  
ATOM    955  HB3 ALA A  62      15.968   1.538  -3.016  1.00  0.00           H  
ATOM    956  N   VAL A  63      18.281  -0.751  -4.794  1.00  0.00           N  
ATOM    957  CA  VAL A  63      19.386  -1.644  -4.425  1.00  0.00           C  
ATOM    958  C   VAL A  63      20.698  -1.223  -5.086  1.00  0.00           C  
ATOM    959  O   VAL A  63      21.732  -1.151  -4.420  1.00  0.00           O  
ATOM    960  CB  VAL A  63      19.018  -3.103  -4.738  1.00  0.00           C  
ATOM    961  CG1 VAL A  63      20.215  -4.049  -4.632  1.00  0.00           C  
ATOM    962  CG2 VAL A  63      17.965  -3.606  -3.746  1.00  0.00           C  
ATOM    963  H   VAL A  63      17.567  -1.089  -5.424  1.00  0.00           H  
ATOM    964  HA  VAL A  63      19.551  -1.559  -3.351  1.00  0.00           H  
ATOM    965  HB  VAL A  63      18.616  -3.174  -5.749  1.00  0.00           H  
ATOM    966 HG11 VAL A  63      20.925  -3.828  -5.429  1.00  0.00           H  
ATOM    967 HG12 VAL A  63      20.695  -3.920  -3.662  1.00  0.00           H  
ATOM    968 HG13 VAL A  63      19.871  -5.077  -4.749  1.00  0.00           H  
ATOM    969 HG21 VAL A  63      17.666  -4.619  -4.016  1.00  0.00           H  
ATOM    970 HG22 VAL A  63      17.082  -2.967  -3.772  1.00  0.00           H  
ATOM    971 HG23 VAL A  63      18.372  -3.607  -2.735  1.00  0.00           H  
ATOM    972  N   HIS A  64      20.675  -0.907  -6.383  1.00  0.00           N  
ATOM    973  CA  HIS A  64      21.872  -0.472  -7.118  1.00  0.00           C  
ATOM    974  C   HIS A  64      22.348   0.932  -6.725  1.00  0.00           C  
ATOM    975  O   HIS A  64      23.543   1.231  -6.832  1.00  0.00           O  
ATOM    976  CB  HIS A  64      21.603  -0.569  -8.620  1.00  0.00           C  
ATOM    977  CG  HIS A  64      21.552  -1.997  -9.094  1.00  0.00           C  
ATOM    978  CD2 HIS A  64      20.479  -2.607  -9.669  1.00  0.00           C  
ATOM    979  ND1 HIS A  64      22.594  -2.924  -8.976  1.00  0.00           N  
ATOM    980  CE1 HIS A  64      22.109  -4.077  -9.466  1.00  0.00           C  
ATOM    981  NE2 HIS A  64      20.849  -3.909  -9.897  1.00  0.00           N  
ATOM    982  H   HIS A  64      19.795  -0.961  -6.877  1.00  0.00           H  
ATOM    983  HA  HIS A  64      22.694  -1.147  -6.878  1.00  0.00           H  
ATOM    984  HB2 HIS A  64      20.667  -0.064  -8.857  1.00  0.00           H  
ATOM    985  HB3 HIS A  64      22.406  -0.066  -9.160  1.00  0.00           H  
ATOM    986  HD2 HIS A  64      19.519  -2.154  -9.869  1.00  0.00           H  
ATOM    987  HE1 HIS A  64      22.649  -5.011  -9.505  1.00  0.00           H  
ATOM    988  HE2 HIS A  64      20.264  -4.627 -10.297  1.00  0.00           H  
ATOM    989  N   ASP A  65      21.440   1.761  -6.220  1.00  0.00           N  
ATOM    990  CA  ASP A  65      21.715   3.073  -5.632  1.00  0.00           C  
ATOM    991  C   ASP A  65      22.021   3.004  -4.129  1.00  0.00           C  
ATOM    992  O   ASP A  65      22.161   4.037  -3.478  1.00  0.00           O  
ATOM    993  CB  ASP A  65      20.561   4.041  -5.939  1.00  0.00           C  
ATOM    994  CG  ASP A  65      20.495   4.469  -7.408  1.00  0.00           C  
ATOM    995  OD1 ASP A  65      21.432   4.175  -8.185  1.00  0.00           O  
ATOM    996  OD2 ASP A  65      19.534   5.194  -7.741  1.00  0.00           O1-
ATOM    997  H   ASP A  65      20.468   1.501  -6.314  1.00  0.00           H  
ATOM    998  HA  ASP A  65      22.612   3.484  -6.097  1.00  0.00           H  
ATOM    999  HB2 ASP A  65      19.615   3.591  -5.635  1.00  0.00           H  
ATOM   1000  HB3 ASP A  65      20.693   4.949  -5.351  1.00  0.00           H  
ATOM   1001  N   THR A  66      22.179   1.802  -3.562  1.00  0.00           N  
ATOM   1002  CA  THR A  66      22.581   1.568  -2.160  1.00  0.00           C  
ATOM   1003  C   THR A  66      21.612   2.120  -1.103  1.00  0.00           C  
ATOM   1004  O   THR A  66      21.987   2.309   0.050  1.00  0.00           O  
ATOM   1005  CB  THR A  66      24.049   1.969  -1.893  1.00  0.00           C  
ATOM   1006  CG2 THR A  66      25.020   1.222  -2.811  1.00  0.00           C  
ATOM   1007  OG1 THR A  66      24.302   3.338  -2.104  1.00  0.00           O  
ATOM   1008  H   THR A  66      22.011   0.988  -4.137  1.00  0.00           H  
ATOM   1009  HA  THR A  66      22.537   0.487  -2.017  1.00  0.00           H  
ATOM   1010  HB  THR A  66      24.304   1.720  -0.863  1.00  0.00           H  
ATOM   1011  HG1 THR A  66      23.514   3.722  -2.497  1.00  0.00           H  
ATOM   1012 HG21 THR A  66      24.879   0.148  -2.699  1.00  0.00           H  
ATOM   1013 HG22 THR A  66      24.853   1.505  -3.851  1.00  0.00           H  
ATOM   1014 HG23 THR A  66      26.042   1.477  -2.530  1.00  0.00           H  
ATOM   1015  N   ILE A  67      20.346   2.330  -1.473  1.00  0.00           N  
ATOM   1016  CA  ILE A  67      19.253   2.737  -0.575  1.00  0.00           C  
ATOM   1017  C   ILE A  67      18.678   1.517   0.156  1.00  0.00           C  
ATOM   1018  O   ILE A  67      18.366   1.589   1.343  1.00  0.00           O  
ATOM   1019  CB  ILE A  67      18.159   3.468  -1.392  1.00  0.00           C  
ATOM   1020  CG1 ILE A  67      18.720   4.766  -2.017  1.00  0.00           C  
ATOM   1021  CG2 ILE A  67      16.914   3.791  -0.544  1.00  0.00           C  
ATOM   1022  CD1 ILE A  67      17.805   5.369  -3.085  1.00  0.00           C  
ATOM   1023  H   ILE A  67      20.109   2.126  -2.434  1.00  0.00           H  
ATOM   1024  HA  ILE A  67      19.641   3.420   0.181  1.00  0.00           H  
ATOM   1025  HB  ILE A  67      17.841   2.807  -2.198  1.00  0.00           H  
ATOM   1026 HG12 ILE A  67      18.899   5.503  -1.236  1.00  0.00           H  
ATOM   1027 HG13 ILE A  67      19.673   4.562  -2.506  1.00  0.00           H  
ATOM   1028 HG21 ILE A  67      16.126   4.211  -1.170  1.00  0.00           H  
ATOM   1029 HG22 ILE A  67      16.501   2.892  -0.085  1.00  0.00           H  
ATOM   1030 HG23 ILE A  67      17.171   4.505   0.238  1.00  0.00           H  
ATOM   1031 HD11 ILE A  67      16.865   5.711  -2.650  1.00  0.00           H  
ATOM   1032 HD12 ILE A  67      18.305   6.220  -3.549  1.00  0.00           H  
ATOM   1033 HD13 ILE A  67      17.604   4.614  -3.845  1.00  0.00           H  
ATOM   1034  N   ILE A  68      18.547   0.388  -0.549  1.00  0.00           N  
ATOM   1035  CA  ILE A  68      18.061  -0.885  -0.002  1.00  0.00           C  
ATOM   1036  C   ILE A  68      19.163  -1.938  -0.081  1.00  0.00           C  
ATOM   1037  O   ILE A  68      19.827  -2.103  -1.101  1.00  0.00           O  
ATOM   1038  CB  ILE A  68      16.756  -1.326  -0.706  1.00  0.00           C  
ATOM   1039  CG1 ILE A  68      15.592  -0.344  -0.442  1.00  0.00           C  
ATOM   1040  CG2 ILE A  68      16.329  -2.750  -0.303  1.00  0.00           C  
ATOM   1041  CD1 ILE A  68      15.157  -0.206   1.027  1.00  0.00           C  
ATOM   1042  H   ILE A  68      18.854   0.403  -1.511  1.00  0.00           H  
ATOM   1043  HA  ILE A  68      17.840  -0.754   1.057  1.00  0.00           H  
ATOM   1044  HB  ILE A  68      16.939  -1.334  -1.779  1.00  0.00           H  
ATOM   1045 HG12 ILE A  68      14.732  -0.674  -1.026  1.00  0.00           H  
ATOM   1046 HG13 ILE A  68      15.867   0.645  -0.811  1.00  0.00           H  
ATOM   1047 HG21 ILE A  68      15.344  -2.969  -0.714  1.00  0.00           H  
ATOM   1048 HG22 ILE A  68      16.291  -2.849   0.783  1.00  0.00           H  
ATOM   1049 HG23 ILE A  68      17.029  -3.480  -0.709  1.00  0.00           H  
ATOM   1050 HD11 ILE A  68      14.346   0.519   1.100  1.00  0.00           H  
ATOM   1051 HD12 ILE A  68      14.801  -1.160   1.414  1.00  0.00           H  
ATOM   1052 HD13 ILE A  68      15.980   0.154   1.644  1.00  0.00           H  
ATOM   1053  N   ALA A  69      19.347  -2.693   1.000  1.00  0.00           N  
ATOM   1054  CA  ALA A  69      20.298  -3.797   1.031  1.00  0.00           C  
ATOM   1055  C   ALA A  69      19.713  -5.071   0.393  1.00  0.00           C  
ATOM   1056  O   ALA A  69      18.504  -5.309   0.418  1.00  0.00           O  
ATOM   1057  CB  ALA A  69      20.755  -4.017   2.476  1.00  0.00           C  
ATOM   1058  H   ALA A  69      18.761  -2.531   1.807  1.00  0.00           H  
ATOM   1059  HA  ALA A  69      21.175  -3.511   0.451  1.00  0.00           H  
ATOM   1060  HB1 ALA A  69      21.479  -4.831   2.515  1.00  0.00           H  
ATOM   1061  HB2 ALA A  69      19.898  -4.267   3.103  1.00  0.00           H  
ATOM   1062  HB3 ALA A  69      21.222  -3.108   2.855  1.00  0.00           H  
ATOM   1063  N   LYS A  70      20.586  -5.935  -0.130  1.00  0.00           N  
ATOM   1064  CA  LYS A  70      20.227  -7.295  -0.559  1.00  0.00           C  
ATOM   1065  C   LYS A  70      20.039  -8.192   0.666  1.00  0.00           C  
ATOM   1066  O   LYS A  70      20.735  -8.031   1.670  1.00  0.00           O  
ATOM   1067  CB  LYS A  70      21.296  -7.848  -1.518  1.00  0.00           C  
ATOM   1068  CG  LYS A  70      21.307  -7.062  -2.838  1.00  0.00           C  
ATOM   1069  CD  LYS A  70      22.512  -7.383  -3.729  1.00  0.00           C  
ATOM   1070  CE  LYS A  70      22.384  -6.529  -4.998  1.00  0.00           C  
ATOM   1071  NZ  LYS A  70      23.648  -6.391  -5.740  1.00  0.00           N1+
ATOM   1072  H   LYS A  70      21.568  -5.701  -0.084  1.00  0.00           H  
ATOM   1073  HA  LYS A  70      19.270  -7.268  -1.083  1.00  0.00           H  
ATOM   1074  HB2 LYS A  70      21.082  -8.895  -1.733  1.00  0.00           H  
ATOM   1075  HB3 LYS A  70      22.272  -7.787  -1.037  1.00  0.00           H  
ATOM   1076  HG2 LYS A  70      20.387  -7.284  -3.380  1.00  0.00           H  
ATOM   1077  HG3 LYS A  70      21.331  -5.995  -2.623  1.00  0.00           H  
ATOM   1078  HD2 LYS A  70      23.428  -7.128  -3.195  1.00  0.00           H  
ATOM   1079  HD3 LYS A  70      22.525  -8.441  -3.992  1.00  0.00           H  
ATOM   1080  HE2 LYS A  70      22.042  -5.532  -4.718  1.00  0.00           H  
ATOM   1081  HE3 LYS A  70      21.626  -6.979  -5.638  1.00  0.00           H  
ATOM   1082  HZ1 LYS A  70      24.118  -7.280  -5.832  1.00  0.00           H  
ATOM   1083  HZ2 LYS A  70      24.287  -5.722  -5.336  1.00  0.00           H  
ATOM   1084  HZ3 LYS A  70      23.481  -6.174  -6.713  1.00  0.00           H  
ATOM   1085  N   ALA A  71      19.079  -9.109   0.599  1.00  0.00           N  
ATOM   1086  CA  ALA A  71      18.900 -10.142   1.609  1.00  0.00           C  
ATOM   1087  C   ALA A  71      20.085 -11.121   1.608  1.00  0.00           C  
ATOM   1088  O   ALA A  71      20.855 -11.181   0.650  1.00  0.00           O  
ATOM   1089  CB  ALA A  71      17.558 -10.844   1.373  1.00  0.00           C  
ATOM   1090  H   ALA A  71      18.525  -9.176  -0.243  1.00  0.00           H  
ATOM   1091  HA  ALA A  71      18.866  -9.669   2.591  1.00  0.00           H  
ATOM   1092  HB1 ALA A  71      16.748 -10.115   1.387  1.00  0.00           H  
ATOM   1093  HB2 ALA A  71      17.573 -11.348   0.407  1.00  0.00           H  
ATOM   1094  HB3 ALA A  71      17.384 -11.587   2.150  1.00  0.00           H  
ATOM   1095  N   ASP A  72      20.210 -11.885   2.689  1.00  0.00           N  
ATOM   1096  CA  ASP A  72      21.167 -12.981   2.807  1.00  0.00           C  
ATOM   1097  C   ASP A  72      20.393 -14.280   3.098  1.00  0.00           C  
ATOM   1098  O   ASP A  72      19.801 -14.389   4.177  1.00  0.00           O  
ATOM   1099  CB  ASP A  72      22.199 -12.658   3.895  1.00  0.00           C  
ATOM   1100  CG  ASP A  72      23.280 -13.740   3.998  1.00  0.00           C  
ATOM   1101  OD1 ASP A  72      23.450 -14.486   3.007  1.00  0.00           O  
ATOM   1102  OD2 ASP A  72      23.937 -13.771   5.059  1.00  0.00           O1-
ATOM   1103  H   ASP A  72      19.504 -11.847   3.409  1.00  0.00           H  
ATOM   1104  HA  ASP A  72      21.728 -13.080   1.877  1.00  0.00           H  
ATOM   1105  HB2 ASP A  72      21.696 -12.550   4.856  1.00  0.00           H  
ATOM   1106  HB3 ASP A  72      22.680 -11.711   3.654  1.00  0.00           H  
ATOM   1107  N   PRO A  73      20.299 -15.227   2.144  1.00  0.00           N  
ATOM   1108  CA  PRO A  73      20.819 -15.154   0.776  1.00  0.00           C  
ATOM   1109  C   PRO A  73      20.025 -14.169  -0.118  1.00  0.00           C  
ATOM   1110  O   PRO A  73      18.836 -13.936   0.121  1.00  0.00           O  
ATOM   1111  CB  PRO A  73      20.723 -16.590   0.252  1.00  0.00           C  
ATOM   1112  CG  PRO A  73      19.506 -17.147   0.987  1.00  0.00           C  
ATOM   1113  CD  PRO A  73      19.605 -16.484   2.359  1.00  0.00           C  
ATOM   1114  HA  PRO A  73      21.870 -14.869   0.802  1.00  0.00           H  
ATOM   1115  HB2 PRO A  73      21.612 -17.144   0.551  1.00  0.00           H  
ATOM   1116  HB3 PRO A  73      20.595 -16.632  -0.830  1.00  0.00           H  
ATOM   1117  HG2 PRO A  73      19.538 -18.234   1.059  1.00  0.00           H  
ATOM   1118  HG3 PRO A  73      18.594 -16.821   0.487  1.00  0.00           H  
ATOM   1119  HD2 PRO A  73      20.195 -17.106   3.032  1.00  0.00           H  
ATOM   1120  HD3 PRO A  73      18.612 -16.316   2.776  1.00  0.00           H  
ATOM   1121  N   PRO A  74      20.628 -13.619  -1.194  1.00  0.00           N  
ATOM   1122  CA  PRO A  74      19.957 -12.664  -2.090  1.00  0.00           C  
ATOM   1123  C   PRO A  74      18.885 -13.313  -2.983  1.00  0.00           C  
ATOM   1124  O   PRO A  74      17.951 -12.647  -3.441  1.00  0.00           O  
ATOM   1125  CB  PRO A  74      21.088 -12.051  -2.925  1.00  0.00           C  
ATOM   1126  CG  PRO A  74      22.155 -13.147  -2.955  1.00  0.00           C  
ATOM   1127  CD  PRO A  74      22.026 -13.780  -1.571  1.00  0.00           C  
ATOM   1128  HA  PRO A  74      19.477 -11.880  -1.503  1.00  0.00           H  
ATOM   1129  HB2 PRO A  74      20.762 -11.773  -3.927  1.00  0.00           H  
ATOM   1130  HB3 PRO A  74      21.487 -11.180  -2.403  1.00  0.00           H  
ATOM   1131  HG2 PRO A  74      21.908 -13.881  -3.721  1.00  0.00           H  
ATOM   1132  HG3 PRO A  74      23.152 -12.737  -3.120  1.00  0.00           H  
ATOM   1133  HD2 PRO A  74      22.316 -14.831  -1.607  1.00  0.00           H  
ATOM   1134  HD3 PRO A  74      22.653 -13.243  -0.859  1.00  0.00           H  
ATOM   1135  N   SER A  75      19.012 -14.615  -3.241  1.00  0.00           N  
ATOM   1136  CA  SER A  75      18.063 -15.400  -4.029  1.00  0.00           C  
ATOM   1137  C   SER A  75      17.857 -16.786  -3.432  1.00  0.00           C  
ATOM   1138  O   SER A  75      18.827 -17.472  -3.117  1.00  0.00           O  
ATOM   1139  CB  SER A  75      18.521 -15.526  -5.487  1.00  0.00           C  
ATOM   1140  OG  SER A  75      19.738 -16.244  -5.588  1.00  0.00           O  
ATOM   1141  H   SER A  75      19.787 -15.109  -2.822  1.00  0.00           H  
ATOM   1142  HA  SER A  75      17.100 -14.889  -4.023  1.00  0.00           H  
ATOM   1143  HB2 SER A  75      17.751 -16.045  -6.056  1.00  0.00           H  
ATOM   1144  HB3 SER A  75      18.658 -14.532  -5.915  1.00  0.00           H  
ATOM   1145  HG  SER A  75      19.756 -16.899  -4.886  1.00  0.00           H  
ATOM   1146  N   CYS A  76      16.605 -17.213  -3.349  1.00  0.00           N  
ATOM   1147  CA  CYS A  76      16.187 -18.525  -2.881  1.00  0.00           C  
ATOM   1148  C   CYS A  76      15.842 -19.438  -4.056  1.00  0.00           C  
ATOM   1149  O   CYS A  76      14.976 -19.103  -4.866  1.00  0.00           O  
ATOM   1150  CB  CYS A  76      14.975 -18.328  -1.978  1.00  0.00           C  
ATOM   1151  SG  CYS A  76      15.358 -17.468  -0.438  1.00  0.00           S  
ATOM   1152  H   CYS A  76      15.870 -16.572  -3.611  1.00  0.00           H  
ATOM   1153  HA  CYS A  76      16.985 -18.984  -2.296  1.00  0.00           H  
ATOM   1154  HB2 CYS A  76      14.223 -17.757  -2.524  1.00  0.00           H  
ATOM   1155  HB3 CYS A  76      14.538 -19.298  -1.743  1.00  0.00           H  
ATOM   1156  N   ASP A  77      16.489 -20.602  -4.118  1.00  0.00           N  
ATOM   1157  CA  ASP A  77      16.147 -21.653  -5.075  1.00  0.00           C  
ATOM   1158  C   ASP A  77      14.875 -22.393  -4.627  1.00  0.00           C  
ATOM   1159  O   ASP A  77      14.819 -22.979  -3.540  1.00  0.00           O  
ATOM   1160  CB  ASP A  77      17.336 -22.608  -5.260  1.00  0.00           C  
ATOM   1161  CG  ASP A  77      17.106 -23.656  -6.359  1.00  0.00           C  
ATOM   1162  OD1 ASP A  77      16.011 -23.660  -6.972  1.00  0.00           O  
ATOM   1163  OD2 ASP A  77      18.037 -24.453  -6.581  1.00  0.00           O1-
ATOM   1164  H   ASP A  77      17.198 -20.817  -3.431  1.00  0.00           H  
ATOM   1165  HA  ASP A  77      15.950 -21.195  -6.044  1.00  0.00           H  
ATOM   1166  HB2 ASP A  77      18.214 -22.019  -5.526  1.00  0.00           H  
ATOM   1167  HB3 ASP A  77      17.540 -23.115  -4.318  1.00  0.00           H  
ATOM   1168  N   LEU A  78      13.841 -22.354  -5.468  1.00  0.00           N  
ATOM   1169  CA  LEU A  78      12.561 -23.018  -5.209  1.00  0.00           C  
ATOM   1170  C   LEU A  78      12.610 -24.542  -5.409  1.00  0.00           C  
ATOM   1171  O   LEU A  78      11.670 -25.221  -5.007  1.00  0.00           O  
ATOM   1172  CB  LEU A  78      11.471 -22.394  -6.094  1.00  0.00           C  
ATOM   1173  CG  LEU A  78      11.121 -20.925  -5.811  1.00  0.00           C  
ATOM   1174  CD1 LEU A  78      10.045 -20.492  -6.803  1.00  0.00           C  
ATOM   1175  CD2 LEU A  78      10.591 -20.711  -4.392  1.00  0.00           C  
ATOM   1176  H   LEU A  78      13.990 -21.908  -6.363  1.00  0.00           H  
ATOM   1177  HA  LEU A  78      12.289 -22.862  -4.166  1.00  0.00           H  
ATOM   1178  HB2 LEU A  78      10.561 -22.984  -5.989  1.00  0.00           H  
ATOM   1179  HB3 LEU A  78      11.807 -22.475  -7.129  1.00  0.00           H  
ATOM   1180  HG  LEU A  78      12.001 -20.299  -5.959  1.00  0.00           H  
ATOM   1181 HD11 LEU A  78       9.160 -21.119  -6.691  1.00  0.00           H  
ATOM   1182 HD12 LEU A  78       9.760 -19.454  -6.636  1.00  0.00           H  
ATOM   1183 HD13 LEU A  78      10.428 -20.600  -7.818  1.00  0.00           H  
ATOM   1184 HD21 LEU A  78      11.406 -20.833  -3.677  1.00  0.00           H  
ATOM   1185 HD22 LEU A  78       9.795 -21.423  -4.180  1.00  0.00           H  
ATOM   1186 HD23 LEU A  78      10.195 -19.701  -4.291  1.00  0.00           H  
ATOM   1187  N   GLN A  79      13.666 -25.093  -6.017  1.00  0.00           N  
ATOM   1188  CA  GLN A  79      13.848 -26.543  -6.196  1.00  0.00           C  
ATOM   1189  C   GLN A  79      14.714 -27.191  -5.103  1.00  0.00           C  
ATOM   1190  O   GLN A  79      14.940 -28.400  -5.133  1.00  0.00           O  
ATOM   1191  CB  GLN A  79      14.404 -26.823  -7.602  1.00  0.00           C  
ATOM   1192  CG  GLN A  79      13.404 -26.495  -8.719  1.00  0.00           C  
ATOM   1193  CD  GLN A  79      12.166 -27.388  -8.680  1.00  0.00           C  
ATOM   1194  NE2 GLN A  79      10.989 -26.838  -8.495  1.00  0.00           N  
ATOM   1195  OE1 GLN A  79      12.223 -28.595  -8.818  1.00  0.00           O  
ATOM   1196  H   GLN A  79      14.408 -24.490  -6.343  1.00  0.00           H  
ATOM   1197  HA  GLN A  79      12.879 -27.038  -6.118  1.00  0.00           H  
ATOM   1198  HB2 GLN A  79      14.671 -27.877  -7.685  1.00  0.00           H  
ATOM   1199  HB3 GLN A  79      15.312 -26.239  -7.752  1.00  0.00           H  
ATOM   1200  HG2 GLN A  79      13.893 -26.651  -9.682  1.00  0.00           H  
ATOM   1201  HG3 GLN A  79      13.113 -25.447  -8.658  1.00  0.00           H  
ATOM   1202 HE21 GLN A  79      10.226 -27.497  -8.426  1.00  0.00           H  
ATOM   1203 HE22 GLN A  79      10.931 -25.885  -8.163  1.00  0.00           H  
ATOM   1204  N   SER A  80      15.192 -26.417  -4.121  1.00  0.00           N  
ATOM   1205  CA  SER A  80      15.987 -26.951  -3.011  1.00  0.00           C  
ATOM   1206  C   SER A  80      15.186 -27.962  -2.179  1.00  0.00           C  
ATOM   1207  O   SER A  80      14.137 -27.635  -1.622  1.00  0.00           O  
ATOM   1208  CB  SER A  80      16.482 -25.817  -2.114  1.00  0.00           C  
ATOM   1209  OG  SER A  80      17.223 -26.345  -1.027  1.00  0.00           O  
ATOM   1210  H   SER A  80      14.984 -25.428  -4.145  1.00  0.00           H  
ATOM   1211  HA  SER A  80      16.861 -27.452  -3.427  1.00  0.00           H  
ATOM   1212  HB2 SER A  80      17.110 -25.139  -2.693  1.00  0.00           H  
ATOM   1213  HB3 SER A  80      15.624 -25.264  -1.729  1.00  0.00           H  
ATOM   1214  HG  SER A  80      17.120 -25.742  -0.287  1.00  0.00           H  
ATOM   1215  N   ALA A  81      15.720 -29.180  -2.038  1.00  0.00           N  
ATOM   1216  CA  ALA A  81      15.081 -30.279  -1.310  1.00  0.00           C  
ATOM   1217  C   ALA A  81      14.870 -29.995   0.191  1.00  0.00           C  
ATOM   1218  O   ALA A  81      13.975 -30.569   0.808  1.00  0.00           O  
ATOM   1219  CB  ALA A  81      15.943 -31.533  -1.509  1.00  0.00           C  
ATOM   1220  H   ALA A  81      16.560 -29.386  -2.559  1.00  0.00           H  
ATOM   1221  HA  ALA A  81      14.099 -30.459  -1.748  1.00  0.00           H  
ATOM   1222  HB1 ALA A  81      15.465 -32.382  -1.020  1.00  0.00           H  
ATOM   1223  HB2 ALA A  81      16.930 -31.385  -1.074  1.00  0.00           H  
ATOM   1224  HB3 ALA A  81      16.042 -31.752  -2.573  1.00  0.00           H  
ATOM   1225  N   HIS A  82      15.667 -29.101   0.784  1.00  0.00           N  
ATOM   1226  CA  HIS A  82      15.645 -28.801   2.222  1.00  0.00           C  
ATOM   1227  C   HIS A  82      14.799 -27.569   2.585  1.00  0.00           C  
ATOM   1228  O   HIS A  82      14.867 -27.074   3.710  1.00  0.00           O  
ATOM   1229  CB  HIS A  82      17.089 -28.716   2.737  1.00  0.00           C  
ATOM   1230  CG  HIS A  82      17.828 -30.019   2.575  1.00  0.00           C  
ATOM   1231  CD2 HIS A  82      18.870 -30.275   1.724  1.00  0.00           C  
ATOM   1232  ND1 HIS A  82      17.539 -31.197   3.228  1.00  0.00           N  
ATOM   1233  CE1 HIS A  82      18.387 -32.138   2.783  1.00  0.00           C  
ATOM   1234  NE2 HIS A  82      19.216 -31.622   1.863  1.00  0.00           N  
ATOM   1235  H   HIS A  82      16.355 -28.634   0.211  1.00  0.00           H  
ATOM   1236  HA  HIS A  82      15.171 -29.635   2.739  1.00  0.00           H  
ATOM   1237  HB2 HIS A  82      17.079 -28.464   3.797  1.00  0.00           H  
ATOM   1238  HB3 HIS A  82      17.617 -27.925   2.207  1.00  0.00           H  
ATOM   1239  HD1 HIS A  82      16.807 -31.338   3.909  1.00  0.00           H  
ATOM   1240  HD2 HIS A  82      19.332 -29.567   1.053  1.00  0.00           H  
ATOM   1241  HE1 HIS A  82      18.401 -33.168   3.108  1.00  0.00           H  
ATOM   1242  N   GLY A  83      14.000 -27.063   1.641  1.00  0.00           N  
ATOM   1243  CA  GLY A  83      13.334 -25.771   1.772  1.00  0.00           C  
ATOM   1244  C   GLY A  83      14.292 -24.601   1.529  1.00  0.00           C  
ATOM   1245  O   GLY A  83      15.497 -24.770   1.330  1.00  0.00           O  
ATOM   1246  H   GLY A  83      13.988 -27.513   0.738  1.00  0.00           H  
ATOM   1247  HA2 GLY A  83      12.525 -25.715   1.044  1.00  0.00           H  
ATOM   1248  HA3 GLY A  83      12.909 -25.674   2.771  1.00  0.00           H  
ATOM   1249  N   ASN A  84      13.741 -23.387   1.500  1.00  0.00           N  
ATOM   1250  CA  ASN A  84      14.497 -22.155   1.287  1.00  0.00           C  
ATOM   1251  C   ASN A  84      13.996 -21.044   2.233  1.00  0.00           C  
ATOM   1252  O   ASN A  84      12.825 -21.063   2.630  1.00  0.00           O  
ATOM   1253  CB  ASN A  84      14.447 -21.776  -0.207  1.00  0.00           C  
ATOM   1254  CG  ASN A  84      13.066 -21.366  -0.679  1.00  0.00           C  
ATOM   1255  ND2 ASN A  84      12.437 -22.157  -1.514  1.00  0.00           N  
ATOM   1256  OD1 ASN A  84      12.550 -20.328  -0.299  1.00  0.00           O  
ATOM   1257  H   ASN A  84      12.754 -23.296   1.696  1.00  0.00           H  
ATOM   1258  HA  ASN A  84      15.537 -22.354   1.543  1.00  0.00           H  
ATOM   1259  HB2 ASN A  84      14.796 -22.622  -0.799  1.00  0.00           H  
ATOM   1260  HB3 ASN A  84      15.131 -20.950  -0.398  1.00  0.00           H  
ATOM   1261 HD21 ASN A  84      12.929 -22.935  -1.930  1.00  0.00           H  
ATOM   1262 HD22 ASN A  84      11.509 -21.892  -1.810  1.00  0.00           H  
ATOM   1263  N   PRO A  85      14.853 -20.075   2.613  1.00  0.00           N  
ATOM   1264  CA  PRO A  85      14.503 -19.071   3.620  1.00  0.00           C  
ATOM   1265  C   PRO A  85      13.382 -18.120   3.173  1.00  0.00           C  
ATOM   1266  O   PRO A  85      12.646 -17.605   4.012  1.00  0.00           O  
ATOM   1267  CB  PRO A  85      15.809 -18.339   3.949  1.00  0.00           C  
ATOM   1268  CG  PRO A  85      16.720 -18.601   2.753  1.00  0.00           C  
ATOM   1269  CD  PRO A  85      16.249 -19.948   2.215  1.00  0.00           C  
ATOM   1270  HA  PRO A  85      14.155 -19.577   4.522  1.00  0.00           H  
ATOM   1271  HB2 PRO A  85      16.252 -18.785   4.839  1.00  0.00           H  
ATOM   1272  HB3 PRO A  85      15.655 -17.271   4.108  1.00  0.00           H  
ATOM   1273  HG2 PRO A  85      17.767 -18.641   3.055  1.00  0.00           H  
ATOM   1274  HG3 PRO A  85      16.571 -17.819   2.009  1.00  0.00           H  
ATOM   1275  HD2 PRO A  85      16.830 -20.745   2.677  1.00  0.00           H  
ATOM   1276  HD3 PRO A  85      16.371 -19.974   1.133  1.00  0.00           H  
ATOM   1277  N   CYS A  86      13.190 -17.937   1.864  1.00  0.00           N  
ATOM   1278  CA  CYS A  86      12.137 -17.083   1.317  1.00  0.00           C  
ATOM   1279  C   CYS A  86      10.746 -17.724   1.399  1.00  0.00           C  
ATOM   1280  O   CYS A  86       9.745 -17.012   1.361  1.00  0.00           O  
ATOM   1281  CB  CYS A  86      12.453 -16.732  -0.140  1.00  0.00           C  
ATOM   1282  SG  CYS A  86      14.044 -15.923  -0.446  1.00  0.00           S  
ATOM   1283  H   CYS A  86      13.815 -18.388   1.211  1.00  0.00           H  
ATOM   1284  HA  CYS A  86      12.106 -16.154   1.887  1.00  0.00           H  
ATOM   1285  HB2 CYS A  86      12.395 -17.637  -0.746  1.00  0.00           H  
ATOM   1286  HB3 CYS A  86      11.672 -16.056  -0.489  1.00  0.00           H  
ATOM   1287  N   MET A  87      10.646 -19.056   1.516  1.00  0.00           N  
ATOM   1288  CA  MET A  87       9.375 -19.762   1.334  1.00  0.00           C  
ATOM   1289  C   MET A  87       8.310 -19.338   2.348  1.00  0.00           C  
ATOM   1290  O   MET A  87       7.143 -19.184   1.995  1.00  0.00           O  
ATOM   1291  CB  MET A  87       9.599 -21.284   1.386  1.00  0.00           C  
ATOM   1292  CG  MET A  87       8.434 -22.018   0.714  1.00  0.00           C  
ATOM   1293  SD  MET A  87       8.341 -21.687  -1.067  1.00  0.00           S  
ATOM   1294  CE  MET A  87       6.650 -22.197  -1.458  1.00  0.00           C  
ATOM   1295  H   MET A  87      11.497 -19.600   1.489  1.00  0.00           H  
ATOM   1296  HA  MET A  87       9.001 -19.495   0.345  1.00  0.00           H  
ATOM   1297  HB2 MET A  87       9.695 -21.611   2.421  1.00  0.00           H  
ATOM   1298  HB3 MET A  87      10.515 -21.546   0.856  1.00  0.00           H  
ATOM   1299  HG2 MET A  87       8.556 -23.091   0.862  1.00  0.00           H  
ATOM   1300  HG3 MET A  87       7.499 -21.712   1.186  1.00  0.00           H  
ATOM   1301  HE1 MET A  87       6.618 -22.548  -2.489  1.00  0.00           H  
ATOM   1302  HE2 MET A  87       5.984 -21.340  -1.372  1.00  0.00           H  
ATOM   1303  HE3 MET A  87       6.336 -23.005  -0.796  1.00  0.00           H  
ATOM   1304  N   LYS A  88       8.710 -19.081   3.601  1.00  0.00           N  
ATOM   1305  CA  LYS A  88       7.790 -18.631   4.657  1.00  0.00           C  
ATOM   1306  C   LYS A  88       7.136 -17.288   4.319  1.00  0.00           C  
ATOM   1307  O   LYS A  88       5.949 -17.108   4.570  1.00  0.00           O  
ATOM   1308  CB  LYS A  88       8.546 -18.572   5.992  1.00  0.00           C  
ATOM   1309  CG  LYS A  88       7.603 -18.261   7.163  1.00  0.00           C  
ATOM   1310  CD  LYS A  88       8.362 -18.216   8.491  1.00  0.00           C  
ATOM   1311  CE  LYS A  88       7.387 -17.873   9.623  1.00  0.00           C  
ATOM   1312  NZ  LYS A  88       8.081 -17.800  10.931  1.00  0.00           N1+
ATOM   1313  H   LYS A  88       9.694 -19.175   3.803  1.00  0.00           H  
ATOM   1314  HA  LYS A  88       6.978 -19.354   4.736  1.00  0.00           H  
ATOM   1315  HB2 LYS A  88       9.023 -19.536   6.171  1.00  0.00           H  
ATOM   1316  HB3 LYS A  88       9.322 -17.808   5.936  1.00  0.00           H  
ATOM   1317  HG2 LYS A  88       6.829 -19.027   7.215  1.00  0.00           H  
ATOM   1318  HG3 LYS A  88       7.128 -17.292   7.007  1.00  0.00           H  
ATOM   1319  HD2 LYS A  88       9.141 -17.455   8.431  1.00  0.00           H  
ATOM   1320  HD3 LYS A  88       8.823 -19.188   8.675  1.00  0.00           H  
ATOM   1321  HE2 LYS A  88       6.915 -16.918   9.394  1.00  0.00           H  
ATOM   1322  HE3 LYS A  88       6.606 -18.633   9.650  1.00  0.00           H  
ATOM   1323  HZ1 LYS A  88       7.425 -17.565  11.663  1.00  0.00           H  
ATOM   1324  HZ2 LYS A  88       8.801 -17.092  10.905  1.00  0.00           H  
ATOM   1325  HZ3 LYS A  88       8.509 -18.687  11.153  1.00  0.00           H  
ATOM   1326  N   GLU A  89       7.900 -16.357   3.754  1.00  0.00           N  
ATOM   1327  CA  GLU A  89       7.390 -15.051   3.328  1.00  0.00           C  
ATOM   1328  C   GLU A  89       6.629 -15.142   2.008  1.00  0.00           C  
ATOM   1329  O   GLU A  89       5.569 -14.542   1.856  1.00  0.00           O  
ATOM   1330  CB  GLU A  89       8.543 -14.063   3.168  1.00  0.00           C  
ATOM   1331  CG  GLU A  89       9.234 -13.720   4.492  1.00  0.00           C  
ATOM   1332  CD  GLU A  89      10.339 -12.689   4.262  1.00  0.00           C  
ATOM   1333  OE1 GLU A  89      10.484 -11.787   5.117  1.00  0.00           O  
ATOM   1334  OE2 GLU A  89      10.992 -12.759   3.196  1.00  0.00           O1-
ATOM   1335  H   GLU A  89       8.851 -16.593   3.510  1.00  0.00           H  
ATOM   1336  HA  GLU A  89       6.691 -14.658   4.066  1.00  0.00           H  
ATOM   1337  HB2 GLU A  89       9.269 -14.492   2.476  1.00  0.00           H  
ATOM   1338  HB3 GLU A  89       8.155 -13.142   2.736  1.00  0.00           H  
ATOM   1339  HG2 GLU A  89       8.492 -13.306   5.174  1.00  0.00           H  
ATOM   1340  HG3 GLU A  89       9.658 -14.619   4.938  1.00  0.00           H  
ATOM   1341  N   LYS A  90       7.133 -15.931   1.059  1.00  0.00           N  
ATOM   1342  CA  LYS A  90       6.520 -16.044  -0.257  1.00  0.00           C  
ATOM   1343  C   LYS A  90       5.142 -16.713  -0.210  1.00  0.00           C  
ATOM   1344  O   LYS A  90       4.247 -16.278  -0.932  1.00  0.00           O  
ATOM   1345  CB  LYS A  90       7.503 -16.753  -1.203  1.00  0.00           C  
ATOM   1346  CG  LYS A  90       6.935 -16.949  -2.613  1.00  0.00           C  
ATOM   1347  CD  LYS A  90       6.561 -15.624  -3.302  1.00  0.00           C  
ATOM   1348  CE  LYS A  90       5.685 -15.873  -4.522  1.00  0.00           C  
ATOM   1349  NZ  LYS A  90       4.355 -16.425  -4.159  1.00  0.00           N1+
ATOM   1350  H   LYS A  90       8.028 -16.370   1.222  1.00  0.00           H  
ATOM   1351  HA  LYS A  90       6.354 -15.025  -0.604  1.00  0.00           H  
ATOM   1352  HB2 LYS A  90       8.422 -16.170  -1.267  1.00  0.00           H  
ATOM   1353  HB3 LYS A  90       7.749 -17.733  -0.794  1.00  0.00           H  
ATOM   1354  HG2 LYS A  90       6.064 -17.599  -2.538  1.00  0.00           H  
ATOM   1355  HG3 LYS A  90       7.671 -17.470  -3.225  1.00  0.00           H  
ATOM   1356  HD2 LYS A  90       6.011 -14.957  -2.638  1.00  0.00           H  
ATOM   1357  HD3 LYS A  90       7.475 -15.116  -3.612  1.00  0.00           H  
ATOM   1358  HE2 LYS A  90       6.205 -16.563  -5.186  1.00  0.00           H  
ATOM   1359  HE3 LYS A  90       5.548 -14.928  -5.050  1.00  0.00           H  
ATOM   1360  HZ1 LYS A  90       3.889 -15.877  -3.451  1.00  0.00           H  
ATOM   1361  HZ2 LYS A  90       3.755 -16.480  -4.970  1.00  0.00           H  
ATOM   1362  HZ3 LYS A  90       4.441 -17.363  -3.799  1.00  0.00           H  
ATOM   1363  N   LEU A  91       4.951 -17.725   0.644  1.00  0.00           N  
ATOM   1364  CA  LEU A  91       3.682 -18.457   0.774  1.00  0.00           C  
ATOM   1365  C   LEU A  91       2.532 -17.606   1.318  1.00  0.00           C  
ATOM   1366  O   LEU A  91       1.379 -17.855   0.978  1.00  0.00           O  
ATOM   1367  CB  LEU A  91       3.876 -19.667   1.704  1.00  0.00           C  
ATOM   1368  CG  LEU A  91       4.537 -20.881   1.037  1.00  0.00           C  
ATOM   1369  CD1 LEU A  91       4.819 -21.948   2.094  1.00  0.00           C  
ATOM   1370  CD2 LEU A  91       3.633 -21.496  -0.039  1.00  0.00           C  
ATOM   1371  H   LEU A  91       5.748 -18.049   1.173  1.00  0.00           H  
ATOM   1372  HA  LEU A  91       3.365 -18.791  -0.214  1.00  0.00           H  
ATOM   1373  HB2 LEU A  91       4.463 -19.355   2.568  1.00  0.00           H  
ATOM   1374  HB3 LEU A  91       2.902 -19.986   2.076  1.00  0.00           H  
ATOM   1375  HG  LEU A  91       5.481 -20.576   0.584  1.00  0.00           H  
ATOM   1376 HD11 LEU A  91       5.482 -21.538   2.855  1.00  0.00           H  
ATOM   1377 HD12 LEU A  91       5.305 -22.807   1.631  1.00  0.00           H  
ATOM   1378 HD13 LEU A  91       3.887 -22.272   2.556  1.00  0.00           H  
ATOM   1379 HD21 LEU A  91       3.571 -20.836  -0.905  1.00  0.00           H  
ATOM   1380 HD22 LEU A  91       2.632 -21.660   0.359  1.00  0.00           H  
ATOM   1381 HD23 LEU A  91       4.035 -22.453  -0.370  1.00  0.00           H  
ATOM   1382  N   VAL A  92       2.826 -16.609   2.156  1.00  0.00           N  
ATOM   1383  CA  VAL A  92       1.793 -15.696   2.668  1.00  0.00           C  
ATOM   1384  C   VAL A  92       1.443 -14.598   1.666  1.00  0.00           C  
ATOM   1385  O   VAL A  92       0.452 -13.903   1.873  1.00  0.00           O  
ATOM   1386  CB  VAL A  92       2.155 -15.104   4.040  1.00  0.00           C  
ATOM   1387  CG1 VAL A  92       2.276 -16.199   5.105  1.00  0.00           C  
ATOM   1388  CG2 VAL A  92       3.458 -14.305   4.026  1.00  0.00           C  
ATOM   1389  H   VAL A  92       3.792 -16.440   2.397  1.00  0.00           H  
ATOM   1390  HA  VAL A  92       0.876 -16.268   2.808  1.00  0.00           H  
ATOM   1391  HB  VAL A  92       1.347 -14.440   4.344  1.00  0.00           H  
ATOM   1392 HG11 VAL A  92       1.350 -16.775   5.144  1.00  0.00           H  
ATOM   1393 HG12 VAL A  92       2.447 -15.746   6.081  1.00  0.00           H  
ATOM   1394 HG13 VAL A  92       3.104 -16.869   4.874  1.00  0.00           H  
ATOM   1395 HG21 VAL A  92       4.298 -14.988   3.893  1.00  0.00           H  
ATOM   1396 HG22 VAL A  92       3.593 -13.799   4.981  1.00  0.00           H  
ATOM   1397 HG23 VAL A  92       3.450 -13.560   3.230  1.00  0.00           H  
ATOM   1398  N   MET A  93       2.222 -14.437   0.589  1.00  0.00           N  
ATOM   1399  CA  MET A  93       1.962 -13.490  -0.494  1.00  0.00           C  
ATOM   1400  C   MET A  93       1.208 -14.171  -1.642  1.00  0.00           C  
ATOM   1401  O   MET A  93       1.716 -15.089  -2.292  1.00  0.00           O  
ATOM   1402  CB  MET A  93       3.271 -12.891  -1.028  1.00  0.00           C  
ATOM   1403  CG  MET A  93       4.061 -12.069  -0.008  1.00  0.00           C  
ATOM   1404  SD  MET A  93       5.689 -11.551  -0.620  1.00  0.00           S  
ATOM   1405  CE  MET A  93       5.203 -10.294  -1.835  1.00  0.00           C  
ATOM   1406  H   MET A  93       2.996 -15.073   0.463  1.00  0.00           H  
ATOM   1407  HA  MET A  93       1.357 -12.669  -0.111  1.00  0.00           H  
ATOM   1408  HB2 MET A  93       3.910 -13.692  -1.396  1.00  0.00           H  
ATOM   1409  HB3 MET A  93       3.026 -12.237  -1.866  1.00  0.00           H  
ATOM   1410  HG2 MET A  93       4.213 -12.666   0.890  1.00  0.00           H  
ATOM   1411  HG3 MET A  93       3.490 -11.180   0.263  1.00  0.00           H  
ATOM   1412  HE1 MET A  93       4.600  -9.529  -1.345  1.00  0.00           H  
ATOM   1413  HE2 MET A  93       4.632 -10.751  -2.642  1.00  0.00           H  
ATOM   1414  HE3 MET A  93       6.099  -9.832  -2.249  1.00  0.00           H  
ATOM   1415  N   LYS A  94       0.022 -13.658  -1.975  1.00  0.00           N  
ATOM   1416  CA  LYS A  94      -0.715 -14.075  -3.173  1.00  0.00           C  
ATOM   1417  C   LYS A  94      -0.269 -13.241  -4.367  1.00  0.00           C  
ATOM   1418  O   LYS A  94      -0.751 -12.130  -4.579  1.00  0.00           O  
ATOM   1419  CB  LYS A  94      -2.221 -14.037  -2.909  1.00  0.00           C  
ATOM   1420  CG  LYS A  94      -3.026 -14.491  -4.134  1.00  0.00           C  
ATOM   1421  CD  LYS A  94      -4.520 -14.586  -3.809  1.00  0.00           C  
ATOM   1422  CE  LYS A  94      -5.260 -15.098  -5.049  1.00  0.00           C  
ATOM   1423  NZ  LYS A  94      -6.720 -15.221  -4.817  1.00  0.00           N1+
ATOM   1424  H   LYS A  94      -0.287 -12.842  -1.465  1.00  0.00           H  
ATOM   1425  HA  LYS A  94      -0.460 -15.112  -3.387  1.00  0.00           H  
ATOM   1426  HB2 LYS A  94      -2.520 -13.033  -2.610  1.00  0.00           H  
ATOM   1427  HB3 LYS A  94      -2.424 -14.730  -2.093  1.00  0.00           H  
ATOM   1428  HG2 LYS A  94      -2.667 -15.471  -4.448  1.00  0.00           H  
ATOM   1429  HG3 LYS A  94      -2.886 -13.785  -4.953  1.00  0.00           H  
ATOM   1430  HD2 LYS A  94      -4.661 -15.281  -2.980  1.00  0.00           H  
ATOM   1431  HD3 LYS A  94      -4.897 -13.605  -3.522  1.00  0.00           H  
ATOM   1432  HE2 LYS A  94      -4.844 -16.070  -5.317  1.00  0.00           H  
ATOM   1433  HE3 LYS A  94      -5.062 -14.421  -5.879  1.00  0.00           H  
ATOM   1434  HZ1 LYS A  94      -7.131 -14.323  -4.600  1.00  0.00           H  
ATOM   1435  HZ2 LYS A  94      -6.899 -15.860  -4.056  1.00  0.00           H  
ATOM   1436  HZ3 LYS A  94      -7.170 -15.591  -5.642  1.00  0.00           H  
ATOM   1437  N   THR A  95       0.636 -13.806  -5.151  1.00  0.00           N  
ATOM   1438  CA  THR A  95       1.259 -13.166  -6.316  1.00  0.00           C  
ATOM   1439  C   THR A  95       0.789 -13.793  -7.621  1.00  0.00           C  
ATOM   1440  O   THR A  95       0.291 -14.917  -7.623  1.00  0.00           O  
ATOM   1441  CB  THR A  95       2.784 -13.261  -6.208  1.00  0.00           C  
ATOM   1442  CG2 THR A  95       3.305 -12.424  -5.039  1.00  0.00           C  
ATOM   1443  OG1 THR A  95       3.169 -14.593  -5.962  1.00  0.00           O  
ATOM   1444  H   THR A  95       1.001 -14.707  -4.879  1.00  0.00           H  
ATOM   1445  HA  THR A  95       0.993 -12.109  -6.342  1.00  0.00           H  
ATOM   1446  HB  THR A  95       3.240 -12.910  -7.133  1.00  0.00           H  
ATOM   1447  HG1 THR A  95       2.884 -15.148  -6.692  1.00  0.00           H  
ATOM   1448 HG21 THR A  95       2.835 -12.737  -4.107  1.00  0.00           H  
ATOM   1449 HG22 THR A  95       4.383 -12.558  -4.942  1.00  0.00           H  
ATOM   1450 HG23 THR A  95       3.095 -11.369  -5.215  1.00  0.00           H  
ATOM   1451  N   HIS A  96       0.972 -13.073  -8.729  1.00  0.00           N  
ATOM   1452  CA  HIS A  96       0.759 -13.603 -10.071  1.00  0.00           C  
ATOM   1453  C   HIS A  96       1.979 -13.326 -10.952  1.00  0.00           C  
ATOM   1454  O   HIS A  96       2.258 -12.162 -11.243  1.00  0.00           O  
ATOM   1455  CB  HIS A  96      -0.526 -13.033 -10.676  1.00  0.00           C  
ATOM   1456  CG  HIS A  96      -0.816 -13.609 -12.037  1.00  0.00           C  
ATOM   1457  CD2 HIS A  96      -0.929 -12.914 -13.210  1.00  0.00           C  
ATOM   1458  ND1 HIS A  96      -0.959 -14.944 -12.340  1.00  0.00           N  
ATOM   1459  CE1 HIS A  96      -1.176 -15.045 -13.664  1.00  0.00           C  
ATOM   1460  NE2 HIS A  96      -1.176 -13.830 -14.235  1.00  0.00           N  
ATOM   1461  H   HIS A  96       1.399 -12.160  -8.667  1.00  0.00           H  
ATOM   1462  HA  HIS A  96       0.619 -14.681  -9.993  1.00  0.00           H  
ATOM   1463  HB2 HIS A  96      -0.441 -11.948 -10.754  1.00  0.00           H  
ATOM   1464  HB3 HIS A  96      -1.363 -13.267 -10.018  1.00  0.00           H  
ATOM   1465  HD1 HIS A  96      -0.733 -15.718 -11.732  1.00  0.00           H  
ATOM   1466  HD2 HIS A  96      -0.838 -11.843 -13.324  1.00  0.00           H  
ATOM   1467  HE1 HIS A  96      -1.262 -15.974 -14.208  1.00  0.00           H  
ATOM   1468  N   CYS A  97       2.701 -14.374 -11.349  1.00  0.00           N  
ATOM   1469  CA  CYS A  97       3.855 -14.267 -12.238  1.00  0.00           C  
ATOM   1470  C   CYS A  97       3.422 -14.519 -13.681  1.00  0.00           C  
ATOM   1471  O   CYS A  97       2.799 -15.548 -13.956  1.00  0.00           O  
ATOM   1472  CB  CYS A  97       4.979 -15.230 -11.839  1.00  0.00           C  
ATOM   1473  SG  CYS A  97       5.935 -14.641 -10.427  1.00  0.00           S  
ATOM   1474  H   CYS A  97       2.372 -15.301 -11.120  1.00  0.00           H  
ATOM   1475  HA  CYS A  97       4.270 -13.263 -12.151  1.00  0.00           H  
ATOM   1476  HB2 CYS A  97       5.661 -15.331 -12.683  1.00  0.00           H  
ATOM   1477  HB3 CYS A  97       4.568 -16.218 -11.629  1.00  0.00           H  
ATOM   1478  N   PRO A  98       3.773 -13.625 -14.620  1.00  0.00           N  
ATOM   1479  CA  PRO A  98       3.695 -13.942 -16.034  1.00  0.00           C  
ATOM   1480  C   PRO A  98       4.586 -15.142 -16.372  1.00  0.00           C  
ATOM   1481  O   PRO A  98       5.557 -15.436 -15.669  1.00  0.00           O  
ATOM   1482  CB  PRO A  98       4.148 -12.679 -16.776  1.00  0.00           C  
ATOM   1483  CG  PRO A  98       4.000 -11.563 -15.741  1.00  0.00           C  
ATOM   1484  CD  PRO A  98       4.279 -12.277 -14.424  1.00  0.00           C  
ATOM   1485  HA  PRO A  98       2.660 -14.168 -16.289  1.00  0.00           H  
ATOM   1486  HB2 PRO A  98       5.195 -12.772 -17.062  1.00  0.00           H  
ATOM   1487  HB3 PRO A  98       3.535 -12.492 -17.658  1.00  0.00           H  
ATOM   1488  HG2 PRO A  98       4.702 -10.747 -15.915  1.00  0.00           H  
ATOM   1489  HG3 PRO A  98       2.973 -11.194 -15.743  1.00  0.00           H  
ATOM   1490  HD2 PRO A  98       5.351 -12.309 -14.232  1.00  0.00           H  
ATOM   1491  HD3 PRO A  98       3.758 -11.769 -13.612  1.00  0.00           H  
ATOM   1492  N   ASN A  99       4.284 -15.790 -17.493  1.00  0.00           N  
ATOM   1493  CA  ASN A  99       5.131 -16.847 -18.033  1.00  0.00           C  
ATOM   1494  C   ASN A  99       6.556 -16.340 -18.325  1.00  0.00           C  
ATOM   1495  O   ASN A  99       6.813 -15.139 -18.433  1.00  0.00           O  
ATOM   1496  CB  ASN A  99       4.457 -17.440 -19.285  1.00  0.00           C  
ATOM   1497  CG  ASN A  99       3.172 -18.180 -18.965  1.00  0.00           C  
ATOM   1498  ND2 ASN A  99       2.260 -18.281 -19.902  1.00  0.00           N  
ATOM   1499  OD1 ASN A  99       2.976 -18.702 -17.882  1.00  0.00           O  
ATOM   1500  H   ASN A  99       3.470 -15.507 -18.019  1.00  0.00           H  
ATOM   1501  HA  ASN A  99       5.220 -17.628 -17.278  1.00  0.00           H  
ATOM   1502  HB2 ASN A  99       5.133 -18.144 -19.769  1.00  0.00           H  
ATOM   1503  HB3 ASN A  99       4.257 -16.640 -19.999  1.00  0.00           H  
ATOM   1504 HD21 ASN A  99       2.438 -17.911 -20.826  1.00  0.00           H  
ATOM   1505 HD22 ASN A  99       1.423 -18.791 -19.661  1.00  0.00           H  
ATOM   1506  N   ASP A 100       7.477 -17.291 -18.481  1.00  0.00           N  
ATOM   1507  CA  ASP A 100       8.857 -17.087 -18.933  1.00  0.00           C  
ATOM   1508  C   ASP A 100       9.812 -16.411 -17.934  1.00  0.00           C  
ATOM   1509  O   ASP A 100      10.999 -16.295 -18.231  1.00  0.00           O  
ATOM   1510  CB  ASP A 100       8.894 -16.392 -20.311  1.00  0.00           C  
ATOM   1511  CG  ASP A 100       7.865 -16.934 -21.305  1.00  0.00           C  
ATOM   1512  OD1 ASP A 100       7.744 -18.173 -21.396  1.00  0.00           O  
ATOM   1513  OD2 ASP A 100       7.187 -16.106 -21.950  1.00  0.00           O1-
ATOM   1514  H   ASP A 100       7.157 -18.248 -18.451  1.00  0.00           H  
ATOM   1515  HA  ASP A 100       9.263 -18.086 -19.095  1.00  0.00           H  
ATOM   1516  HB2 ASP A 100       9.888 -16.513 -20.742  1.00  0.00           H  
ATOM   1517  HB3 ASP A 100       8.727 -15.324 -20.173  1.00  0.00           H  
ATOM   1518  N   TYR A 101       9.369 -15.994 -16.745  1.00  0.00           N  
ATOM   1519  CA  TYR A 101      10.284 -15.466 -15.726  1.00  0.00           C  
ATOM   1520  C   TYR A 101      11.013 -16.580 -14.977  1.00  0.00           C  
ATOM   1521  O   TYR A 101      10.394 -17.459 -14.383  1.00  0.00           O  
ATOM   1522  CB  TYR A 101       9.563 -14.542 -14.743  1.00  0.00           C  
ATOM   1523  CG  TYR A 101       9.343 -13.154 -15.299  1.00  0.00           C  
ATOM   1524  CD1 TYR A 101      10.369 -12.186 -15.225  1.00  0.00           C  
ATOM   1525  CD2 TYR A 101       8.110 -12.835 -15.893  1.00  0.00           C  
ATOM   1526  CE1 TYR A 101      10.153 -10.887 -15.731  1.00  0.00           C  
ATOM   1527  CE2 TYR A 101       7.894 -11.542 -16.398  1.00  0.00           C  
ATOM   1528  CZ  TYR A 101       8.909 -10.571 -16.318  1.00  0.00           C  
ATOM   1529  OH  TYR A 101       8.663  -9.354 -16.861  1.00  0.00           O  
ATOM   1530  H   TYR A 101       8.382 -16.061 -16.538  1.00  0.00           H  
ATOM   1531  HA  TYR A 101      11.041 -14.862 -16.226  1.00  0.00           H  
ATOM   1532  HB2 TYR A 101      10.166 -14.445 -13.841  1.00  0.00           H  
ATOM   1533  HB3 TYR A 101       8.611 -14.986 -14.450  1.00  0.00           H  
ATOM   1534  HD1 TYR A 101      11.317 -12.435 -14.772  1.00  0.00           H  
ATOM   1535  HD2 TYR A 101       7.335 -13.584 -15.960  1.00  0.00           H  
ATOM   1536  HE1 TYR A 101      10.931 -10.140 -15.675  1.00  0.00           H  
ATOM   1537  HE2 TYR A 101       6.950 -11.282 -16.852  1.00  0.00           H  
ATOM   1538  HH  TYR A 101       9.343  -8.698 -16.693  1.00  0.00           H  
ATOM   1539  N   GLN A 102      12.344 -16.497 -14.936  1.00  0.00           N  
ATOM   1540  CA  GLN A 102      13.174 -17.363 -14.093  1.00  0.00           C  
ATOM   1541  C   GLN A 102      13.287 -16.842 -12.648  1.00  0.00           C  
ATOM   1542  O   GLN A 102      13.595 -17.608 -11.736  1.00  0.00           O  
ATOM   1543  CB  GLN A 102      14.554 -17.497 -14.755  1.00  0.00           C  
ATOM   1544  CG  GLN A 102      15.411 -18.579 -14.083  1.00  0.00           C  
ATOM   1545  CD  GLN A 102      16.806 -18.724 -14.671  1.00  0.00           C  
ATOM   1546  NE2 GLN A 102      17.633 -19.539 -14.058  1.00  0.00           N  
ATOM   1547  OE1 GLN A 102      17.202 -18.113 -15.649  1.00  0.00           O  
ATOM   1548  H   GLN A 102      12.799 -15.810 -15.520  1.00  0.00           H  
ATOM   1549  HA  GLN A 102      12.720 -18.354 -14.051  1.00  0.00           H  
ATOM   1550  HB2 GLN A 102      14.422 -17.763 -15.804  1.00  0.00           H  
ATOM   1551  HB3 GLN A 102      15.074 -16.540 -14.703  1.00  0.00           H  
ATOM   1552  HG2 GLN A 102      14.904 -19.541 -14.158  1.00  0.00           H  
ATOM   1553  HG3 GLN A 102      15.544 -18.344 -13.027  1.00  0.00           H  
ATOM   1554 HE21 GLN A 102      18.545 -19.668 -14.471  1.00  0.00           H  
ATOM   1555 HE22 GLN A 102      17.283 -20.057 -13.265  1.00  0.00           H  
ATOM   1556  N   SER A 103      13.069 -15.544 -12.422  1.00  0.00           N  
ATOM   1557  CA  SER A 103      13.200 -14.903 -11.110  1.00  0.00           C  
ATOM   1558  C   SER A 103      12.070 -13.916 -10.848  1.00  0.00           C  
ATOM   1559  O   SER A 103      11.567 -13.279 -11.774  1.00  0.00           O  
ATOM   1560  CB  SER A 103      14.553 -14.192 -11.006  1.00  0.00           C  
ATOM   1561  OG  SER A 103      14.707 -13.543  -9.754  1.00  0.00           O  
ATOM   1562  H   SER A 103      12.767 -14.961 -13.190  1.00  0.00           H  
ATOM   1563  HA  SER A 103      13.153 -15.673 -10.340  1.00  0.00           H  
ATOM   1564  HB2 SER A 103      15.354 -14.920 -11.136  1.00  0.00           H  
ATOM   1565  HB3 SER A 103      14.621 -13.448 -11.800  1.00  0.00           H  
ATOM   1566  HG  SER A 103      14.623 -14.197  -9.057  1.00  0.00           H  
ATOM   1567  N   ALA A 104      11.718 -13.756  -9.573  1.00  0.00           N  
ATOM   1568  CA  ALA A 104      10.870 -12.680  -9.086  1.00  0.00           C  
ATOM   1569  C   ALA A 104      11.404 -12.133  -7.755  1.00  0.00           C  
ATOM   1570  O   ALA A 104      11.930 -12.896  -6.942  1.00  0.00           O  
ATOM   1571  CB  ALA A 104       9.432 -13.190  -8.986  1.00  0.00           C  
ATOM   1572  H   ALA A 104      12.156 -14.341  -8.875  1.00  0.00           H  
ATOM   1573  HA  ALA A 104      10.897 -11.867  -9.811  1.00  0.00           H  
ATOM   1574  HB1 ALA A 104       9.123 -13.615  -9.942  1.00  0.00           H  
ATOM   1575  HB2 ALA A 104       9.344 -13.943  -8.203  1.00  0.00           H  
ATOM   1576  HB3 ALA A 104       8.781 -12.343  -8.770  1.00  0.00           H  
ATOM   1577  N   HIS A 105      11.295 -10.826  -7.528  1.00  0.00           N  
ATOM   1578  CA  HIS A 105      11.903 -10.134  -6.387  1.00  0.00           C  
ATOM   1579  C   HIS A 105      10.880  -9.337  -5.574  1.00  0.00           C  
ATOM   1580  O   HIS A 105       9.853  -8.889  -6.088  1.00  0.00           O  
ATOM   1581  CB  HIS A 105      13.090  -9.278  -6.849  1.00  0.00           C  
ATOM   1582  CG  HIS A 105      12.710  -8.183  -7.811  1.00  0.00           C  
ATOM   1583  CD2 HIS A 105      12.497  -6.867  -7.509  1.00  0.00           C  
ATOM   1584  ND1 HIS A 105      12.486  -8.328  -9.158  1.00  0.00           N  
ATOM   1585  CE1 HIS A 105      12.124  -7.133  -9.653  1.00  0.00           C  
ATOM   1586  NE2 HIS A 105      12.112  -6.211  -8.679  1.00  0.00           N  
ATOM   1587  H   HIS A 105      10.777 -10.266  -8.190  1.00  0.00           H  
ATOM   1588  HA  HIS A 105      12.308 -10.881  -5.703  1.00  0.00           H  
ATOM   1589  HB2 HIS A 105      13.574  -8.836  -5.979  1.00  0.00           H  
ATOM   1590  HB3 HIS A 105      13.815  -9.931  -7.337  1.00  0.00           H  
ATOM   1591  HD1 HIS A 105      12.583  -9.186  -9.682  1.00  0.00           H  
ATOM   1592  HD2 HIS A 105      12.615  -6.416  -6.536  1.00  0.00           H  
ATOM   1593  HE1 HIS A 105      11.871  -6.932 -10.684  1.00  0.00           H  
ATOM   1594  N   TYR A 106      11.161  -9.186  -4.281  1.00  0.00           N  
ATOM   1595  CA  TYR A 106      10.297  -8.512  -3.318  1.00  0.00           C  
ATOM   1596  C   TYR A 106      11.107  -7.924  -2.159  1.00  0.00           C  
ATOM   1597  O   TYR A 106      12.227  -8.350  -1.871  1.00  0.00           O  
ATOM   1598  CB  TYR A 106       9.229  -9.493  -2.804  1.00  0.00           C  
ATOM   1599  CG  TYR A 106       9.729 -10.629  -1.929  1.00  0.00           C  
ATOM   1600  CD1 TYR A 106      10.340 -11.770  -2.493  1.00  0.00           C  
ATOM   1601  CD2 TYR A 106       9.561 -10.542  -0.537  1.00  0.00           C  
ATOM   1602  CE1 TYR A 106      10.803 -12.808  -1.656  1.00  0.00           C  
ATOM   1603  CE2 TYR A 106      10.031 -11.570   0.298  1.00  0.00           C  
ATOM   1604  CZ  TYR A 106      10.661 -12.701  -0.254  1.00  0.00           C  
ATOM   1605  OH  TYR A 106      11.152 -13.660   0.575  1.00  0.00           O  
ATOM   1606  H   TYR A 106      12.022  -9.575  -3.923  1.00  0.00           H  
ATOM   1607  HA  TYR A 106       9.787  -7.687  -3.818  1.00  0.00           H  
ATOM   1608  HB2 TYR A 106       8.480  -8.927  -2.251  1.00  0.00           H  
ATOM   1609  HB3 TYR A 106       8.720  -9.935  -3.661  1.00  0.00           H  
ATOM   1610  HD1 TYR A 106      10.474 -11.840  -3.562  1.00  0.00           H  
ATOM   1611  HD2 TYR A 106       9.066  -9.685  -0.103  1.00  0.00           H  
ATOM   1612  HE1 TYR A 106      11.296 -13.675  -2.071  1.00  0.00           H  
ATOM   1613  HE2 TYR A 106       9.908 -11.502   1.369  1.00  0.00           H  
ATOM   1614  HH  TYR A 106      11.094 -13.386   1.493  1.00  0.00           H  
ATOM   1615  N   LEU A 107      10.530  -6.940  -1.474  1.00  0.00           N  
ATOM   1616  CA  LEU A 107      11.040  -6.406  -0.221  1.00  0.00           C  
ATOM   1617  C   LEU A 107      10.576  -7.313   0.925  1.00  0.00           C  
ATOM   1618  O   LEU A 107       9.370  -7.457   1.169  1.00  0.00           O  
ATOM   1619  CB  LEU A 107      10.558  -4.953  -0.076  1.00  0.00           C  
ATOM   1620  CG  LEU A 107      11.332  -4.133   0.969  1.00  0.00           C  
ATOM   1621  CD1 LEU A 107      12.756  -3.811   0.517  1.00  0.00           C  
ATOM   1622  CD2 LEU A 107      10.618  -2.798   1.169  1.00  0.00           C  
ATOM   1623  H   LEU A 107       9.627  -6.605  -1.780  1.00  0.00           H  
ATOM   1624  HA  LEU A 107      12.129  -6.421  -0.262  1.00  0.00           H  
ATOM   1625  HB2 LEU A 107      10.655  -4.450  -1.038  1.00  0.00           H  
ATOM   1626  HB3 LEU A 107       9.500  -4.957   0.183  1.00  0.00           H  
ATOM   1627  HG  LEU A 107      11.365  -4.668   1.917  1.00  0.00           H  
ATOM   1628 HD11 LEU A 107      13.316  -4.724   0.314  1.00  0.00           H  
ATOM   1629 HD12 LEU A 107      12.728  -3.193  -0.380  1.00  0.00           H  
ATOM   1630 HD13 LEU A 107      13.275  -3.258   1.301  1.00  0.00           H  
ATOM   1631 HD21 LEU A 107      11.261  -2.105   1.712  1.00  0.00           H  
ATOM   1632 HD22 LEU A 107       9.704  -2.966   1.740  1.00  0.00           H  
ATOM   1633 HD23 LEU A 107      10.377  -2.352   0.205  1.00  0.00           H  
ATOM   1634  N   ASN A 108      11.527  -7.941   1.608  1.00  0.00           N  
ATOM   1635  CA  ASN A 108      11.276  -8.888   2.687  1.00  0.00           C  
ATOM   1636  C   ASN A 108      10.879  -8.192   4.000  1.00  0.00           C  
ATOM   1637  O   ASN A 108      10.808  -6.962   4.095  1.00  0.00           O  
ATOM   1638  CB  ASN A 108      12.479  -9.843   2.802  1.00  0.00           C  
ATOM   1639  CG  ASN A 108      13.706  -9.308   3.508  1.00  0.00           C  
ATOM   1640  ND2 ASN A 108      14.716 -10.131   3.643  1.00  0.00           N  
ATOM   1641  OD1 ASN A 108      13.762  -8.199   4.012  1.00  0.00           O  
ATOM   1642  H   ASN A 108      12.489  -7.754   1.366  1.00  0.00           H  
ATOM   1643  HA  ASN A 108      10.423  -9.503   2.399  1.00  0.00           H  
ATOM   1644  HB2 ASN A 108      12.170 -10.712   3.382  1.00  0.00           H  
ATOM   1645  HB3 ASN A 108      12.762 -10.196   1.811  1.00  0.00           H  
ATOM   1646 HD21 ASN A 108      14.609 -11.085   3.330  1.00  0.00           H  
ATOM   1647 HD22 ASN A 108      15.449  -9.853   4.279  1.00  0.00           H  
ATOM   1648  N   ASN A 109      10.589  -8.976   5.036  1.00  0.00           N  
ATOM   1649  CA  ASN A 109      10.173  -8.456   6.334  1.00  0.00           C  
ATOM   1650  C   ASN A 109      11.266  -7.644   7.052  1.00  0.00           C  
ATOM   1651  O   ASN A 109      10.945  -6.774   7.859  1.00  0.00           O  
ATOM   1652  CB  ASN A 109       9.713  -9.649   7.170  1.00  0.00           C  
ATOM   1653  CG  ASN A 109       9.096  -9.201   8.467  1.00  0.00           C  
ATOM   1654  ND2 ASN A 109       9.772  -9.372   9.576  1.00  0.00           N  
ATOM   1655  OD1 ASN A 109       8.000  -8.669   8.496  1.00  0.00           O  
ATOM   1656  H   ASN A 109      10.656  -9.979   4.932  1.00  0.00           H  
ATOM   1657  HA  ASN A 109       9.324  -7.788   6.184  1.00  0.00           H  
ATOM   1658  HB2 ASN A 109       8.961 -10.213   6.618  1.00  0.00           H  
ATOM   1659  HB3 ASN A 109      10.557 -10.311   7.364  1.00  0.00           H  
ATOM   1660 HD21 ASN A 109      10.724  -9.701   9.501  1.00  0.00           H  
ATOM   1661 HD22 ASN A 109       9.351  -8.998  10.414  1.00  0.00           H  
ATOM   1662  N   ASP A 110      12.537  -7.891   6.743  1.00  0.00           N  
ATOM   1663  CA  ASP A 110      13.684  -7.172   7.307  1.00  0.00           C  
ATOM   1664  C   ASP A 110      14.062  -5.915   6.501  1.00  0.00           C  
ATOM   1665  O   ASP A 110      15.090  -5.297   6.771  1.00  0.00           O  
ATOM   1666  CB  ASP A 110      14.867  -8.137   7.473  1.00  0.00           C  
ATOM   1667  CG  ASP A 110      14.583  -9.267   8.471  1.00  0.00           C  
ATOM   1668  OD1 ASP A 110      13.893  -9.027   9.501  1.00  0.00           O  
ATOM   1669  OD2 ASP A 110      15.089 -10.376   8.206  1.00  0.00           O1-
ATOM   1670  H   ASP A 110      12.734  -8.583   6.034  1.00  0.00           H  
ATOM   1671  HA  ASP A 110      13.417  -6.818   8.302  1.00  0.00           H  
ATOM   1672  HB2 ASP A 110      15.124  -8.556   6.501  1.00  0.00           H  
ATOM   1673  HB3 ASP A 110      15.733  -7.584   7.840  1.00  0.00           H  
ATOM   1674  N   GLY A 111      13.246  -5.522   5.516  1.00  0.00           N  
ATOM   1675  CA  GLY A 111      13.477  -4.320   4.713  1.00  0.00           C  
ATOM   1676  C   GLY A 111      14.594  -4.463   3.676  1.00  0.00           C  
ATOM   1677  O   GLY A 111      15.164  -3.464   3.245  1.00  0.00           O  
ATOM   1678  H   GLY A 111      12.457  -6.108   5.286  1.00  0.00           H  
ATOM   1679  HA2 GLY A 111      12.559  -4.087   4.174  1.00  0.00           H  
ATOM   1680  HA3 GLY A 111      13.725  -3.489   5.371  1.00  0.00           H  
ATOM   1681  N   LYS A 112      14.914  -5.696   3.276  1.00  0.00           N  
ATOM   1682  CA  LYS A 112      15.931  -6.034   2.274  1.00  0.00           C  
ATOM   1683  C   LYS A 112      15.283  -6.630   1.027  1.00  0.00           C  
ATOM   1684  O   LYS A 112      14.201  -7.209   1.099  1.00  0.00           O  
ATOM   1685  CB  LYS A 112      16.953  -7.009   2.874  1.00  0.00           C  
ATOM   1686  CG  LYS A 112      17.645  -6.468   4.133  1.00  0.00           C  
ATOM   1687  CD  LYS A 112      18.709  -7.461   4.609  1.00  0.00           C  
ATOM   1688  CE  LYS A 112      19.422  -6.949   5.863  1.00  0.00           C  
ATOM   1689  NZ  LYS A 112      20.490  -7.894   6.279  1.00  0.00           N1+
ATOM   1690  H   LYS A 112      14.380  -6.461   3.665  1.00  0.00           H  
ATOM   1691  HA  LYS A 112      16.454  -5.128   1.968  1.00  0.00           H  
ATOM   1692  HB2 LYS A 112      17.712  -7.218   2.120  1.00  0.00           H  
ATOM   1693  HB3 LYS A 112      16.452  -7.947   3.118  1.00  0.00           H  
ATOM   1694  HG2 LYS A 112      18.112  -5.509   3.906  1.00  0.00           H  
ATOM   1695  HG3 LYS A 112      16.913  -6.328   4.928  1.00  0.00           H  
ATOM   1696  HD2 LYS A 112      19.441  -7.602   3.814  1.00  0.00           H  
ATOM   1697  HD3 LYS A 112      18.231  -8.416   4.827  1.00  0.00           H  
ATOM   1698  HE2 LYS A 112      18.685  -6.826   6.657  1.00  0.00           H  
ATOM   1699  HE3 LYS A 112      19.847  -5.971   5.643  1.00  0.00           H  
ATOM   1700  HZ1 LYS A 112      20.096  -8.792   6.517  1.00  0.00           H  
ATOM   1701  HZ2 LYS A 112      21.149  -8.037   5.528  1.00  0.00           H  
ATOM   1702  HZ3 LYS A 112      20.991  -7.544   7.084  1.00  0.00           H  
ATOM   1703  N   MET A 113      15.946  -6.532  -0.119  1.00  0.00           N  
ATOM   1704  CA  MET A 113      15.474  -7.188  -1.338  1.00  0.00           C  
ATOM   1705  C   MET A 113      15.843  -8.674  -1.322  1.00  0.00           C  
ATOM   1706  O   MET A 113      17.024  -9.017  -1.337  1.00  0.00           O  
ATOM   1707  CB  MET A 113      16.037  -6.490  -2.577  1.00  0.00           C  
ATOM   1708  CG  MET A 113      15.470  -7.127  -3.853  1.00  0.00           C  
ATOM   1709  SD  MET A 113      16.179  -6.497  -5.386  1.00  0.00           S  
ATOM   1710  CE  MET A 113      17.790  -7.324  -5.363  1.00  0.00           C  
ATOM   1711  H   MET A 113      16.839  -6.059  -0.119  1.00  0.00           H  
ATOM   1712  HA  MET A 113      14.388  -7.103  -1.385  1.00  0.00           H  
ATOM   1713  HB2 MET A 113      15.763  -5.436  -2.555  1.00  0.00           H  
ATOM   1714  HB3 MET A 113      17.124  -6.572  -2.573  1.00  0.00           H  
ATOM   1715  HG2 MET A 113      14.393  -6.960  -3.879  1.00  0.00           H  
ATOM   1716  HG3 MET A 113      15.635  -8.204  -3.838  1.00  0.00           H  
ATOM   1717  HE1 MET A 113      18.351  -7.040  -6.253  1.00  0.00           H  
ATOM   1718  HE2 MET A 113      17.645  -8.404  -5.357  1.00  0.00           H  
ATOM   1719  HE3 MET A 113      18.345  -7.026  -4.473  1.00  0.00           H  
ATOM   1720  N   ALA A 114      14.834  -9.539  -1.353  1.00  0.00           N  
ATOM   1721  CA  ALA A 114      14.972 -10.971  -1.584  1.00  0.00           C  
ATOM   1722  C   ALA A 114      14.407 -11.339  -2.963  1.00  0.00           C  
ATOM   1723  O   ALA A 114      13.621 -10.594  -3.557  1.00  0.00           O  
ATOM   1724  CB  ALA A 114      14.275 -11.725  -0.446  1.00  0.00           C  
ATOM   1725  H   ALA A 114      13.895  -9.168  -1.393  1.00  0.00           H  
ATOM   1726  HA  ALA A 114      16.027 -11.249  -1.577  1.00  0.00           H  
ATOM   1727  HB1 ALA A 114      13.218 -11.457  -0.421  1.00  0.00           H  
ATOM   1728  HB2 ALA A 114      14.732 -11.464   0.508  1.00  0.00           H  
ATOM   1729  HB3 ALA A 114      14.366 -12.800  -0.599  1.00  0.00           H  
ATOM   1730  N   SER A 115      14.791 -12.503  -3.481  1.00  0.00           N  
ATOM   1731  CA  SER A 115      14.224 -13.034  -4.719  1.00  0.00           C  
ATOM   1732  C   SER A 115      13.985 -14.532  -4.641  1.00  0.00           C  
ATOM   1733  O   SER A 115      14.716 -15.258  -3.974  1.00  0.00           O  
ATOM   1734  CB  SER A 115      15.094 -12.661  -5.922  1.00  0.00           C  
ATOM   1735  OG  SER A 115      16.395 -13.205  -5.818  1.00  0.00           O  
ATOM   1736  H   SER A 115      15.446 -13.077  -2.970  1.00  0.00           H  
ATOM   1737  HA  SER A 115      13.244 -12.580  -4.869  1.00  0.00           H  
ATOM   1738  HB2 SER A 115      15.158 -11.574  -5.980  1.00  0.00           H  
ATOM   1739  HB3 SER A 115      14.625 -13.027  -6.835  1.00  0.00           H  
ATOM   1740  HG  SER A 115      16.818 -12.842  -5.035  1.00  0.00           H  
ATOM   1741  N   VAL A 116      12.960 -15.001  -5.344  1.00  0.00           N  
ATOM   1742  CA  VAL A 116      12.763 -16.417  -5.655  1.00  0.00           C  
ATOM   1743  C   VAL A 116      13.285 -16.679  -7.061  1.00  0.00           C  
ATOM   1744  O   VAL A 116      13.130 -15.837  -7.955  1.00  0.00           O  
ATOM   1745  CB  VAL A 116      11.301 -16.860  -5.475  1.00  0.00           C  
ATOM   1746  CG1 VAL A 116      10.899 -16.765  -3.998  1.00  0.00           C  
ATOM   1747  CG2 VAL A 116      10.297 -16.062  -6.318  1.00  0.00           C  
ATOM   1748  H   VAL A 116      12.424 -14.336  -5.883  1.00  0.00           H  
ATOM   1749  HA  VAL A 116      13.360 -17.022  -4.973  1.00  0.00           H  
ATOM   1750  HB  VAL A 116      11.237 -17.907  -5.772  1.00  0.00           H  
ATOM   1751 HG11 VAL A 116      10.903 -15.726  -3.667  1.00  0.00           H  
ATOM   1752 HG12 VAL A 116       9.901 -17.180  -3.866  1.00  0.00           H  
ATOM   1753 HG13 VAL A 116      11.598 -17.340  -3.389  1.00  0.00           H  
ATOM   1754 HG21 VAL A 116       9.296 -16.466  -6.166  1.00  0.00           H  
ATOM   1755 HG22 VAL A 116      10.540 -16.150  -7.377  1.00  0.00           H  
ATOM   1756 HG23 VAL A 116      10.305 -15.011  -6.030  1.00  0.00           H  
ATOM   1757  N   LYS A 117      13.959 -17.811  -7.258  1.00  0.00           N  
ATOM   1758  CA  LYS A 117      14.624 -18.139  -8.520  1.00  0.00           C  
ATOM   1759  C   LYS A 117      14.453 -19.614  -8.863  1.00  0.00           C  
ATOM   1760  O   LYS A 117      14.536 -20.478  -7.995  1.00  0.00           O  
ATOM   1761  CB  LYS A 117      16.100 -17.710  -8.433  1.00  0.00           C  
ATOM   1762  CG  LYS A 117      16.812 -17.736  -9.795  1.00  0.00           C  
ATOM   1763  CD  LYS A 117      18.214 -17.119  -9.703  1.00  0.00           C  
ATOM   1764  CE  LYS A 117      18.877 -17.055 -11.087  1.00  0.00           C  
ATOM   1765  NZ  LYS A 117      20.176 -16.333 -11.037  1.00  0.00           N1+
ATOM   1766  H   LYS A 117      14.097 -18.439  -6.479  1.00  0.00           H  
ATOM   1767  HA  LYS A 117      14.147 -17.570  -9.318  1.00  0.00           H  
ATOM   1768  HB2 LYS A 117      16.138 -16.690  -8.049  1.00  0.00           H  
ATOM   1769  HB3 LYS A 117      16.625 -18.357  -7.731  1.00  0.00           H  
ATOM   1770  HG2 LYS A 117      16.904 -18.768 -10.135  1.00  0.00           H  
ATOM   1771  HG3 LYS A 117      16.222 -17.173 -10.519  1.00  0.00           H  
ATOM   1772  HD2 LYS A 117      18.825 -17.714  -9.024  1.00  0.00           H  
ATOM   1773  HD3 LYS A 117      18.125 -16.109  -9.300  1.00  0.00           H  
ATOM   1774  HE2 LYS A 117      19.011 -18.070 -11.460  1.00  0.00           H  
ATOM   1775  HE3 LYS A 117      18.198 -16.539 -11.766  1.00  0.00           H  
ATOM   1776  HZ1 LYS A 117      20.574 -16.216 -11.957  1.00  0.00           H  
ATOM   1777  HZ2 LYS A 117      20.047 -15.409 -10.651  1.00  0.00           H  
ATOM   1778  HZ3 LYS A 117      20.838 -16.822 -10.451  1.00  0.00           H  
ATOM   1779  N   CYS A 118      14.246 -19.874 -10.147  1.00  0.00           N  
ATOM   1780  CA  CYS A 118      14.252 -21.204 -10.734  1.00  0.00           C  
ATOM   1781  C   CYS A 118      15.618 -21.544 -11.344  1.00  0.00           C  
ATOM   1782  O   CYS A 118      16.350 -20.642 -11.779  1.00  0.00           O  
ATOM   1783  CB  CYS A 118      13.127 -21.290 -11.773  1.00  0.00           C  
ATOM   1784  SG  CYS A 118      11.480 -21.197 -11.039  1.00  0.00           S  
ATOM   1785  H   CYS A 118      14.124 -19.090 -10.772  1.00  0.00           H  
ATOM   1786  HA  CYS A 118      14.056 -21.928  -9.943  1.00  0.00           H  
ATOM   1787  HB2 CYS A 118      13.207 -22.235 -12.310  1.00  0.00           H  
ATOM   1788  HB3 CYS A 118      13.238 -20.485 -12.500  1.00  0.00           H  
ATOM   1789  N   PRO A 119      15.974 -22.836 -11.439  1.00  0.00           N  
ATOM   1790  CA  PRO A 119      17.158 -23.257 -12.175  1.00  0.00           C  
ATOM   1791  C   PRO A 119      17.040 -22.918 -13.676  1.00  0.00           C  
ATOM   1792  O   PRO A 119      15.946 -22.635 -14.177  1.00  0.00           O  
ATOM   1793  CB  PRO A 119      17.285 -24.761 -11.911  1.00  0.00           C  
ATOM   1794  CG  PRO A 119      15.849 -25.200 -11.636  1.00  0.00           C  
ATOM   1795  CD  PRO A 119      15.248 -23.991 -10.924  1.00  0.00           C  
ATOM   1796  HA  PRO A 119      18.029 -22.750 -11.758  1.00  0.00           H  
ATOM   1797  HB2 PRO A 119      17.886 -24.921 -11.015  1.00  0.00           H  
ATOM   1798  HB3 PRO A 119      17.713 -25.302 -12.754  1.00  0.00           H  
ATOM   1799  HG2 PRO A 119      15.814 -26.095 -11.016  1.00  0.00           H  
ATOM   1800  HG3 PRO A 119      15.329 -25.364 -12.580  1.00  0.00           H  
ATOM   1801  HD2 PRO A 119      15.418 -24.074  -9.850  1.00  0.00           H  
ATOM   1802  HD3 PRO A 119      14.180 -23.933 -11.130  1.00  0.00           H  
ATOM   1803  N   PRO A 120      18.155 -22.924 -14.430  1.00  0.00           N  
ATOM   1804  CA  PRO A 120      18.126 -22.678 -15.871  1.00  0.00           C  
ATOM   1805  C   PRO A 120      17.135 -23.602 -16.598  1.00  0.00           C  
ATOM   1806  O   PRO A 120      17.050 -24.782 -16.272  1.00  0.00           O  
ATOM   1807  CB  PRO A 120      19.565 -22.907 -16.349  1.00  0.00           C  
ATOM   1808  CG  PRO A 120      20.409 -22.650 -15.100  1.00  0.00           C  
ATOM   1809  CD  PRO A 120      19.517 -23.161 -13.972  1.00  0.00           C  
ATOM   1810  HA  PRO A 120      17.847 -21.637 -16.038  1.00  0.00           H  
ATOM   1811  HB2 PRO A 120      19.832 -22.231 -17.162  1.00  0.00           H  
ATOM   1812  HB3 PRO A 120      19.697 -23.944 -16.658  1.00  0.00           H  
ATOM   1813  HG2 PRO A 120      20.571 -21.579 -14.982  1.00  0.00           H  
ATOM   1814  HG3 PRO A 120      21.360 -23.182 -15.136  1.00  0.00           H  
ATOM   1815  HD2 PRO A 120      19.739 -22.620 -13.052  1.00  0.00           H  
ATOM   1816  HD3 PRO A 120      19.674 -24.230 -13.832  1.00  0.00           H  
ATOM   1817  N   LYS A 121      16.435 -23.085 -17.622  1.00  0.00           N  
ATOM   1818  CA  LYS A 121      15.371 -23.770 -18.406  1.00  0.00           C  
ATOM   1819  C   LYS A 121      14.032 -23.985 -17.676  1.00  0.00           C  
ATOM   1820  O   LYS A 121      13.101 -24.529 -18.273  1.00  0.00           O  
ATOM   1821  CB  LYS A 121      15.868 -25.091 -19.034  1.00  0.00           C  
ATOM   1822  CG  LYS A 121      17.174 -24.976 -19.834  1.00  0.00           C  
ATOM   1823  CD  LYS A 121      17.642 -26.371 -20.275  1.00  0.00           C  
ATOM   1824  CE  LYS A 121      18.920 -26.271 -21.113  1.00  0.00           C  
ATOM   1825  NZ  LYS A 121      19.431 -27.614 -21.490  1.00  0.00           N1+
ATOM   1826  H   LYS A 121      16.564 -22.099 -17.795  1.00  0.00           H  
ATOM   1827  HA  LYS A 121      15.113 -23.112 -19.236  1.00  0.00           H  
ATOM   1828  HB2 LYS A 121      15.095 -25.464 -19.706  1.00  0.00           H  
ATOM   1829  HB3 LYS A 121      15.989 -25.838 -18.249  1.00  0.00           H  
ATOM   1830  HG2 LYS A 121      17.005 -24.350 -20.710  1.00  0.00           H  
ATOM   1831  HG3 LYS A 121      17.958 -24.528 -19.223  1.00  0.00           H  
ATOM   1832  HD2 LYS A 121      17.833 -26.971 -19.386  1.00  0.00           H  
ATOM   1833  HD3 LYS A 121      16.854 -26.845 -20.860  1.00  0.00           H  
ATOM   1834  HE2 LYS A 121      18.705 -25.686 -22.008  1.00  0.00           H  
ATOM   1835  HE3 LYS A 121      19.673 -25.734 -20.536  1.00  0.00           H  
ATOM   1836  HZ1 LYS A 121      19.645 -28.155 -20.665  1.00  0.00           H  
ATOM   1837  HZ2 LYS A 121      20.273 -27.537 -22.042  1.00  0.00           H  
ATOM   1838  HZ3 LYS A 121      18.744 -28.121 -22.029  1.00  0.00           H  
ATOM   1839  N   TYR A 122      13.907 -23.525 -16.433  1.00  0.00           N  
ATOM   1840  CA  TYR A 122      12.656 -23.541 -15.678  1.00  0.00           C  
ATOM   1841  C   TYR A 122      12.131 -22.116 -15.488  1.00  0.00           C  
ATOM   1842  O   TYR A 122      12.901 -21.186 -15.247  1.00  0.00           O  
ATOM   1843  CB  TYR A 122      12.842 -24.260 -14.336  1.00  0.00           C  
ATOM   1844  CG  TYR A 122      13.010 -25.765 -14.434  1.00  0.00           C  
ATOM   1845  CD1 TYR A 122      12.008 -26.622 -13.938  1.00  0.00           C  
ATOM   1846  CD2 TYR A 122      14.178 -26.315 -14.996  1.00  0.00           C  
ATOM   1847  CE1 TYR A 122      12.156 -28.020 -14.036  1.00  0.00           C  
ATOM   1848  CE2 TYR A 122      14.327 -27.708 -15.106  1.00  0.00           C  
ATOM   1849  CZ  TYR A 122      13.316 -28.564 -14.630  1.00  0.00           C  
ATOM   1850  OH  TYR A 122      13.473 -29.907 -14.743  1.00  0.00           O  
ATOM   1851  H   TYR A 122      14.702 -23.100 -15.980  1.00  0.00           H  
ATOM   1852  HA  TYR A 122      11.898 -24.093 -16.233  1.00  0.00           H  
ATOM   1853  HB2 TYR A 122      11.957 -24.051 -13.734  1.00  0.00           H  
ATOM   1854  HB3 TYR A 122      13.701 -23.841 -13.813  1.00  0.00           H  
ATOM   1855  HD1 TYR A 122      11.128 -26.213 -13.465  1.00  0.00           H  
ATOM   1856  HD2 TYR A 122      14.977 -25.668 -15.328  1.00  0.00           H  
ATOM   1857  HE1 TYR A 122      11.394 -28.675 -13.642  1.00  0.00           H  
ATOM   1858  HE2 TYR A 122      15.223 -28.136 -15.531  1.00  0.00           H  
ATOM   1859  HH  TYR A 122      12.744 -30.399 -14.358  1.00  0.00           H  
ATOM   1860  N   GLY A 123      10.815 -21.960 -15.598  1.00  0.00           N  
ATOM   1861  CA  GLY A 123      10.096 -20.721 -15.316  1.00  0.00           C  
ATOM   1862  C   GLY A 123       9.274 -20.851 -14.040  1.00  0.00           C  
ATOM   1863  O   GLY A 123       8.903 -21.959 -13.642  1.00  0.00           O  
ATOM   1864  H   GLY A 123      10.250 -22.787 -15.721  1.00  0.00           H  
ATOM   1865  HA2 GLY A 123      10.795 -19.891 -15.205  1.00  0.00           H  
ATOM   1866  HA3 GLY A 123       9.420 -20.488 -16.139  1.00  0.00           H  
ATOM   1867  N   LEU A 124       8.987 -19.721 -13.403  1.00  0.00           N  
ATOM   1868  CA  LEU A 124       8.067 -19.648 -12.273  1.00  0.00           C  
ATOM   1869  C   LEU A 124       6.652 -20.044 -12.717  1.00  0.00           C  
ATOM   1870  O   LEU A 124       6.213 -19.713 -13.820  1.00  0.00           O  
ATOM   1871  CB  LEU A 124       8.100 -18.226 -11.682  1.00  0.00           C  
ATOM   1872  CG  LEU A 124       9.413 -17.892 -10.950  1.00  0.00           C  
ATOM   1873  CD1 LEU A 124       9.513 -16.390 -10.698  1.00  0.00           C  
ATOM   1874  CD2 LEU A 124       9.493 -18.580  -9.587  1.00  0.00           C  
ATOM   1875  H   LEU A 124       9.336 -18.853 -13.783  1.00  0.00           H  
ATOM   1876  HA  LEU A 124       8.386 -20.362 -11.515  1.00  0.00           H  
ATOM   1877  HB2 LEU A 124       7.269 -18.109 -10.987  1.00  0.00           H  
ATOM   1878  HB3 LEU A 124       7.949 -17.515 -12.494  1.00  0.00           H  
ATOM   1879  HG  LEU A 124      10.268 -18.195 -11.554  1.00  0.00           H  
ATOM   1880 HD11 LEU A 124      10.435 -16.178 -10.155  1.00  0.00           H  
ATOM   1881 HD12 LEU A 124       8.659 -16.055 -10.111  1.00  0.00           H  
ATOM   1882 HD13 LEU A 124       9.529 -15.861 -11.651  1.00  0.00           H  
ATOM   1883 HD21 LEU A 124       8.702 -18.220  -8.930  1.00  0.00           H  
ATOM   1884 HD22 LEU A 124      10.463 -18.378  -9.130  1.00  0.00           H  
ATOM   1885 HD23 LEU A 124       9.382 -19.659  -9.704  1.00  0.00           H  
ATOM   1886  N   THR A 125       5.931 -20.753 -11.851  1.00  0.00           N  
ATOM   1887  CA  THR A 125       4.489 -20.981 -12.002  1.00  0.00           C  
ATOM   1888  C   THR A 125       3.706 -19.682 -11.836  1.00  0.00           C  
ATOM   1889  O   THR A 125       4.212 -18.685 -11.322  1.00  0.00           O  
ATOM   1890  CB  THR A 125       3.980 -22.036 -11.006  1.00  0.00           C  
ATOM   1891  CG2 THR A 125       4.509 -23.417 -11.397  1.00  0.00           C  
ATOM   1892  OG1 THR A 125       4.420 -21.753  -9.693  1.00  0.00           O  
ATOM   1893  H   THR A 125       6.356 -21.035 -10.978  1.00  0.00           H  
ATOM   1894  HA  THR A 125       4.291 -21.340 -13.012  1.00  0.00           H  
ATOM   1895  HB  THR A 125       2.891 -22.067 -11.025  1.00  0.00           H  
ATOM   1896  HG1 THR A 125       3.676 -21.449  -9.165  1.00  0.00           H  
ATOM   1897 HG21 THR A 125       4.057 -24.169 -10.750  1.00  0.00           H  
ATOM   1898 HG22 THR A 125       5.594 -23.451 -11.297  1.00  0.00           H  
ATOM   1899 HG23 THR A 125       4.232 -23.636 -12.428  1.00  0.00           H  
ATOM   1900  N   GLU A 126       2.435 -19.693 -12.234  1.00  0.00           N  
ATOM   1901  CA  GLU A 126       1.560 -18.522 -12.227  1.00  0.00           C  
ATOM   1902  C   GLU A 126       1.382 -17.909 -10.831  1.00  0.00           C  
ATOM   1903  O   GLU A 126       1.122 -16.716 -10.730  1.00  0.00           O  
ATOM   1904  CB  GLU A 126       0.173 -18.900 -12.779  1.00  0.00           C  
ATOM   1905  CG  GLU A 126       0.136 -19.254 -14.277  1.00  0.00           C  
ATOM   1906  CD  GLU A 126       0.596 -20.676 -14.650  1.00  0.00           C  
ATOM   1907  OE1 GLU A 126       0.556 -21.011 -15.859  1.00  0.00           O  
ATOM   1908  OE2 GLU A 126       1.026 -21.461 -13.773  1.00  0.00           O1-
ATOM   1909  H   GLU A 126       2.067 -20.528 -12.666  1.00  0.00           H  
ATOM   1910  HA  GLU A 126       1.994 -17.752 -12.866  1.00  0.00           H  
ATOM   1911  HB2 GLU A 126      -0.252 -19.717 -12.193  1.00  0.00           H  
ATOM   1912  HB3 GLU A 126      -0.478 -18.037 -12.644  1.00  0.00           H  
ATOM   1913  HG2 GLU A 126       0.732 -18.523 -14.823  1.00  0.00           H  
ATOM   1914  HG3 GLU A 126      -0.896 -19.141 -14.611  1.00  0.00           H  
ATOM   1915  N   ASP A 127       1.526 -18.690  -9.758  1.00  0.00           N  
ATOM   1916  CA  ASP A 127       1.469 -18.243  -8.357  1.00  0.00           C  
ATOM   1917  C   ASP A 127       2.844 -17.843  -7.774  1.00  0.00           C  
ATOM   1918  O   ASP A 127       2.945 -17.401  -6.623  1.00  0.00           O  
ATOM   1919  CB  ASP A 127       0.790 -19.336  -7.517  1.00  0.00           C  
ATOM   1920  CG  ASP A 127       1.637 -20.600  -7.326  1.00  0.00           C  
ATOM   1921  OD1 ASP A 127       2.641 -20.783  -8.057  1.00  0.00           O  
ATOM   1922  OD2 ASP A 127       1.305 -21.362  -6.394  1.00  0.00           O1-
ATOM   1923  H   ASP A 127       1.772 -19.657  -9.911  1.00  0.00           H  
ATOM   1924  HA  ASP A 127       0.838 -17.355  -8.307  1.00  0.00           H  
ATOM   1925  HB2 ASP A 127       0.561 -18.919  -6.536  1.00  0.00           H  
ATOM   1926  HB3 ASP A 127      -0.156 -19.609  -7.986  1.00  0.00           H  
ATOM   1927  N   CYS A 128       3.903 -17.964  -8.579  1.00  0.00           N  
ATOM   1928  CA  CYS A 128       5.303 -17.719  -8.240  1.00  0.00           C  
ATOM   1929  C   CYS A 128       5.871 -18.611  -7.114  1.00  0.00           C  
ATOM   1930  O   CYS A 128       6.883 -18.242  -6.516  1.00  0.00           O  
ATOM   1931  CB  CYS A 128       5.507 -16.234  -7.911  1.00  0.00           C  
ATOM   1932  SG  CYS A 128       4.674 -14.964  -8.884  1.00  0.00           S  
ATOM   1933  H   CYS A 128       3.729 -18.299  -9.515  1.00  0.00           H  
ATOM   1934  HA  CYS A 128       5.883 -17.942  -9.135  1.00  0.00           H  
ATOM   1935  HB2 CYS A 128       6.577 -16.019  -7.899  1.00  0.00           H  
ATOM   1936  HB3 CYS A 128       5.131 -16.098  -6.897  1.00  0.00           H  
ATOM   1937  N   ASN A 129       5.217 -19.724  -6.758  1.00  0.00           N  
ATOM   1938  CA  ASN A 129       5.647 -20.583  -5.644  1.00  0.00           C  
ATOM   1939  C   ASN A 129       6.494 -21.779  -6.085  1.00  0.00           C  
ATOM   1940  O   ASN A 129       7.231 -22.334  -5.272  1.00  0.00           O  
ATOM   1941  CB  ASN A 129       4.413 -21.080  -4.884  1.00  0.00           C  
ATOM   1942  CG  ASN A 129       3.684 -19.986  -4.141  1.00  0.00           C  
ATOM   1943  ND2 ASN A 129       2.375 -20.009  -4.154  1.00  0.00           N  
ATOM   1944  OD1 ASN A 129       4.271 -19.101  -3.534  1.00  0.00           O  
ATOM   1945  H   ASN A 129       4.381 -19.982  -7.264  1.00  0.00           H  
ATOM   1946  HA  ASN A 129       6.267 -20.015  -4.952  1.00  0.00           H  
ATOM   1947  HB2 ASN A 129       4.715 -21.825  -4.148  1.00  0.00           H  
ATOM   1948  HB3 ASN A 129       3.735 -21.569  -5.584  1.00  0.00           H  
ATOM   1949 HD21 ASN A 129       1.916 -20.662  -4.773  1.00  0.00           H  
ATOM   1950 HD22 ASN A 129       1.870 -19.293  -3.651  1.00  0.00           H  
ATOM   1951  N   PHE A 130       6.395 -22.179  -7.352  1.00  0.00           N  
ATOM   1952  CA  PHE A 130       7.055 -23.366  -7.880  1.00  0.00           C  
ATOM   1953  C   PHE A 130       7.775 -23.052  -9.190  1.00  0.00           C  
ATOM   1954  O   PHE A 130       7.579 -22.001  -9.804  1.00  0.00           O  
ATOM   1955  CB  PHE A 130       6.021 -24.491  -8.055  1.00  0.00           C  
ATOM   1956  CG  PHE A 130       5.177 -24.767  -6.826  1.00  0.00           C  
ATOM   1957  CD1 PHE A 130       5.681 -25.573  -5.789  1.00  0.00           C  
ATOM   1958  CD2 PHE A 130       3.900 -24.188  -6.704  1.00  0.00           C  
ATOM   1959  CE1 PHE A 130       4.909 -25.805  -4.637  1.00  0.00           C  
ATOM   1960  CE2 PHE A 130       3.131 -24.414  -5.550  1.00  0.00           C  
ATOM   1961  CZ  PHE A 130       3.633 -25.225  -4.517  1.00  0.00           C  
ATOM   1962  H   PHE A 130       5.776 -21.685  -7.979  1.00  0.00           H  
ATOM   1963  HA  PHE A 130       7.807 -23.709  -7.170  1.00  0.00           H  
ATOM   1964  HB2 PHE A 130       6.536 -25.409  -8.338  1.00  0.00           H  
ATOM   1965  HB3 PHE A 130       5.354 -24.227  -8.876  1.00  0.00           H  
ATOM   1966  HD1 PHE A 130       6.669 -26.005  -5.869  1.00  0.00           H  
ATOM   1967  HD2 PHE A 130       3.512 -23.549  -7.483  1.00  0.00           H  
ATOM   1968  HE1 PHE A 130       5.301 -26.421  -3.842  1.00  0.00           H  
ATOM   1969  HE2 PHE A 130       2.157 -23.953  -5.462  1.00  0.00           H  
ATOM   1970  HZ  PHE A 130       3.041 -25.398  -3.631  1.00  0.00           H  
ATOM   1971  N   CYS A 131       8.601 -23.994  -9.633  1.00  0.00           N  
ATOM   1972  CA  CYS A 131       9.247 -23.950 -10.935  1.00  0.00           C  
ATOM   1973  C   CYS A 131       8.675 -25.047 -11.822  1.00  0.00           C  
ATOM   1974  O   CYS A 131       8.544 -26.191 -11.388  1.00  0.00           O  
ATOM   1975  CB  CYS A 131      10.756 -24.102 -10.768  1.00  0.00           C  
ATOM   1976  SG  CYS A 131      11.488 -22.789  -9.779  1.00  0.00           S  
ATOM   1977  H   CYS A 131       8.660 -24.861  -9.116  1.00  0.00           H  
ATOM   1978  HA  CYS A 131       9.057 -22.987 -11.410  1.00  0.00           H  
ATOM   1979  HB2 CYS A 131      10.969 -25.064 -10.305  1.00  0.00           H  
ATOM   1980  HB3 CYS A 131      11.227 -24.094 -11.752  1.00  0.00           H  
ATOM   1981  N   ARG A 132       8.388 -24.716 -13.078  1.00  0.00           N  
ATOM   1982  CA  ARG A 132       8.021 -25.687 -14.112  1.00  0.00           C  
ATOM   1983  C   ARG A 132       8.983 -25.601 -15.283  1.00  0.00           C  
ATOM   1984  O   ARG A 132       9.494 -24.527 -15.603  1.00  0.00           O  
ATOM   1985  CB  ARG A 132       6.552 -25.522 -14.523  1.00  0.00           C  
ATOM   1986  CG  ARG A 132       6.249 -24.218 -15.279  1.00  0.00           C  
ATOM   1987  CD  ARG A 132       4.782 -24.229 -15.713  1.00  0.00           C  
ATOM   1988  NE  ARG A 132       4.414 -23.021 -16.471  1.00  0.00           N  
ATOM   1989  CZ  ARG A 132       3.179 -22.581 -16.639  1.00  0.00           C  
ATOM   1990  NH1 ARG A 132       2.140 -23.219 -16.194  1.00  0.00           N1+
ATOM   1991  NH2 ARG A 132       2.915 -21.452 -17.214  1.00  0.00           N  
ATOM   1992  H   ARG A 132       8.523 -23.754 -13.356  1.00  0.00           H  
ATOM   1993  HA  ARG A 132       8.122 -26.689 -13.695  1.00  0.00           H  
ATOM   1994  HB2 ARG A 132       6.285 -26.364 -15.163  1.00  0.00           H  
ATOM   1995  HB3 ARG A 132       5.928 -25.572 -13.631  1.00  0.00           H  
ATOM   1996  HG2 ARG A 132       6.876 -24.142 -16.167  1.00  0.00           H  
ATOM   1997  HG3 ARG A 132       6.434 -23.360 -14.632  1.00  0.00           H  
ATOM   1998  HD2 ARG A 132       4.603 -25.105 -16.338  1.00  0.00           H  
ATOM   1999  HD3 ARG A 132       4.163 -24.305 -14.819  1.00  0.00           H  
ATOM   2000  HE  ARG A 132       5.157 -22.439 -16.831  1.00  0.00           H  
ATOM   2001 HH11 ARG A 132       2.258 -24.031 -15.606  1.00  0.00           H  
ATOM   2002 HH12 ARG A 132       1.322 -22.641 -16.060  1.00  0.00           H  
ATOM   2003 HH21 ARG A 132       1.982 -21.105 -17.041  1.00  0.00           H  
ATOM   2004 HH22 ARG A 132       3.614 -20.754 -17.427  1.00  0.00           H  
ATOM   2005  N   GLN A 133       9.239 -26.735 -15.920  1.00  0.00           N  
ATOM   2006  CA  GLN A 133      10.070 -26.769 -17.116  1.00  0.00           C  
ATOM   2007  C   GLN A 133       9.364 -26.013 -18.244  1.00  0.00           C  
ATOM   2008  O   GLN A 133       8.181 -26.235 -18.507  1.00  0.00           O  
ATOM   2009  CB  GLN A 133      10.366 -28.224 -17.484  1.00  0.00           C  
ATOM   2010  CG  GLN A 133      11.412 -28.324 -18.601  1.00  0.00           C  
ATOM   2011  CD  GLN A 133      11.795 -29.768 -18.906  1.00  0.00           C  
ATOM   2012  NE2 GLN A 133      12.700 -29.989 -19.832  1.00  0.00           N  
ATOM   2013  OE1 GLN A 133      11.296 -30.722 -18.340  1.00  0.00           O  
ATOM   2014  H   GLN A 133       8.768 -27.582 -15.634  1.00  0.00           H  
ATOM   2015  HA  GLN A 133      11.014 -26.272 -16.895  1.00  0.00           H  
ATOM   2016  HB2 GLN A 133       9.447 -28.718 -17.799  1.00  0.00           H  
ATOM   2017  HB3 GLN A 133      10.751 -28.735 -16.602  1.00  0.00           H  
ATOM   2018  HG2 GLN A 133      12.310 -27.784 -18.304  1.00  0.00           H  
ATOM   2019  HG3 GLN A 133      11.021 -27.873 -19.514  1.00  0.00           H  
ATOM   2020 HE21 GLN A 133      12.893 -30.964 -20.011  1.00  0.00           H  
ATOM   2021 HE22 GLN A 133      13.078 -29.226 -20.375  1.00  0.00           H  
ATOM   2022  N   MET A 134      10.087 -25.120 -18.913  1.00  0.00           N  
ATOM   2023  CA  MET A 134       9.539 -24.365 -20.033  1.00  0.00           C  
ATOM   2024  C   MET A 134       9.640 -25.186 -21.317  1.00  0.00           C  
ATOM   2025  O   MET A 134      10.720 -25.651 -21.683  1.00  0.00           O  
ATOM   2026  CB  MET A 134      10.268 -23.025 -20.164  1.00  0.00           C  
ATOM   2027  CG  MET A 134       9.988 -22.103 -18.973  1.00  0.00           C  
ATOM   2028  SD  MET A 134       8.268 -21.591 -18.710  1.00  0.00           S  
ATOM   2029  CE  MET A 134       7.969 -20.818 -20.316  1.00  0.00           C  
ATOM   2030  H   MET A 134      11.059 -24.987 -18.674  1.00  0.00           H  
ATOM   2031  HA  MET A 134       8.485 -24.157 -19.847  1.00  0.00           H  
ATOM   2032  HB2 MET A 134      11.341 -23.202 -20.228  1.00  0.00           H  
ATOM   2033  HB3 MET A 134       9.959 -22.532 -21.086  1.00  0.00           H  
ATOM   2034  HG2 MET A 134      10.349 -22.587 -18.066  1.00  0.00           H  
ATOM   2035  HG3 MET A 134      10.569 -21.196 -19.132  1.00  0.00           H  
ATOM   2036  HE1 MET A 134       7.040 -20.250 -20.279  1.00  0.00           H  
ATOM   2037  HE2 MET A 134       7.879 -21.578 -21.093  1.00  0.00           H  
ATOM   2038  HE3 MET A 134       8.797 -20.152 -20.560  1.00  0.00           H  
ATOM   2039  N   THR A 135       8.521 -25.340 -22.023  1.00  0.00           N  
ATOM   2040  CA  THR A 135       8.471 -25.945 -23.357  1.00  0.00           C  
ATOM   2041  C   THR A 135       8.142 -24.848 -24.377  1.00  0.00           C  
ATOM   2042  O   THR A 135       7.031 -24.340 -24.416  1.00  0.00           O  
ATOM   2043  CB  THR A 135       7.491 -27.139 -23.403  1.00  0.00           C  
ATOM   2044  CG2 THR A 135       8.018 -28.341 -22.616  1.00  0.00           C  
ATOM   2045  OG1 THR A 135       6.244 -26.834 -22.831  1.00  0.00           O  
ATOM   2046  H   THR A 135       7.659 -24.947 -21.673  1.00  0.00           H  
ATOM   2047  HA  THR A 135       9.453 -26.342 -23.619  1.00  0.00           H  
ATOM   2048  HB  THR A 135       7.345 -27.436 -24.442  1.00  0.00           H  
ATOM   2049  HG1 THR A 135       6.267 -27.105 -21.910  1.00  0.00           H  
ATOM   2050 HG21 THR A 135       8.970 -28.664 -23.036  1.00  0.00           H  
ATOM   2051 HG22 THR A 135       7.309 -29.166 -22.691  1.00  0.00           H  
ATOM   2052 HG23 THR A 135       8.161 -28.082 -21.567  1.00  0.00           H  
ATOM   2053  N   GLY A 136       9.124 -24.428 -25.185  1.00  0.00           N  
ATOM   2054  CA  GLY A 136       8.862 -23.672 -26.423  1.00  0.00           C  
ATOM   2055  C   GLY A 136       9.009 -22.141 -26.430  1.00  0.00           C  
ATOM   2056  O   GLY A 136       8.759 -21.553 -27.477  1.00  0.00           O  
ATOM   2057  H   GLY A 136      10.046 -24.819 -25.058  1.00  0.00           H  
ATOM   2058  HA2 GLY A 136       7.847 -23.887 -26.757  1.00  0.00           H  
ATOM   2059  HA3 GLY A 136       9.531 -24.052 -27.195  1.00  0.00           H  
ATOM   2060  N   ALA A 137       9.463 -21.481 -25.357  1.00  0.00           N  
ATOM   2061  CA  ALA A 137       9.730 -20.031 -25.358  1.00  0.00           C  
ATOM   2062  C   ALA A 137      11.057 -19.677 -24.665  1.00  0.00           C  
ATOM   2063  O   ALA A 137      11.504 -20.371 -23.748  1.00  0.00           O  
ATOM   2064  CB  ALA A 137       8.540 -19.294 -24.733  1.00  0.00           C  
ATOM   2065  H   ALA A 137       9.646 -21.989 -24.504  1.00  0.00           H  
ATOM   2066  HA  ALA A 137       9.814 -19.688 -26.390  1.00  0.00           H  
ATOM   2067  HB1 ALA A 137       8.704 -18.216 -24.767  1.00  0.00           H  
ATOM   2068  HB2 ALA A 137       7.627 -19.529 -25.280  1.00  0.00           H  
ATOM   2069  HB3 ALA A 137       8.419 -19.592 -23.692  1.00  0.00           H  
ATOM   2070  N   SER A 138      11.709 -18.598 -25.119  1.00  0.00           N  
ATOM   2071  CA  SER A 138      12.904 -18.058 -24.466  1.00  0.00           C  
ATOM   2072  C   SER A 138      12.527 -17.425 -23.129  1.00  0.00           C  
ATOM   2073  O   SER A 138      11.692 -16.521 -23.101  1.00  0.00           O  
ATOM   2074  CB  SER A 138      13.598 -17.015 -25.352  1.00  0.00           C  
ATOM   2075  OG  SER A 138      12.718 -15.950 -25.654  1.00  0.00           O  
ATOM   2076  H   SER A 138      11.276 -18.037 -25.838  1.00  0.00           H  
ATOM   2077  HA  SER A 138      13.605 -18.873 -24.286  1.00  0.00           H  
ATOM   2078  HB2 SER A 138      14.469 -16.623 -24.828  1.00  0.00           H  
ATOM   2079  HB3 SER A 138      13.928 -17.484 -26.279  1.00  0.00           H  
ATOM   2080  HG  SER A 138      12.205 -15.765 -24.864  1.00  0.00           H  
ATOM   2081  N   LEU A 139      13.180 -17.852 -22.048  1.00  0.00           N  
ATOM   2082  CA  LEU A 139      13.036 -17.225 -20.733  1.00  0.00           C  
ATOM   2083  C   LEU A 139      13.320 -15.718 -20.813  1.00  0.00           C  
ATOM   2084  O   LEU A 139      14.280 -15.284 -21.460  1.00  0.00           O  
ATOM   2085  CB  LEU A 139      13.984 -17.894 -19.720  1.00  0.00           C  
ATOM   2086  CG  LEU A 139      13.582 -19.318 -19.297  1.00  0.00           C  
ATOM   2087  CD1 LEU A 139      14.700 -19.948 -18.464  1.00  0.00           C  
ATOM   2088  CD2 LEU A 139      12.312 -19.317 -18.448  1.00  0.00           C  
ATOM   2089  H   LEU A 139      13.823 -18.626 -22.142  1.00  0.00           H  
ATOM   2090  HA  LEU A 139      12.005 -17.350 -20.400  1.00  0.00           H  
ATOM   2091  HB2 LEU A 139      14.029 -17.273 -18.826  1.00  0.00           H  
ATOM   2092  HB3 LEU A 139      14.987 -17.915 -20.149  1.00  0.00           H  
ATOM   2093  HG  LEU A 139      13.424 -19.939 -20.179  1.00  0.00           H  
ATOM   2094 HD11 LEU A 139      14.894 -19.335 -17.584  1.00  0.00           H  
ATOM   2095 HD12 LEU A 139      14.395 -20.943 -18.138  1.00  0.00           H  
ATOM   2096 HD13 LEU A 139      15.608 -20.017 -19.062  1.00  0.00           H  
ATOM   2097 HD21 LEU A 139      12.404 -18.593 -17.638  1.00  0.00           H  
ATOM   2098 HD22 LEU A 139      12.154 -20.299 -18.005  1.00  0.00           H  
ATOM   2099 HD23 LEU A 139      11.452 -19.054 -19.063  1.00  0.00           H  
ATOM   2100  N   LYS A 140      12.510 -14.926 -20.110  1.00  0.00           N  
ATOM   2101  CA  LYS A 140      12.805 -13.519 -19.845  1.00  0.00           C  
ATOM   2102  C   LYS A 140      14.074 -13.427 -19.003  1.00  0.00           C  
ATOM   2103  O   LYS A 140      14.302 -14.211 -18.083  1.00  0.00           O  
ATOM   2104  CB  LYS A 140      11.620 -12.824 -19.162  1.00  0.00           C  
ATOM   2105  CG  LYS A 140      10.472 -12.583 -20.152  1.00  0.00           C  
ATOM   2106  CD  LYS A 140       9.281 -11.950 -19.429  1.00  0.00           C  
ATOM   2107  CE  LYS A 140       8.065 -11.747 -20.336  1.00  0.00           C  
ATOM   2108  NZ  LYS A 140       8.244 -10.616 -21.280  1.00  0.00           N1+
ATOM   2109  H   LYS A 140      11.793 -15.374 -19.559  1.00  0.00           H  
ATOM   2110  HA  LYS A 140      13.004 -13.029 -20.798  1.00  0.00           H  
ATOM   2111  HB2 LYS A 140      11.948 -11.862 -18.768  1.00  0.00           H  
ATOM   2112  HB3 LYS A 140      11.273 -13.433 -18.327  1.00  0.00           H  
ATOM   2113  HG2 LYS A 140      10.162 -13.529 -20.595  1.00  0.00           H  
ATOM   2114  HG3 LYS A 140      10.813 -11.919 -20.946  1.00  0.00           H  
ATOM   2115  HD2 LYS A 140       9.578 -11.002 -18.980  1.00  0.00           H  
ATOM   2116  HD3 LYS A 140       8.985 -12.634 -18.632  1.00  0.00           H  
ATOM   2117  HE2 LYS A 140       7.876 -12.678 -20.873  1.00  0.00           H  
ATOM   2118  HE3 LYS A 140       7.200 -11.563 -19.699  1.00  0.00           H  
ATOM   2119  HZ1 LYS A 140       8.373  -9.753 -20.771  1.00  0.00           H  
ATOM   2120  HZ2 LYS A 140       7.425 -10.524 -21.866  1.00  0.00           H  
ATOM   2121  HZ3 LYS A 140       9.047 -10.780 -21.871  1.00  0.00           H  
ATOM   2122  N   LYS A 141      14.903 -12.448 -19.354  1.00  0.00           N  
ATOM   2123  CA  LYS A 141      16.257 -12.266 -18.820  1.00  0.00           C  
ATOM   2124  C   LYS A 141      16.313 -11.374 -17.577  1.00  0.00           C  
ATOM   2125  O   LYS A 141      17.392 -11.225 -17.011  1.00  0.00           O  
ATOM   2126  CB  LYS A 141      17.135 -11.716 -19.944  1.00  0.00           C  
ATOM   2127  CG  LYS A 141      17.401 -12.756 -21.044  1.00  0.00           C  
ATOM   2128  CD  LYS A 141      18.107 -12.053 -22.204  1.00  0.00           C  
ATOM   2129  CE  LYS A 141      18.728 -13.037 -23.192  1.00  0.00           C  
ATOM   2130  NZ  LYS A 141      19.573 -12.296 -24.161  1.00  0.00           N1+
ATOM   2131  H   LYS A 141      14.604 -11.826 -20.091  1.00  0.00           H  
ATOM   2132  HA  LYS A 141      16.653 -13.231 -18.504  1.00  0.00           H  
ATOM   2133  HB2 LYS A 141      16.639 -10.848 -20.376  1.00  0.00           H  
ATOM   2134  HB3 LYS A 141      18.089 -11.393 -19.529  1.00  0.00           H  
ATOM   2135  HG2 LYS A 141      16.470 -13.191 -21.403  1.00  0.00           H  
ATOM   2136  HG3 LYS A 141      18.032 -13.546 -20.637  1.00  0.00           H  
ATOM   2137  HD2 LYS A 141      17.388 -11.418 -22.721  1.00  0.00           H  
ATOM   2138  HD3 LYS A 141      18.886 -11.407 -21.799  1.00  0.00           H  
ATOM   2139  HE2 LYS A 141      19.335 -13.749 -22.632  1.00  0.00           H  
ATOM   2140  HE3 LYS A 141      17.936 -13.590 -23.697  1.00  0.00           H  
ATOM   2141  HZ1 LYS A 141      20.232 -11.714 -23.663  1.00  0.00           H  
ATOM   2142  HZ2 LYS A 141      19.004 -11.677 -24.720  1.00  0.00           H  
ATOM   2143  HZ3 LYS A 141      20.077 -12.929 -24.764  1.00  0.00           H  
ATOM   2144  N   GLY A 142      15.180 -10.817 -17.157  1.00  0.00           N  
ATOM   2145  CA  GLY A 142      15.023 -10.024 -15.942  1.00  0.00           C  
ATOM   2146  C   GLY A 142      14.310 -10.766 -14.809  1.00  0.00           C  
ATOM   2147  O   GLY A 142      14.081 -11.976 -14.860  1.00  0.00           O  
ATOM   2148  H   GLY A 142      14.363 -10.909 -17.742  1.00  0.00           H  
ATOM   2149  HA2 GLY A 142      15.996  -9.692 -15.579  1.00  0.00           H  
ATOM   2150  HA3 GLY A 142      14.443  -9.136 -16.188  1.00  0.00           H  
ATOM   2151  N   SER A 143      13.943 -10.011 -13.776  1.00  0.00           N  
ATOM   2152  CA  SER A 143      13.232 -10.509 -12.595  1.00  0.00           C  
ATOM   2153  C   SER A 143      11.912  -9.768 -12.429  1.00  0.00           C  
ATOM   2154  O   SER A 143      11.870  -8.545 -12.544  1.00  0.00           O  
ATOM   2155  CB  SER A 143      14.112 -10.356 -11.356  1.00  0.00           C  
ATOM   2156  OG  SER A 143      13.488 -10.902 -10.209  1.00  0.00           O  
ATOM   2157  H   SER A 143      14.071  -9.013 -13.856  1.00  0.00           H  
ATOM   2158  HA  SER A 143      13.018 -11.569 -12.725  1.00  0.00           H  
ATOM   2159  HB2 SER A 143      15.049 -10.884 -11.536  1.00  0.00           H  
ATOM   2160  HB3 SER A 143      14.326  -9.301 -11.190  1.00  0.00           H  
ATOM   2161  HG  SER A 143      13.933 -11.726 -10.000  1.00  0.00           H  
ATOM   2162  N   TYR A 144      10.832 -10.495 -12.154  1.00  0.00           N  
ATOM   2163  CA  TYR A 144       9.500  -9.911 -12.027  1.00  0.00           C  
ATOM   2164  C   TYR A 144       9.298  -9.237 -10.651  1.00  0.00           C  
ATOM   2165  O   TYR A 144       9.535  -9.885  -9.628  1.00  0.00           O  
ATOM   2166  CB  TYR A 144       8.451 -10.994 -12.292  1.00  0.00           C  
ATOM   2167  CG  TYR A 144       7.037 -10.462 -12.325  1.00  0.00           C  
ATOM   2168  CD1 TYR A 144       6.144 -10.798 -11.293  1.00  0.00           C  
ATOM   2169  CD2 TYR A 144       6.621  -9.617 -13.373  1.00  0.00           C  
ATOM   2170  CE1 TYR A 144       4.838 -10.277 -11.294  1.00  0.00           C  
ATOM   2171  CE2 TYR A 144       5.314  -9.092 -13.377  1.00  0.00           C  
ATOM   2172  CZ  TYR A 144       4.421  -9.423 -12.338  1.00  0.00           C  
ATOM   2173  OH  TYR A 144       3.146  -8.959 -12.367  1.00  0.00           O  
ATOM   2174  H   TYR A 144      10.931 -11.495 -12.053  1.00  0.00           H  
ATOM   2175  HA  TYR A 144       9.397  -9.166 -12.817  1.00  0.00           H  
ATOM   2176  HB2 TYR A 144       8.537 -11.769 -11.532  1.00  0.00           H  
ATOM   2177  HB3 TYR A 144       8.652 -11.458 -13.258  1.00  0.00           H  
ATOM   2178  HD1 TYR A 144       6.467 -11.456 -10.501  1.00  0.00           H  
ATOM   2179  HD2 TYR A 144       7.306  -9.363 -14.167  1.00  0.00           H  
ATOM   2180  HE1 TYR A 144       4.155 -10.533 -10.498  1.00  0.00           H  
ATOM   2181  HE2 TYR A 144       4.988  -8.433 -14.168  1.00  0.00           H  
ATOM   2182  HH  TYR A 144       2.663  -9.280 -11.602  1.00  0.00           H  
ATOM   2183  N   PRO A 145       8.858  -7.967 -10.584  1.00  0.00           N  
ATOM   2184  CA  PRO A 145       8.540  -7.301  -9.321  1.00  0.00           C  
ATOM   2185  C   PRO A 145       7.232  -7.845  -8.726  1.00  0.00           C  
ATOM   2186  O   PRO A 145       6.175  -7.783  -9.352  1.00  0.00           O  
ATOM   2187  CB  PRO A 145       8.456  -5.809  -9.665  1.00  0.00           C  
ATOM   2188  CG  PRO A 145       8.038  -5.795 -11.136  1.00  0.00           C  
ATOM   2189  CD  PRO A 145       8.671  -7.058 -11.705  1.00  0.00           C  
ATOM   2190  HA  PRO A 145       9.348  -7.452  -8.605  1.00  0.00           H  
ATOM   2191  HB2 PRO A 145       7.742  -5.279  -9.037  1.00  0.00           H  
ATOM   2192  HB3 PRO A 145       9.446  -5.360  -9.571  1.00  0.00           H  
ATOM   2193  HG2 PRO A 145       6.953  -5.862 -11.212  1.00  0.00           H  
ATOM   2194  HG3 PRO A 145       8.406  -4.910 -11.654  1.00  0.00           H  
ATOM   2195  HD2 PRO A 145       9.638  -6.817 -12.146  1.00  0.00           H  
ATOM   2196  HD3 PRO A 145       8.007  -7.492 -12.453  1.00  0.00           H  
ATOM   2197  N   LEU A 146       7.284  -8.383  -7.502  1.00  0.00           N  
ATOM   2198  CA  LEU A 146       6.121  -9.006  -6.843  1.00  0.00           C  
ATOM   2199  C   LEU A 146       5.220  -8.027  -6.078  1.00  0.00           C  
ATOM   2200  O   LEU A 146       4.139  -8.414  -5.630  1.00  0.00           O  
ATOM   2201  CB  LEU A 146       6.606 -10.104  -5.881  1.00  0.00           C  
ATOM   2202  CG  LEU A 146       7.283 -11.313  -6.542  1.00  0.00           C  
ATOM   2203  CD1 LEU A 146       7.701 -12.332  -5.480  1.00  0.00           C  
ATOM   2204  CD2 LEU A 146       6.329 -12.021  -7.506  1.00  0.00           C  
ATOM   2205  H   LEU A 146       8.188  -8.453  -7.055  1.00  0.00           H  
ATOM   2206  HA  LEU A 146       5.482  -9.452  -7.605  1.00  0.00           H  
ATOM   2207  HB2 LEU A 146       7.302  -9.640  -5.182  1.00  0.00           H  
ATOM   2208  HB3 LEU A 146       5.755 -10.465  -5.304  1.00  0.00           H  
ATOM   2209  HG  LEU A 146       8.172 -10.986  -7.080  1.00  0.00           H  
ATOM   2210 HD11 LEU A 146       8.426 -11.875  -4.806  1.00  0.00           H  
ATOM   2211 HD12 LEU A 146       8.172 -13.192  -5.956  1.00  0.00           H  
ATOM   2212 HD13 LEU A 146       6.834 -12.659  -4.905  1.00  0.00           H  
ATOM   2213 HD21 LEU A 146       5.393 -12.260  -6.999  1.00  0.00           H  
ATOM   2214 HD22 LEU A 146       6.121 -11.370  -8.355  1.00  0.00           H  
ATOM   2215 HD23 LEU A 146       6.776 -12.943  -7.874  1.00  0.00           H  
ATOM   2216  N   GLN A 147       5.674  -6.793  -5.880  1.00  0.00           N  
ATOM   2217  CA  GLN A 147       5.016  -5.774  -5.066  1.00  0.00           C  
ATOM   2218  C   GLN A 147       4.898  -4.479  -5.863  1.00  0.00           C  
ATOM   2219  O   GLN A 147       5.755  -4.171  -6.691  1.00  0.00           O  
ATOM   2220  CB  GLN A 147       5.831  -5.529  -3.792  1.00  0.00           C  
ATOM   2221  CG  GLN A 147       5.887  -6.739  -2.842  1.00  0.00           C  
ATOM   2222  CD  GLN A 147       6.922  -6.539  -1.743  1.00  0.00           C  
ATOM   2223  NE2 GLN A 147       6.765  -7.067  -0.555  1.00  0.00           N  
ATOM   2224  OE1 GLN A 147       7.969  -5.954  -1.945  1.00  0.00           O  
ATOM   2225  H   GLN A 147       6.517  -6.514  -6.364  1.00  0.00           H  
ATOM   2226  HA  GLN A 147       4.012  -6.095  -4.788  1.00  0.00           H  
ATOM   2227  HB2 GLN A 147       6.843  -5.274  -4.104  1.00  0.00           H  
ATOM   2228  HB3 GLN A 147       5.412  -4.682  -3.249  1.00  0.00           H  
ATOM   2229  HG2 GLN A 147       4.901  -6.910  -2.410  1.00  0.00           H  
ATOM   2230  HG3 GLN A 147       6.173  -7.635  -3.394  1.00  0.00           H  
ATOM   2231 HE21 GLN A 147       5.923  -7.547  -0.271  1.00  0.00           H  
ATOM   2232 HE22 GLN A 147       7.565  -6.961   0.053  1.00  0.00           H  
ATOM   2233  N   ASP A 148       3.852  -3.712  -5.579  1.00  0.00           N  
ATOM   2234  CA  ASP A 148       3.657  -2.382  -6.147  1.00  0.00           C  
ATOM   2235  C   ASP A 148       4.259  -1.353  -5.202  1.00  0.00           C  
ATOM   2236  O   ASP A 148       3.685  -1.087  -4.149  1.00  0.00           O  
ATOM   2237  CB  ASP A 148       2.159  -2.178  -6.403  1.00  0.00           C  
ATOM   2238  CG  ASP A 148       1.836  -0.813  -7.005  1.00  0.00           C  
ATOM   2239  OD1 ASP A 148       2.740  -0.166  -7.573  1.00  0.00           O  
ATOM   2240  OD2 ASP A 148       0.651  -0.421  -6.937  1.00  0.00           O1-
ATOM   2241  H   ASP A 148       3.239  -3.980  -4.822  1.00  0.00           H  
ATOM   2242  HA  ASP A 148       4.190  -2.287  -7.094  1.00  0.00           H  
ATOM   2243  HB2 ASP A 148       1.814  -2.947  -7.094  1.00  0.00           H  
ATOM   2244  HB3 ASP A 148       1.614  -2.296  -5.467  1.00  0.00           H  
ATOM   2245  N   LEU A 149       5.462  -0.865  -5.509  1.00  0.00           N  
ATOM   2246  CA  LEU A 149       6.240  -0.039  -4.591  1.00  0.00           C  
ATOM   2247  C   LEU A 149       7.116   0.983  -5.312  1.00  0.00           C  
ATOM   2248  O   LEU A 149       7.496   0.796  -6.467  1.00  0.00           O  
ATOM   2249  CB  LEU A 149       7.036  -0.957  -3.634  1.00  0.00           C  
ATOM   2250  CG  LEU A 149       8.264  -1.684  -4.222  1.00  0.00           C  
ATOM   2251  CD1 LEU A 149       9.499  -0.773  -4.300  1.00  0.00           C  
ATOM   2252  CD2 LEU A 149       8.629  -2.858  -3.312  1.00  0.00           C  
ATOM   2253  H   LEU A 149       5.864  -1.077  -6.412  1.00  0.00           H  
ATOM   2254  HA  LEU A 149       5.535   0.537  -3.993  1.00  0.00           H  
ATOM   2255  HB2 LEU A 149       6.339  -1.704  -3.257  1.00  0.00           H  
ATOM   2256  HB3 LEU A 149       7.358  -0.374  -2.771  1.00  0.00           H  
ATOM   2257  HG  LEU A 149       8.032  -2.082  -5.209  1.00  0.00           H  
ATOM   2258 HD11 LEU A 149      10.423  -1.342  -4.196  1.00  0.00           H  
ATOM   2259 HD12 LEU A 149       9.475  -0.032  -3.502  1.00  0.00           H  
ATOM   2260 HD13 LEU A 149       9.521  -0.259  -5.261  1.00  0.00           H  
ATOM   2261 HD21 LEU A 149       9.386  -3.473  -3.801  1.00  0.00           H  
ATOM   2262 HD22 LEU A 149       9.008  -2.492  -2.358  1.00  0.00           H  
ATOM   2263 HD23 LEU A 149       7.750  -3.476  -3.130  1.00  0.00           H  
ATOM   2264  N   PHE A 150       7.493   2.024  -4.579  1.00  0.00           N  
ATOM   2265  CA  PHE A 150       8.545   2.963  -4.955  1.00  0.00           C  
ATOM   2266  C   PHE A 150       9.472   3.225  -3.764  1.00  0.00           C  
ATOM   2267  O   PHE A 150       9.103   3.005  -2.605  1.00  0.00           O  
ATOM   2268  CB  PHE A 150       7.937   4.265  -5.489  1.00  0.00           C  
ATOM   2269  CG  PHE A 150       7.240   5.091  -4.426  1.00  0.00           C  
ATOM   2270  CD1 PHE A 150       5.881   4.863  -4.152  1.00  0.00           C  
ATOM   2271  CD2 PHE A 150       7.951   6.057  -3.687  1.00  0.00           C  
ATOM   2272  CE1 PHE A 150       5.233   5.593  -3.145  1.00  0.00           C  
ATOM   2273  CE2 PHE A 150       7.305   6.782  -2.670  1.00  0.00           C  
ATOM   2274  CZ  PHE A 150       5.945   6.546  -2.401  1.00  0.00           C  
ATOM   2275  H   PHE A 150       7.129   2.098  -3.639  1.00  0.00           H  
ATOM   2276  HA  PHE A 150       9.144   2.522  -5.753  1.00  0.00           H  
ATOM   2277  HB2 PHE A 150       7.234   4.034  -6.289  1.00  0.00           H  
ATOM   2278  HB3 PHE A 150       8.740   4.854  -5.931  1.00  0.00           H  
ATOM   2279  HD1 PHE A 150       5.335   4.128  -4.727  1.00  0.00           H  
ATOM   2280  HD2 PHE A 150       8.993   6.245  -3.898  1.00  0.00           H  
ATOM   2281  HE1 PHE A 150       4.183   5.432  -2.951  1.00  0.00           H  
ATOM   2282  HE2 PHE A 150       7.850   7.530  -2.112  1.00  0.00           H  
ATOM   2283  HZ  PHE A 150       5.428   7.098  -1.629  1.00  0.00           H  
ATOM   2284  N   CYS A 151      10.675   3.713  -4.051  1.00  0.00           N  
ATOM   2285  CA  CYS A 151      11.714   3.974  -3.065  1.00  0.00           C  
ATOM   2286  C   CYS A 151      12.383   5.346  -3.254  1.00  0.00           C  
ATOM   2287  O   CYS A 151      12.400   5.921  -4.344  1.00  0.00           O  
ATOM   2288  CB  CYS A 151      12.744   2.843  -3.133  1.00  0.00           C  
ATOM   2289  SG  CYS A 151      12.147   1.161  -2.799  1.00  0.00           S  
ATOM   2290  H   CYS A 151      10.921   3.806  -5.026  1.00  0.00           H  
ATOM   2291  HA  CYS A 151      11.263   3.972  -2.072  1.00  0.00           H  
ATOM   2292  HB2 CYS A 151      13.143   2.849  -4.147  1.00  0.00           H  
ATOM   2293  HB3 CYS A 151      13.560   3.058  -2.441  1.00  0.00           H  
ATOM   2294  N   GLN A 152      12.976   5.857  -2.177  1.00  0.00           N  
ATOM   2295  CA  GLN A 152      13.746   7.100  -2.119  1.00  0.00           C  
ATOM   2296  C   GLN A 152      14.836   7.008  -1.044  1.00  0.00           C  
ATOM   2297  O   GLN A 152      14.751   6.202  -0.118  1.00  0.00           O  
ATOM   2298  CB  GLN A 152      12.814   8.295  -1.843  1.00  0.00           C  
ATOM   2299  CG  GLN A 152      12.153   8.217  -0.461  1.00  0.00           C  
ATOM   2300  CD  GLN A 152      11.276   9.405  -0.104  1.00  0.00           C  
ATOM   2301  NE2 GLN A 152      10.684   9.327   1.061  1.00  0.00           N  
ATOM   2302  OE1 GLN A 152      11.144  10.404  -0.792  1.00  0.00           O  
ATOM   2303  H   GLN A 152      12.935   5.318  -1.324  1.00  0.00           H  
ATOM   2304  HA  GLN A 152      14.232   7.260  -3.082  1.00  0.00           H  
ATOM   2305  HB2 GLN A 152      13.389   9.217  -1.913  1.00  0.00           H  
ATOM   2306  HB3 GLN A 152      12.031   8.317  -2.602  1.00  0.00           H  
ATOM   2307  HG2 GLN A 152      12.921   8.147   0.310  1.00  0.00           H  
ATOM   2308  HG3 GLN A 152      11.542   7.316  -0.407  1.00  0.00           H  
ATOM   2309 HE21 GLN A 152      10.833   8.493   1.610  1.00  0.00           H  
ATOM   2310 HE22 GLN A 152      10.033  10.053   1.328  1.00  0.00           H  
ATOM   2311  N   SER A 153      15.845   7.872  -1.118  1.00  0.00           N  
ATOM   2312  CA  SER A 153      16.851   7.974  -0.060  1.00  0.00           C  
ATOM   2313  C   SER A 153      16.256   8.610   1.201  1.00  0.00           C  
ATOM   2314  O   SER A 153      15.542   9.617   1.137  1.00  0.00           O  
ATOM   2315  CB  SER A 153      18.069   8.754  -0.563  1.00  0.00           C  
ATOM   2316  OG  SER A 153      17.685  10.046  -0.999  1.00  0.00           O  
ATOM   2317  H   SER A 153      15.861   8.572  -1.845  1.00  0.00           H  
ATOM   2318  HA  SER A 153      17.189   6.970   0.196  1.00  0.00           H  
ATOM   2319  HB2 SER A 153      18.806   8.838   0.235  1.00  0.00           H  
ATOM   2320  HB3 SER A 153      18.515   8.212  -1.396  1.00  0.00           H  
ATOM   2321  HG  SER A 153      18.395  10.413  -1.532  1.00  0.00           H  
ATOM   2322  N   SER A 154      16.553   8.049   2.373  1.00  0.00           N  
ATOM   2323  CA  SER A 154      16.110   8.602   3.653  1.00  0.00           C  
ATOM   2324  C   SER A 154      17.076   8.261   4.780  1.00  0.00           C  
ATOM   2325  O   SER A 154      17.433   7.105   4.979  1.00  0.00           O  
ATOM   2326  CB  SER A 154      14.714   8.091   4.022  1.00  0.00           C  
ATOM   2327  OG  SER A 154      14.275   8.793   5.168  1.00  0.00           O  
ATOM   2328  H   SER A 154      17.141   7.229   2.399  1.00  0.00           H  
ATOM   2329  HA  SER A 154      16.060   9.687   3.568  1.00  0.00           H  
ATOM   2330  HB2 SER A 154      14.751   7.023   4.236  1.00  0.00           H  
ATOM   2331  HB3 SER A 154      14.026   8.269   3.196  1.00  0.00           H  
ATOM   2332  HG  SER A 154      13.451   8.405   5.469  1.00  0.00           H  
ATOM   2333  N   GLU A 155      17.418   9.278   5.566  1.00  0.00           N  
ATOM   2334  CA  GLU A 155      18.172   9.135   6.815  1.00  0.00           C  
ATOM   2335  C   GLU A 155      17.257   9.113   8.047  1.00  0.00           C  
ATOM   2336  O   GLU A 155      17.737   9.020   9.177  1.00  0.00           O  
ATOM   2337  CB  GLU A 155      19.220  10.258   6.906  1.00  0.00           C  
ATOM   2338  CG  GLU A 155      20.285  10.168   5.800  1.00  0.00           C  
ATOM   2339  CD  GLU A 155      20.979   8.800   5.791  1.00  0.00           C  
ATOM   2340  OE1 GLU A 155      21.084   8.192   4.709  1.00  0.00           O  
ATOM   2341  OE2 GLU A 155      21.341   8.320   6.893  1.00  0.00           O1-
ATOM   2342  H   GLU A 155      17.087  10.203   5.331  1.00  0.00           H  
ATOM   2343  HA  GLU A 155      18.693   8.178   6.813  1.00  0.00           H  
ATOM   2344  HB2 GLU A 155      19.720  10.208   7.874  1.00  0.00           H  
ATOM   2345  HB3 GLU A 155      18.720  11.224   6.840  1.00  0.00           H  
ATOM   2346  HG2 GLU A 155      19.815  10.360   4.836  1.00  0.00           H  
ATOM   2347  HG3 GLU A 155      21.027  10.949   5.968  1.00  0.00           H  
ATOM   2348  N   ASP A 156      15.939   9.202   7.843  1.00  0.00           N  
ATOM   2349  CA  ASP A 156      14.964   9.294   8.923  1.00  0.00           C  
ATOM   2350  C   ASP A 156      14.826   7.949   9.650  1.00  0.00           C  
ATOM   2351  O   ASP A 156      14.390   6.943   9.080  1.00  0.00           O  
ATOM   2352  CB  ASP A 156      13.627   9.807   8.374  1.00  0.00           C  
ATOM   2353  CG  ASP A 156      12.635  10.169   9.476  1.00  0.00           C  
ATOM   2354  OD1 ASP A 156      13.070  10.441  10.618  1.00  0.00           O  
ATOM   2355  OD2 ASP A 156      11.409  10.148   9.217  1.00  0.00           O1-
ATOM   2356  H   ASP A 156      15.591   9.153   6.896  1.00  0.00           H  
ATOM   2357  HA  ASP A 156      15.332  10.030   9.638  1.00  0.00           H  
ATOM   2358  HB2 ASP A 156      13.812  10.700   7.775  1.00  0.00           H  
ATOM   2359  HB3 ASP A 156      13.188   9.041   7.735  1.00  0.00           H  
ATOM   2360  N   ASP A 157      15.218   7.936  10.924  1.00  0.00           N  
ATOM   2361  CA  ASP A 157      15.253   6.721  11.731  1.00  0.00           C  
ATOM   2362  C   ASP A 157      13.841   6.207  12.037  1.00  0.00           C  
ATOM   2363  O   ASP A 157      12.986   6.922  12.574  1.00  0.00           O  
ATOM   2364  CB  ASP A 157      16.062   6.935  13.014  1.00  0.00           C  
ATOM   2365  CG  ASP A 157      16.130   5.627  13.810  1.00  0.00           C  
ATOM   2366  OD1 ASP A 157      16.796   4.682  13.333  1.00  0.00           O  
ATOM   2367  OD2 ASP A 157      15.432   5.508  14.841  1.00  0.00           O1-
ATOM   2368  H   ASP A 157      15.603   8.788  11.307  1.00  0.00           H  
ATOM   2369  HA  ASP A 157      15.770   5.957  11.150  1.00  0.00           H  
ATOM   2370  HB2 ASP A 157      15.600   7.721  13.613  1.00  0.00           H  
ATOM   2371  HB3 ASP A 157      17.072   7.248  12.751  1.00  0.00           H  
ATOM   2372  N   GLY A 158      13.605   4.938  11.713  1.00  0.00           N  
ATOM   2373  CA  GLY A 158      12.353   4.230  11.945  1.00  0.00           C  
ATOM   2374  C   GLY A 158      12.462   3.099  12.963  1.00  0.00           C  
ATOM   2375  O   GLY A 158      11.538   2.296  13.051  1.00  0.00           O  
ATOM   2376  H   GLY A 158      14.344   4.427  11.250  1.00  0.00           H  
ATOM   2377  HA2 GLY A 158      12.008   3.808  11.002  1.00  0.00           H  
ATOM   2378  HA3 GLY A 158      11.591   4.927  12.295  1.00  0.00           H  
ATOM   2379  N   SER A 159      13.542   3.026  13.751  1.00  0.00           N  
ATOM   2380  CA  SER A 159      13.780   1.956  14.741  1.00  0.00           C  
ATOM   2381  C   SER A 159      12.629   1.734  15.732  1.00  0.00           C  
ATOM   2382  O   SER A 159      12.388   0.619  16.198  1.00  0.00           O  
ATOM   2383  CB  SER A 159      15.054   2.267  15.534  1.00  0.00           C  
ATOM   2384  OG  SER A 159      14.904   3.443  16.312  1.00  0.00           O  
ATOM   2385  H   SER A 159      14.276   3.705  13.614  1.00  0.00           H  
ATOM   2386  HA  SER A 159      13.931   1.014  14.213  1.00  0.00           H  
ATOM   2387  HB2 SER A 159      15.253   1.424  16.197  1.00  0.00           H  
ATOM   2388  HB3 SER A 159      15.895   2.384  14.852  1.00  0.00           H  
ATOM   2389  HG  SER A 159      15.180   4.193  15.778  1.00  0.00           H  
ATOM   2390  N   LYS A 160      11.880   2.799  16.039  1.00  0.00           N  
ATOM   2391  CA  LYS A 160      10.733   2.773  16.960  1.00  0.00           C  
ATOM   2392  C   LYS A 160       9.406   2.440  16.274  1.00  0.00           C  
ATOM   2393  O   LYS A 160       8.407   2.218  16.962  1.00  0.00           O  
ATOM   2394  CB  LYS A 160      10.640   4.106  17.716  1.00  0.00           C  
ATOM   2395  CG  LYS A 160      11.869   4.369  18.599  1.00  0.00           C  
ATOM   2396  CD  LYS A 160      11.730   5.698  19.352  1.00  0.00           C  
ATOM   2397  CE  LYS A 160      13.003   5.950  20.166  1.00  0.00           C  
ATOM   2398  NZ  LYS A 160      12.968   7.256  20.875  1.00  0.00           N1+
ATOM   2399  H   LYS A 160      12.177   3.672  15.627  1.00  0.00           H  
ATOM   2400  HA  LYS A 160      10.899   1.976  17.686  1.00  0.00           H  
ATOM   2401  HB2 LYS A 160       9.758   4.082  18.356  1.00  0.00           H  
ATOM   2402  HB3 LYS A 160      10.525   4.919  17.000  1.00  0.00           H  
ATOM   2403  HG2 LYS A 160      12.766   4.409  17.980  1.00  0.00           H  
ATOM   2404  HG3 LYS A 160      11.976   3.558  19.318  1.00  0.00           H  
ATOM   2405  HD2 LYS A 160      10.865   5.653  20.013  1.00  0.00           H  
ATOM   2406  HD3 LYS A 160      11.592   6.503  18.630  1.00  0.00           H  
ATOM   2407  HE2 LYS A 160      13.853   5.924  19.485  1.00  0.00           H  
ATOM   2408  HE3 LYS A 160      13.131   5.137  20.880  1.00  0.00           H  
ATOM   2409  HZ1 LYS A 160      12.198   7.301  21.526  1.00  0.00           H  
ATOM   2410  HZ2 LYS A 160      12.886   8.014  20.212  1.00  0.00           H  
ATOM   2411  HZ3 LYS A 160      13.827   7.395  21.387  1.00  0.00           H  
ATOM   2412  N   LEU A 161       9.368   2.435  14.943  1.00  0.00           N  
ATOM   2413  CA  LEU A 161       8.157   2.167  14.180  1.00  0.00           C  
ATOM   2414  C   LEU A 161       7.892   0.663  14.158  1.00  0.00           C  
ATOM   2415  O   LEU A 161       8.771  -0.152  13.884  1.00  0.00           O  
ATOM   2416  CB  LEU A 161       8.255   2.767  12.766  1.00  0.00           C  
ATOM   2417  CG  LEU A 161       8.481   4.291  12.732  1.00  0.00           C  
ATOM   2418  CD1 LEU A 161       8.649   4.751  11.290  1.00  0.00           C  
ATOM   2419  CD2 LEU A 161       7.314   5.069  13.350  1.00  0.00           C  
ATOM   2420  H   LEU A 161      10.240   2.476  14.436  1.00  0.00           H  
ATOM   2421  HA  LEU A 161       7.318   2.641  14.688  1.00  0.00           H  
ATOM   2422  HB2 LEU A 161       9.071   2.277  12.235  1.00  0.00           H  
ATOM   2423  HB3 LEU A 161       7.334   2.540  12.229  1.00  0.00           H  
ATOM   2424  HG  LEU A 161       9.392   4.541  13.276  1.00  0.00           H  
ATOM   2425 HD11 LEU A 161       7.738   4.565  10.721  1.00  0.00           H  
ATOM   2426 HD12 LEU A 161       8.886   5.814  11.255  1.00  0.00           H  
ATOM   2427 HD13 LEU A 161       9.472   4.205  10.829  1.00  0.00           H  
ATOM   2428 HD21 LEU A 161       6.382   4.801  12.853  1.00  0.00           H  
ATOM   2429 HD22 LEU A 161       7.482   6.138  13.228  1.00  0.00           H  
ATOM   2430 HD23 LEU A 161       7.239   4.853  14.416  1.00  0.00           H  
ATOM   2431  N   LYS A 162       6.654   0.292  14.473  1.00  0.00           N  
ATOM   2432  CA  LYS A 162       6.172  -1.089  14.443  1.00  0.00           C  
ATOM   2433  C   LYS A 162       4.790  -1.111  13.826  1.00  0.00           C  
ATOM   2434  O   LYS A 162       4.020  -0.166  13.999  1.00  0.00           O  
ATOM   2435  CB  LYS A 162       6.141  -1.703  15.853  1.00  0.00           C  
ATOM   2436  CG  LYS A 162       7.545  -1.900  16.442  1.00  0.00           C  
ATOM   2437  CD  LYS A 162       7.482  -2.624  17.794  1.00  0.00           C  
ATOM   2438  CE  LYS A 162       8.904  -2.812  18.335  1.00  0.00           C  
ATOM   2439  NZ  LYS A 162       8.913  -3.513  19.645  1.00  0.00           N1+
ATOM   2440  H   LYS A 162       5.970   1.016  14.636  1.00  0.00           H  
ATOM   2441  HA  LYS A 162       6.826  -1.683  13.805  1.00  0.00           H  
ATOM   2442  HB2 LYS A 162       5.555  -1.063  16.512  1.00  0.00           H  
ATOM   2443  HB3 LYS A 162       5.651  -2.675  15.795  1.00  0.00           H  
ATOM   2444  HG2 LYS A 162       8.022  -0.930  16.582  1.00  0.00           H  
ATOM   2445  HG3 LYS A 162       8.144  -2.489  15.749  1.00  0.00           H  
ATOM   2446  HD2 LYS A 162       7.005  -3.594  17.660  1.00  0.00           H  
ATOM   2447  HD3 LYS A 162       6.896  -2.026  18.491  1.00  0.00           H  
ATOM   2448  HE2 LYS A 162       9.372  -1.832  18.428  1.00  0.00           H  
ATOM   2449  HE3 LYS A 162       9.480  -3.376  17.603  1.00  0.00           H  
ATOM   2450  HZ1 LYS A 162       9.861  -3.639  19.966  1.00  0.00           H  
ATOM   2451  HZ2 LYS A 162       8.480  -4.423  19.567  1.00  0.00           H  
ATOM   2452  HZ3 LYS A 162       8.416  -2.974  20.340  1.00  0.00           H  
ATOM   2453  N   THR A 163       4.477  -2.211  13.159  1.00  0.00           N  
ATOM   2454  CA  THR A 163       3.151  -2.452  12.608  1.00  0.00           C  
ATOM   2455  C   THR A 163       2.096  -2.406  13.712  1.00  0.00           C  
ATOM   2456  O   THR A 163       2.210  -3.098  14.725  1.00  0.00           O  
ATOM   2457  CB  THR A 163       3.118  -3.812  11.921  1.00  0.00           C  
ATOM   2458  CG2 THR A 163       1.809  -3.978  11.176  1.00  0.00           C  
ATOM   2459  OG1 THR A 163       4.165  -3.908  10.985  1.00  0.00           O  
ATOM   2460  H   THR A 163       5.186  -2.909  12.982  1.00  0.00           H  
ATOM   2461  HA  THR A 163       2.928  -1.688  11.864  1.00  0.00           H  
ATOM   2462  HB  THR A 163       3.240  -4.597  12.667  1.00  0.00           H  
ATOM   2463  HG1 THR A 163       4.371  -4.840  10.887  1.00  0.00           H  
ATOM   2464 HG21 THR A 163       1.846  -4.886  10.574  1.00  0.00           H  
ATOM   2465 HG22 THR A 163       1.643  -3.128  10.515  1.00  0.00           H  
ATOM   2466 HG23 THR A 163       0.971  -4.033  11.871  1.00  0.00           H  
ATOM   2467  N   LYS A 164       1.071  -1.577  13.511  1.00  0.00           N  
ATOM   2468  CA  LYS A 164      -0.107  -1.473  14.374  1.00  0.00           C  
ATOM   2469  C   LYS A 164      -1.339  -1.422  13.482  1.00  0.00           C  
ATOM   2470  O   LYS A 164      -1.573  -0.406  12.836  1.00  0.00           O  
ATOM   2471  CB  LYS A 164      -0.030  -0.215  15.257  1.00  0.00           C  
ATOM   2472  CG  LYS A 164       1.039  -0.298  16.353  1.00  0.00           C  
ATOM   2473  CD  LYS A 164       0.969   0.959  17.228  1.00  0.00           C  
ATOM   2474  CE  LYS A 164       2.041   0.924  18.320  1.00  0.00           C  
ATOM   2475  NZ  LYS A 164       1.977   2.147  19.159  1.00  0.00           N1+
ATOM   2476  H   LYS A 164       1.063  -1.041  12.655  1.00  0.00           H  
ATOM   2477  HA  LYS A 164      -0.182  -2.353  15.013  1.00  0.00           H  
ATOM   2478  HB2 LYS A 164       0.165   0.654  14.629  1.00  0.00           H  
ATOM   2479  HB3 LYS A 164      -1.001  -0.076  15.733  1.00  0.00           H  
ATOM   2480  HG2 LYS A 164       2.028  -0.369  15.900  1.00  0.00           H  
ATOM   2481  HG3 LYS A 164       0.864  -1.181  16.968  1.00  0.00           H  
ATOM   2482  HD2 LYS A 164       1.123   1.833  16.596  1.00  0.00           H  
ATOM   2483  HD3 LYS A 164      -0.019   1.021  17.684  1.00  0.00           H  
ATOM   2484  HE2 LYS A 164       1.892   0.033  18.929  1.00  0.00           H  
ATOM   2485  HE3 LYS A 164       3.014   0.847  17.837  1.00  0.00           H  
ATOM   2486  HZ1 LYS A 164       1.080   2.216  19.616  1.00  0.00           H  
ATOM   2487  HZ2 LYS A 164       2.094   2.967  18.581  1.00  0.00           H  
ATOM   2488  HZ3 LYS A 164       2.701   2.143  19.863  1.00  0.00           H  
ATOM   2489  N   MET A 165      -2.096  -2.513  13.461  1.00  0.00           N  
ATOM   2490  CA  MET A 165      -3.324  -2.636  12.678  1.00  0.00           C  
ATOM   2491  C   MET A 165      -4.487  -3.060  13.577  1.00  0.00           C  
ATOM   2492  O   MET A 165      -4.371  -4.010  14.360  1.00  0.00           O  
ATOM   2493  CB  MET A 165      -3.125  -3.621  11.525  1.00  0.00           C  
ATOM   2494  CG  MET A 165      -2.136  -3.125  10.465  1.00  0.00           C  
ATOM   2495  SD  MET A 165      -1.936  -4.282   9.085  1.00  0.00           S  
ATOM   2496  CE  MET A 165      -3.494  -3.988   8.201  1.00  0.00           C  
ATOM   2497  H   MET A 165      -1.810  -3.319  13.998  1.00  0.00           H  
ATOM   2498  HA  MET A 165      -3.575  -1.668  12.241  1.00  0.00           H  
ATOM   2499  HB2 MET A 165      -4.092  -3.778  11.049  1.00  0.00           H  
ATOM   2500  HB3 MET A 165      -2.762  -4.571  11.917  1.00  0.00           H  
ATOM   2501  HG2 MET A 165      -2.477  -2.166  10.076  1.00  0.00           H  
ATOM   2502  HG3 MET A 165      -1.161  -2.981  10.929  1.00  0.00           H  
ATOM   2503  HE1 MET A 165      -3.524  -2.955   7.853  1.00  0.00           H  
ATOM   2504  HE2 MET A 165      -4.345  -4.166   8.859  1.00  0.00           H  
ATOM   2505  HE3 MET A 165      -3.555  -4.656   7.342  1.00  0.00           H  
ATOM   2506  N   LYS A 166      -5.612  -2.345  13.509  1.00  0.00           N  
ATOM   2507  CA  LYS A 166      -6.757  -2.576  14.402  1.00  0.00           C  
ATOM   2508  C   LYS A 166      -7.427  -3.922  14.100  1.00  0.00           C  
ATOM   2509  O   LYS A 166      -7.826  -4.200  12.971  1.00  0.00           O  
ATOM   2510  CB  LYS A 166      -7.736  -1.397  14.307  1.00  0.00           C  
ATOM   2511  CG  LYS A 166      -8.880  -1.513  15.330  1.00  0.00           C  
ATOM   2512  CD  LYS A 166      -9.826  -0.309  15.233  1.00  0.00           C  
ATOM   2513  CE  LYS A 166     -11.003  -0.476  16.202  1.00  0.00           C  
ATOM   2514  NZ  LYS A 166     -11.952   0.663  16.105  1.00  0.00           N1+
ATOM   2515  H   LYS A 166      -5.657  -1.614  12.814  1.00  0.00           H  
ATOM   2516  HA  LYS A 166      -6.369  -2.613  15.420  1.00  0.00           H  
ATOM   2517  HB2 LYS A 166      -7.189  -0.472  14.488  1.00  0.00           H  
ATOM   2518  HB3 LYS A 166      -8.148  -1.357  13.299  1.00  0.00           H  
ATOM   2519  HG2 LYS A 166      -9.450  -2.422  15.135  1.00  0.00           H  
ATOM   2520  HG3 LYS A 166      -8.464  -1.565  16.335  1.00  0.00           H  
ATOM   2521  HD2 LYS A 166      -9.272   0.598  15.473  1.00  0.00           H  
ATOM   2522  HD3 LYS A 166     -10.200  -0.237  14.212  1.00  0.00           H  
ATOM   2523  HE2 LYS A 166     -10.612  -0.556  17.217  1.00  0.00           H  
ATOM   2524  HE3 LYS A 166     -11.515  -1.409  15.967  1.00  0.00           H  
ATOM   2525  HZ1 LYS A 166     -12.729   0.537  16.738  1.00  0.00           H  
ATOM   2526  HZ2 LYS A 166     -12.316   0.738  15.167  1.00  0.00           H  
ATOM   2527  HZ3 LYS A 166     -11.490   1.531  16.334  1.00  0.00           H  
ATOM   2528  N   GLY A 167      -7.593  -4.745  15.138  1.00  0.00           N  
ATOM   2529  CA  GLY A 167      -8.261  -6.050  15.041  1.00  0.00           C  
ATOM   2530  C   GLY A 167      -7.478  -7.112  14.262  1.00  0.00           C  
ATOM   2531  O   GLY A 167      -8.040  -8.158  13.958  1.00  0.00           O  
ATOM   2532  H   GLY A 167      -7.207  -4.467  16.028  1.00  0.00           H  
ATOM   2533  HA2 GLY A 167      -9.227  -5.926  14.553  1.00  0.00           H  
ATOM   2534  HA3 GLY A 167      -8.437  -6.439  16.045  1.00  0.00           H  
ATOM   2535  N   VAL A 168      -6.207  -6.863  13.927  1.00  0.00           N  
ATOM   2536  CA  VAL A 168      -5.344  -7.820  13.221  1.00  0.00           C  
ATOM   2537  C   VAL A 168      -4.511  -8.616  14.225  1.00  0.00           C  
ATOM   2538  O   VAL A 168      -3.888  -8.050  15.123  1.00  0.00           O  
ATOM   2539  CB  VAL A 168      -4.444  -7.112  12.192  1.00  0.00           C  
ATOM   2540  CG1 VAL A 168      -3.552  -8.100  11.435  1.00  0.00           C  
ATOM   2541  CG2 VAL A 168      -5.280  -6.373  11.144  1.00  0.00           C  
ATOM   2542  H   VAL A 168      -5.793  -5.982  14.191  1.00  0.00           H  
ATOM   2543  HA  VAL A 168      -5.965  -8.524  12.668  1.00  0.00           H  
ATOM   2544  HB  VAL A 168      -3.812  -6.394  12.714  1.00  0.00           H  
ATOM   2545 HG11 VAL A 168      -2.971  -7.569  10.681  1.00  0.00           H  
ATOM   2546 HG12 VAL A 168      -4.158  -8.864  10.947  1.00  0.00           H  
ATOM   2547 HG13 VAL A 168      -2.848  -8.586  12.112  1.00  0.00           H  
ATOM   2548 HG21 VAL A 168      -4.621  -5.925  10.399  1.00  0.00           H  
ATOM   2549 HG22 VAL A 168      -5.937  -7.075  10.630  1.00  0.00           H  
ATOM   2550 HG23 VAL A 168      -5.864  -5.580  11.612  1.00  0.00           H  
ATOM   2551  N   CYS A 169      -4.498  -9.933  14.051  1.00  0.00           N  
ATOM   2552  CA  CYS A 169      -3.664 -10.875  14.794  1.00  0.00           C  
ATOM   2553  C   CYS A 169      -2.362 -11.149  14.050  1.00  0.00           C  
ATOM   2554  O   CYS A 169      -1.280 -11.054  14.628  1.00  0.00           O  
ATOM   2555  CB  CYS A 169      -4.442 -12.180  14.965  1.00  0.00           C  
ATOM   2556  SG  CYS A 169      -6.024 -11.906  15.763  1.00  0.00           S  
ATOM   2557  H   CYS A 169      -5.053 -10.314  13.298  1.00  0.00           H  
ATOM   2558  HA  CYS A 169      -3.424 -10.475  15.779  1.00  0.00           H  
ATOM   2559  HB2 CYS A 169      -4.625 -12.624  13.987  1.00  0.00           H  
ATOM   2560  HB3 CYS A 169      -3.854 -12.881  15.557  1.00  0.00           H  
ATOM   2561  N   GLU A 170      -2.473 -11.446  12.754  1.00  0.00           N  
ATOM   2562  CA  GLU A 170      -1.350 -11.754  11.872  1.00  0.00           C  
ATOM   2563  C   GLU A 170      -1.526 -11.040  10.528  1.00  0.00           C  
ATOM   2564  O   GLU A 170      -2.626 -11.024   9.973  1.00  0.00           O  
ATOM   2565  CB  GLU A 170      -1.219 -13.272  11.646  1.00  0.00           C  
ATOM   2566  CG  GLU A 170      -0.935 -14.094  12.918  1.00  0.00           C  
ATOM   2567  CD  GLU A 170      -0.951 -15.613  12.665  1.00  0.00           C  
ATOM   2568  OE1 GLU A 170      -1.127 -16.382  13.631  1.00  0.00           O  
ATOM   2569  OE2 GLU A 170      -0.891 -16.060  11.496  1.00  0.00           O1-
ATOM   2570  H   GLU A 170      -3.390 -11.430  12.330  1.00  0.00           H  
ATOM   2571  HA  GLU A 170      -0.427 -11.398  12.329  1.00  0.00           H  
ATOM   2572  HB2 GLU A 170      -2.137 -13.636  11.183  1.00  0.00           H  
ATOM   2573  HB3 GLU A 170      -0.403 -13.439  10.943  1.00  0.00           H  
ATOM   2574  HG2 GLU A 170       0.040 -13.807  13.313  1.00  0.00           H  
ATOM   2575  HG3 GLU A 170      -1.691 -13.864  13.668  1.00  0.00           H  
ATOM   2576  N   VAL A 171      -0.437 -10.486   9.994  1.00  0.00           N  
ATOM   2577  CA  VAL A 171      -0.341  -9.956   8.625  1.00  0.00           C  
ATOM   2578  C   VAL A 171       0.944 -10.472   7.987  1.00  0.00           C  
ATOM   2579  O   VAL A 171       2.052 -10.254   8.488  1.00  0.00           O  
ATOM   2580  CB  VAL A 171      -0.427  -8.419   8.583  1.00  0.00           C  
ATOM   2581  CG1 VAL A 171       0.704  -7.741   9.347  1.00  0.00           C  
ATOM   2582  CG2 VAL A 171      -0.370  -7.860   7.157  1.00  0.00           C  
ATOM   2583  H   VAL A 171       0.420 -10.525  10.527  1.00  0.00           H  
ATOM   2584  HA  VAL A 171      -1.180 -10.339   8.043  1.00  0.00           H  
ATOM   2585  HB  VAL A 171      -1.377  -8.123   9.028  1.00  0.00           H  
ATOM   2586 HG11 VAL A 171       0.832  -8.234  10.311  1.00  0.00           H  
ATOM   2587 HG12 VAL A 171       1.645  -7.821   8.803  1.00  0.00           H  
ATOM   2588 HG13 VAL A 171       0.464  -6.686   9.478  1.00  0.00           H  
ATOM   2589 HG21 VAL A 171      -1.103  -8.352   6.518  1.00  0.00           H  
ATOM   2590 HG22 VAL A 171      -0.582  -6.791   7.184  1.00  0.00           H  
ATOM   2591 HG23 VAL A 171       0.617  -8.009   6.722  1.00  0.00           H  
ATOM   2592  N   GLY A 172       0.807 -11.213   6.890  1.00  0.00           N  
ATOM   2593  CA  GLY A 172       1.929 -11.916   6.281  1.00  0.00           C  
ATOM   2594  C   GLY A 172       2.647 -12.809   7.301  1.00  0.00           C  
ATOM   2595  O   GLY A 172       2.042 -13.686   7.912  1.00  0.00           O  
ATOM   2596  H   GLY A 172      -0.125 -11.423   6.563  1.00  0.00           H  
ATOM   2597  HA2 GLY A 172       2.628 -11.188   5.867  1.00  0.00           H  
ATOM   2598  HA3 GLY A 172       1.559 -12.540   5.467  1.00  0.00           H  
ATOM   2599  N   VAL A 173       3.947 -12.573   7.503  1.00  0.00           N  
ATOM   2600  CA  VAL A 173       4.767 -13.301   8.491  1.00  0.00           C  
ATOM   2601  C   VAL A 173       4.774 -12.673   9.891  1.00  0.00           C  
ATOM   2602  O   VAL A 173       5.378 -13.236  10.806  1.00  0.00           O  
ATOM   2603  CB  VAL A 173       6.211 -13.495   7.989  1.00  0.00           C  
ATOM   2604  CG1 VAL A 173       6.227 -14.352   6.723  1.00  0.00           C  
ATOM   2605  CG2 VAL A 173       6.935 -12.169   7.718  1.00  0.00           C  
ATOM   2606  H   VAL A 173       4.381 -11.835   6.968  1.00  0.00           H  
ATOM   2607  HA  VAL A 173       4.337 -14.293   8.622  1.00  0.00           H  
ATOM   2608  HB  VAL A 173       6.771 -14.041   8.750  1.00  0.00           H  
ATOM   2609 HG11 VAL A 173       7.249 -14.662   6.504  1.00  0.00           H  
ATOM   2610 HG12 VAL A 173       5.834 -13.781   5.882  1.00  0.00           H  
ATOM   2611 HG13 VAL A 173       5.616 -15.245   6.859  1.00  0.00           H  
ATOM   2612 HG21 VAL A 173       6.452 -11.620   6.908  1.00  0.00           H  
ATOM   2613 HG22 VAL A 173       7.965 -12.375   7.427  1.00  0.00           H  
ATOM   2614 HG23 VAL A 173       6.948 -11.551   8.616  1.00  0.00           H  
ATOM   2615  N   GLN A 174       4.152 -11.503  10.076  1.00  0.00           N  
ATOM   2616  CA  GLN A 174       4.162 -10.776  11.343  1.00  0.00           C  
ATOM   2617  C   GLN A 174       2.971 -11.175  12.212  1.00  0.00           C  
ATOM   2618  O   GLN A 174       1.831 -10.834  11.905  1.00  0.00           O  
ATOM   2619  CB  GLN A 174       4.157  -9.258  11.112  1.00  0.00           C  
ATOM   2620  CG  GLN A 174       5.382  -8.767  10.335  1.00  0.00           C  
ATOM   2621  CD  GLN A 174       5.430  -7.249  10.220  1.00  0.00           C  
ATOM   2622  NE2 GLN A 174       6.247  -6.746   9.337  1.00  0.00           N  
ATOM   2623  OE1 GLN A 174       4.774  -6.498  10.928  1.00  0.00           O  
ATOM   2624  H   GLN A 174       3.564 -11.141   9.338  1.00  0.00           H  
ATOM   2625  HA  GLN A 174       5.075 -11.020  11.886  1.00  0.00           H  
ATOM   2626  HB2 GLN A 174       4.138  -8.769  12.086  1.00  0.00           H  
ATOM   2627  HB3 GLN A 174       3.256  -8.971  10.569  1.00  0.00           H  
ATOM   2628  HG2 GLN A 174       5.360  -9.189   9.330  1.00  0.00           H  
ATOM   2629  HG3 GLN A 174       6.292  -9.105  10.830  1.00  0.00           H  
ATOM   2630 HE21 GLN A 174       6.362  -5.744   9.296  1.00  0.00           H  
ATOM   2631 HE22 GLN A 174       6.858  -7.360   8.817  1.00  0.00           H  
ATOM   2632  N   ALA A 175       3.245 -11.827  13.342  1.00  0.00           N  
ATOM   2633  CA  ALA A 175       2.275 -11.981  14.422  1.00  0.00           C  
ATOM   2634  C   ALA A 175       2.295 -10.723  15.307  1.00  0.00           C  
ATOM   2635  O   ALA A 175       3.296 -10.435  15.964  1.00  0.00           O  
ATOM   2636  CB  ALA A 175       2.592 -13.266  15.196  1.00  0.00           C  
ATOM   2637  H   ALA A 175       4.195 -12.123  13.516  1.00  0.00           H  
ATOM   2638  HA  ALA A 175       1.276 -12.084  14.001  1.00  0.00           H  
ATOM   2639  HB1 ALA A 175       3.586 -13.205  15.640  1.00  0.00           H  
ATOM   2640  HB2 ALA A 175       2.545 -14.122  14.523  1.00  0.00           H  
ATOM   2641  HB3 ALA A 175       1.855 -13.404  15.986  1.00  0.00           H  
ATOM   2642  N   HIS A 176       1.210  -9.949  15.304  1.00  0.00           N  
ATOM   2643  CA  HIS A 176       1.082  -8.717  16.092  1.00  0.00           C  
ATOM   2644  C   HIS A 176       0.705  -8.973  17.537  1.00  0.00           C  
ATOM   2645  O   HIS A 176       1.221  -8.320  18.443  1.00  0.00           O  
ATOM   2646  CB  HIS A 176       0.007  -7.815  15.483  1.00  0.00           C  
ATOM   2647  CG  HIS A 176       0.413  -7.277  14.158  1.00  0.00           C  
ATOM   2648  CD2 HIS A 176      -0.424  -6.968  13.129  1.00  0.00           C  
ATOM   2649  ND1 HIS A 176       1.702  -7.054  13.742  1.00  0.00           N  
ATOM   2650  CE1 HIS A 176       1.647  -6.685  12.464  1.00  0.00           C  
ATOM   2651  NE2 HIS A 176       0.371  -6.556  12.075  1.00  0.00           N  
ATOM   2652  H   HIS A 176       0.414 -10.247  14.757  1.00  0.00           H  
ATOM   2653  HA  HIS A 176       2.034  -8.187  16.106  1.00  0.00           H  
ATOM   2654  HB2 HIS A 176      -0.928  -8.367  15.379  1.00  0.00           H  
ATOM   2655  HB3 HIS A 176      -0.170  -6.969  16.146  1.00  0.00           H  
ATOM   2656  HD1 HIS A 176       2.545  -7.283  14.250  1.00  0.00           H  
ATOM   2657  HD2 HIS A 176      -1.502  -7.034  13.138  1.00  0.00           H  
ATOM   2658  HE1 HIS A 176       2.502  -6.555  11.819  1.00  0.00           H  
ATOM   2659  N   LYS A 177      -0.226  -9.899  17.743  1.00  0.00           N  
ATOM   2660  CA  LYS A 177      -0.726 -10.289  19.054  1.00  0.00           C  
ATOM   2661  C   LYS A 177      -1.251 -11.712  18.996  1.00  0.00           C  
ATOM   2662  O   LYS A 177      -1.668 -12.189  17.942  1.00  0.00           O  
ATOM   2663  CB  LYS A 177      -1.803  -9.305  19.542  1.00  0.00           C  
ATOM   2664  CG  LYS A 177      -2.978  -9.131  18.566  1.00  0.00           C  
ATOM   2665  CD  LYS A 177      -4.079  -8.312  19.237  1.00  0.00           C  
ATOM   2666  CE  LYS A 177      -5.250  -8.092  18.285  1.00  0.00           C  
ATOM   2667  NZ  LYS A 177      -6.413  -7.592  19.045  1.00  0.00           N1+
ATOM   2668  H   LYS A 177      -0.592 -10.392  16.941  1.00  0.00           H  
ATOM   2669  HA  LYS A 177       0.103 -10.268  19.761  1.00  0.00           H  
ATOM   2670  HB2 LYS A 177      -1.341  -8.331  19.708  1.00  0.00           H  
ATOM   2671  HB3 LYS A 177      -2.183  -9.661  20.499  1.00  0.00           H  
ATOM   2672  HG2 LYS A 177      -2.641  -8.620  17.665  1.00  0.00           H  
ATOM   2673  HG3 LYS A 177      -3.380 -10.108  18.294  1.00  0.00           H  
ATOM   2674  HD2 LYS A 177      -3.681  -7.349  19.556  1.00  0.00           H  
ATOM   2675  HD3 LYS A 177      -4.429  -8.863  20.110  1.00  0.00           H  
ATOM   2676  HE2 LYS A 177      -5.512  -9.047  17.830  1.00  0.00           H  
ATOM   2677  HE3 LYS A 177      -4.957  -7.406  17.489  1.00  0.00           H  
ATOM   2678  HZ1 LYS A 177      -7.246  -7.512  18.477  1.00  0.00           H  
ATOM   2679  HZ2 LYS A 177      -6.244  -6.771  19.607  1.00  0.00           H  
ATOM   2680  HZ3 LYS A 177      -6.741  -8.352  19.624  1.00  0.00           H  
ATOM   2681  N   LYS A 178      -1.238 -12.377  20.146  1.00  0.00           N  
ATOM   2682  CA  LYS A 178      -1.895 -13.668  20.308  1.00  0.00           C  
ATOM   2683  C   LYS A 178      -3.403 -13.435  20.390  1.00  0.00           C  
ATOM   2684  O   LYS A 178      -3.851 -12.628  21.198  1.00  0.00           O  
ATOM   2685  CB  LYS A 178      -1.323 -14.369  21.546  1.00  0.00           C  
ATOM   2686  CG  LYS A 178      -1.799 -15.822  21.629  1.00  0.00           C  
ATOM   2687  CD  LYS A 178      -1.173 -16.521  22.838  1.00  0.00           C  
ATOM   2688  CE  LYS A 178      -1.689 -17.959  22.882  1.00  0.00           C  
ATOM   2689  NZ  LYS A 178      -1.366 -18.624  24.163  1.00  0.00           N1+
ATOM   2690  H   LYS A 178      -0.935 -11.889  20.977  1.00  0.00           H  
ATOM   2691  HA  LYS A 178      -1.689 -14.282  19.431  1.00  0.00           H  
ATOM   2692  HB2 LYS A 178      -1.626 -13.831  22.445  1.00  0.00           H  
ATOM   2693  HB3 LYS A 178      -0.236 -14.364  21.484  1.00  0.00           H  
ATOM   2694  HG2 LYS A 178      -1.518 -16.350  20.718  1.00  0.00           H  
ATOM   2695  HG3 LYS A 178      -2.885 -15.841  21.729  1.00  0.00           H  
ATOM   2696  HD2 LYS A 178      -1.475 -15.993  23.743  1.00  0.00           H  
ATOM   2697  HD3 LYS A 178      -0.086 -16.516  22.753  1.00  0.00           H  
ATOM   2698  HE2 LYS A 178      -1.293 -18.519  22.035  1.00  0.00           H  
ATOM   2699  HE3 LYS A 178      -2.773 -17.927  22.769  1.00  0.00           H  
ATOM   2700  HZ1 LYS A 178      -1.807 -19.532  24.184  1.00  0.00           H  
ATOM   2701  HZ2 LYS A 178      -1.774 -18.089  24.917  1.00  0.00           H  
ATOM   2702  HZ3 LYS A 178      -0.369 -18.717  24.297  1.00  0.00           H  
ATOM   2703  N   CYS A 179      -4.152 -14.122  19.540  1.00  0.00           N  
ATOM   2704  CA  CYS A 179      -5.605 -14.074  19.510  1.00  0.00           C  
ATOM   2705  C   CYS A 179      -6.136 -15.489  19.722  1.00  0.00           C  
ATOM   2706  O   CYS A 179      -5.957 -16.340  18.853  1.00  0.00           O  
ATOM   2707  CB  CYS A 179      -6.050 -13.542  18.154  1.00  0.00           C  
ATOM   2708  SG  CYS A 179      -5.533 -11.875  17.721  1.00  0.00           S  
ATOM   2709  H   CYS A 179      -3.702 -14.761  18.901  1.00  0.00           H  
ATOM   2710  HA  CYS A 179      -5.993 -13.419  20.289  1.00  0.00           H  
ATOM   2711  HB2 CYS A 179      -7.138 -13.570  18.118  1.00  0.00           H  
ATOM   2712  HB3 CYS A 179      -5.670 -14.217  17.386  1.00  0.00           H  
ATOM   2713  N   ASP A 180      -6.768 -15.737  20.868  1.00  0.00           N  
ATOM   2714  CA  ASP A 180      -7.251 -17.075  21.240  1.00  0.00           C  
ATOM   2715  C   ASP A 180      -8.645 -17.401  20.659  1.00  0.00           C  
ATOM   2716  O   ASP A 180      -9.088 -18.547  20.691  1.00  0.00           O  
ATOM   2717  CB  ASP A 180      -7.233 -17.202  22.775  1.00  0.00           C  
ATOM   2718  CG  ASP A 180      -5.829 -17.046  23.384  1.00  0.00           C  
ATOM   2719  OD1 ASP A 180      -4.856 -17.615  22.834  1.00  0.00           O  
ATOM   2720  OD2 ASP A 180      -5.710 -16.338  24.406  1.00  0.00           O1-
ATOM   2721  H   ASP A 180      -6.793 -15.020  21.579  1.00  0.00           H  
ATOM   2722  HA  ASP A 180      -6.565 -17.824  20.841  1.00  0.00           H  
ATOM   2723  HB2 ASP A 180      -7.900 -16.451  23.197  1.00  0.00           H  
ATOM   2724  HB3 ASP A 180      -7.615 -18.184  23.051  1.00  0.00           H  
ATOM   2725  N   GLY A 181      -9.352 -16.395  20.132  1.00  0.00           N  
ATOM   2726  CA  GLY A 181     -10.692 -16.538  19.559  1.00  0.00           C  
ATOM   2727  C   GLY A 181     -10.714 -17.062  18.117  1.00  0.00           C  
ATOM   2728  O   GLY A 181      -9.682 -17.293  17.489  1.00  0.00           O  
ATOM   2729  H   GLY A 181      -8.900 -15.492  20.085  1.00  0.00           H  
ATOM   2730  HA2 GLY A 181     -11.188 -15.568  19.574  1.00  0.00           H  
ATOM   2731  HA3 GLY A 181     -11.272 -17.222  20.179  1.00  0.00           H  
ATOM   2732  N   GLN A 182     -11.922 -17.207  17.560  1.00  0.00           N  
ATOM   2733  CA  GLN A 182     -12.088 -17.479  16.130  1.00  0.00           C  
ATOM   2734  C   GLN A 182     -11.529 -16.318  15.296  1.00  0.00           C  
ATOM   2735  O   GLN A 182     -11.735 -15.146  15.618  1.00  0.00           O  
ATOM   2736  CB  GLN A 182     -13.559 -17.747  15.773  1.00  0.00           C  
ATOM   2737  CG  GLN A 182     -14.054 -19.093  16.323  1.00  0.00           C  
ATOM   2738  CD  GLN A 182     -15.443 -19.461  15.806  1.00  0.00           C  
ATOM   2739  NE2 GLN A 182     -15.736 -20.733  15.641  1.00  0.00           N  
ATOM   2740  OE1 GLN A 182     -16.290 -18.625  15.542  1.00  0.00           O  
ATOM   2741  H   GLN A 182     -12.739 -16.960  18.102  1.00  0.00           H  
ATOM   2742  HA  GLN A 182     -11.507 -18.369  15.883  1.00  0.00           H  
ATOM   2743  HB2 GLN A 182     -13.652 -17.769  14.688  1.00  0.00           H  
ATOM   2744  HB3 GLN A 182     -14.183 -16.936  16.152  1.00  0.00           H  
ATOM   2745  HG2 GLN A 182     -14.085 -19.063  17.412  1.00  0.00           H  
ATOM   2746  HG3 GLN A 182     -13.354 -19.873  16.023  1.00  0.00           H  
ATOM   2747 HE21 GLN A 182     -16.666 -20.926  15.295  1.00  0.00           H  
ATOM   2748 HE22 GLN A 182     -15.064 -21.456  15.853  1.00  0.00           H  
ATOM   2749  N   LEU A 183     -10.835 -16.651  14.208  1.00  0.00           N  
ATOM   2750  CA  LEU A 183     -10.180 -15.683  13.331  1.00  0.00           C  
ATOM   2751  C   LEU A 183     -10.806 -15.720  11.940  1.00  0.00           C  
ATOM   2752  O   LEU A 183     -11.049 -16.799  11.398  1.00  0.00           O  
ATOM   2753  CB  LEU A 183      -8.667 -15.958  13.253  1.00  0.00           C  
ATOM   2754  CG  LEU A 183      -7.947 -16.049  14.609  1.00  0.00           C  
ATOM   2755  CD1 LEU A 183      -6.451 -16.272  14.388  1.00  0.00           C  
ATOM   2756  CD2 LEU A 183      -8.132 -14.785  15.442  1.00  0.00           C  
ATOM   2757  H   LEU A 183     -10.724 -17.629  13.982  1.00  0.00           H  
ATOM   2758  HA  LEU A 183     -10.322 -14.679  13.732  1.00  0.00           H  
ATOM   2759  HB2 LEU A 183      -8.514 -16.899  12.724  1.00  0.00           H  
ATOM   2760  HB3 LEU A 183      -8.208 -15.165  12.664  1.00  0.00           H  
ATOM   2761  HG  LEU A 183      -8.333 -16.904  15.166  1.00  0.00           H  
ATOM   2762 HD11 LEU A 183      -5.967 -16.426  15.353  1.00  0.00           H  
ATOM   2763 HD12 LEU A 183      -6.005 -15.406  13.897  1.00  0.00           H  
ATOM   2764 HD13 LEU A 183      -6.299 -17.166  13.782  1.00  0.00           H  
ATOM   2765 HD21 LEU A 183      -9.174 -14.683  15.744  1.00  0.00           H  
ATOM   2766 HD22 LEU A 183      -7.539 -14.885  16.351  1.00  0.00           H  
ATOM   2767 HD23 LEU A 183      -7.827 -13.907  14.871  1.00  0.00           H  
ATOM   2768  N   SER A 184     -11.027 -14.554  11.337  1.00  0.00           N  
ATOM   2769  CA  SER A 184     -11.294 -14.475   9.903  1.00  0.00           C  
ATOM   2770  C   SER A 184      -9.960 -14.414   9.167  1.00  0.00           C  
ATOM   2771  O   SER A 184      -9.067 -13.665   9.552  1.00  0.00           O  
ATOM   2772  CB  SER A 184     -12.219 -13.307   9.551  1.00  0.00           C  
ATOM   2773  OG  SER A 184     -11.648 -12.063   9.882  1.00  0.00           O  
ATOM   2774  H   SER A 184     -10.753 -13.705  11.810  1.00  0.00           H  
ATOM   2775  HA  SER A 184     -11.813 -15.382   9.590  1.00  0.00           H  
ATOM   2776  HB2 SER A 184     -12.424 -13.328   8.479  1.00  0.00           H  
ATOM   2777  HB3 SER A 184     -13.161 -13.421  10.086  1.00  0.00           H  
ATOM   2778  HG  SER A 184     -12.288 -11.368   9.712  1.00  0.00           H  
ATOM   2779  N   THR A 185      -9.799 -15.236   8.130  1.00  0.00           N  
ATOM   2780  CA  THR A 185      -8.574 -15.288   7.318  1.00  0.00           C  
ATOM   2781  C   THR A 185      -8.906 -14.882   5.890  1.00  0.00           C  
ATOM   2782  O   THR A 185      -9.765 -15.499   5.262  1.00  0.00           O  
ATOM   2783  CB  THR A 185      -7.937 -16.685   7.355  1.00  0.00           C  
ATOM   2784  CG2 THR A 185      -6.612 -16.739   6.597  1.00  0.00           C  
ATOM   2785  OG1 THR A 185      -7.655 -17.052   8.687  1.00  0.00           O  
ATOM   2786  H   THR A 185     -10.576 -15.813   7.840  1.00  0.00           H  
ATOM   2787  HA  THR A 185      -7.838 -14.586   7.710  1.00  0.00           H  
ATOM   2788  HB  THR A 185      -8.627 -17.413   6.927  1.00  0.00           H  
ATOM   2789  HG1 THR A 185      -8.470 -16.977   9.188  1.00  0.00           H  
ATOM   2790 HG21 THR A 185      -6.160 -17.723   6.726  1.00  0.00           H  
ATOM   2791 HG22 THR A 185      -6.778 -16.570   5.533  1.00  0.00           H  
ATOM   2792 HG23 THR A 185      -5.935 -15.977   6.985  1.00  0.00           H  
ATOM   2793  N   ALA A 186      -8.228 -13.862   5.369  1.00  0.00           N  
ATOM   2794  CA  ALA A 186      -8.420 -13.376   4.006  1.00  0.00           C  
ATOM   2795  C   ALA A 186      -7.088 -12.965   3.367  1.00  0.00           C  
ATOM   2796  O   ALA A 186      -6.110 -12.703   4.059  1.00  0.00           O  
ATOM   2797  CB  ALA A 186      -9.420 -12.213   4.031  1.00  0.00           C  
ATOM   2798  H   ALA A 186      -7.556 -13.376   5.945  1.00  0.00           H  
ATOM   2799  HA  ALA A 186      -8.844 -14.175   3.397  1.00  0.00           H  
ATOM   2800  HB1 ALA A 186      -9.019 -11.393   4.628  1.00  0.00           H  
ATOM   2801  HB2 ALA A 186     -10.361 -12.543   4.471  1.00  0.00           H  
ATOM   2802  HB3 ALA A 186      -9.608 -11.853   3.019  1.00  0.00           H  
ATOM   2803  N   HIS A 187      -7.052 -12.898   2.034  1.00  0.00           N  
ATOM   2804  CA  HIS A 187      -5.958 -12.245   1.316  1.00  0.00           C  
ATOM   2805  C   HIS A 187      -6.330 -10.788   1.053  1.00  0.00           C  
ATOM   2806  O   HIS A 187      -7.172 -10.512   0.196  1.00  0.00           O  
ATOM   2807  CB  HIS A 187      -5.649 -12.975   0.007  1.00  0.00           C  
ATOM   2808  CG  HIS A 187      -4.916 -14.272   0.202  1.00  0.00           C  
ATOM   2809  CD2 HIS A 187      -3.558 -14.433   0.227  1.00  0.00           C  
ATOM   2810  ND1 HIS A 187      -5.480 -15.518   0.362  1.00  0.00           N  
ATOM   2811  CE1 HIS A 187      -4.482 -16.414   0.452  1.00  0.00           C  
ATOM   2812  NE2 HIS A 187      -3.300 -15.798   0.341  1.00  0.00           N  
ATOM   2813  H   HIS A 187      -7.913 -13.060   1.531  1.00  0.00           H  
ATOM   2814  HA  HIS A 187      -5.053 -12.263   1.924  1.00  0.00           H  
ATOM   2815  HB2 HIS A 187      -6.574 -13.158  -0.539  1.00  0.00           H  
ATOM   2816  HB3 HIS A 187      -5.020 -12.330  -0.605  1.00  0.00           H  
ATOM   2817  HD1 HIS A 187      -6.457 -15.722   0.518  1.00  0.00           H  
ATOM   2818  HD2 HIS A 187      -2.816 -13.652   0.142  1.00  0.00           H  
ATOM   2819  HE1 HIS A 187      -4.601 -17.475   0.613  1.00  0.00           H  
ATOM   2820  N   GLU A 188      -5.683  -9.867   1.754  1.00  0.00           N  
ATOM   2821  CA  GLU A 188      -5.920  -8.426   1.639  1.00  0.00           C  
ATOM   2822  C   GLU A 188      -4.759  -7.762   0.889  1.00  0.00           C  
ATOM   2823  O   GLU A 188      -3.636  -8.264   0.907  1.00  0.00           O  
ATOM   2824  CB  GLU A 188      -6.143  -7.803   3.028  1.00  0.00           C  
ATOM   2825  CG  GLU A 188      -7.333  -8.421   3.792  1.00  0.00           C  
ATOM   2826  CD  GLU A 188      -7.566  -7.795   5.181  1.00  0.00           C  
ATOM   2827  OE1 GLU A 188      -8.238  -8.425   6.029  1.00  0.00           O  
ATOM   2828  OE2 GLU A 188      -7.103  -6.664   5.445  1.00  0.00           O1-
ATOM   2829  H   GLU A 188      -4.940 -10.161   2.370  1.00  0.00           H  
ATOM   2830  HA  GLU A 188      -6.829  -8.250   1.065  1.00  0.00           H  
ATOM   2831  HB2 GLU A 188      -6.324  -6.736   2.894  1.00  0.00           H  
ATOM   2832  HB3 GLU A 188      -5.232  -7.926   3.614  1.00  0.00           H  
ATOM   2833  HG2 GLU A 188      -8.234  -8.296   3.190  1.00  0.00           H  
ATOM   2834  HG3 GLU A 188      -7.162  -9.490   3.918  1.00  0.00           H  
ATOM   2835  N   VAL A 189      -5.022  -6.649   0.198  1.00  0.00           N  
ATOM   2836  CA  VAL A 189      -3.965  -5.788  -0.358  1.00  0.00           C  
ATOM   2837  C   VAL A 189      -3.613  -4.772   0.719  1.00  0.00           C  
ATOM   2838  O   VAL A 189      -4.414  -3.886   1.002  1.00  0.00           O  
ATOM   2839  CB  VAL A 189      -4.401  -5.102  -1.667  1.00  0.00           C  
ATOM   2840  CG1 VAL A 189      -3.286  -4.221  -2.236  1.00  0.00           C  
ATOM   2841  CG2 VAL A 189      -4.754  -6.142  -2.734  1.00  0.00           C  
ATOM   2842  H   VAL A 189      -5.935  -6.231   0.303  1.00  0.00           H  
ATOM   2843  HA  VAL A 189      -3.074  -6.379  -0.573  1.00  0.00           H  
ATOM   2844  HB  VAL A 189      -5.283  -4.488  -1.486  1.00  0.00           H  
ATOM   2845 HG11 VAL A 189      -3.571  -3.830  -3.213  1.00  0.00           H  
ATOM   2846 HG12 VAL A 189      -3.132  -3.368  -1.577  1.00  0.00           H  
ATOM   2847 HG13 VAL A 189      -2.359  -4.786  -2.327  1.00  0.00           H  
ATOM   2848 HG21 VAL A 189      -5.029  -5.632  -3.657  1.00  0.00           H  
ATOM   2849 HG22 VAL A 189      -3.893  -6.786  -2.913  1.00  0.00           H  
ATOM   2850 HG23 VAL A 189      -5.602  -6.736  -2.390  1.00  0.00           H  
ATOM   2851  N   VAL A 190      -2.454  -4.940   1.352  1.00  0.00           N  
ATOM   2852  CA  VAL A 190      -2.075  -4.200   2.559  1.00  0.00           C  
ATOM   2853  C   VAL A 190      -0.952  -3.213   2.228  1.00  0.00           C  
ATOM   2854  O   VAL A 190       0.050  -3.629   1.636  1.00  0.00           O  
ATOM   2855  CB  VAL A 190      -1.663  -5.144   3.706  1.00  0.00           C  
ATOM   2856  CG1 VAL A 190      -1.545  -4.364   5.020  1.00  0.00           C  
ATOM   2857  CG2 VAL A 190      -2.692  -6.259   3.937  1.00  0.00           C  
ATOM   2858  H   VAL A 190      -1.825  -5.662   1.032  1.00  0.00           H  
ATOM   2859  HA  VAL A 190      -2.950  -3.653   2.911  1.00  0.00           H  
ATOM   2860  HB  VAL A 190      -0.702  -5.604   3.475  1.00  0.00           H  
ATOM   2861 HG11 VAL A 190      -0.790  -3.582   4.935  1.00  0.00           H  
ATOM   2862 HG12 VAL A 190      -1.252  -5.036   5.826  1.00  0.00           H  
ATOM   2863 HG13 VAL A 190      -2.498  -3.900   5.273  1.00  0.00           H  
ATOM   2864 HG21 VAL A 190      -2.726  -6.924   3.075  1.00  0.00           H  
ATOM   2865 HG22 VAL A 190      -3.680  -5.831   4.107  1.00  0.00           H  
ATOM   2866 HG23 VAL A 190      -2.400  -6.849   4.806  1.00  0.00           H  
ATOM   2867  N   PRO A 191      -1.091  -1.922   2.581  1.00  0.00           N  
ATOM   2868  CA  PRO A 191      -0.006  -0.967   2.438  1.00  0.00           C  
ATOM   2869  C   PRO A 191       1.084  -1.231   3.473  1.00  0.00           C  
ATOM   2870  O   PRO A 191       0.810  -1.574   4.625  1.00  0.00           O  
ATOM   2871  CB  PRO A 191      -0.624   0.420   2.599  1.00  0.00           C  
ATOM   2872  CG  PRO A 191      -1.904   0.182   3.399  1.00  0.00           C  
ATOM   2873  CD  PRO A 191      -2.266  -1.285   3.166  1.00  0.00           C  
ATOM   2874  HA  PRO A 191       0.420  -1.046   1.437  1.00  0.00           H  
ATOM   2875  HB2 PRO A 191       0.045   1.111   3.112  1.00  0.00           H  
ATOM   2876  HB3 PRO A 191      -0.872   0.814   1.614  1.00  0.00           H  
ATOM   2877  HG2 PRO A 191      -1.711   0.340   4.460  1.00  0.00           H  
ATOM   2878  HG3 PRO A 191      -2.705   0.843   3.069  1.00  0.00           H  
ATOM   2879  HD2 PRO A 191      -3.108  -1.357   2.478  1.00  0.00           H  
ATOM   2880  HD3 PRO A 191      -2.528  -1.753   4.114  1.00  0.00           H  
ATOM   2881  N   PHE A 192       2.331  -1.025   3.073  1.00  0.00           N  
ATOM   2882  CA  PHE A 192       3.489  -1.127   3.942  1.00  0.00           C  
ATOM   2883  C   PHE A 192       4.513  -0.038   3.631  1.00  0.00           C  
ATOM   2884  O   PHE A 192       4.548   0.532   2.540  1.00  0.00           O  
ATOM   2885  CB  PHE A 192       4.104  -2.533   3.843  1.00  0.00           C  
ATOM   2886  CG  PHE A 192       4.783  -2.841   2.519  1.00  0.00           C  
ATOM   2887  CD1 PHE A 192       4.065  -3.466   1.482  1.00  0.00           C  
ATOM   2888  CD2 PHE A 192       6.129  -2.482   2.312  1.00  0.00           C  
ATOM   2889  CE1 PHE A 192       4.696  -3.745   0.257  1.00  0.00           C  
ATOM   2890  CE2 PHE A 192       6.748  -2.739   1.075  1.00  0.00           C  
ATOM   2891  CZ  PHE A 192       6.036  -3.381   0.051  1.00  0.00           C  
ATOM   2892  H   PHE A 192       2.493  -0.766   2.111  1.00  0.00           H  
ATOM   2893  HA  PHE A 192       3.153  -0.969   4.966  1.00  0.00           H  
ATOM   2894  HB2 PHE A 192       4.839  -2.639   4.642  1.00  0.00           H  
ATOM   2895  HB3 PHE A 192       3.327  -3.275   4.026  1.00  0.00           H  
ATOM   2896  HD1 PHE A 192       3.028  -3.726   1.629  1.00  0.00           H  
ATOM   2897  HD2 PHE A 192       6.682  -1.977   3.090  1.00  0.00           H  
ATOM   2898  HE1 PHE A 192       4.149  -4.230  -0.539  1.00  0.00           H  
ATOM   2899  HE2 PHE A 192       7.763  -2.417   0.893  1.00  0.00           H  
ATOM   2900  HZ  PHE A 192       6.510  -3.579  -0.899  1.00  0.00           H  
ATOM   2901  N   ALA A 193       5.390   0.223   4.593  1.00  0.00           N  
ATOM   2902  CA  ALA A 193       6.574   1.043   4.397  1.00  0.00           C  
ATOM   2903  C   ALA A 193       7.788   0.436   5.104  1.00  0.00           C  
ATOM   2904  O   ALA A 193       7.659  -0.320   6.069  1.00  0.00           O  
ATOM   2905  CB  ALA A 193       6.278   2.474   4.855  1.00  0.00           C  
ATOM   2906  H   ALA A 193       5.270  -0.234   5.486  1.00  0.00           H  
ATOM   2907  HA  ALA A 193       6.806   1.070   3.332  1.00  0.00           H  
ATOM   2908  HB1 ALA A 193       5.468   2.878   4.248  1.00  0.00           H  
ATOM   2909  HB2 ALA A 193       5.984   2.478   5.905  1.00  0.00           H  
ATOM   2910  HB3 ALA A 193       7.162   3.097   4.720  1.00  0.00           H  
ATOM   2911  N   VAL A 194       8.976   0.783   4.620  1.00  0.00           N  
ATOM   2912  CA  VAL A 194      10.260   0.476   5.256  1.00  0.00           C  
ATOM   2913  C   VAL A 194      11.006   1.783   5.466  1.00  0.00           C  
ATOM   2914  O   VAL A 194      11.054   2.634   4.585  1.00  0.00           O  
ATOM   2915  CB  VAL A 194      11.078  -0.533   4.427  1.00  0.00           C  
ATOM   2916  CG1 VAL A 194      12.499  -0.739   4.970  1.00  0.00           C  
ATOM   2917  CG2 VAL A 194      10.388  -1.901   4.455  1.00  0.00           C  
ATOM   2918  H   VAL A 194       8.987   1.401   3.821  1.00  0.00           H  
ATOM   2919  HA  VAL A 194      10.085   0.034   6.237  1.00  0.00           H  
ATOM   2920  HB  VAL A 194      11.145  -0.184   3.396  1.00  0.00           H  
ATOM   2921 HG11 VAL A 194      13.023  -1.470   4.354  1.00  0.00           H  
ATOM   2922 HG12 VAL A 194      12.470  -1.090   6.001  1.00  0.00           H  
ATOM   2923 HG13 VAL A 194      13.067   0.189   4.919  1.00  0.00           H  
ATOM   2924 HG21 VAL A 194      10.348  -2.255   5.486  1.00  0.00           H  
ATOM   2925 HG22 VAL A 194       9.382  -1.833   4.043  1.00  0.00           H  
ATOM   2926 HG23 VAL A 194      10.963  -2.622   3.876  1.00  0.00           H  
ATOM   2927  N   PHE A 195      11.592   1.930   6.644  1.00  0.00           N  
ATOM   2928  CA  PHE A 195      12.405   3.058   7.089  1.00  0.00           C  
ATOM   2929  C   PHE A 195      13.799   2.570   7.480  1.00  0.00           C  
ATOM   2930  O   PHE A 195      14.011   1.371   7.702  1.00  0.00           O  
ATOM   2931  CB  PHE A 195      11.744   3.720   8.303  1.00  0.00           C  
ATOM   2932  CG  PHE A 195      10.313   4.150   8.097  1.00  0.00           C  
ATOM   2933  CD1 PHE A 195      10.023   5.482   7.755  1.00  0.00           C  
ATOM   2934  CD2 PHE A 195       9.273   3.209   8.233  1.00  0.00           C  
ATOM   2935  CE1 PHE A 195       8.694   5.862   7.507  1.00  0.00           C  
ATOM   2936  CE2 PHE A 195       7.945   3.593   7.997  1.00  0.00           C  
ATOM   2937  CZ  PHE A 195       7.662   4.917   7.628  1.00  0.00           C  
ATOM   2938  H   PHE A 195      11.467   1.182   7.311  1.00  0.00           H  
ATOM   2939  HA  PHE A 195      12.502   3.795   6.290  1.00  0.00           H  
ATOM   2940  HB2 PHE A 195      12.334   4.585   8.607  1.00  0.00           H  
ATOM   2941  HB3 PHE A 195      11.761   3.004   9.125  1.00  0.00           H  
ATOM   2942  HD1 PHE A 195      10.820   6.205   7.656  1.00  0.00           H  
ATOM   2943  HD2 PHE A 195       9.495   2.188   8.504  1.00  0.00           H  
ATOM   2944  HE1 PHE A 195       8.468   6.872   7.198  1.00  0.00           H  
ATOM   2945  HE2 PHE A 195       7.150   2.868   8.083  1.00  0.00           H  
ATOM   2946  HZ  PHE A 195       6.640   5.201   7.425  1.00  0.00           H  
ATOM   2947  N   LYS A 196      14.735   3.506   7.652  1.00  0.00           N  
ATOM   2948  CA  LYS A 196      16.060   3.195   8.185  1.00  0.00           C  
ATOM   2949  C   LYS A 196      15.928   2.508   9.550  1.00  0.00           C  
ATOM   2950  O   LYS A 196      15.149   2.947  10.394  1.00  0.00           O  
ATOM   2951  CB  LYS A 196      16.871   4.495   8.246  1.00  0.00           C  
ATOM   2952  CG  LYS A 196      18.346   4.232   8.563  1.00  0.00           C  
ATOM   2953  CD  LYS A 196      19.135   5.543   8.531  1.00  0.00           C  
ATOM   2954  CE  LYS A 196      20.609   5.273   8.840  1.00  0.00           C  
ATOM   2955  NZ  LYS A 196      21.394   6.527   8.794  1.00  0.00           N1+
ATOM   2956  H   LYS A 196      14.490   4.478   7.530  1.00  0.00           H  
ATOM   2957  HA  LYS A 196      16.552   2.506   7.498  1.00  0.00           H  
ATOM   2958  HB2 LYS A 196      16.449   5.155   9.003  1.00  0.00           H  
ATOM   2959  HB3 LYS A 196      16.809   4.995   7.279  1.00  0.00           H  
ATOM   2960  HG2 LYS A 196      18.435   3.785   9.552  1.00  0.00           H  
ATOM   2961  HG3 LYS A 196      18.759   3.546   7.823  1.00  0.00           H  
ATOM   2962  HD2 LYS A 196      19.052   5.987   7.538  1.00  0.00           H  
ATOM   2963  HD3 LYS A 196      18.722   6.236   9.264  1.00  0.00           H  
ATOM   2964  HE2 LYS A 196      20.686   4.812   9.825  1.00  0.00           H  
ATOM   2965  HE3 LYS A 196      20.995   4.574   8.099  1.00  0.00           H  
ATOM   2966  HZ1 LYS A 196      21.028   7.236   9.413  1.00  0.00           H  
ATOM   2967  HZ2 LYS A 196      22.381   6.388   8.956  1.00  0.00           H  
ATOM   2968  HZ3 LYS A 196      21.330   6.960   7.884  1.00  0.00           H  
ATOM   2969  N   ASN A 197      16.666   1.416   9.752  1.00  0.00           N  
ATOM   2970  CA  ASN A 197      16.660   0.605  10.980  1.00  0.00           C  
ATOM   2971  C   ASN A 197      15.291   0.021  11.387  1.00  0.00           C  
ATOM   2972  O   ASN A 197      15.097  -0.330  12.549  1.00  0.00           O  
ATOM   2973  CB  ASN A 197      17.304   1.396  12.130  1.00  0.00           C  
ATOM   2974  CG  ASN A 197      18.660   1.968  11.788  1.00  0.00           C  
ATOM   2975  ND2 ASN A 197      18.925   3.177  12.215  1.00  0.00           N  
ATOM   2976  OD1 ASN A 197      19.478   1.346  11.130  1.00  0.00           O  
ATOM   2977  H   ASN A 197      17.297   1.136   9.015  1.00  0.00           H  
ATOM   2978  HA  ASN A 197      17.298  -0.258  10.788  1.00  0.00           H  
ATOM   2979  HB2 ASN A 197      16.638   2.206  12.425  1.00  0.00           H  
ATOM   2980  HB3 ASN A 197      17.435   0.745  12.996  1.00  0.00           H  
ATOM   2981 HD21 ASN A 197      18.210   3.702  12.699  1.00  0.00           H  
ATOM   2982 HD22 ASN A 197      19.864   3.529  12.088  1.00  0.00           H  
ATOM   2983  N   SER A 198      14.338  -0.091  10.459  1.00  0.00           N  
ATOM   2984  CA  SER A 198      13.025  -0.684  10.728  1.00  0.00           C  
ATOM   2985  C   SER A 198      12.833  -1.991   9.965  1.00  0.00           C  
ATOM   2986  O   SER A 198      13.420  -2.203   8.905  1.00  0.00           O  
ATOM   2987  CB  SER A 198      11.907   0.310  10.412  1.00  0.00           C  
ATOM   2988  OG  SER A 198      11.759   0.429   9.019  1.00  0.00           O  
ATOM   2989  H   SER A 198      14.552   0.174   9.508  1.00  0.00           H  
ATOM   2990  HA  SER A 198      12.940  -0.912  11.791  1.00  0.00           H  
ATOM   2991  HB2 SER A 198      12.158   1.283  10.834  1.00  0.00           H  
ATOM   2992  HB3 SER A 198      10.969  -0.037  10.846  1.00  0.00           H  
ATOM   2993  HG  SER A 198      12.636   0.490   8.636  1.00  0.00           H  
ATOM   2994  N   LYS A 199      11.966  -2.852  10.494  1.00  0.00           N  
ATOM   2995  CA  LYS A 199      11.357  -3.932   9.712  1.00  0.00           C  
ATOM   2996  C   LYS A 199      10.270  -3.354   8.807  1.00  0.00           C  
ATOM   2997  O   LYS A 199       9.887  -2.196   8.955  1.00  0.00           O  
ATOM   2998  CB  LYS A 199      10.806  -5.009  10.659  1.00  0.00           C  
ATOM   2999  CG  LYS A 199      11.962  -5.691  11.398  1.00  0.00           C  
ATOM   3000  CD  LYS A 199      11.503  -6.954  12.126  1.00  0.00           C  
ATOM   3001  CE  LYS A 199      12.735  -7.577  12.787  1.00  0.00           C  
ATOM   3002  NZ  LYS A 199      12.521  -8.998  13.137  1.00  0.00           N1+
ATOM   3003  H   LYS A 199      11.491  -2.560  11.336  1.00  0.00           H  
ATOM   3004  HA  LYS A 199      12.104  -4.378   9.055  1.00  0.00           H  
ATOM   3005  HB2 LYS A 199      10.260  -5.756  10.084  1.00  0.00           H  
ATOM   3006  HB3 LYS A 199      10.118  -4.559  11.375  1.00  0.00           H  
ATOM   3007  HG2 LYS A 199      12.726  -5.970  10.673  1.00  0.00           H  
ATOM   3008  HG3 LYS A 199      12.399  -4.998  12.117  1.00  0.00           H  
ATOM   3009  HD2 LYS A 199      11.093  -7.643  11.387  1.00  0.00           H  
ATOM   3010  HD3 LYS A 199      10.747  -6.711  12.872  1.00  0.00           H  
ATOM   3011  HE2 LYS A 199      13.014  -6.989  13.661  1.00  0.00           H  
ATOM   3012  HE3 LYS A 199      13.557  -7.523  12.073  1.00  0.00           H  
ATOM   3013  HZ1 LYS A 199      11.714  -9.128  13.732  1.00  0.00           H  
ATOM   3014  HZ2 LYS A 199      12.414  -9.521  12.280  1.00  0.00           H  
ATOM   3015  HZ3 LYS A 199      13.348  -9.370  13.583  1.00  0.00           H  
ATOM   3016  N   LYS A 200       9.711  -4.175   7.921  1.00  0.00           N  
ATOM   3017  CA  LYS A 200       8.493  -3.816   7.190  1.00  0.00           C  
ATOM   3018  C   LYS A 200       7.386  -3.409   8.171  1.00  0.00           C  
ATOM   3019  O   LYS A 200       7.075  -4.155   9.096  1.00  0.00           O  
ATOM   3020  CB  LYS A 200       8.097  -4.985   6.282  1.00  0.00           C  
ATOM   3021  CG  LYS A 200       6.957  -4.573   5.347  1.00  0.00           C  
ATOM   3022  CD  LYS A 200       6.486  -5.718   4.455  1.00  0.00           C  
ATOM   3023  CE  LYS A 200       7.523  -6.166   3.421  1.00  0.00           C  
ATOM   3024  NZ  LYS A 200       7.014  -7.329   2.659  1.00  0.00           N1+
ATOM   3025  H   LYS A 200      10.082  -5.110   7.844  1.00  0.00           H  
ATOM   3026  HA  LYS A 200       8.699  -2.943   6.571  1.00  0.00           H  
ATOM   3027  HB2 LYS A 200       8.962  -5.275   5.685  1.00  0.00           H  
ATOM   3028  HB3 LYS A 200       7.788  -5.835   6.891  1.00  0.00           H  
ATOM   3029  HG2 LYS A 200       7.281  -3.740   4.725  1.00  0.00           H  
ATOM   3030  HG3 LYS A 200       6.104  -4.249   5.945  1.00  0.00           H  
ATOM   3031  HD2 LYS A 200       6.192  -6.562   5.078  1.00  0.00           H  
ATOM   3032  HD3 LYS A 200       5.599  -5.361   3.929  1.00  0.00           H  
ATOM   3033  HE2 LYS A 200       8.459  -6.424   3.915  1.00  0.00           H  
ATOM   3034  HE3 LYS A 200       7.713  -5.339   2.737  1.00  0.00           H  
ATOM   3035  HZ1 LYS A 200       6.106  -7.123   2.268  1.00  0.00           H  
ATOM   3036  HZ2 LYS A 200       6.828  -8.124   3.253  1.00  0.00           H  
ATOM   3037  HZ3 LYS A 200       7.654  -7.595   1.924  1.00  0.00           H  
ATOM   3038  N   VAL A 201       6.798  -2.234   7.978  1.00  0.00           N  
ATOM   3039  CA  VAL A 201       5.693  -1.712   8.789  1.00  0.00           C  
ATOM   3040  C   VAL A 201       4.430  -1.743   7.941  1.00  0.00           C  
ATOM   3041  O   VAL A 201       4.306  -0.932   7.027  1.00  0.00           O  
ATOM   3042  CB  VAL A 201       5.998  -0.284   9.292  1.00  0.00           C  
ATOM   3043  CG1 VAL A 201       4.871   0.240  10.191  1.00  0.00           C  
ATOM   3044  CG2 VAL A 201       7.296  -0.232  10.109  1.00  0.00           C  
ATOM   3045  H   VAL A 201       7.148  -1.641   7.240  1.00  0.00           H  
ATOM   3046  HA  VAL A 201       5.543  -2.343   9.664  1.00  0.00           H  
ATOM   3047  HB  VAL A 201       6.106   0.392   8.443  1.00  0.00           H  
ATOM   3048 HG11 VAL A 201       4.751  -0.412  11.055  1.00  0.00           H  
ATOM   3049 HG12 VAL A 201       5.105   1.251  10.524  1.00  0.00           H  
ATOM   3050 HG13 VAL A 201       3.934   0.275   9.635  1.00  0.00           H  
ATOM   3051 HG21 VAL A 201       8.145  -0.435   9.457  1.00  0.00           H  
ATOM   3052 HG22 VAL A 201       7.273  -0.969  10.911  1.00  0.00           H  
ATOM   3053 HG23 VAL A 201       7.436   0.765  10.528  1.00  0.00           H  
ATOM   3054  N   TYR A 202       3.505  -2.664   8.222  1.00  0.00           N  
ATOM   3055  CA  TYR A 202       2.185  -2.642   7.579  1.00  0.00           C  
ATOM   3056  C   TYR A 202       1.294  -1.557   8.197  1.00  0.00           C  
ATOM   3057  O   TYR A 202       1.500  -1.123   9.336  1.00  0.00           O  
ATOM   3058  CB  TYR A 202       1.489  -4.007   7.596  1.00  0.00           C  
ATOM   3059  CG  TYR A 202       2.209  -5.123   6.877  1.00  0.00           C  
ATOM   3060  CD1 TYR A 202       1.925  -5.358   5.520  1.00  0.00           C  
ATOM   3061  CD2 TYR A 202       3.094  -5.971   7.569  1.00  0.00           C  
ATOM   3062  CE1 TYR A 202       2.471  -6.477   4.874  1.00  0.00           C  
ATOM   3063  CE2 TYR A 202       3.660  -7.082   6.916  1.00  0.00           C  
ATOM   3064  CZ  TYR A 202       3.333  -7.349   5.571  1.00  0.00           C  
ATOM   3065  OH  TYR A 202       3.826  -8.471   4.985  1.00  0.00           O  
ATOM   3066  H   TYR A 202       3.651  -3.279   9.011  1.00  0.00           H  
ATOM   3067  HA  TYR A 202       2.322  -2.382   6.529  1.00  0.00           H  
ATOM   3068  HB2 TYR A 202       1.279  -4.320   8.619  1.00  0.00           H  
ATOM   3069  HB3 TYR A 202       0.515  -3.887   7.123  1.00  0.00           H  
ATOM   3070  HD1 TYR A 202       1.268  -4.696   4.975  1.00  0.00           H  
ATOM   3071  HD2 TYR A 202       3.304  -5.792   8.613  1.00  0.00           H  
ATOM   3072  HE1 TYR A 202       2.231  -6.682   3.840  1.00  0.00           H  
ATOM   3073  HE2 TYR A 202       4.308  -7.754   7.459  1.00  0.00           H  
ATOM   3074  HH  TYR A 202       4.409  -8.948   5.580  1.00  0.00           H  
ATOM   3075  N   LEU A 203       0.309  -1.095   7.433  1.00  0.00           N  
ATOM   3076  CA  LEU A 203      -0.520   0.055   7.779  1.00  0.00           C  
ATOM   3077  C   LEU A 203      -1.998  -0.266   7.532  1.00  0.00           C  
ATOM   3078  O   LEU A 203      -2.338  -0.941   6.565  1.00  0.00           O  
ATOM   3079  CB  LEU A 203      -0.057   1.267   6.945  1.00  0.00           C  
ATOM   3080  CG  LEU A 203       1.443   1.605   7.032  1.00  0.00           C  
ATOM   3081  CD1 LEU A 203       1.808   2.596   5.938  1.00  0.00           C  
ATOM   3082  CD2 LEU A 203       1.827   2.219   8.379  1.00  0.00           C  
ATOM   3083  H   LEU A 203       0.202  -1.473   6.503  1.00  0.00           H  
ATOM   3084  HA  LEU A 203      -0.404   0.292   8.837  1.00  0.00           H  
ATOM   3085  HB2 LEU A 203      -0.283   1.056   5.899  1.00  0.00           H  
ATOM   3086  HB3 LEU A 203      -0.636   2.143   7.239  1.00  0.00           H  
ATOM   3087  HG  LEU A 203       2.048   0.714   6.863  1.00  0.00           H  
ATOM   3088 HD11 LEU A 203       1.247   3.520   6.069  1.00  0.00           H  
ATOM   3089 HD12 LEU A 203       2.878   2.795   5.988  1.00  0.00           H  
ATOM   3090 HD13 LEU A 203       1.582   2.168   4.961  1.00  0.00           H  
ATOM   3091 HD21 LEU A 203       1.292   3.158   8.524  1.00  0.00           H  
ATOM   3092 HD22 LEU A 203       1.577   1.525   9.183  1.00  0.00           H  
ATOM   3093 HD23 LEU A 203       2.901   2.399   8.395  1.00  0.00           H  
ATOM   3094  N   ASP A 204      -2.891   0.256   8.376  1.00  0.00           N  
ATOM   3095  CA  ASP A 204      -4.342   0.189   8.124  1.00  0.00           C  
ATOM   3096  C   ASP A 204      -4.760   1.097   6.950  1.00  0.00           C  
ATOM   3097  O   ASP A 204      -5.737   0.819   6.258  1.00  0.00           O  
ATOM   3098  CB  ASP A 204      -5.123   0.594   9.390  1.00  0.00           C  
ATOM   3099  CG  ASP A 204      -5.288  -0.521  10.432  1.00  0.00           C  
ATOM   3100  OD1 ASP A 204      -5.406  -1.709  10.056  1.00  0.00           O  
ATOM   3101  OD2 ASP A 204      -5.356  -0.194  11.641  1.00  0.00           O1-
ATOM   3102  H   ASP A 204      -2.566   0.736   9.204  1.00  0.00           H  
ATOM   3103  HA  ASP A 204      -4.619  -0.828   7.848  1.00  0.00           H  
ATOM   3104  HB2 ASP A 204      -6.127   0.899   9.094  1.00  0.00           H  
ATOM   3105  HB3 ASP A 204      -4.644   1.460   9.847  1.00  0.00           H  
ATOM   3106  N   LYS A 205      -4.028   2.195   6.731  1.00  0.00           N  
ATOM   3107  CA  LYS A 205      -4.300   3.197   5.698  1.00  0.00           C  
ATOM   3108  C   LYS A 205      -2.990   3.773   5.163  1.00  0.00           C  
ATOM   3109  O   LYS A 205      -2.044   3.966   5.925  1.00  0.00           O  
ATOM   3110  CB  LYS A 205      -5.203   4.289   6.295  1.00  0.00           C  
ATOM   3111  CG  LYS A 205      -5.649   5.325   5.255  1.00  0.00           C  
ATOM   3112  CD  LYS A 205      -6.593   6.347   5.891  1.00  0.00           C  
ATOM   3113  CE  LYS A 205      -6.917   7.446   4.874  1.00  0.00           C  
ATOM   3114  NZ  LYS A 205      -6.762   8.780   5.483  1.00  0.00           N1+
ATOM   3115  H   LYS A 205      -3.206   2.333   7.302  1.00  0.00           H  
ATOM   3116  HA  LYS A 205      -4.823   2.714   4.874  1.00  0.00           H  
ATOM   3117  HB2 LYS A 205      -4.667   4.796   7.098  1.00  0.00           H  
ATOM   3118  HB3 LYS A 205      -6.090   3.815   6.717  1.00  0.00           H  
ATOM   3119  HG2 LYS A 205      -6.155   4.824   4.430  1.00  0.00           H  
ATOM   3120  HG3 LYS A 205      -4.775   5.854   4.872  1.00  0.00           H  
ATOM   3121  HD2 LYS A 205      -7.513   5.858   6.213  1.00  0.00           H  
ATOM   3122  HD3 LYS A 205      -6.097   6.772   6.763  1.00  0.00           H  
ATOM   3123  HE2 LYS A 205      -7.920   7.302   4.472  1.00  0.00           H  
ATOM   3124  HE3 LYS A 205      -6.202   7.374   4.056  1.00  0.00           H  
ATOM   3125  HZ1 LYS A 205      -5.800   8.835   5.786  1.00  0.00           H  
ATOM   3126  HZ2 LYS A 205      -6.794   9.506   4.782  1.00  0.00           H  
ATOM   3127  HZ3 LYS A 205      -7.364   8.954   6.275  1.00  0.00           H  
ATOM   3128  N   LEU A 206      -2.956   4.058   3.862  1.00  0.00           N  
ATOM   3129  CA  LEU A 206      -1.842   4.734   3.208  1.00  0.00           C  
ATOM   3130  C   LEU A 206      -2.123   6.238   3.107  1.00  0.00           C  
ATOM   3131  O   LEU A 206      -2.917   6.657   2.271  1.00  0.00           O  
ATOM   3132  CB  LEU A 206      -1.610   4.086   1.831  1.00  0.00           C  
ATOM   3133  CG  LEU A 206      -0.387   4.649   1.091  1.00  0.00           C  
ATOM   3134  CD1 LEU A 206       0.900   4.395   1.871  1.00  0.00           C  
ATOM   3135  CD2 LEU A 206      -0.242   4.001  -0.282  1.00  0.00           C  
ATOM   3136  H   LEU A 206      -3.784   3.886   3.309  1.00  0.00           H  
ATOM   3137  HA  LEU A 206      -0.948   4.590   3.815  1.00  0.00           H  
ATOM   3138  HB2 LEU A 206      -1.481   3.012   1.961  1.00  0.00           H  
ATOM   3139  HB3 LEU A 206      -2.495   4.248   1.215  1.00  0.00           H  
ATOM   3140  HG  LEU A 206      -0.513   5.722   0.946  1.00  0.00           H  
ATOM   3141 HD11 LEU A 206       1.022   3.333   2.082  1.00  0.00           H  
ATOM   3142 HD12 LEU A 206       1.742   4.746   1.274  1.00  0.00           H  
ATOM   3143 HD13 LEU A 206       0.894   4.971   2.796  1.00  0.00           H  
ATOM   3144 HD21 LEU A 206       0.618   4.425  -0.803  1.00  0.00           H  
ATOM   3145 HD22 LEU A 206      -0.090   2.928  -0.172  1.00  0.00           H  
ATOM   3146 HD23 LEU A 206      -1.133   4.203  -0.876  1.00  0.00           H  
ATOM   3147  N   ASP A 207      -1.462   7.030   3.950  1.00  0.00           N  
ATOM   3148  CA  ASP A 207      -1.541   8.493   3.942  1.00  0.00           C  
ATOM   3149  C   ASP A 207      -0.171   9.082   3.579  1.00  0.00           C  
ATOM   3150  O   ASP A 207       0.778   9.009   4.364  1.00  0.00           O  
ATOM   3151  CB  ASP A 207      -2.061   8.998   5.301  1.00  0.00           C  
ATOM   3152  CG  ASP A 207      -3.581   8.850   5.439  1.00  0.00           C  
ATOM   3153  OD1 ASP A 207      -4.314   9.145   4.472  1.00  0.00           O  
ATOM   3154  OD2 ASP A 207      -4.103   8.471   6.511  1.00  0.00           O1-
ATOM   3155  H   ASP A 207      -0.862   6.607   4.643  1.00  0.00           H  
ATOM   3156  HA  ASP A 207      -2.244   8.823   3.177  1.00  0.00           H  
ATOM   3157  HB2 ASP A 207      -1.565   8.448   6.102  1.00  0.00           H  
ATOM   3158  HB3 ASP A 207      -1.815  10.054   5.405  1.00  0.00           H  
ATOM   3159  N   LEU A 208      -0.072   9.640   2.369  1.00  0.00           N  
ATOM   3160  CA  LEU A 208       1.156  10.181   1.785  1.00  0.00           C  
ATOM   3161  C   LEU A 208       1.033  11.683   1.528  1.00  0.00           C  
ATOM   3162  O   LEU A 208      -0.043  12.187   1.212  1.00  0.00           O  
ATOM   3163  CB  LEU A 208       1.501   9.445   0.472  1.00  0.00           C  
ATOM   3164  CG  LEU A 208       1.787   7.942   0.616  1.00  0.00           C  
ATOM   3165  CD1 LEU A 208       2.011   7.312  -0.759  1.00  0.00           C  
ATOM   3166  CD2 LEU A 208       3.030   7.685   1.466  1.00  0.00           C  
ATOM   3167  H   LEU A 208      -0.909   9.712   1.809  1.00  0.00           H  
ATOM   3168  HA  LEU A 208       1.978  10.048   2.488  1.00  0.00           H  
ATOM   3169  HB2 LEU A 208       0.670   9.575  -0.222  1.00  0.00           H  
ATOM   3170  HB3 LEU A 208       2.376   9.918   0.026  1.00  0.00           H  
ATOM   3171  HG  LEU A 208       0.934   7.455   1.087  1.00  0.00           H  
ATOM   3172 HD11 LEU A 208       2.855   7.788  -1.258  1.00  0.00           H  
ATOM   3173 HD12 LEU A 208       1.122   7.447  -1.373  1.00  0.00           H  
ATOM   3174 HD13 LEU A 208       2.212   6.245  -0.659  1.00  0.00           H  
ATOM   3175 HD21 LEU A 208       2.883   8.113   2.457  1.00  0.00           H  
ATOM   3176 HD22 LEU A 208       3.902   8.142   1.001  1.00  0.00           H  
ATOM   3177 HD23 LEU A 208       3.190   6.612   1.576  1.00  0.00           H  
ATOM   3178  N   LYS A 209       2.163  12.384   1.611  1.00  0.00           N  
ATOM   3179  CA  LYS A 209       2.329  13.745   1.093  1.00  0.00           C  
ATOM   3180  C   LYS A 209       3.693  13.872   0.424  1.00  0.00           C  
ATOM   3181  O   LYS A 209       4.646  13.219   0.855  1.00  0.00           O  
ATOM   3182  CB  LYS A 209       2.101  14.785   2.204  1.00  0.00           C  
ATOM   3183  CG  LYS A 209       3.208  14.766   3.263  1.00  0.00           C  
ATOM   3184  CD  LYS A 209       2.922  15.743   4.407  1.00  0.00           C  
ATOM   3185  CE  LYS A 209       4.133  15.631   5.319  1.00  0.00           C  
ATOM   3186  NZ  LYS A 209       4.177  16.622   6.412  1.00  0.00           N1+
ATOM   3187  H   LYS A 209       2.997  11.894   1.902  1.00  0.00           H  
ATOM   3188  HA  LYS A 209       1.576  13.911   0.323  1.00  0.00           H  
ATOM   3189  HB2 LYS A 209       1.140  14.590   2.679  1.00  0.00           H  
ATOM   3190  HB3 LYS A 209       2.062  15.777   1.754  1.00  0.00           H  
ATOM   3191  HG2 LYS A 209       4.150  15.050   2.794  1.00  0.00           H  
ATOM   3192  HG3 LYS A 209       3.310  13.758   3.663  1.00  0.00           H  
ATOM   3193  HD2 LYS A 209       2.012  15.456   4.931  1.00  0.00           H  
ATOM   3194  HD3 LYS A 209       2.833  16.754   4.011  1.00  0.00           H  
ATOM   3195  HE2 LYS A 209       5.019  15.763   4.698  1.00  0.00           H  
ATOM   3196  HE3 LYS A 209       4.178  14.621   5.727  1.00  0.00           H  
ATOM   3197  HZ1 LYS A 209       4.121  17.557   6.036  1.00  0.00           H  
ATOM   3198  HZ2 LYS A 209       3.436  16.454   7.079  1.00  0.00           H  
ATOM   3199  HZ3 LYS A 209       5.077  16.518   6.857  1.00  0.00           H  
ATOM   3200  N   THR A 210       3.784  14.721  -0.591  1.00  0.00           N  
ATOM   3201  CA  THR A 210       5.015  14.960  -1.352  1.00  0.00           C  
ATOM   3202  C   THR A 210       5.408  16.423  -1.226  1.00  0.00           C  
ATOM   3203  O   THR A 210       4.583  17.305  -1.451  1.00  0.00           O  
ATOM   3204  CB  THR A 210       4.844  14.582  -2.830  1.00  0.00           C  
ATOM   3205  CG2 THR A 210       6.166  14.616  -3.595  1.00  0.00           C  
ATOM   3206  OG1 THR A 210       4.350  13.266  -2.946  1.00  0.00           O  
ATOM   3207  H   THR A 210       2.968  15.244  -0.872  1.00  0.00           H  
ATOM   3208  HA  THR A 210       5.825  14.350  -0.952  1.00  0.00           H  
ATOM   3209  HB  THR A 210       4.137  15.264  -3.302  1.00  0.00           H  
ATOM   3210  HG1 THR A 210       4.347  13.087  -3.889  1.00  0.00           H  
ATOM   3211 HG21 THR A 210       6.895  13.958  -3.125  1.00  0.00           H  
ATOM   3212 HG22 THR A 210       6.558  15.633  -3.620  1.00  0.00           H  
ATOM   3213 HG23 THR A 210       6.007  14.301  -4.626  1.00  0.00           H  
ATOM   3214  N   GLU A 211       6.656  16.674  -0.851  1.00  0.00           N  
ATOM   3215  CA  GLU A 211       7.276  17.997  -0.884  1.00  0.00           C  
ATOM   3216  C   GLU A 211       8.103  18.123  -2.170  1.00  0.00           C  
ATOM   3217  O   GLU A 211       9.180  17.523  -2.297  1.00  0.00           O  
ATOM   3218  CB  GLU A 211       8.107  18.181   0.391  1.00  0.00           C  
ATOM   3219  CG  GLU A 211       8.744  19.574   0.508  1.00  0.00           C  
ATOM   3220  CD  GLU A 211       9.617  19.717   1.766  1.00  0.00           C  
ATOM   3221  OE1 GLU A 211      10.365  20.715   1.841  1.00  0.00           O  
ATOM   3222  OE2 GLU A 211       9.544  18.832   2.656  1.00  0.00           O1-
ATOM   3223  H   GLU A 211       7.262  15.896  -0.633  1.00  0.00           H  
ATOM   3224  HA  GLU A 211       6.509  18.770  -0.894  1.00  0.00           H  
ATOM   3225  HB2 GLU A 211       8.891  17.423   0.417  1.00  0.00           H  
ATOM   3226  HB3 GLU A 211       7.452  18.023   1.248  1.00  0.00           H  
ATOM   3227  HG2 GLU A 211       9.362  19.753  -0.372  1.00  0.00           H  
ATOM   3228  HG3 GLU A 211       7.949  20.319   0.529  1.00  0.00           H  
ATOM   3229  N   GLU A 212       7.572  18.871  -3.138  1.00  0.00           N  
ATOM   3230  CA  GLU A 212       8.285  19.220  -4.368  1.00  0.00           C  
ATOM   3231  C   GLU A 212       9.518  20.069  -4.042  1.00  0.00           C  
ATOM   3232  O   GLU A 212       9.508  20.910  -3.144  1.00  0.00           O  
ATOM   3233  CB  GLU A 212       7.372  19.962  -5.356  1.00  0.00           C  
ATOM   3234  CG  GLU A 212       6.224  19.075  -5.865  1.00  0.00           C  
ATOM   3235  CD  GLU A 212       5.413  19.723  -7.000  1.00  0.00           C  
ATOM   3236  OE1 GLU A 212       4.674  18.967  -7.673  1.00  0.00           O  
ATOM   3237  OE2 GLU A 212       5.508  20.958  -7.180  1.00  0.00           O1-
ATOM   3238  H   GLU A 212       6.676  19.313  -2.988  1.00  0.00           H  
ATOM   3239  HA  GLU A 212       8.621  18.303  -4.852  1.00  0.00           H  
ATOM   3240  HB2 GLU A 212       6.965  20.851  -4.875  1.00  0.00           H  
ATOM   3241  HB3 GLU A 212       7.976  20.270  -6.210  1.00  0.00           H  
ATOM   3242  HG2 GLU A 212       6.646  18.137  -6.223  1.00  0.00           H  
ATOM   3243  HG3 GLU A 212       5.555  18.847  -5.033  1.00  0.00           H  
ATOM   3244  N   ASN A 213      10.617  19.822  -4.751  1.00  0.00           N  
ATOM   3245  CA  ASN A 213      11.896  20.481  -4.509  1.00  0.00           C  
ATOM   3246  C   ASN A 213      12.741  20.504  -5.789  1.00  0.00           C  
ATOM   3247  O   ASN A 213      12.483  19.751  -6.720  1.00  0.00           O  
ATOM   3248  CB  ASN A 213      12.619  19.765  -3.352  1.00  0.00           C  
ATOM   3249  CG  ASN A 213      12.902  18.313  -3.667  1.00  0.00           C  
ATOM   3250  ND2 ASN A 213      12.233  17.388  -3.028  1.00  0.00           N  
ATOM   3251  OD1 ASN A 213      13.722  17.994  -4.505  1.00  0.00           O  
ATOM   3252  H   ASN A 213      10.551  19.217  -5.558  1.00  0.00           H  
ATOM   3253  HA  ASN A 213      11.707  21.515  -4.219  1.00  0.00           H  
ATOM   3254  HB2 ASN A 213      12.004  19.831  -2.454  1.00  0.00           H  
ATOM   3255  HB3 ASN A 213      13.566  20.261  -3.142  1.00  0.00           H  
ATOM   3256 HD21 ASN A 213      11.420  17.666  -2.496  1.00  0.00           H  
ATOM   3257 HD22 ASN A 213      12.388  16.443  -3.350  1.00  0.00           H  
ATOM   3258  N   LEU A 214      13.791  21.327  -5.812  1.00  0.00           N  
ATOM   3259  CA  LEU A 214      14.682  21.500  -6.970  1.00  0.00           C  
ATOM   3260  C   LEU A 214      15.972  20.662  -6.858  1.00  0.00           C  
ATOM   3261  O   LEU A 214      17.048  21.091  -7.285  1.00  0.00           O  
ATOM   3262  CB  LEU A 214      14.953  23.001  -7.192  1.00  0.00           C  
ATOM   3263  CG  LEU A 214      13.700  23.890  -7.313  1.00  0.00           C  
ATOM   3264  CD1 LEU A 214      14.138  25.344  -7.454  1.00  0.00           C  
ATOM   3265  CD2 LEU A 214      12.820  23.533  -8.511  1.00  0.00           C  
ATOM   3266  H   LEU A 214      13.942  21.920  -5.009  1.00  0.00           H  
ATOM   3267  HA  LEU A 214      14.172  21.125  -7.857  1.00  0.00           H  
ATOM   3268  HB2 LEU A 214      15.541  23.114  -8.103  1.00  0.00           H  
ATOM   3269  HB3 LEU A 214      15.556  23.366  -6.360  1.00  0.00           H  
ATOM   3270  HG  LEU A 214      13.105  23.807  -6.403  1.00  0.00           H  
ATOM   3271 HD11 LEU A 214      14.716  25.651  -6.583  1.00  0.00           H  
ATOM   3272 HD12 LEU A 214      14.746  25.467  -8.351  1.00  0.00           H  
ATOM   3273 HD13 LEU A 214      13.263  25.989  -7.539  1.00  0.00           H  
ATOM   3274 HD21 LEU A 214      11.933  24.165  -8.509  1.00  0.00           H  
ATOM   3275 HD22 LEU A 214      12.493  22.494  -8.452  1.00  0.00           H  
ATOM   3276 HD23 LEU A 214      13.365  23.701  -9.439  1.00  0.00           H  
ATOM   3277  N   LEU A 215      15.900  19.487  -6.223  1.00  0.00           N  
ATOM   3278  CA  LEU A 215      17.032  18.560  -6.153  1.00  0.00           C  
ATOM   3279  C   LEU A 215      17.250  17.855  -7.507  1.00  0.00           C  
ATOM   3280  O   LEU A 215      16.329  17.800  -8.318  1.00  0.00           O  
ATOM   3281  CB  LEU A 215      16.821  17.547  -5.012  1.00  0.00           C  
ATOM   3282  CG  LEU A 215      16.741  18.171  -3.604  1.00  0.00           C  
ATOM   3283  CD1 LEU A 215      16.445  17.075  -2.578  1.00  0.00           C  
ATOM   3284  CD2 LEU A 215      18.048  18.859  -3.202  1.00  0.00           C  
ATOM   3285  H   LEU A 215      14.991  19.144  -5.948  1.00  0.00           H  
ATOM   3286  HA  LEU A 215      17.927  19.146  -5.942  1.00  0.00           H  
ATOM   3287  HB2 LEU A 215      17.636  16.824  -5.015  1.00  0.00           H  
ATOM   3288  HB3 LEU A 215      15.906  16.990  -5.216  1.00  0.00           H  
ATOM   3289  HG  LEU A 215      15.943  18.912  -3.561  1.00  0.00           H  
ATOM   3290 HD11 LEU A 215      16.344  17.519  -1.587  1.00  0.00           H  
ATOM   3291 HD12 LEU A 215      17.245  16.335  -2.574  1.00  0.00           H  
ATOM   3292 HD13 LEU A 215      15.503  16.591  -2.838  1.00  0.00           H  
ATOM   3293 HD21 LEU A 215      18.882  18.161  -3.286  1.00  0.00           H  
ATOM   3294 HD22 LEU A 215      18.221  19.726  -3.839  1.00  0.00           H  
ATOM   3295 HD23 LEU A 215      17.971  19.209  -2.172  1.00  0.00           H  
ATOM   3296  N   PRO A 216      18.445  17.286  -7.766  1.00  0.00           N  
ATOM   3297  CA  PRO A 216      18.751  16.623  -9.038  1.00  0.00           C  
ATOM   3298  C   PRO A 216      17.735  15.558  -9.480  1.00  0.00           C  
ATOM   3299  O   PRO A 216      17.356  15.539 -10.644  1.00  0.00           O  
ATOM   3300  CB  PRO A 216      20.142  16.013  -8.833  1.00  0.00           C  
ATOM   3301  CG  PRO A 216      20.801  16.985  -7.860  1.00  0.00           C  
ATOM   3302  CD  PRO A 216      19.644  17.358  -6.938  1.00  0.00           C  
ATOM   3303  HA  PRO A 216      18.807  17.381  -9.818  1.00  0.00           H  
ATOM   3304  HB2 PRO A 216      20.061  15.031  -8.366  1.00  0.00           H  
ATOM   3305  HB3 PRO A 216      20.700  15.941  -9.766  1.00  0.00           H  
ATOM   3306  HG2 PRO A 216      21.622  16.521  -7.314  1.00  0.00           H  
ATOM   3307  HG3 PRO A 216      21.144  17.869  -8.400  1.00  0.00           H  
ATOM   3308  HD2 PRO A 216      19.575  16.629  -6.131  1.00  0.00           H  
ATOM   3309  HD3 PRO A 216      19.803  18.359  -6.536  1.00  0.00           H  
ATOM   3310  N   ASP A 217      17.254  14.723  -8.551  1.00  0.00           N  
ATOM   3311  CA  ASP A 217      16.269  13.660  -8.829  1.00  0.00           C  
ATOM   3312  C   ASP A 217      14.866  14.198  -9.184  1.00  0.00           C  
ATOM   3313  O   ASP A 217      14.022  13.437  -9.651  1.00  0.00           O  
ATOM   3314  CB  ASP A 217      16.160  12.721  -7.609  1.00  0.00           C  
ATOM   3315  CG  ASP A 217      17.282  11.688  -7.440  1.00  0.00           C  
ATOM   3316  OD1 ASP A 217      18.050  11.393  -8.377  1.00  0.00           O  
ATOM   3317  OD2 ASP A 217      17.340  11.077  -6.344  1.00  0.00           O1-
ATOM   3318  H   ASP A 217      17.602  14.799  -7.606  1.00  0.00           H  
ATOM   3319  HA  ASP A 217      16.603  13.079  -9.689  1.00  0.00           H  
ATOM   3320  HB2 ASP A 217      16.089  13.325  -6.705  1.00  0.00           H  
ATOM   3321  HB3 ASP A 217      15.232  12.155  -7.689  1.00  0.00           H  
ATOM   3322  N   SER A 218      14.603  15.492  -8.975  1.00  0.00           N  
ATOM   3323  CA  SER A 218      13.337  16.138  -9.351  1.00  0.00           C  
ATOM   3324  C   SER A 218      13.323  16.628 -10.799  1.00  0.00           C  
ATOM   3325  O   SER A 218      12.358  17.252 -11.235  1.00  0.00           O  
ATOM   3326  CB  SER A 218      13.004  17.296  -8.412  1.00  0.00           C  
ATOM   3327  OG  SER A 218      13.023  16.881  -7.058  1.00  0.00           O  
ATOM   3328  H   SER A 218      15.325  16.090  -8.599  1.00  0.00           H  
ATOM   3329  HA  SER A 218      12.538  15.402  -9.259  1.00  0.00           H  
ATOM   3330  HB2 SER A 218      13.728  18.097  -8.555  1.00  0.00           H  
ATOM   3331  HB3 SER A 218      12.011  17.680  -8.650  1.00  0.00           H  
ATOM   3332  HG  SER A 218      12.868  17.677  -6.545  1.00  0.00           H  
ATOM   3333  N   PHE A 219      14.385  16.362 -11.562  1.00  0.00           N  
ATOM   3334  CA  PHE A 219      14.496  16.739 -12.963  1.00  0.00           C  
ATOM   3335  C   PHE A 219      14.752  15.523 -13.846  1.00  0.00           C  
ATOM   3336  O   PHE A 219      15.535  14.635 -13.520  1.00  0.00           O  
ATOM   3337  CB  PHE A 219      15.612  17.770 -13.138  1.00  0.00           C  
ATOM   3338  CG  PHE A 219      15.331  19.109 -12.492  1.00  0.00           C  
ATOM   3339  CD1 PHE A 219      14.459  20.017 -13.118  1.00  0.00           C  
ATOM   3340  CD2 PHE A 219      15.927  19.448 -11.264  1.00  0.00           C  
ATOM   3341  CE1 PHE A 219      14.174  21.254 -12.519  1.00  0.00           C  
ATOM   3342  CE2 PHE A 219      15.667  20.699 -10.677  1.00  0.00           C  
ATOM   3343  CZ  PHE A 219      14.793  21.603 -11.307  1.00  0.00           C  
ATOM   3344  H   PHE A 219      15.144  15.828 -11.164  1.00  0.00           H  
ATOM   3345  HA  PHE A 219      13.564  17.197 -13.293  1.00  0.00           H  
ATOM   3346  HB2 PHE A 219      16.526  17.346 -12.721  1.00  0.00           H  
ATOM   3347  HB3 PHE A 219      15.776  17.934 -14.203  1.00  0.00           H  
ATOM   3348  HD1 PHE A 219      13.992  19.757 -14.057  1.00  0.00           H  
ATOM   3349  HD2 PHE A 219      16.575  18.740 -10.768  1.00  0.00           H  
ATOM   3350  HE1 PHE A 219      13.478  21.929 -12.994  1.00  0.00           H  
ATOM   3351  HE2 PHE A 219      16.129  20.959  -9.736  1.00  0.00           H  
ATOM   3352  HZ  PHE A 219      14.593  22.564 -10.858  1.00  0.00           H  
ATOM   3353  N   VAL A 220      14.147  15.537 -15.029  1.00  0.00           N  
ATOM   3354  CA  VAL A 220      14.456  14.616 -16.122  1.00  0.00           C  
ATOM   3355  C   VAL A 220      15.162  15.392 -17.225  1.00  0.00           C  
ATOM   3356  O   VAL A 220      14.590  16.292 -17.836  1.00  0.00           O  
ATOM   3357  CB  VAL A 220      13.203  13.867 -16.620  1.00  0.00           C  
ATOM   3358  CG1 VAL A 220      12.807  12.781 -15.620  1.00  0.00           C  
ATOM   3359  CG2 VAL A 220      11.989  14.758 -16.903  1.00  0.00           C  
ATOM   3360  H   VAL A 220      13.517  16.301 -15.225  1.00  0.00           H  
ATOM   3361  HA  VAL A 220      15.152  13.859 -15.763  1.00  0.00           H  
ATOM   3362  HB  VAL A 220      13.455  13.365 -17.554  1.00  0.00           H  
ATOM   3363 HG11 VAL A 220      12.544  13.221 -14.658  1.00  0.00           H  
ATOM   3364 HG12 VAL A 220      13.636  12.090 -15.462  1.00  0.00           H  
ATOM   3365 HG13 VAL A 220      11.955  12.212 -15.994  1.00  0.00           H  
ATOM   3366 HG21 VAL A 220      11.140  14.145 -17.205  1.00  0.00           H  
ATOM   3367 HG22 VAL A 220      12.221  15.443 -17.718  1.00  0.00           H  
ATOM   3368 HG23 VAL A 220      11.703  15.317 -16.013  1.00  0.00           H  
ATOM   3369  N   CYS A 221      16.420  15.043 -17.490  1.00  0.00           N  
ATOM   3370  CA  CYS A 221      17.208  15.658 -18.554  1.00  0.00           C  
ATOM   3371  C   CYS A 221      17.368  14.705 -19.734  1.00  0.00           C  
ATOM   3372  O   CYS A 221      17.590  13.503 -19.558  1.00  0.00           O  
ATOM   3373  CB  CYS A 221      18.559  16.119 -18.015  1.00  0.00           C  
ATOM   3374  SG  CYS A 221      18.507  17.326 -16.673  1.00  0.00           S  
ATOM   3375  H   CYS A 221      16.868  14.357 -16.898  1.00  0.00           H  
ATOM   3376  HA  CYS A 221      16.692  16.546 -18.916  1.00  0.00           H  
ATOM   3377  HB2 CYS A 221      19.089  15.244 -17.638  1.00  0.00           H  
ATOM   3378  HB3 CYS A 221      19.142  16.545 -18.832  1.00  0.00           H  
ATOM   3379  N   PHE A 222      17.268  15.230 -20.949  1.00  0.00           N  
ATOM   3380  CA  PHE A 222      17.461  14.460 -22.169  1.00  0.00           C  
ATOM   3381  C   PHE A 222      18.238  15.243 -23.221  1.00  0.00           C  
ATOM   3382  O   PHE A 222      18.203  16.470 -23.278  1.00  0.00           O  
ATOM   3383  CB  PHE A 222      16.106  13.970 -22.703  1.00  0.00           C  
ATOM   3384  CG  PHE A 222      15.131  15.074 -23.073  1.00  0.00           C  
ATOM   3385  CD1 PHE A 222      14.188  15.535 -22.134  1.00  0.00           C  
ATOM   3386  CD2 PHE A 222      15.180  15.658 -24.353  1.00  0.00           C  
ATOM   3387  CE1 PHE A 222      13.294  16.562 -22.479  1.00  0.00           C  
ATOM   3388  CE2 PHE A 222      14.280  16.679 -24.702  1.00  0.00           C  
ATOM   3389  CZ  PHE A 222      13.335  17.131 -23.764  1.00  0.00           C  
ATOM   3390  H   PHE A 222      17.047  16.212 -21.040  1.00  0.00           H  
ATOM   3391  HA  PHE A 222      18.063  13.583 -21.929  1.00  0.00           H  
ATOM   3392  HB2 PHE A 222      15.654  13.339 -21.939  1.00  0.00           H  
ATOM   3393  HB3 PHE A 222      16.277  13.343 -23.578  1.00  0.00           H  
ATOM   3394  HD1 PHE A 222      14.157  15.120 -21.137  1.00  0.00           H  
ATOM   3395  HD2 PHE A 222      15.932  15.342 -25.061  1.00  0.00           H  
ATOM   3396  HE1 PHE A 222      12.578  16.916 -21.752  1.00  0.00           H  
ATOM   3397  HE2 PHE A 222      14.329  17.129 -25.682  1.00  0.00           H  
ATOM   3398  HZ  PHE A 222      12.653  17.928 -24.021  1.00  0.00           H  
ATOM   3399  N   GLU A 223      18.911  14.501 -24.089  1.00  0.00           N  
ATOM   3400  CA  GLU A 223      19.517  15.012 -25.316  1.00  0.00           C  
ATOM   3401  C   GLU A 223      18.966  14.247 -26.524  1.00  0.00           C  
ATOM   3402  O   GLU A 223      18.416  13.146 -26.392  1.00  0.00           O  
ATOM   3403  CB  GLU A 223      21.049  14.942 -25.234  1.00  0.00           C  
ATOM   3404  CG  GLU A 223      21.576  13.507 -25.116  1.00  0.00           C  
ATOM   3405  CD  GLU A 223      23.098  13.412 -25.224  1.00  0.00           C  
ATOM   3406  OE1 GLU A 223      23.585  12.271 -25.383  1.00  0.00           O  
ATOM   3407  OE2 GLU A 223      23.827  14.426 -25.186  1.00  0.00           O1-
ATOM   3408  H   GLU A 223      18.905  13.500 -23.961  1.00  0.00           H  
ATOM   3409  HA  GLU A 223      19.253  16.061 -25.449  1.00  0.00           H  
ATOM   3410  HB2 GLU A 223      21.460  15.397 -26.136  1.00  0.00           H  
ATOM   3411  HB3 GLU A 223      21.384  15.518 -24.372  1.00  0.00           H  
ATOM   3412  HG2 GLU A 223      21.149  12.902 -25.916  1.00  0.00           H  
ATOM   3413  HG3 GLU A 223      21.260  13.081 -24.163  1.00  0.00           H  
ATOM   3414  N   HIS A 224      19.116  14.815 -27.718  1.00  0.00           N  
ATOM   3415  CA  HIS A 224      18.800  14.091 -28.944  1.00  0.00           C  
ATOM   3416  C   HIS A 224      20.018  13.261 -29.369  1.00  0.00           C  
ATOM   3417  O   HIS A 224      21.126  13.783 -29.499  1.00  0.00           O  
ATOM   3418  CB  HIS A 224      18.340  15.066 -30.035  1.00  0.00           C  
ATOM   3419  CG  HIS A 224      17.060  15.820 -29.761  1.00  0.00           C  
ATOM   3420  CD2 HIS A 224      16.298  15.818 -28.621  1.00  0.00           C  
ATOM   3421  ND1 HIS A 224      16.456  16.685 -30.642  1.00  0.00           N  
ATOM   3422  CE1 HIS A 224      15.354  17.182 -30.055  1.00  0.00           C  
ATOM   3423  NE2 HIS A 224      15.208  16.667 -28.829  1.00  0.00           N  
ATOM   3424  H   HIS A 224      19.592  15.703 -27.793  1.00  0.00           H  
ATOM   3425  HA  HIS A 224      17.977  13.401 -28.759  1.00  0.00           H  
ATOM   3426  HB2 HIS A 224      18.208  14.505 -30.960  1.00  0.00           H  
ATOM   3427  HB3 HIS A 224      19.116  15.812 -30.205  1.00  0.00           H  
ATOM   3428  HD1 HIS A 224      16.833  16.976 -31.533  1.00  0.00           H  
ATOM   3429  HD2 HIS A 224      16.496  15.260 -27.717  1.00  0.00           H  
ATOM   3430  HE1 HIS A 224      14.690  17.915 -30.488  1.00  0.00           H  
ATOM   3431  N   LYS A 225      19.833  11.964 -29.639  1.00  0.00           N  
ATOM   3432  CA  LYS A 225      20.901  11.157 -30.246  1.00  0.00           C  
ATOM   3433  C   LYS A 225      21.243  11.724 -31.630  1.00  0.00           C  
ATOM   3434  O   LYS A 225      20.352  11.969 -32.439  1.00  0.00           O  
ATOM   3435  CB  LYS A 225      20.510   9.676 -30.339  1.00  0.00           C  
ATOM   3436  CG  LYS A 225      20.345   8.997 -28.974  1.00  0.00           C  
ATOM   3437  CD  LYS A 225      20.220   7.477 -29.154  1.00  0.00           C  
ATOM   3438  CE  LYS A 225      20.089   6.775 -27.800  1.00  0.00           C  
ATOM   3439  NZ  LYS A 225      19.959   5.310 -27.971  1.00  0.00           N1+
ATOM   3440  H   LYS A 225      18.911  11.567 -29.534  1.00  0.00           H  
ATOM   3441  HA  LYS A 225      21.794  11.247 -29.626  1.00  0.00           H  
ATOM   3442  HB2 LYS A 225      19.589   9.574 -30.914  1.00  0.00           H  
ATOM   3443  HB3 LYS A 225      21.309   9.161 -30.871  1.00  0.00           H  
ATOM   3444  HG2 LYS A 225      19.454   9.383 -28.480  1.00  0.00           H  
ATOM   3445  HG3 LYS A 225      21.220   9.212 -28.360  1.00  0.00           H  
ATOM   3446  HD2 LYS A 225      21.104   7.103 -29.668  1.00  0.00           H  
ATOM   3447  HD3 LYS A 225      19.344   7.256 -29.762  1.00  0.00           H  
ATOM   3448  HE2 LYS A 225      19.202   7.160 -27.298  1.00  0.00           H  
ATOM   3449  HE3 LYS A 225      20.962   7.012 -27.191  1.00  0.00           H  
ATOM   3450  HZ1 LYS A 225      20.698   4.914 -28.535  1.00  0.00           H  
ATOM   3451  HZ2 LYS A 225      19.087   5.122 -28.446  1.00  0.00           H  
ATOM   3452  HZ3 LYS A 225      19.872   4.832 -27.085  1.00  0.00           H  
ATOM   3453  N   GLY A 226      22.530  11.928 -31.901  1.00  0.00           N  
ATOM   3454  CA  GLY A 226      23.040  12.584 -33.110  1.00  0.00           C  
ATOM   3455  C   GLY A 226      23.059  14.117 -33.042  1.00  0.00           C  
ATOM   3456  O   GLY A 226      23.343  14.762 -34.048  1.00  0.00           O  
ATOM   3457  H   GLY A 226      23.215  11.744 -31.182  1.00  0.00           H  
ATOM   3458  HA2 GLY A 226      24.063  12.251 -33.283  1.00  0.00           H  
ATOM   3459  HA3 GLY A 226      22.438  12.290 -33.970  1.00  0.00           H  
ATOM   3460  N   GLN A 227      22.733  14.731 -31.896  1.00  0.00           N  
ATOM   3461  CA  GLN A 227      22.758  16.188 -31.751  1.00  0.00           C  
ATOM   3462  C   GLN A 227      24.178  16.733 -31.907  1.00  0.00           C  
ATOM   3463  O   GLN A 227      25.131  16.200 -31.339  1.00  0.00           O  
ATOM   3464  CB  GLN A 227      22.149  16.581 -30.400  1.00  0.00           C  
ATOM   3465  CG  GLN A 227      21.989  18.093 -30.170  1.00  0.00           C  
ATOM   3466  CD  GLN A 227      21.126  18.411 -28.946  1.00  0.00           C  
ATOM   3467  NE2 GLN A 227      21.110  19.645 -28.496  1.00  0.00           N  
ATOM   3468  OE1 GLN A 227      20.430  17.571 -28.395  1.00  0.00           O  
ATOM   3469  H   GLN A 227      22.488  14.178 -31.088  1.00  0.00           H  
ATOM   3470  HA  GLN A 227      22.138  16.613 -32.540  1.00  0.00           H  
ATOM   3471  HB2 GLN A 227      22.743  16.157 -29.590  1.00  0.00           H  
ATOM   3472  HB3 GLN A 227      21.156  16.133 -30.369  1.00  0.00           H  
ATOM   3473  HG2 GLN A 227      22.973  18.542 -30.029  1.00  0.00           H  
ATOM   3474  HG3 GLN A 227      21.521  18.549 -31.043  1.00  0.00           H  
ATOM   3475 HE21 GLN A 227      20.625  19.780 -27.620  1.00  0.00           H  
ATOM   3476 HE22 GLN A 227      21.743  20.352 -28.838  1.00  0.00           H  
ATOM   3477  N   TYR A 228      24.317  17.846 -32.632  1.00  0.00           N  
ATOM   3478  CA  TYR A 228      25.589  18.554 -32.743  1.00  0.00           C  
ATOM   3479  C   TYR A 228      26.088  18.963 -31.347  1.00  0.00           C  
ATOM   3480  O   TYR A 228      25.405  19.697 -30.633  1.00  0.00           O  
ATOM   3481  CB  TYR A 228      25.414  19.762 -33.673  1.00  0.00           C  
ATOM   3482  CG  TYR A 228      26.692  20.537 -33.929  1.00  0.00           C  
ATOM   3483  CD1 TYR A 228      26.813  21.872 -33.495  1.00  0.00           C  
ATOM   3484  CD2 TYR A 228      27.754  19.925 -34.624  1.00  0.00           C  
ATOM   3485  CE1 TYR A 228      27.983  22.604 -33.777  1.00  0.00           C  
ATOM   3486  CE2 TYR A 228      28.938  20.641 -34.876  1.00  0.00           C  
ATOM   3487  CZ  TYR A 228      29.049  21.985 -34.465  1.00  0.00           C  
ATOM   3488  OH  TYR A 228      30.180  22.685 -34.741  1.00  0.00           O  
ATOM   3489  H   TYR A 228      23.506  18.230 -33.096  1.00  0.00           H  
ATOM   3490  HA  TYR A 228      26.315  17.877 -33.192  1.00  0.00           H  
ATOM   3491  HB2 TYR A 228      24.664  20.430 -33.250  1.00  0.00           H  
ATOM   3492  HB3 TYR A 228      25.036  19.413 -34.635  1.00  0.00           H  
ATOM   3493  HD1 TYR A 228      25.989  22.341 -32.977  1.00  0.00           H  
ATOM   3494  HD2 TYR A 228      27.662  18.907 -34.972  1.00  0.00           H  
ATOM   3495  HE1 TYR A 228      28.049  23.644 -33.490  1.00  0.00           H  
ATOM   3496  HE2 TYR A 228      29.755  20.178 -35.409  1.00  0.00           H  
ATOM   3497  HH  TYR A 228      30.045  23.635 -34.706  1.00  0.00           H  
ATOM   3498  N   LYS A 229      27.273  18.464 -30.962  1.00  0.00           N  
ATOM   3499  CA  LYS A 229      27.874  18.552 -29.612  1.00  0.00           C  
ATOM   3500  C   LYS A 229      27.142  17.776 -28.500  1.00  0.00           C  
ATOM   3501  O   LYS A 229      27.485  17.955 -27.332  1.00  0.00           O  
ATOM   3502  CB  LYS A 229      28.145  20.017 -29.204  1.00  0.00           C  
ATOM   3503  CG  LYS A 229      28.972  20.807 -30.226  1.00  0.00           C  
ATOM   3504  CD  LYS A 229      29.213  22.237 -29.728  1.00  0.00           C  
ATOM   3505  CE  LYS A 229      30.114  22.966 -30.728  1.00  0.00           C  
ATOM   3506  NZ  LYS A 229      30.433  24.344 -30.282  1.00  0.00           N1+
ATOM   3507  H   LYS A 229      27.724  17.839 -31.616  1.00  0.00           H  
ATOM   3508  HA  LYS A 229      28.840  18.053 -29.676  1.00  0.00           H  
ATOM   3509  HB2 LYS A 229      28.692  20.016 -28.261  1.00  0.00           H  
ATOM   3510  HB3 LYS A 229      27.198  20.528 -29.035  1.00  0.00           H  
ATOM   3511  HG2 LYS A 229      29.930  20.306 -30.371  1.00  0.00           H  
ATOM   3512  HG3 LYS A 229      28.448  20.850 -31.180  1.00  0.00           H  
ATOM   3513  HD2 LYS A 229      28.256  22.751 -29.641  1.00  0.00           H  
ATOM   3514  HD3 LYS A 229      29.698  22.200 -28.753  1.00  0.00           H  
ATOM   3515  HE2 LYS A 229      31.032  22.390 -30.847  1.00  0.00           H  
ATOM   3516  HE3 LYS A 229      29.615  22.981 -31.697  1.00  0.00           H  
ATOM   3517  HZ1 LYS A 229      30.902  24.323 -29.387  1.00  0.00           H  
ATOM   3518  HZ2 LYS A 229      31.048  24.788 -30.949  1.00  0.00           H  
ATOM   3519  HZ3 LYS A 229      29.588  24.894 -30.206  1.00  0.00           H  
ATOM   3520  N   GLY A 230      26.166  16.927 -28.813  1.00  0.00           N  
ATOM   3521  CA  GLY A 230      25.598  15.965 -27.857  1.00  0.00           C  
ATOM   3522  C   GLY A 230      26.632  14.921 -27.422  1.00  0.00           C  
ATOM   3523  O   GLY A 230      27.740  14.872 -27.954  1.00  0.00           O  
ATOM   3524  H   GLY A 230      25.946  16.786 -29.788  1.00  0.00           H  
ATOM   3525  HA2 GLY A 230      25.226  16.484 -26.974  1.00  0.00           H  
ATOM   3526  HA3 GLY A 230      24.759  15.444 -28.318  1.00  0.00           H  
ATOM   3527  N   THR A 231      26.305  14.068 -26.449  1.00  0.00           N  
ATOM   3528  CA  THR A 231      27.231  12.991 -26.040  1.00  0.00           C  
ATOM   3529  C   THR A 231      27.351  11.874 -27.078  1.00  0.00           C  
ATOM   3530  O   THR A 231      28.297  11.092 -27.029  1.00  0.00           O  
ATOM   3531  CB  THR A 231      26.918  12.386 -24.664  1.00  0.00           C  
ATOM   3532  CG2 THR A 231      26.708  13.425 -23.563  1.00  0.00           C  
ATOM   3533  OG1 THR A 231      25.840  11.477 -24.686  1.00  0.00           O  
ATOM   3534  H   THR A 231      25.403  14.146 -26.002  1.00  0.00           H  
ATOM   3535  HA  THR A 231      28.228  13.427 -25.966  1.00  0.00           H  
ATOM   3536  HB  THR A 231      27.795  11.807 -24.377  1.00  0.00           H  
ATOM   3537  HG1 THR A 231      25.040  11.953 -24.925  1.00  0.00           H  
ATOM   3538 HG21 THR A 231      27.549  14.119 -23.544  1.00  0.00           H  
ATOM   3539 HG22 THR A 231      25.788  13.984 -23.732  1.00  0.00           H  
ATOM   3540 HG23 THR A 231      26.638  12.924 -22.599  1.00  0.00           H  
ATOM   3541  N   MET A 232      26.408  11.797 -28.020  1.00  0.00           N  
ATOM   3542  CA  MET A 232      26.471  10.936 -29.200  1.00  0.00           C  
ATOM   3543  C   MET A 232      26.177  11.780 -30.436  1.00  0.00           C  
ATOM   3544  O   MET A 232      25.015  12.020 -30.746  1.00  0.00           O  
ATOM   3545  CB  MET A 232      25.466   9.781 -29.074  1.00  0.00           C  
ATOM   3546  CG  MET A 232      25.843   8.809 -27.956  1.00  0.00           C  
ATOM   3547  SD  MET A 232      24.731   7.382 -27.789  1.00  0.00           S  
ATOM   3548  CE  MET A 232      25.175   6.471 -29.300  1.00  0.00           C  
ATOM   3549  H   MET A 232      25.650  12.462 -27.968  1.00  0.00           H  
ATOM   3550  HA  MET A 232      27.474  10.520 -29.309  1.00  0.00           H  
ATOM   3551  HB2 MET A 232      25.447   9.242 -30.022  1.00  0.00           H  
ATOM   3552  HB3 MET A 232      24.469  10.177 -28.882  1.00  0.00           H  
ATOM   3553  HG2 MET A 232      25.843   9.360 -27.015  1.00  0.00           H  
ATOM   3554  HG3 MET A 232      26.856   8.447 -28.130  1.00  0.00           H  
ATOM   3555  HE1 MET A 232      24.888   7.042 -30.183  1.00  0.00           H  
ATOM   3556  HE2 MET A 232      26.249   6.293 -29.322  1.00  0.00           H  
ATOM   3557  HE3 MET A 232      24.655   5.513 -29.315  1.00  0.00           H  
ATOM   3558  N   ASP A 233      27.217  12.230 -31.126  1.00  0.00           N  
ATOM   3559  CA  ASP A 233      27.147  13.076 -32.325  1.00  0.00           C  
ATOM   3560  C   ASP A 233      27.175  12.275 -33.640  1.00  0.00           C  
ATOM   3561  O   ASP A 233      26.927  12.824 -34.713  1.00  0.00           O  
ATOM   3562  CB  ASP A 233      28.284  14.108 -32.264  1.00  0.00           C  
ATOM   3563  CG  ASP A 233      29.693  13.499 -32.224  1.00  0.00           C  
ATOM   3564  OD1 ASP A 233      29.809  12.255 -32.104  1.00  0.00           O  
ATOM   3565  OD2 ASP A 233      30.644  14.308 -32.265  1.00  0.00           O1-
ATOM   3566  H   ASP A 233      28.154  12.002 -30.829  1.00  0.00           H  
ATOM   3567  HA  ASP A 233      26.208  13.629 -32.316  1.00  0.00           H  
ATOM   3568  HB2 ASP A 233      28.145  14.721 -31.373  1.00  0.00           H  
ATOM   3569  HB3 ASP A 233      28.205  14.766 -33.129  1.00  0.00           H  
ATOM   3570  N   SER A 234      27.410  10.960 -33.573  1.00  0.00           N  
ATOM   3571  CA  SER A 234      27.315  10.060 -34.727  1.00  0.00           C  
ATOM   3572  C   SER A 234      25.922  10.133 -35.361  1.00  0.00           C  
ATOM   3573  O   SER A 234      24.920   9.993 -34.652  1.00  0.00           O  
ATOM   3574  CB  SER A 234      27.624   8.619 -34.308  1.00  0.00           C  
ATOM   3575  OG  SER A 234      26.677   8.189 -33.347  1.00  0.00           O  
ATOM   3576  H   SER A 234      27.766  10.606 -32.696  1.00  0.00           H  
ATOM   3577  HA  SER A 234      28.056  10.373 -35.463  1.00  0.00           H  
ATOM   3578  HB2 SER A 234      27.576   7.969 -35.182  1.00  0.00           H  
ATOM   3579  HB3 SER A 234      28.627   8.568 -33.883  1.00  0.00           H  
ATOM   3580  HG  SER A 234      26.018   8.885 -33.298  1.00  0.00           H  
ATOM   3581  N   GLY A 235      25.858  10.302 -36.685  1.00  0.00           N  
ATOM   3582  CA  GLY A 235      24.602  10.407 -37.428  1.00  0.00           C  
ATOM   3583  C   GLY A 235      23.651   9.244 -37.135  1.00  0.00           C  
ATOM   3584  O   GLY A 235      24.035   8.079 -37.221  1.00  0.00           O  
ATOM   3585  H   GLY A 235      26.723  10.440 -37.189  1.00  0.00           H  
ATOM   3586  HA2 GLY A 235      24.809  10.418 -38.498  1.00  0.00           H  
ATOM   3587  HA3 GLY A 235      24.118  11.346 -37.162  1.00  0.00           H  
ATOM   3588  N   GLN A 236      22.406   9.567 -36.780  1.00  0.00           N  
ATOM   3589  CA  GLN A 236      21.350   8.592 -36.513  1.00  0.00           C  
ATOM   3590  C   GLN A 236      20.241   8.720 -37.552  1.00  0.00           C  
ATOM   3591  O   GLN A 236      19.828   9.820 -37.914  1.00  0.00           O  
ATOM   3592  CB  GLN A 236      20.779   8.771 -35.097  1.00  0.00           C  
ATOM   3593  CG  GLN A 236      21.796   8.514 -33.978  1.00  0.00           C  
ATOM   3594  CD  GLN A 236      22.371   7.101 -33.999  1.00  0.00           C  
ATOM   3595  NE2 GLN A 236      23.675   6.949 -33.998  1.00  0.00           N  
ATOM   3596  OE1 GLN A 236      21.653   6.114 -34.018  1.00  0.00           O  
ATOM   3597  H   GLN A 236      22.158  10.545 -36.727  1.00  0.00           H  
ATOM   3598  HA  GLN A 236      21.756   7.583 -36.588  1.00  0.00           H  
ATOM   3599  HB2 GLN A 236      20.397   9.786 -34.991  1.00  0.00           H  
ATOM   3600  HB3 GLN A 236      19.941   8.086 -34.964  1.00  0.00           H  
ATOM   3601  HG2 GLN A 236      22.598   9.249 -34.037  1.00  0.00           H  
ATOM   3602  HG3 GLN A 236      21.290   8.653 -33.023  1.00  0.00           H  
ATOM   3603 HE21 GLN A 236      24.024   6.008 -34.094  1.00  0.00           H  
ATOM   3604 HE22 GLN A 236      24.274   7.753 -34.133  1.00  0.00           H  
ATOM   3605  N   THR A 237      19.708   7.585 -38.003  1.00  0.00           N  
ATOM   3606  CA  THR A 237      18.580   7.550 -38.945  1.00  0.00           C  
ATOM   3607  C   THR A 237      17.234   7.823 -38.271  1.00  0.00           C  
ATOM   3608  O   THR A 237      16.258   8.124 -38.953  1.00  0.00           O  
ATOM   3609  CB  THR A 237      18.518   6.191 -39.655  1.00  0.00           C  
ATOM   3610  CG2 THR A 237      19.729   5.954 -40.555  1.00  0.00           C  
ATOM   3611  OG1 THR A 237      18.486   5.154 -38.697  1.00  0.00           O  
ATOM   3612  H   THR A 237      20.105   6.704 -37.710  1.00  0.00           H  
ATOM   3613  HA  THR A 237      18.720   8.322 -39.701  1.00  0.00           H  
ATOM   3614  HB  THR A 237      17.618   6.141 -40.268  1.00  0.00           H  
ATOM   3615  HG1 THR A 237      17.575   5.045 -38.410  1.00  0.00           H  
ATOM   3616 HG21 THR A 237      19.805   6.756 -41.289  1.00  0.00           H  
ATOM   3617 HG22 THR A 237      19.610   5.006 -41.080  1.00  0.00           H  
ATOM   3618 HG23 THR A 237      20.644   5.918 -39.963  1.00  0.00           H  
ATOM   3619  N   LYS A 238      17.146   7.688 -36.939  1.00  0.00           N  
ATOM   3620  CA  LYS A 238      15.915   7.877 -36.158  1.00  0.00           C  
ATOM   3621  C   LYS A 238      16.096   8.990 -35.128  1.00  0.00           C  
ATOM   3622  O   LYS A 238      17.131   9.074 -34.476  1.00  0.00           O  
ATOM   3623  CB  LYS A 238      15.487   6.561 -35.487  1.00  0.00           C  
ATOM   3624  CG  LYS A 238      15.039   5.504 -36.510  1.00  0.00           C  
ATOM   3625  CD  LYS A 238      14.520   4.245 -35.803  1.00  0.00           C  
ATOM   3626  CE  LYS A 238      14.077   3.195 -36.829  1.00  0.00           C  
ATOM   3627  NZ  LYS A 238      13.582   1.964 -36.162  1.00  0.00           N1+
ATOM   3628  H   LYS A 238      18.000   7.514 -36.429  1.00  0.00           H  
ATOM   3629  HA  LYS A 238      15.116   8.193 -36.828  1.00  0.00           H  
ATOM   3630  HB2 LYS A 238      14.655   6.770 -34.815  1.00  0.00           H  
ATOM   3631  HB3 LYS A 238      16.312   6.171 -34.891  1.00  0.00           H  
ATOM   3632  HG2 LYS A 238      14.245   5.918 -37.131  1.00  0.00           H  
ATOM   3633  HG3 LYS A 238      15.880   5.233 -37.147  1.00  0.00           H  
ATOM   3634  HD2 LYS A 238      15.315   3.838 -35.178  1.00  0.00           H  
ATOM   3635  HD3 LYS A 238      13.678   4.516 -35.166  1.00  0.00           H  
ATOM   3636  HE2 LYS A 238      13.298   3.625 -37.457  1.00  0.00           H  
ATOM   3637  HE3 LYS A 238      14.928   2.956 -37.468  1.00  0.00           H  
ATOM   3638  HZ1 LYS A 238      14.303   1.572 -35.574  1.00  0.00           H  
ATOM   3639  HZ2 LYS A 238      12.783   2.174 -35.581  1.00  0.00           H  
ATOM   3640  HZ3 LYS A 238      13.314   1.270 -36.846  1.00  0.00           H  
ATOM   3641  N   ARG A 239      15.059   9.820 -34.971  1.00  0.00           N  
ATOM   3642  CA  ARG A 239      14.965  10.811 -33.891  1.00  0.00           C  
ATOM   3643  C   ARG A 239      14.704  10.067 -32.587  1.00  0.00           C  
ATOM   3644  O   ARG A 239      13.611   9.545 -32.393  1.00  0.00           O  
ATOM   3645  CB  ARG A 239      13.840  11.823 -34.165  1.00  0.00           C  
ATOM   3646  CG  ARG A 239      14.108  12.703 -35.392  1.00  0.00           C  
ATOM   3647  CD  ARG A 239      12.961  13.702 -35.571  1.00  0.00           C  
ATOM   3648  NE  ARG A 239      13.168  14.559 -36.754  1.00  0.00           N  
ATOM   3649  CZ  ARG A 239      12.345  15.499 -37.189  1.00  0.00           C  
ATOM   3650  NH1 ARG A 239      11.222  15.769 -36.584  1.00  0.00           N1+
ATOM   3651  NH2 ARG A 239      12.643  16.194 -38.251  1.00  0.00           N  
ATOM   3652  H   ARG A 239      14.233   9.641 -35.523  1.00  0.00           H  
ATOM   3653  HA  ARG A 239      15.912  11.339 -33.790  1.00  0.00           H  
ATOM   3654  HB2 ARG A 239      13.737  12.466 -33.291  1.00  0.00           H  
ATOM   3655  HB3 ARG A 239      12.900  11.289 -34.306  1.00  0.00           H  
ATOM   3656  HG2 ARG A 239      14.185  12.079 -36.283  1.00  0.00           H  
ATOM   3657  HG3 ARG A 239      15.044  13.242 -35.252  1.00  0.00           H  
ATOM   3658  HD2 ARG A 239      12.897  14.324 -34.679  1.00  0.00           H  
ATOM   3659  HD3 ARG A 239      12.028  13.149 -35.681  1.00  0.00           H  
ATOM   3660  HE  ARG A 239      14.023  14.421 -37.273  1.00  0.00           H  
ATOM   3661 HH11 ARG A 239      10.612  16.499 -36.923  1.00  0.00           H  
ATOM   3662 HH12 ARG A 239      10.982  15.258 -35.746  1.00  0.00           H  
ATOM   3663 HH21 ARG A 239      13.506  16.025 -38.748  1.00  0.00           H  
ATOM   3664 HH22 ARG A 239      12.014  16.914 -38.578  1.00  0.00           H  
ATOM   3665  N   GLU A 240      15.710   9.996 -31.729  1.00  0.00           N  
ATOM   3666  CA  GLU A 240      15.649   9.237 -30.485  1.00  0.00           C  
ATOM   3667  C   GLU A 240      16.201  10.077 -29.335  1.00  0.00           C  
ATOM   3668  O   GLU A 240      17.229  10.744 -29.478  1.00  0.00           O  
ATOM   3669  CB  GLU A 240      16.410   7.922 -30.678  1.00  0.00           C  
ATOM   3670  CG  GLU A 240      16.147   6.917 -29.551  1.00  0.00           C  
ATOM   3671  CD  GLU A 240      16.933   5.622 -29.771  1.00  0.00           C  
ATOM   3672  OE1 GLU A 240      17.466   5.092 -28.775  1.00  0.00           O  
ATOM   3673  OE2 GLU A 240      17.095   5.180 -30.926  1.00  0.00           O1-
ATOM   3674  H   GLU A 240      16.598  10.408 -31.975  1.00  0.00           H  
ATOM   3675  HA  GLU A 240      14.611   8.993 -30.257  1.00  0.00           H  
ATOM   3676  HB2 GLU A 240      16.086   7.476 -31.618  1.00  0.00           H  
ATOM   3677  HB3 GLU A 240      17.477   8.133 -30.749  1.00  0.00           H  
ATOM   3678  HG2 GLU A 240      15.081   6.696 -29.509  1.00  0.00           H  
ATOM   3679  HG3 GLU A 240      16.445   7.364 -28.603  1.00  0.00           H  
ATOM   3680  N   LEU A 241      15.501  10.056 -28.202  1.00  0.00           N  
ATOM   3681  CA  LEU A 241      15.948  10.713 -26.981  1.00  0.00           C  
ATOM   3682  C   LEU A 241      16.903   9.798 -26.215  1.00  0.00           C  
ATOM   3683  O   LEU A 241      16.752   8.576 -26.205  1.00  0.00           O  
ATOM   3684  CB  LEU A 241      14.743  11.121 -26.115  1.00  0.00           C  
ATOM   3685  CG  LEU A 241      13.764  12.107 -26.777  1.00  0.00           C  
ATOM   3686  CD1 LEU A 241      12.667  12.482 -25.782  1.00  0.00           C  
ATOM   3687  CD2 LEU A 241      14.462  13.381 -27.244  1.00  0.00           C  
ATOM   3688  H   LEU A 241      14.697   9.448 -28.133  1.00  0.00           H  
ATOM   3689  HA  LEU A 241      16.506  11.612 -27.241  1.00  0.00           H  
ATOM   3690  HB2 LEU A 241      15.120  11.574 -25.198  1.00  0.00           H  
ATOM   3691  HB3 LEU A 241      14.193  10.222 -25.839  1.00  0.00           H  
ATOM   3692  HG  LEU A 241      13.294  11.629 -27.637  1.00  0.00           H  
ATOM   3693 HD11 LEU A 241      12.151  11.586 -25.440  1.00  0.00           H  
ATOM   3694 HD12 LEU A 241      11.946  13.145 -26.259  1.00  0.00           H  
ATOM   3695 HD13 LEU A 241      13.101  12.994 -24.922  1.00  0.00           H  
ATOM   3696 HD21 LEU A 241      15.048  13.796 -26.426  1.00  0.00           H  
ATOM   3697 HD22 LEU A 241      13.726  14.119 -27.565  1.00  0.00           H  
ATOM   3698 HD23 LEU A 241      15.116  13.161 -28.088  1.00  0.00           H  
ATOM   3699  N   LYS A 242      17.875  10.399 -25.536  1.00  0.00           N  
ATOM   3700  CA  LYS A 242      18.762   9.713 -24.599  1.00  0.00           C  
ATOM   3701  C   LYS A 242      18.709  10.426 -23.256  1.00  0.00           C  
ATOM   3702  O   LYS A 242      18.739  11.654 -23.210  1.00  0.00           O  
ATOM   3703  CB  LYS A 242      20.172   9.676 -25.197  1.00  0.00           C  
ATOM   3704  CG  LYS A 242      21.162   8.866 -24.351  1.00  0.00           C  
ATOM   3705  CD  LYS A 242      22.555   8.928 -24.979  1.00  0.00           C  
ATOM   3706  CE  LYS A 242      23.617   8.414 -24.007  1.00  0.00           C  
ATOM   3707  NZ  LYS A 242      24.975   8.739 -24.506  1.00  0.00           N1+
ATOM   3708  H   LYS A 242      17.973  11.400 -25.631  1.00  0.00           H  
ATOM   3709  HA  LYS A 242      18.418   8.690 -24.450  1.00  0.00           H  
ATOM   3710  HB2 LYS A 242      20.118   9.228 -26.189  1.00  0.00           H  
ATOM   3711  HB3 LYS A 242      20.536  10.698 -25.301  1.00  0.00           H  
ATOM   3712  HG2 LYS A 242      21.212   9.294 -23.350  1.00  0.00           H  
ATOM   3713  HG3 LYS A 242      20.832   7.829 -24.279  1.00  0.00           H  
ATOM   3714  HD2 LYS A 242      22.571   8.349 -25.902  1.00  0.00           H  
ATOM   3715  HD3 LYS A 242      22.777   9.968 -25.217  1.00  0.00           H  
ATOM   3716  HE2 LYS A 242      23.460   8.901 -23.045  1.00  0.00           H  
ATOM   3717  HE3 LYS A 242      23.497   7.339 -23.870  1.00  0.00           H  
ATOM   3718  HZ1 LYS A 242      25.691   8.428 -23.867  1.00  0.00           H  
ATOM   3719  HZ2 LYS A 242      25.078   9.741 -24.587  1.00  0.00           H  
ATOM   3720  HZ3 LYS A 242      25.134   8.348 -25.424  1.00  0.00           H  
ATOM   3721  N   SER A 243      18.629   9.651 -22.178  1.00  0.00           N  
ATOM   3722  CA  SER A 243      18.769  10.169 -20.815  1.00  0.00           C  
ATOM   3723  C   SER A 243      20.102  10.894 -20.652  1.00  0.00           C  
ATOM   3724  O   SER A 243      21.139  10.408 -21.108  1.00  0.00           O  
ATOM   3725  CB  SER A 243      18.694   9.026 -19.804  1.00  0.00           C  
ATOM   3726  OG  SER A 243      17.399   8.462 -19.833  1.00  0.00           O  
ATOM   3727  H   SER A 243      18.564   8.650 -22.294  1.00  0.00           H  
ATOM   3728  HA  SER A 243      17.964  10.873 -20.607  1.00  0.00           H  
ATOM   3729  HB2 SER A 243      19.435   8.267 -20.051  1.00  0.00           H  
ATOM   3730  HB3 SER A 243      18.898   9.406 -18.803  1.00  0.00           H  
ATOM   3731  HG  SER A 243      16.935   8.926 -19.133  1.00  0.00           H  
ATOM   3732  N   PHE A 244      20.064  12.047 -19.999  1.00  0.00           N  
ATOM   3733  CA  PHE A 244      21.221  12.894 -19.755  1.00  0.00           C  
ATOM   3734  C   PHE A 244      21.388  13.113 -18.251  1.00  0.00           C  
ATOM   3735  O   PHE A 244      20.406  13.303 -17.538  1.00  0.00           O  
ATOM   3736  CB  PHE A 244      21.037  14.200 -20.531  1.00  0.00           C  
ATOM   3737  CG  PHE A 244      22.205  15.141 -20.385  1.00  0.00           C  
ATOM   3738  CD1 PHE A 244      22.237  16.049 -19.311  1.00  0.00           C  
ATOM   3739  CD2 PHE A 244      23.270  15.091 -21.303  1.00  0.00           C  
ATOM   3740  CE1 PHE A 244      23.330  16.911 -19.159  1.00  0.00           C  
ATOM   3741  CE2 PHE A 244      24.365  15.956 -21.148  1.00  0.00           C  
ATOM   3742  CZ  PHE A 244      24.388  16.865 -20.076  1.00  0.00           C  
ATOM   3743  H   PHE A 244      19.185  12.376 -19.627  1.00  0.00           H  
ATOM   3744  HA  PHE A 244      22.123  12.407 -20.126  1.00  0.00           H  
ATOM   3745  HB2 PHE A 244      20.137  14.704 -20.180  1.00  0.00           H  
ATOM   3746  HB3 PHE A 244      20.897  13.972 -21.588  1.00  0.00           H  
ATOM   3747  HD1 PHE A 244      21.440  16.073 -18.583  1.00  0.00           H  
ATOM   3748  HD2 PHE A 244      23.247  14.398 -22.131  1.00  0.00           H  
ATOM   3749  HE1 PHE A 244      23.375  17.578 -18.311  1.00  0.00           H  
ATOM   3750  HE2 PHE A 244      25.191  15.912 -21.842  1.00  0.00           H  
ATOM   3751  HZ  PHE A 244      25.236  17.517 -19.927  1.00  0.00           H  
ATOM   3752  N   ASP A 245      22.628  13.084 -17.767  1.00  0.00           N  
ATOM   3753  CA  ASP A 245      22.927  13.288 -16.352  1.00  0.00           C  
ATOM   3754  C   ASP A 245      22.975  14.786 -16.014  1.00  0.00           C  
ATOM   3755  O   ASP A 245      23.870  15.510 -16.457  1.00  0.00           O  
ATOM   3756  CB  ASP A 245      24.234  12.566 -15.999  1.00  0.00           C  
ATOM   3757  CG  ASP A 245      24.656  12.772 -14.541  1.00  0.00           C  
ATOM   3758  OD1 ASP A 245      23.858  13.292 -13.731  1.00  0.00           O  
ATOM   3759  OD2 ASP A 245      25.831  12.474 -14.244  1.00  0.00           O1-
ATOM   3760  H   ASP A 245      23.407  13.022 -18.407  1.00  0.00           H  
ATOM   3761  HA  ASP A 245      22.140  12.834 -15.750  1.00  0.00           H  
ATOM   3762  HB2 ASP A 245      24.108  11.499 -16.181  1.00  0.00           H  
ATOM   3763  HB3 ASP A 245      25.028  12.930 -16.652  1.00  0.00           H  
ATOM   3764  N   ILE A 246      22.027  15.240 -15.190  1.00  0.00           N  
ATOM   3765  CA  ILE A 246      21.921  16.629 -14.725  1.00  0.00           C  
ATOM   3766  C   ILE A 246      23.178  17.123 -13.999  1.00  0.00           C  
ATOM   3767  O   ILE A 246      23.438  18.324 -13.995  1.00  0.00           O  
ATOM   3768  CB  ILE A 246      20.670  16.795 -13.834  1.00  0.00           C  
ATOM   3769  CG1 ILE A 246      20.425  18.289 -13.520  1.00  0.00           C  
ATOM   3770  CG2 ILE A 246      20.774  15.966 -12.541  1.00  0.00           C  
ATOM   3771  CD1 ILE A 246      19.033  18.589 -12.964  1.00  0.00           C  
ATOM   3772  H   ILE A 246      21.356  14.571 -14.839  1.00  0.00           H  
ATOM   3773  HA  ILE A 246      21.795  17.260 -15.605  1.00  0.00           H  
ATOM   3774  HB  ILE A 246      19.814  16.417 -14.393  1.00  0.00           H  
ATOM   3775 HG12 ILE A 246      20.552  18.871 -14.433  1.00  0.00           H  
ATOM   3776 HG13 ILE A 246      21.159  18.637 -12.793  1.00  0.00           H  
ATOM   3777 HG21 ILE A 246      21.530  16.388 -11.880  1.00  0.00           H  
ATOM   3778 HG22 ILE A 246      21.032  14.931 -12.763  1.00  0.00           H  
ATOM   3779 HG23 ILE A 246      19.809  15.956 -12.034  1.00  0.00           H  
ATOM   3780 HD11 ILE A 246      18.828  17.987 -12.079  1.00  0.00           H  
ATOM   3781 HD12 ILE A 246      18.292  18.380 -13.736  1.00  0.00           H  
ATOM   3782 HD13 ILE A 246      18.965  19.640 -12.688  1.00  0.00           H  
ATOM   3783  N   SER A 247      23.998  16.232 -13.427  1.00  0.00           N  
ATOM   3784  CA  SER A 247      25.245  16.619 -12.752  1.00  0.00           C  
ATOM   3785  C   SER A 247      26.244  17.321 -13.686  1.00  0.00           C  
ATOM   3786  O   SER A 247      27.123  18.053 -13.232  1.00  0.00           O  
ATOM   3787  CB  SER A 247      25.892  15.391 -12.098  1.00  0.00           C  
ATOM   3788  OG  SER A 247      26.676  14.656 -13.018  1.00  0.00           O  
ATOM   3789  H   SER A 247      23.781  15.249 -13.505  1.00  0.00           H  
ATOM   3790  HA  SER A 247      24.994  17.328 -11.962  1.00  0.00           H  
ATOM   3791  HB2 SER A 247      26.548  15.739 -11.301  1.00  0.00           H  
ATOM   3792  HB3 SER A 247      25.126  14.749 -11.662  1.00  0.00           H  
ATOM   3793  HG  SER A 247      26.211  13.871 -13.316  1.00  0.00           H  
ATOM   3794  N   GLN A 248      26.089  17.142 -15.002  1.00  0.00           N  
ATOM   3795  CA  GLN A 248      26.904  17.791 -16.026  1.00  0.00           C  
ATOM   3796  C   GLN A 248      26.489  19.249 -16.287  1.00  0.00           C  
ATOM   3797  O   GLN A 248      27.260  19.994 -16.900  1.00  0.00           O  
ATOM   3798  CB  GLN A 248      26.831  16.967 -17.319  1.00  0.00           C  
ATOM   3799  CG  GLN A 248      27.324  15.527 -17.114  1.00  0.00           C  
ATOM   3800  CD  GLN A 248      27.365  14.692 -18.388  1.00  0.00           C  
ATOM   3801  NE2 GLN A 248      27.722  13.433 -18.268  1.00  0.00           N  
ATOM   3802  OE1 GLN A 248      27.136  15.126 -19.507  1.00  0.00           O  
ATOM   3803  H   GLN A 248      25.350  16.523 -15.304  1.00  0.00           H  
ATOM   3804  HA  GLN A 248      27.938  17.810 -15.685  1.00  0.00           H  
ATOM   3805  HB2 GLN A 248      25.799  16.945 -17.670  1.00  0.00           H  
ATOM   3806  HB3 GLN A 248      27.447  17.450 -18.076  1.00  0.00           H  
ATOM   3807  HG2 GLN A 248      28.329  15.550 -16.689  1.00  0.00           H  
ATOM   3808  HG3 GLN A 248      26.673  15.014 -16.406  1.00  0.00           H  
ATOM   3809 HE21 GLN A 248      27.654  12.868 -19.102  1.00  0.00           H  
ATOM   3810 HE22 GLN A 248      27.797  13.039 -17.341  1.00  0.00           H  
ATOM   3811  N   CYS A 249      25.302  19.658 -15.829  1.00  0.00           N  
ATOM   3812  CA  CYS A 249      24.774  21.007 -15.978  1.00  0.00           C  
ATOM   3813  C   CYS A 249      25.300  21.946 -14.877  1.00  0.00           C  
ATOM   3814  O   CYS A 249      25.199  21.615 -13.693  1.00  0.00           O  
ATOM   3815  CB  CYS A 249      23.241  20.973 -15.931  1.00  0.00           C  
ATOM   3816  SG  CYS A 249      22.444  19.960 -17.198  1.00  0.00           S  
ATOM   3817  H   CYS A 249      24.755  19.017 -15.270  1.00  0.00           H  
ATOM   3818  HA  CYS A 249      25.076  21.373 -16.959  1.00  0.00           H  
ATOM   3819  HB2 CYS A 249      22.871  21.994 -16.024  1.00  0.00           H  
ATOM   3820  HB3 CYS A 249      22.931  20.605 -14.954  1.00  0.00           H  
ATOM   3821  N   PRO A 250      25.804  23.143 -15.219  1.00  0.00           N  
ATOM   3822  CA  PRO A 250      26.215  24.133 -14.232  1.00  0.00           C  
ATOM   3823  C   PRO A 250      25.007  24.665 -13.453  1.00  0.00           C  
ATOM   3824  O   PRO A 250      24.011  25.104 -14.033  1.00  0.00           O  
ATOM   3825  CB  PRO A 250      26.907  25.251 -15.020  1.00  0.00           C  
ATOM   3826  CG  PRO A 250      26.271  25.148 -16.403  1.00  0.00           C  
ATOM   3827  CD  PRO A 250      26.016  23.657 -16.562  1.00  0.00           C  
ATOM   3828  HA  PRO A 250      26.928  23.690 -13.536  1.00  0.00           H  
ATOM   3829  HB2 PRO A 250      26.747  26.234 -14.575  1.00  0.00           H  
ATOM   3830  HB3 PRO A 250      27.976  25.049 -15.097  1.00  0.00           H  
ATOM   3831  HG2 PRO A 250      25.310  25.663 -16.406  1.00  0.00           H  
ATOM   3832  HG3 PRO A 250      26.922  25.539 -17.184  1.00  0.00           H  
ATOM   3833  HD2 PRO A 250      26.908  23.185 -16.972  1.00  0.00           H  
ATOM   3834  HD3 PRO A 250      25.152  23.494 -17.207  1.00  0.00           H  
ATOM   3835  N   LYS A 251      25.115  24.672 -12.122  1.00  0.00           N  
ATOM   3836  CA  LYS A 251      24.254  25.502 -11.267  1.00  0.00           C  
ATOM   3837  C   LYS A 251      24.558  26.983 -11.511  1.00  0.00           C  
ATOM   3838  O   LYS A 251      25.657  27.297 -11.958  1.00  0.00           O  
ATOM   3839  CB  LYS A 251      24.439  25.140  -9.791  1.00  0.00           C  
ATOM   3840  CG  LYS A 251      23.883  23.740  -9.504  1.00  0.00           C  
ATOM   3841  CD  LYS A 251      23.927  23.449  -8.004  1.00  0.00           C  
ATOM   3842  CE  LYS A 251      23.337  22.061  -7.750  1.00  0.00           C  
ATOM   3843  NZ  LYS A 251      23.334  21.744  -6.303  1.00  0.00           N1+
ATOM   3844  H   LYS A 251      25.963  24.288 -11.725  1.00  0.00           H  
ATOM   3845  HA  LYS A 251      23.212  25.328 -11.532  1.00  0.00           H  
ATOM   3846  HB2 LYS A 251      23.895  25.863  -9.185  1.00  0.00           H  
ATOM   3847  HB3 LYS A 251      25.495  25.188  -9.527  1.00  0.00           H  
ATOM   3848  HG2 LYS A 251      24.469  22.991 -10.038  1.00  0.00           H  
ATOM   3849  HG3 LYS A 251      22.849  23.691  -9.844  1.00  0.00           H  
ATOM   3850  HD2 LYS A 251      23.340  24.202  -7.478  1.00  0.00           H  
ATOM   3851  HD3 LYS A 251      24.960  23.488  -7.660  1.00  0.00           H  
ATOM   3852  HE2 LYS A 251      22.323  22.039  -8.148  1.00  0.00           H  
ATOM   3853  HE3 LYS A 251      23.921  21.327  -8.305  1.00  0.00           H  
ATOM   3854  HZ1 LYS A 251      22.777  22.424  -5.806  1.00  0.00           H  
ATOM   3855  HZ2 LYS A 251      22.936  20.827  -6.153  1.00  0.00           H  
ATOM   3856  HZ3 LYS A 251      24.276  21.761  -5.939  1.00  0.00           H  
ATOM   3857  N   ILE A 252      23.629  27.880 -11.182  1.00  0.00           N  
ATOM   3858  CA  ILE A 252      23.846  29.334 -11.305  1.00  0.00           C  
ATOM   3859  C   ILE A 252      25.109  29.747 -10.529  1.00  0.00           C  
ATOM   3860  O   ILE A 252      25.177  29.550  -9.315  1.00  0.00           O  
ATOM   3861  CB  ILE A 252      22.592  30.114 -10.843  1.00  0.00           C  
ATOM   3862  CG1 ILE A 252      21.399  29.804 -11.778  1.00  0.00           C  
ATOM   3863  CG2 ILE A 252      22.860  31.631 -10.819  1.00  0.00           C  
ATOM   3864  CD1 ILE A 252      20.049  30.317 -11.263  1.00  0.00           C  
ATOM   3865  H   ILE A 252      22.751  27.550 -10.805  1.00  0.00           H  
ATOM   3866  HA  ILE A 252      24.019  29.574 -12.354  1.00  0.00           H  
ATOM   3867  HB  ILE A 252      22.339  29.792  -9.833  1.00  0.00           H  
ATOM   3868 HG12 ILE A 252      21.303  28.724 -11.897  1.00  0.00           H  
ATOM   3869 HG13 ILE A 252      21.586  30.225 -12.765  1.00  0.00           H  
ATOM   3870 HG21 ILE A 252      23.645  31.869 -10.101  1.00  0.00           H  
ATOM   3871 HG22 ILE A 252      21.966  32.170 -10.504  1.00  0.00           H  
ATOM   3872 HG23 ILE A 252      23.159  31.977 -11.808  1.00  0.00           H  
ATOM   3873 HD11 ILE A 252      20.011  31.406 -11.294  1.00  0.00           H  
ATOM   3874 HD12 ILE A 252      19.253  29.928 -11.899  1.00  0.00           H  
ATOM   3875 HD13 ILE A 252      19.885  29.972 -10.242  1.00  0.00           H  
ATOM   3876  N   GLY A 253      26.110  30.298 -11.228  1.00  0.00           N  
ATOM   3877  CA  GLY A 253      27.394  30.698 -10.634  1.00  0.00           C  
ATOM   3878  C   GLY A 253      28.358  29.537 -10.355  1.00  0.00           C  
ATOM   3879  O   GLY A 253      29.350  29.717  -9.649  1.00  0.00           O  
ATOM   3880  H   GLY A 253      26.046  30.329 -12.235  1.00  0.00           H  
ATOM   3881  HA2 GLY A 253      27.213  31.223  -9.696  1.00  0.00           H  
ATOM   3882  HA3 GLY A 253      27.893  31.380 -11.323  1.00  0.00           H  
ATOM   3883  N   GLY A 254      28.064  28.344 -10.871  1.00  0.00           N  
ATOM   3884  CA  GLY A 254      28.884  27.147 -10.741  1.00  0.00           C  
ATOM   3885  C   GLY A 254      29.569  26.743 -12.045  1.00  0.00           C  
ATOM   3886  O   GLY A 254      29.446  27.382 -13.085  1.00  0.00           O  
ATOM   3887  H   GLY A 254      27.258  28.288 -11.479  1.00  0.00           H  
ATOM   3888  HA2 GLY A 254      28.246  26.324 -10.418  1.00  0.00           H  
ATOM   3889  HA3 GLY A 254      29.652  27.298  -9.982  1.00  0.00           H  
ATOM   3890  N   HIS A 255      30.285  25.623 -11.993  1.00  0.00           N  
ATOM   3891  CA  HIS A 255      30.888  25.002 -13.169  1.00  0.00           C  
ATOM   3892  C   HIS A 255      30.153  23.710 -13.525  1.00  0.00           C  
ATOM   3893  O   HIS A 255      29.694  22.981 -12.648  1.00  0.00           O  
ATOM   3894  CB  HIS A 255      32.386  24.782 -12.931  1.00  0.00           C  
ATOM   3895  CG  HIS A 255      33.147  26.066 -12.712  1.00  0.00           C  
ATOM   3896  CD2 HIS A 255      33.797  26.449 -11.569  1.00  0.00           C  
ATOM   3897  ND1 HIS A 255      33.290  27.093 -13.618  1.00  0.00           N  
ATOM   3898  CE1 HIS A 255      34.013  28.064 -13.038  1.00  0.00           C  
ATOM   3899  NE2 HIS A 255      34.355  27.710 -11.791  1.00  0.00           N  
ATOM   3900  H   HIS A 255      30.323  25.113 -11.122  1.00  0.00           H  
ATOM   3901  HA  HIS A 255      30.791  25.672 -14.023  1.00  0.00           H  
ATOM   3902  HB2 HIS A 255      32.521  24.131 -12.067  1.00  0.00           H  
ATOM   3903  HB3 HIS A 255      32.812  24.278 -13.799  1.00  0.00           H  
ATOM   3904  HD1 HIS A 255      32.817  27.175 -14.508  1.00  0.00           H  
ATOM   3905  HD2 HIS A 255      33.868  25.878 -10.655  1.00  0.00           H  
ATOM   3906  HE1 HIS A 255      34.251  29.017 -13.487  1.00  0.00           H  
ATOM   3907  N   GLY A 256      30.068  23.417 -14.821  1.00  0.00           N  
ATOM   3908  CA  GLY A 256      29.513  22.185 -15.370  1.00  0.00           C  
ATOM   3909  C   GLY A 256      30.283  21.785 -16.624  1.00  0.00           C  
ATOM   3910  O   GLY A 256      30.927  22.619 -17.262  1.00  0.00           O  
ATOM   3911  H   GLY A 256      30.475  24.058 -15.487  1.00  0.00           H  
ATOM   3912  HA2 GLY A 256      28.463  22.324 -15.627  1.00  0.00           H  
ATOM   3913  HA3 GLY A 256      29.582  21.381 -14.636  1.00  0.00           H  
ATOM   3914  N   SER A 257      30.259  20.501 -16.969  1.00  0.00           N  
ATOM   3915  CA  SER A 257      30.974  19.973 -18.140  1.00  0.00           C  
ATOM   3916  C   SER A 257      30.194  20.146 -19.447  1.00  0.00           C  
ATOM   3917  O   SER A 257      30.764  19.998 -20.531  1.00  0.00           O  
ATOM   3918  CB  SER A 257      31.325  18.503 -17.903  1.00  0.00           C  
ATOM   3919  OG  SER A 257      30.152  17.744 -17.683  1.00  0.00           O  
ATOM   3920  H   SER A 257      29.644  19.877 -16.466  1.00  0.00           H  
ATOM   3921  HA  SER A 257      31.909  20.520 -18.256  1.00  0.00           H  
ATOM   3922  HB2 SER A 257      31.860  18.109 -18.766  1.00  0.00           H  
ATOM   3923  HB3 SER A 257      31.970  18.431 -17.027  1.00  0.00           H  
ATOM   3924  HG  SER A 257      30.329  17.082 -17.011  1.00  0.00           H  
ATOM   3925  N   LYS A 258      28.896  20.459 -19.359  1.00  0.00           N  
ATOM   3926  CA  LYS A 258      27.981  20.637 -20.488  1.00  0.00           C  
ATOM   3927  C   LYS A 258      27.119  21.877 -20.294  1.00  0.00           C  
ATOM   3928  O   LYS A 258      26.902  22.349 -19.187  1.00  0.00           O  
ATOM   3929  CB  LYS A 258      27.096  19.389 -20.626  1.00  0.00           C  
ATOM   3930  CG  LYS A 258      27.868  18.093 -20.924  1.00  0.00           C  
ATOM   3931  CD  LYS A 258      28.589  18.100 -22.275  1.00  0.00           C  
ATOM   3932  CE  LYS A 258      29.333  16.773 -22.424  1.00  0.00           C  
ATOM   3933  NZ  LYS A 258      30.077  16.719 -23.706  1.00  0.00           N1+
ATOM   3934  H   LYS A 258      28.495  20.541 -18.435  1.00  0.00           H  
ATOM   3935  HA  LYS A 258      28.551  20.789 -21.403  1.00  0.00           H  
ATOM   3936  HB2 LYS A 258      26.363  19.549 -21.416  1.00  0.00           H  
ATOM   3937  HB3 LYS A 258      26.552  19.263 -19.690  1.00  0.00           H  
ATOM   3938  HG2 LYS A 258      28.587  17.898 -20.128  1.00  0.00           H  
ATOM   3939  HG3 LYS A 258      27.157  17.267 -20.939  1.00  0.00           H  
ATOM   3940  HD2 LYS A 258      29.301  18.924 -22.320  1.00  0.00           H  
ATOM   3941  HD3 LYS A 258      27.854  18.211 -23.071  1.00  0.00           H  
ATOM   3942  HE2 LYS A 258      30.017  16.670 -21.582  1.00  0.00           H  
ATOM   3943  HE3 LYS A 258      28.609  15.962 -22.362  1.00  0.00           H  
ATOM   3944  HZ1 LYS A 258      30.555  15.835 -23.798  1.00  0.00           H  
ATOM   3945  HZ2 LYS A 258      30.758  17.465 -23.738  1.00  0.00           H  
ATOM   3946  HZ3 LYS A 258      29.440  16.823 -24.483  1.00  0.00           H  
ATOM   3947  N   LYS A 259      26.615  22.409 -21.400  1.00  0.00           N  
ATOM   3948  CA  LYS A 259      25.640  23.494 -21.424  1.00  0.00           C  
ATOM   3949  C   LYS A 259      24.242  22.901 -21.380  1.00  0.00           C  
ATOM   3950  O   LYS A 259      23.954  21.964 -22.119  1.00  0.00           O  
ATOM   3951  CB  LYS A 259      25.851  24.326 -22.688  1.00  0.00           C  
ATOM   3952  CG  LYS A 259      27.168  25.105 -22.622  1.00  0.00           C  
ATOM   3953  CD  LYS A 259      27.270  26.078 -23.796  1.00  0.00           C  
ATOM   3954  CE  LYS A 259      28.592  26.843 -23.696  1.00  0.00           C  
ATOM   3955  NZ  LYS A 259      28.641  27.968 -24.659  1.00  0.00           N1+
ATOM   3956  H   LYS A 259      26.762  21.905 -22.263  1.00  0.00           H  
ATOM   3957  HA  LYS A 259      25.765  24.128 -20.546  1.00  0.00           H  
ATOM   3958  HB2 LYS A 259      25.861  23.666 -23.556  1.00  0.00           H  
ATOM   3959  HB3 LYS A 259      25.019  25.021 -22.797  1.00  0.00           H  
ATOM   3960  HG2 LYS A 259      28.009  24.411 -22.650  1.00  0.00           H  
ATOM   3961  HG3 LYS A 259      27.204  25.669 -21.690  1.00  0.00           H  
ATOM   3962  HD2 LYS A 259      26.432  26.772 -23.741  1.00  0.00           H  
ATOM   3963  HD3 LYS A 259      27.223  25.522 -24.733  1.00  0.00           H  
ATOM   3964  HE2 LYS A 259      29.414  26.147 -23.862  1.00  0.00           H  
ATOM   3965  HE3 LYS A 259      28.685  27.225 -22.680  1.00  0.00           H  
ATOM   3966  HZ1 LYS A 259      29.520  28.461 -24.579  1.00  0.00           H  
ATOM   3967  HZ2 LYS A 259      28.517  27.643 -25.607  1.00  0.00           H  
ATOM   3968  HZ3 LYS A 259      27.904  28.625 -24.448  1.00  0.00           H  
ATOM   3969  N   CYS A 260      23.368  23.464 -20.562  1.00  0.00           N  
ATOM   3970  CA  CYS A 260      22.005  22.973 -20.419  1.00  0.00           C  
ATOM   3971  C   CYS A 260      20.992  24.102 -20.604  1.00  0.00           C  
ATOM   3972  O   CYS A 260      21.326  25.292 -20.617  1.00  0.00           O  
ATOM   3973  CB  CYS A 260      21.873  22.238 -19.082  1.00  0.00           C  
ATOM   3974  SG  CYS A 260      23.020  20.841 -18.929  1.00  0.00           S  
ATOM   3975  H   CYS A 260      23.652  24.238 -19.979  1.00  0.00           H  
ATOM   3976  HA  CYS A 260      21.787  22.242 -21.198  1.00  0.00           H  
ATOM   3977  HB2 CYS A 260      22.052  22.937 -18.264  1.00  0.00           H  
ATOM   3978  HB3 CYS A 260      20.857  21.855 -18.984  1.00  0.00           H  
ATOM   3979  N   THR A 261      19.745  23.710 -20.807  1.00  0.00           N  
ATOM   3980  CA  THR A 261      18.571  24.578 -20.759  1.00  0.00           C  
ATOM   3981  C   THR A 261      17.399  23.763 -20.215  1.00  0.00           C  
ATOM   3982  O   THR A 261      17.538  22.559 -19.999  1.00  0.00           O  
ATOM   3983  CB  THR A 261      18.302  25.191 -22.141  1.00  0.00           C  
ATOM   3984  CG2 THR A 261      17.711  24.208 -23.148  1.00  0.00           C  
ATOM   3985  OG1 THR A 261      17.411  26.276 -22.035  1.00  0.00           O  
ATOM   3986  H   THR A 261      19.554  22.719 -20.846  1.00  0.00           H  
ATOM   3987  HA  THR A 261      18.761  25.385 -20.051  1.00  0.00           H  
ATOM   3988  HB  THR A 261      19.242  25.576 -22.536  1.00  0.00           H  
ATOM   3989  HG1 THR A 261      17.724  26.877 -21.355  1.00  0.00           H  
ATOM   3990 HG21 THR A 261      16.684  23.985 -22.865  1.00  0.00           H  
ATOM   3991 HG22 THR A 261      17.719  24.658 -24.141  1.00  0.00           H  
ATOM   3992 HG23 THR A 261      18.292  23.285 -23.167  1.00  0.00           H  
ATOM   3993  N   GLY A 262      16.256  24.387 -19.960  1.00  0.00           N  
ATOM   3994  CA  GLY A 262      15.140  23.683 -19.356  1.00  0.00           C  
ATOM   3995  C   GLY A 262      13.892  24.528 -19.208  1.00  0.00           C  
ATOM   3996  O   GLY A 262      13.752  25.576 -19.843  1.00  0.00           O  
ATOM   3997  H   GLY A 262      16.127  25.361 -20.197  1.00  0.00           H  
ATOM   3998  HA2 GLY A 262      14.887  22.807 -19.953  1.00  0.00           H  
ATOM   3999  HA3 GLY A 262      15.441  23.348 -18.364  1.00  0.00           H  
ATOM   4000  N   ASP A 263      12.980  24.040 -18.377  1.00  0.00           N  
ATOM   4001  CA  ASP A 263      11.795  24.784 -17.968  1.00  0.00           C  
ATOM   4002  C   ASP A 263      12.112  25.874 -16.923  1.00  0.00           C  
ATOM   4003  O   ASP A 263      13.258  26.086 -16.516  1.00  0.00           O  
ATOM   4004  CB  ASP A 263      10.702  23.802 -17.513  1.00  0.00           C  
ATOM   4005  CG  ASP A 263      11.005  23.047 -16.217  1.00  0.00           C  
ATOM   4006  OD1 ASP A 263      11.889  23.474 -15.443  1.00  0.00           O  
ATOM   4007  OD2 ASP A 263      10.319  22.034 -15.989  1.00  0.00           O1-
ATOM   4008  H   ASP A 263      13.191  23.181 -17.892  1.00  0.00           H  
ATOM   4009  HA  ASP A 263      11.405  25.300 -18.845  1.00  0.00           H  
ATOM   4010  HB2 ASP A 263       9.772  24.354 -17.379  1.00  0.00           H  
ATOM   4011  HB3 ASP A 263      10.534  23.080 -18.312  1.00  0.00           H  
ATOM   4012  N   ALA A 264      11.076  26.596 -16.490  1.00  0.00           N  
ATOM   4013  CA  ALA A 264      11.217  27.678 -15.520  1.00  0.00           C  
ATOM   4014  C   ALA A 264      11.762  27.200 -14.160  1.00  0.00           C  
ATOM   4015  O   ALA A 264      12.544  27.917 -13.536  1.00  0.00           O  
ATOM   4016  CB  ALA A 264       9.853  28.361 -15.361  1.00  0.00           C  
ATOM   4017  H   ALA A 264      10.153  26.370 -16.831  1.00  0.00           H  
ATOM   4018  HA  ALA A 264      11.927  28.405 -15.912  1.00  0.00           H  
ATOM   4019  HB1 ALA A 264       9.123  27.653 -14.968  1.00  0.00           H  
ATOM   4020  HB2 ALA A 264       9.946  29.195 -14.667  1.00  0.00           H  
ATOM   4021  HB3 ALA A 264       9.512  28.740 -16.325  1.00  0.00           H  
ATOM   4022  N   ALA A 265      11.387  25.996 -13.711  1.00  0.00           N  
ATOM   4023  CA  ALA A 265      11.873  25.435 -12.455  1.00  0.00           C  
ATOM   4024  C   ALA A 265      13.372  25.117 -12.551  1.00  0.00           C  
ATOM   4025  O   ALA A 265      14.136  25.478 -11.656  1.00  0.00           O  
ATOM   4026  CB  ALA A 265      11.039  24.197 -12.109  1.00  0.00           C  
ATOM   4027  H   ALA A 265      10.878  25.379 -14.328  1.00  0.00           H  
ATOM   4028  HA  ALA A 265      11.742  26.170 -11.661  1.00  0.00           H  
ATOM   4029  HB1 ALA A 265       9.988  24.469 -12.010  1.00  0.00           H  
ATOM   4030  HB2 ALA A 265      11.382  23.771 -11.166  1.00  0.00           H  
ATOM   4031  HB3 ALA A 265      11.140  23.445 -12.893  1.00  0.00           H  
ATOM   4032  N   PHE A 266      13.819  24.533 -13.664  1.00  0.00           N  
ATOM   4033  CA  PHE A 266      15.230  24.251 -13.906  1.00  0.00           C  
ATOM   4034  C   PHE A 266      16.064  25.536 -13.978  1.00  0.00           C  
ATOM   4035  O   PHE A 266      17.050  25.674 -13.251  1.00  0.00           O  
ATOM   4036  CB  PHE A 266      15.360  23.420 -15.186  1.00  0.00           C  
ATOM   4037  CG  PHE A 266      16.795  23.063 -15.505  1.00  0.00           C  
ATOM   4038  CD1 PHE A 266      17.504  23.805 -16.465  1.00  0.00           C  
ATOM   4039  CD2 PHE A 266      17.433  22.017 -14.814  1.00  0.00           C  
ATOM   4040  CE1 PHE A 266      18.845  23.495 -16.754  1.00  0.00           C  
ATOM   4041  CE2 PHE A 266      18.771  21.703 -15.109  1.00  0.00           C  
ATOM   4042  CZ  PHE A 266      19.473  22.434 -16.080  1.00  0.00           C  
ATOM   4043  H   PHE A 266      13.148  24.246 -14.361  1.00  0.00           H  
ATOM   4044  HA  PHE A 266      15.621  23.662 -13.076  1.00  0.00           H  
ATOM   4045  HB2 PHE A 266      14.787  22.499 -15.078  1.00  0.00           H  
ATOM   4046  HB3 PHE A 266      14.931  23.971 -16.021  1.00  0.00           H  
ATOM   4047  HD1 PHE A 266      17.014  24.621 -16.975  1.00  0.00           H  
ATOM   4048  HD2 PHE A 266      16.900  21.457 -14.060  1.00  0.00           H  
ATOM   4049  HE1 PHE A 266      19.392  24.080 -17.479  1.00  0.00           H  
ATOM   4050  HE2 PHE A 266      19.270  20.905 -14.578  1.00  0.00           H  
ATOM   4051  HZ  PHE A 266      20.505  22.193 -16.289  1.00  0.00           H  
ATOM   4052  N   CYS A 267      15.637  26.516 -14.783  1.00  0.00           N  
ATOM   4053  CA  CYS A 267      16.360  27.780 -14.956  1.00  0.00           C  
ATOM   4054  C   CYS A 267      16.371  28.674 -13.705  1.00  0.00           C  
ATOM   4055  O   CYS A 267      17.117  29.649 -13.662  1.00  0.00           O  
ATOM   4056  CB  CYS A 267      15.787  28.549 -16.154  1.00  0.00           C  
ATOM   4057  SG  CYS A 267      15.884  27.695 -17.752  1.00  0.00           S  
ATOM   4058  H   CYS A 267      14.820  26.346 -15.352  1.00  0.00           H  
ATOM   4059  HA  CYS A 267      17.404  27.547 -15.168  1.00  0.00           H  
ATOM   4060  HB2 CYS A 267      16.331  29.489 -16.240  1.00  0.00           H  
ATOM   4061  HB3 CYS A 267      14.742  28.781 -15.950  1.00  0.00           H  
ATOM   4062  N   SER A 268      15.570  28.356 -12.683  1.00  0.00           N  
ATOM   4063  CA  SER A 268      15.637  29.030 -11.381  1.00  0.00           C  
ATOM   4064  C   SER A 268      16.841  28.593 -10.531  1.00  0.00           C  
ATOM   4065  O   SER A 268      17.224  29.312  -9.610  1.00  0.00           O  
ATOM   4066  CB  SER A 268      14.324  28.839 -10.616  1.00  0.00           C  
ATOM   4067  OG  SER A 268      14.224  27.561 -10.020  1.00  0.00           O  
ATOM   4068  H   SER A 268      14.921  27.590 -12.798  1.00  0.00           H  
ATOM   4069  HA  SER A 268      15.751  30.099 -11.559  1.00  0.00           H  
ATOM   4070  HB2 SER A 268      14.278  29.585  -9.821  1.00  0.00           H  
ATOM   4071  HB3 SER A 268      13.479  29.004 -11.284  1.00  0.00           H  
ATOM   4072  HG  SER A 268      14.200  26.869 -10.686  1.00  0.00           H  
ATOM   4073  N   ALA A 269      17.456  27.444 -10.844  1.00  0.00           N  
ATOM   4074  CA  ALA A 269      18.566  26.860 -10.081  1.00  0.00           C  
ATOM   4075  C   ALA A 269      19.823  26.547 -10.925  1.00  0.00           C  
ATOM   4076  O   ALA A 269      20.933  26.493 -10.383  1.00  0.00           O  
ATOM   4077  CB  ALA A 269      18.033  25.601  -9.384  1.00  0.00           C  
ATOM   4078  H   ALA A 269      17.080  26.908 -11.613  1.00  0.00           H  
ATOM   4079  HA  ALA A 269      18.880  27.563  -9.310  1.00  0.00           H  
ATOM   4080  HB1 ALA A 269      18.828  25.144  -8.793  1.00  0.00           H  
ATOM   4081  HB2 ALA A 269      17.678  24.884 -10.124  1.00  0.00           H  
ATOM   4082  HB3 ALA A 269      17.208  25.869  -8.723  1.00  0.00           H  
ATOM   4083  N   TYR A 270      19.673  26.359 -12.238  1.00  0.00           N  
ATOM   4084  CA  TYR A 270      20.747  26.030 -13.180  1.00  0.00           C  
ATOM   4085  C   TYR A 270      20.902  27.097 -14.264  1.00  0.00           C  
ATOM   4086  O   TYR A 270      19.950  27.796 -14.609  1.00  0.00           O  
ATOM   4087  CB  TYR A 270      20.503  24.647 -13.796  1.00  0.00           C  
ATOM   4088  CG  TYR A 270      20.635  23.491 -12.821  1.00  0.00           C  
ATOM   4089  CD1 TYR A 270      21.840  22.766 -12.736  1.00  0.00           C  
ATOM   4090  CD2 TYR A 270      19.540  23.127 -12.015  1.00  0.00           C  
ATOM   4091  CE1 TYR A 270      21.961  21.696 -11.829  1.00  0.00           C  
ATOM   4092  CE2 TYR A 270      19.654  22.060 -11.104  1.00  0.00           C  
ATOM   4093  CZ  TYR A 270      20.869  21.348 -11.005  1.00  0.00           C  
ATOM   4094  OH  TYR A 270      20.974  20.332 -10.108  1.00  0.00           O  
ATOM   4095  H   TYR A 270      18.742  26.417 -12.626  1.00  0.00           H  
ATOM   4096  HA  TYR A 270      21.699  25.992 -12.651  1.00  0.00           H  
ATOM   4097  HB2 TYR A 270      21.213  24.493 -14.608  1.00  0.00           H  
ATOM   4098  HB3 TYR A 270      19.503  24.634 -14.231  1.00  0.00           H  
ATOM   4099  HD1 TYR A 270      22.672  23.024 -13.373  1.00  0.00           H  
ATOM   4100  HD2 TYR A 270      18.608  23.661 -12.112  1.00  0.00           H  
ATOM   4101  HE1 TYR A 270      22.878  21.127 -11.780  1.00  0.00           H  
ATOM   4102  HE2 TYR A 270      18.805  21.789 -10.495  1.00  0.00           H  
ATOM   4103  HH  TYR A 270      20.102  20.120  -9.765  1.00  0.00           H  
ATOM   4104  N   GLU A 271      22.107  27.224 -14.826  1.00  0.00           N  
ATOM   4105  CA  GLU A 271      22.333  28.160 -15.928  1.00  0.00           C  
ATOM   4106  C   GLU A 271      21.675  27.649 -17.214  1.00  0.00           C  
ATOM   4107  O   GLU A 271      21.925  26.530 -17.670  1.00  0.00           O  
ATOM   4108  CB  GLU A 271      23.818  28.440 -16.181  1.00  0.00           C  
ATOM   4109  CG  GLU A 271      24.523  29.023 -14.953  1.00  0.00           C  
ATOM   4110  CD  GLU A 271      25.970  29.458 -15.221  1.00  0.00           C  
ATOM   4111  OE1 GLU A 271      26.528  30.085 -14.289  1.00  0.00           O  
ATOM   4112  OE2 GLU A 271      26.485  29.193 -16.335  1.00  0.00           O1-
ATOM   4113  H   GLU A 271      22.846  26.587 -14.569  1.00  0.00           H  
ATOM   4114  HA  GLU A 271      21.867  29.108 -15.663  1.00  0.00           H  
ATOM   4115  HB2 GLU A 271      24.314  27.522 -16.492  1.00  0.00           H  
ATOM   4116  HB3 GLU A 271      23.886  29.159 -16.997  1.00  0.00           H  
ATOM   4117  HG2 GLU A 271      24.521  28.269 -14.166  1.00  0.00           H  
ATOM   4118  HG3 GLU A 271      23.952  29.885 -14.608  1.00  0.00           H  
ATOM   4119  N   CYS A 272      20.858  28.501 -17.833  1.00  0.00           N  
ATOM   4120  CA  CYS A 272      20.125  28.178 -19.050  1.00  0.00           C  
ATOM   4121  C   CYS A 272      20.701  28.904 -20.268  1.00  0.00           C  
ATOM   4122  O   CYS A 272      20.652  30.127 -20.366  1.00  0.00           O  
ATOM   4123  CB  CYS A 272      18.638  28.468 -18.829  1.00  0.00           C  
ATOM   4124  SG  CYS A 272      17.832  27.135 -17.913  1.00  0.00           S  
ATOM   4125  H   CYS A 272      20.673  29.389 -17.388  1.00  0.00           H  
ATOM   4126  HA  CYS A 272      20.209  27.109 -19.242  1.00  0.00           H  
ATOM   4127  HB2 CYS A 272      18.519  29.405 -18.285  1.00  0.00           H  
ATOM   4128  HB3 CYS A 272      18.138  28.569 -19.792  1.00  0.00           H  
ATOM   4129  N   THR A 273      21.194  28.138 -21.245  1.00  0.00           N  
ATOM   4130  CA  THR A 273      21.768  28.667 -22.495  1.00  0.00           C  
ATOM   4131  C   THR A 273      21.010  28.153 -23.721  1.00  0.00           C  
ATOM   4132  O   THR A 273      21.343  27.121 -24.296  1.00  0.00           O  
ATOM   4133  CB  THR A 273      23.278  28.386 -22.598  1.00  0.00           C  
ATOM   4134  CG2 THR A 273      24.082  29.129 -21.533  1.00  0.00           C  
ATOM   4135  OG1 THR A 273      23.584  27.023 -22.450  1.00  0.00           O  
ATOM   4136  H   THR A 273      21.203  27.140 -21.091  1.00  0.00           H  
ATOM   4137  HA  THR A 273      21.665  29.752 -22.500  1.00  0.00           H  
ATOM   4138  HB  THR A 273      23.627  28.718 -23.576  1.00  0.00           H  
ATOM   4139  HG1 THR A 273      23.107  26.704 -21.680  1.00  0.00           H  
ATOM   4140 HG21 THR A 273      23.901  30.201 -21.611  1.00  0.00           H  
ATOM   4141 HG22 THR A 273      25.146  28.936 -21.672  1.00  0.00           H  
ATOM   4142 HG23 THR A 273      23.793  28.797 -20.536  1.00  0.00           H  
ATOM   4143  N   ALA A 274      19.987  28.895 -24.156  1.00  0.00           N  
ATOM   4144  CA  ALA A 274      19.041  28.435 -25.179  1.00  0.00           C  
ATOM   4145  C   ALA A 274      19.688  27.995 -26.512  1.00  0.00           C  
ATOM   4146  O   ALA A 274      19.270  27.009 -27.106  1.00  0.00           O  
ATOM   4147  CB  ALA A 274      18.021  29.556 -25.415  1.00  0.00           C  
ATOM   4148  H   ALA A 274      19.731  29.711 -23.619  1.00  0.00           H  
ATOM   4149  HA  ALA A 274      18.507  27.570 -24.786  1.00  0.00           H  
ATOM   4150  HB1 ALA A 274      18.516  30.451 -25.794  1.00  0.00           H  
ATOM   4151  HB2 ALA A 274      17.507  29.794 -24.484  1.00  0.00           H  
ATOM   4152  HB3 ALA A 274      17.279  29.225 -26.143  1.00  0.00           H  
ATOM   4153  N   GLN A 275      20.720  28.699 -26.986  1.00  0.00           N  
ATOM   4154  CA  GLN A 275      21.293  28.463 -28.322  1.00  0.00           C  
ATOM   4155  C   GLN A 275      22.353  27.351 -28.382  1.00  0.00           C  
ATOM   4156  O   GLN A 275      22.695  26.894 -29.470  1.00  0.00           O  
ATOM   4157  CB  GLN A 275      21.876  29.777 -28.863  1.00  0.00           C  
ATOM   4158  CG  GLN A 275      20.784  30.812 -29.176  1.00  0.00           C  
ATOM   4159  CD  GLN A 275      21.350  32.095 -29.783  1.00  0.00           C  
ATOM   4160  NE2 GLN A 275      20.515  33.067 -30.077  1.00  0.00           N  
ATOM   4161  OE1 GLN A 275      22.543  32.261 -29.978  1.00  0.00           O  
ATOM   4162  H   GLN A 275      21.031  29.504 -26.461  1.00  0.00           H  
ATOM   4163  HA  GLN A 275      20.496  28.152 -28.998  1.00  0.00           H  
ATOM   4164  HB2 GLN A 275      22.579  30.188 -28.137  1.00  0.00           H  
ATOM   4165  HB3 GLN A 275      22.418  29.565 -29.784  1.00  0.00           H  
ATOM   4166  HG2 GLN A 275      20.073  30.379 -29.881  1.00  0.00           H  
ATOM   4167  HG3 GLN A 275      20.249  31.076 -28.264  1.00  0.00           H  
ATOM   4168 HE21 GLN A 275      20.933  33.911 -30.442  1.00  0.00           H  
ATOM   4169 HE22 GLN A 275      19.517  32.956 -29.964  1.00  0.00           H  
ATOM   4170  N   TYR A 276      22.898  26.921 -27.240  1.00  0.00           N  
ATOM   4171  CA  TYR A 276      24.063  26.026 -27.196  1.00  0.00           C  
ATOM   4172  C   TYR A 276      23.902  24.860 -26.217  1.00  0.00           C  
ATOM   4173  O   TYR A 276      24.903  24.248 -25.843  1.00  0.00           O  
ATOM   4174  CB  TYR A 276      25.335  26.833 -26.897  1.00  0.00           C  
ATOM   4175  CG  TYR A 276      25.610  27.970 -27.858  1.00  0.00           C  
ATOM   4176  CD1 TYR A 276      26.043  27.694 -29.169  1.00  0.00           C  
ATOM   4177  CD2 TYR A 276      25.396  29.302 -27.452  1.00  0.00           C  
ATOM   4178  CE1 TYR A 276      26.273  28.750 -30.071  1.00  0.00           C  
ATOM   4179  CE2 TYR A 276      25.605  30.359 -28.358  1.00  0.00           C  
ATOM   4180  CZ  TYR A 276      26.043  30.082 -29.672  1.00  0.00           C  
ATOM   4181  OH  TYR A 276      26.230  31.088 -30.560  1.00  0.00           O  
ATOM   4182  H   TYR A 276      22.505  27.249 -26.369  1.00  0.00           H  
ATOM   4183  HA  TYR A 276      24.187  25.561 -28.174  1.00  0.00           H  
ATOM   4184  HB2 TYR A 276      25.260  27.231 -25.885  1.00  0.00           H  
ATOM   4185  HB3 TYR A 276      26.195  26.164 -26.927  1.00  0.00           H  
ATOM   4186  HD1 TYR A 276      26.147  26.671 -29.501  1.00  0.00           H  
ATOM   4187  HD2 TYR A 276      25.025  29.517 -26.461  1.00  0.00           H  
ATOM   4188  HE1 TYR A 276      26.568  28.557 -31.092  1.00  0.00           H  
ATOM   4189  HE2 TYR A 276      25.404  31.379 -28.066  1.00  0.00           H  
ATOM   4190  HH  TYR A 276      25.861  31.921 -30.255  1.00  0.00           H  
ATOM   4191  N   ALA A 277      22.677  24.571 -25.780  1.00  0.00           N  
ATOM   4192  CA  ALA A 277      22.413  23.504 -24.830  1.00  0.00           C  
ATOM   4193  C   ALA A 277      22.668  22.122 -25.450  1.00  0.00           C  
ATOM   4194  O   ALA A 277      22.177  21.793 -26.531  1.00  0.00           O  
ATOM   4195  CB  ALA A 277      20.987  23.642 -24.297  1.00  0.00           C  
ATOM   4196  H   ALA A 277      21.888  25.109 -26.112  1.00  0.00           H  
ATOM   4197  HA  ALA A 277      23.091  23.629 -23.986  1.00  0.00           H  
ATOM   4198  HB1 ALA A 277      20.790  22.848 -23.578  1.00  0.00           H  
ATOM   4199  HB2 ALA A 277      20.271  23.565 -25.117  1.00  0.00           H  
ATOM   4200  HB3 ALA A 277      20.872  24.605 -23.800  1.00  0.00           H  
ATOM   4201  N   ASN A 278      23.425  21.303 -24.728  1.00  0.00           N  
ATOM   4202  CA  ASN A 278      23.602  19.885 -25.001  1.00  0.00           C  
ATOM   4203  C   ASN A 278      22.352  19.090 -24.597  1.00  0.00           C  
ATOM   4204  O   ASN A 278      22.012  18.126 -25.271  1.00  0.00           O  
ATOM   4205  CB  ASN A 278      24.836  19.394 -24.225  1.00  0.00           C  
ATOM   4206  CG  ASN A 278      26.091  20.181 -24.552  1.00  0.00           C  
ATOM   4207  ND2 ASN A 278      26.723  19.945 -25.667  1.00  0.00           N  
ATOM   4208  OD1 ASN A 278      26.570  21.017 -23.807  1.00  0.00           O  
ATOM   4209  H   ASN A 278      23.797  21.651 -23.857  1.00  0.00           H  
ATOM   4210  HA  ASN A 278      23.756  19.733 -26.069  1.00  0.00           H  
ATOM   4211  HB2 ASN A 278      24.647  19.475 -23.155  1.00  0.00           H  
ATOM   4212  HB3 ASN A 278      25.006  18.343 -24.460  1.00  0.00           H  
ATOM   4213 HD21 ASN A 278      26.470  19.172 -26.265  1.00  0.00           H  
ATOM   4214 HD22 ASN A 278      27.537  20.512 -25.853  1.00  0.00           H  
ATOM   4215  N   ALA A 279      21.674  19.511 -23.525  1.00  0.00           N  
ATOM   4216  CA  ALA A 279      20.515  18.825 -22.966  1.00  0.00           C  
ATOM   4217  C   ALA A 279      19.408  19.798 -22.545  1.00  0.00           C  
ATOM   4218  O   ALA A 279      19.675  20.946 -22.171  1.00  0.00           O  
ATOM   4219  CB  ALA A 279      20.982  17.977 -21.782  1.00  0.00           C  
ATOM   4220  H   ALA A 279      22.010  20.321 -23.025  1.00  0.00           H  
ATOM   4221  HA  ALA A 279      20.098  18.156 -23.718  1.00  0.00           H  
ATOM   4222  HB1 ALA A 279      21.748  17.279 -22.124  1.00  0.00           H  
ATOM   4223  HB2 ALA A 279      21.395  18.612 -20.999  1.00  0.00           H  
ATOM   4224  HB3 ALA A 279      20.143  17.410 -21.377  1.00  0.00           H  
ATOM   4225  N   TYR A 280      18.174  19.302 -22.585  1.00  0.00           N  
ATOM   4226  CA  TYR A 280      16.993  19.952 -22.034  1.00  0.00           C  
ATOM   4227  C   TYR A 280      16.563  19.226 -20.756  1.00  0.00           C  
ATOM   4228  O   TYR A 280      16.443  18.001 -20.761  1.00  0.00           O  
ATOM   4229  CB  TYR A 280      15.872  19.966 -23.079  1.00  0.00           C  
ATOM   4230  CG  TYR A 280      14.661  20.767 -22.643  1.00  0.00           C  
ATOM   4231  CD1 TYR A 280      13.671  20.177 -21.836  1.00  0.00           C  
ATOM   4232  CD2 TYR A 280      14.538  22.116 -23.025  1.00  0.00           C  
ATOM   4233  CE1 TYR A 280      12.565  20.937 -21.413  1.00  0.00           C  
ATOM   4234  CE2 TYR A 280      13.455  22.891 -22.568  1.00  0.00           C  
ATOM   4235  CZ  TYR A 280      12.463  22.298 -21.759  1.00  0.00           C  
ATOM   4236  OH  TYR A 280      11.414  23.036 -21.314  1.00  0.00           O  
ATOM   4237  H   TYR A 280      18.066  18.337 -22.866  1.00  0.00           H  
ATOM   4238  HA  TYR A 280      17.228  20.988 -21.789  1.00  0.00           H  
ATOM   4239  HB2 TYR A 280      15.568  18.940 -23.289  1.00  0.00           H  
ATOM   4240  HB3 TYR A 280      16.260  20.391 -24.005  1.00  0.00           H  
ATOM   4241  HD1 TYR A 280      13.760  19.145 -21.532  1.00  0.00           H  
ATOM   4242  HD2 TYR A 280      15.284  22.558 -23.671  1.00  0.00           H  
ATOM   4243  HE1 TYR A 280      11.793  20.491 -20.802  1.00  0.00           H  
ATOM   4244  HE2 TYR A 280      13.382  23.935 -22.833  1.00  0.00           H  
ATOM   4245  HH  TYR A 280      11.538  23.971 -21.488  1.00  0.00           H  
ATOM   4246  N   CYS A 281      16.324  19.973 -19.681  1.00  0.00           N  
ATOM   4247  CA  CYS A 281      15.892  19.457 -18.384  1.00  0.00           C  
ATOM   4248  C   CYS A 281      14.514  20.009 -18.008  1.00  0.00           C  
ATOM   4249  O   CYS A 281      14.302  21.220 -18.017  1.00  0.00           O  
ATOM   4250  CB  CYS A 281      16.940  19.837 -17.338  1.00  0.00           C  
ATOM   4251  SG  CYS A 281      18.596  19.142 -17.578  1.00  0.00           S  
ATOM   4252  H   CYS A 281      16.492  20.966 -19.744  1.00  0.00           H  
ATOM   4253  HA  CYS A 281      15.822  18.370 -18.417  1.00  0.00           H  
ATOM   4254  HB2 CYS A 281      17.033  20.923 -17.345  1.00  0.00           H  
ATOM   4255  HB3 CYS A 281      16.583  19.546 -16.350  1.00  0.00           H  
ATOM   4256  N   SER A 282      13.585  19.134 -17.638  1.00  0.00           N  
ATOM   4257  CA  SER A 282      12.262  19.519 -17.129  1.00  0.00           C  
ATOM   4258  C   SER A 282      12.017  18.943 -15.747  1.00  0.00           C  
ATOM   4259  O   SER A 282      12.514  17.862 -15.427  1.00  0.00           O  
ATOM   4260  CB  SER A 282      11.145  19.083 -18.079  1.00  0.00           C  
ATOM   4261  OG  SER A 282      11.240  17.708 -18.393  1.00  0.00           O  
ATOM   4262  H   SER A 282      13.796  18.146 -17.670  1.00  0.00           H  
ATOM   4263  HA  SER A 282      12.201  20.603 -17.039  1.00  0.00           H  
ATOM   4264  HB2 SER A 282      11.214  19.664 -18.998  1.00  0.00           H  
ATOM   4265  HB3 SER A 282      10.178  19.290 -17.620  1.00  0.00           H  
ATOM   4266  HG  SER A 282      11.143  17.210 -17.578  1.00  0.00           H  
ATOM   4267  N   HIS A 283      11.228  19.643 -14.939  1.00  0.00           N  
ATOM   4268  CA  HIS A 283      10.759  19.150 -13.656  1.00  0.00           C  
ATOM   4269  C   HIS A 283       9.941  17.866 -13.851  1.00  0.00           C  
ATOM   4270  O   HIS A 283       9.061  17.784 -14.712  1.00  0.00           O  
ATOM   4271  CB  HIS A 283       9.957  20.249 -12.959  1.00  0.00           C  
ATOM   4272  CG  HIS A 283       9.579  19.882 -11.550  1.00  0.00           C  
ATOM   4273  CD2 HIS A 283      10.346  20.063 -10.430  1.00  0.00           C  
ATOM   4274  ND1 HIS A 283       8.406  19.288 -11.147  1.00  0.00           N  
ATOM   4275  CE1 HIS A 283       8.457  19.131  -9.812  1.00  0.00           C  
ATOM   4276  NE2 HIS A 283       9.623  19.591  -9.331  1.00  0.00           N  
ATOM   4277  H   HIS A 283      10.850  20.520 -15.267  1.00  0.00           H  
ATOM   4278  HA  HIS A 283      11.627  18.920 -13.037  1.00  0.00           H  
ATOM   4279  HB2 HIS A 283       9.054  20.460 -13.532  1.00  0.00           H  
ATOM   4280  HB3 HIS A 283      10.557  21.158 -12.930  1.00  0.00           H  
ATOM   4281  HD1 HIS A 283       7.620  19.049 -11.734  1.00  0.00           H  
ATOM   4282  HD2 HIS A 283      11.338  20.489 -10.401  1.00  0.00           H  
ATOM   4283  HE1 HIS A 283       7.665  18.720  -9.203  1.00  0.00           H  
ATOM   4284  N   ALA A 284      10.256  16.839 -13.070  1.00  0.00           N  
ATOM   4285  CA  ALA A 284       9.617  15.539 -13.139  1.00  0.00           C  
ATOM   4286  C   ALA A 284       8.305  15.558 -12.346  1.00  0.00           C  
ATOM   4287  O   ALA A 284       8.298  15.792 -11.133  1.00  0.00           O  
ATOM   4288  CB  ALA A 284      10.615  14.496 -12.632  1.00  0.00           C  
ATOM   4289  H   ALA A 284      10.952  16.985 -12.352  1.00  0.00           H  
ATOM   4290  HA  ALA A 284       9.391  15.307 -14.181  1.00  0.00           H  
ATOM   4291  HB1 ALA A 284      11.533  14.556 -13.218  1.00  0.00           H  
ATOM   4292  HB2 ALA A 284      10.867  14.691 -11.590  1.00  0.00           H  
ATOM   4293  HB3 ALA A 284      10.191  13.497 -12.725  1.00  0.00           H  
ATOM   4294  N   ASN A 285       7.179  15.308 -13.013  1.00  0.00           N  
ATOM   4295  CA  ASN A 285       5.866  15.353 -12.372  1.00  0.00           C  
ATOM   4296  C   ASN A 285       5.745  14.318 -11.242  1.00  0.00           C  
ATOM   4297  O   ASN A 285       6.018  13.139 -11.440  1.00  0.00           O  
ATOM   4298  CB  ASN A 285       4.775  15.132 -13.431  1.00  0.00           C  
ATOM   4299  CG  ASN A 285       4.492  16.363 -14.269  1.00  0.00           C  
ATOM   4300  ND2 ASN A 285       3.701  16.221 -15.305  1.00  0.00           N  
ATOM   4301  OD1 ASN A 285       4.934  17.466 -14.008  1.00  0.00           O  
ATOM   4302  H   ASN A 285       7.232  15.137 -14.006  1.00  0.00           H  
ATOM   4303  HA  ASN A 285       5.733  16.339 -11.927  1.00  0.00           H  
ATOM   4304  HB2 ASN A 285       5.060  14.305 -14.081  1.00  0.00           H  
ATOM   4305  HB3 ASN A 285       3.845  14.862 -12.932  1.00  0.00           H  
ATOM   4306 HD21 ASN A 285       3.579  17.056 -15.859  1.00  0.00           H  
ATOM   4307 HD22 ASN A 285       3.411  15.296 -15.586  1.00  0.00           H  
ATOM   4308  N   GLY A 286       5.299  14.747 -10.059  1.00  0.00           N  
ATOM   4309  CA  GLY A 286       5.141  13.862  -8.898  1.00  0.00           C  
ATOM   4310  C   GLY A 286       6.455  13.452  -8.221  1.00  0.00           C  
ATOM   4311  O   GLY A 286       6.427  12.650  -7.286  1.00  0.00           O  
ATOM   4312  H   GLY A 286       5.130  15.734  -9.926  1.00  0.00           H  
ATOM   4313  HA2 GLY A 286       4.532  14.372  -8.152  1.00  0.00           H  
ATOM   4314  HA3 GLY A 286       4.623  12.952  -9.204  1.00  0.00           H  
ATOM   4315  N   SER A 287       7.593  14.000  -8.659  1.00  0.00           N  
ATOM   4316  CA  SER A 287       8.858  13.885  -7.932  1.00  0.00           C  
ATOM   4317  C   SER A 287       8.839  14.706  -6.636  1.00  0.00           C  
ATOM   4318  O   SER A 287       7.955  15.530  -6.402  1.00  0.00           O  
ATOM   4319  CB  SER A 287      10.037  14.277  -8.828  1.00  0.00           C  
ATOM   4320  OG  SER A 287      10.042  15.664  -9.081  1.00  0.00           O  
ATOM   4321  H   SER A 287       7.549  14.666  -9.418  1.00  0.00           H  
ATOM   4322  HA  SER A 287       8.998  12.839  -7.661  1.00  0.00           H  
ATOM   4323  HB2 SER A 287      10.967  14.009  -8.326  1.00  0.00           H  
ATOM   4324  HB3 SER A 287       9.982  13.725  -9.765  1.00  0.00           H  
ATOM   4325  HG  SER A 287       9.440  15.861  -9.802  1.00  0.00           H  
ATOM   4326  N   GLY A 288       9.800  14.443  -5.751  1.00  0.00           N  
ATOM   4327  CA  GLY A 288       9.937  15.162  -4.486  1.00  0.00           C  
ATOM   4328  C   GLY A 288      10.177  14.248  -3.289  1.00  0.00           C  
ATOM   4329  O   GLY A 288      10.292  13.026  -3.410  1.00  0.00           O  
ATOM   4330  H   GLY A 288      10.507  13.766  -5.999  1.00  0.00           H  
ATOM   4331  HA2 GLY A 288       9.041  15.748  -4.281  1.00  0.00           H  
ATOM   4332  HA3 GLY A 288      10.769  15.858  -4.580  1.00  0.00           H  
ATOM   4333  N   ILE A 289      10.267  14.851  -2.105  1.00  0.00           N  
ATOM   4334  CA  ILE A 289      10.439  14.120  -0.849  1.00  0.00           C  
ATOM   4335  C   ILE A 289       9.074  13.615  -0.394  1.00  0.00           C  
ATOM   4336  O   ILE A 289       8.197  14.399  -0.039  1.00  0.00           O  
ATOM   4337  CB  ILE A 289      11.138  14.995   0.216  1.00  0.00           C  
ATOM   4338  CG1 ILE A 289      12.618  15.201  -0.177  1.00  0.00           C  
ATOM   4339  CG2 ILE A 289      11.026  14.353   1.616  1.00  0.00           C  
ATOM   4340  CD1 ILE A 289      13.324  16.307   0.617  1.00  0.00           C  
ATOM   4341  H   ILE A 289      10.041  15.834  -2.062  1.00  0.00           H  
ATOM   4342  HA  ILE A 289      11.070  13.249  -1.030  1.00  0.00           H  
ATOM   4343  HB  ILE A 289      10.648  15.967   0.246  1.00  0.00           H  
ATOM   4344 HG12 ILE A 289      13.162  14.265  -0.051  1.00  0.00           H  
ATOM   4345 HG13 ILE A 289      12.678  15.472  -1.232  1.00  0.00           H  
ATOM   4346 HG21 ILE A 289       9.999  14.447   1.970  1.00  0.00           H  
ATOM   4347 HG22 ILE A 289      11.655  14.879   2.335  1.00  0.00           H  
ATOM   4348 HG23 ILE A 289      11.283  13.295   1.574  1.00  0.00           H  
ATOM   4349 HD11 ILE A 289      14.309  16.484   0.186  1.00  0.00           H  
ATOM   4350 HD12 ILE A 289      12.746  17.230   0.562  1.00  0.00           H  
ATOM   4351 HD13 ILE A 289      13.448  16.018   1.660  1.00  0.00           H  
ATOM   4352  N   VAL A 290       8.902  12.296  -0.366  1.00  0.00           N  
ATOM   4353  CA  VAL A 290       7.662  11.690   0.123  1.00  0.00           C  
ATOM   4354  C   VAL A 290       7.736  11.497   1.633  1.00  0.00           C  
ATOM   4355  O   VAL A 290       8.726  10.990   2.163  1.00  0.00           O  
ATOM   4356  CB  VAL A 290       7.322  10.393  -0.628  1.00  0.00           C  
ATOM   4357  CG1 VAL A 290       6.013   9.796  -0.096  1.00  0.00           C  
ATOM   4358  CG2 VAL A 290       7.143  10.676  -2.123  1.00  0.00           C  
ATOM   4359  H   VAL A 290       9.642  11.699  -0.705  1.00  0.00           H  
ATOM   4360  HA  VAL A 290       6.843  12.380  -0.079  1.00  0.00           H  
ATOM   4361  HB  VAL A 290       8.123   9.666  -0.496  1.00  0.00           H  
ATOM   4362 HG11 VAL A 290       6.157   9.395   0.907  1.00  0.00           H  
ATOM   4363 HG12 VAL A 290       5.233  10.557  -0.081  1.00  0.00           H  
ATOM   4364 HG13 VAL A 290       5.685   8.989  -0.752  1.00  0.00           H  
ATOM   4365 HG21 VAL A 290       6.341  11.400  -2.274  1.00  0.00           H  
ATOM   4366 HG22 VAL A 290       6.900   9.759  -2.660  1.00  0.00           H  
ATOM   4367 HG23 VAL A 290       8.063  11.083  -2.540  1.00  0.00           H  
ATOM   4368  N   GLN A 291       6.671  11.865   2.337  1.00  0.00           N  
ATOM   4369  CA  GLN A 291       6.450  11.519   3.737  1.00  0.00           C  
ATOM   4370  C   GLN A 291       5.183  10.673   3.865  1.00  0.00           C  
ATOM   4371  O   GLN A 291       4.218  10.856   3.125  1.00  0.00           O  
ATOM   4372  CB  GLN A 291       6.389  12.776   4.618  1.00  0.00           C  
ATOM   4373  CG  GLN A 291       7.720  13.545   4.648  1.00  0.00           C  
ATOM   4374  CD  GLN A 291       7.738  14.682   5.672  1.00  0.00           C  
ATOM   4375  NE2 GLN A 291       8.890  15.061   6.171  1.00  0.00           N  
ATOM   4376  OE1 GLN A 291       6.731  15.241   6.079  1.00  0.00           O  
ATOM   4377  H   GLN A 291       5.904  12.290   1.834  1.00  0.00           H  
ATOM   4378  HA  GLN A 291       7.280  10.906   4.088  1.00  0.00           H  
ATOM   4379  HB2 GLN A 291       5.601  13.433   4.250  1.00  0.00           H  
ATOM   4380  HB3 GLN A 291       6.146  12.472   5.636  1.00  0.00           H  
ATOM   4381  HG2 GLN A 291       8.522  12.848   4.891  1.00  0.00           H  
ATOM   4382  HG3 GLN A 291       7.926  13.966   3.663  1.00  0.00           H  
ATOM   4383 HE21 GLN A 291       8.882  15.885   6.754  1.00  0.00           H  
ATOM   4384 HE22 GLN A 291       9.753  14.708   5.783  1.00  0.00           H  
ATOM   4385  N   ILE A 292       5.184   9.764   4.835  1.00  0.00           N  
ATOM   4386  CA  ILE A 292       4.065   8.875   5.150  1.00  0.00           C  
ATOM   4387  C   ILE A 292       3.638   9.063   6.602  1.00  0.00           C  
ATOM   4388  O   ILE A 292       4.485   9.231   7.486  1.00  0.00           O  
ATOM   4389  CB  ILE A 292       4.426   7.415   4.809  1.00  0.00           C  
ATOM   4390  CG1 ILE A 292       3.198   6.495   4.960  1.00  0.00           C  
ATOM   4391  CG2 ILE A 292       5.605   6.893   5.641  1.00  0.00           C  
ATOM   4392  CD1 ILE A 292       3.461   5.092   4.417  1.00  0.00           C  
ATOM   4393  H   ILE A 292       6.009   9.689   5.414  1.00  0.00           H  
ATOM   4394  HA  ILE A 292       3.216   9.156   4.527  1.00  0.00           H  
ATOM   4395  HB  ILE A 292       4.736   7.397   3.763  1.00  0.00           H  
ATOM   4396 HG12 ILE A 292       2.905   6.416   6.007  1.00  0.00           H  
ATOM   4397 HG13 ILE A 292       2.362   6.917   4.402  1.00  0.00           H  
ATOM   4398 HG21 ILE A 292       5.943   5.931   5.254  1.00  0.00           H  
ATOM   4399 HG22 ILE A 292       5.294   6.788   6.681  1.00  0.00           H  
ATOM   4400 HG23 ILE A 292       6.443   7.588   5.607  1.00  0.00           H  
ATOM   4401 HD11 ILE A 292       2.513   4.561   4.327  1.00  0.00           H  
ATOM   4402 HD12 ILE A 292       3.918   5.149   3.430  1.00  0.00           H  
ATOM   4403 HD13 ILE A 292       4.116   4.548   5.097  1.00  0.00           H  
ATOM   4404  N   GLN A 293       2.332   9.039   6.859  1.00  0.00           N  
ATOM   4405  CA  GLN A 293       1.806   9.092   8.216  1.00  0.00           C  
ATOM   4406  C   GLN A 293       1.775   7.686   8.832  1.00  0.00           C  
ATOM   4407  O   GLN A 293       1.047   6.807   8.380  1.00  0.00           O  
ATOM   4408  CB  GLN A 293       0.435   9.778   8.231  1.00  0.00           C  
ATOM   4409  CG  GLN A 293       0.069  10.214   9.656  1.00  0.00           C  
ATOM   4410  CD  GLN A 293      -1.273  10.935   9.733  1.00  0.00           C  
ATOM   4411  NE2 GLN A 293      -1.448  11.832  10.680  1.00  0.00           N  
ATOM   4412  OE1 GLN A 293      -2.201  10.698   8.985  1.00  0.00           O  
ATOM   4413  H   GLN A 293       1.684   8.943   6.091  1.00  0.00           H  
ATOM   4414  HA  GLN A 293       2.478   9.713   8.808  1.00  0.00           H  
ATOM   4415  HB2 GLN A 293       0.466  10.662   7.594  1.00  0.00           H  
ATOM   4416  HB3 GLN A 293      -0.322   9.093   7.848  1.00  0.00           H  
ATOM   4417  HG2 GLN A 293       0.024   9.343  10.309  1.00  0.00           H  
ATOM   4418  HG3 GLN A 293       0.845  10.883  10.027  1.00  0.00           H  
ATOM   4419 HE21 GLN A 293      -0.701  12.097  11.306  1.00  0.00           H  
ATOM   4420 HE22 GLN A 293      -2.351  12.284  10.674  1.00  0.00           H  
ATOM   4421  N   VAL A 294       2.539   7.476   9.906  1.00  0.00           N  
ATOM   4422  CA  VAL A 294       2.565   6.216  10.664  1.00  0.00           C  
ATOM   4423  C   VAL A 294       2.213   6.506  12.114  1.00  0.00           C  
ATOM   4424  O   VAL A 294       2.926   7.230  12.804  1.00  0.00           O  
ATOM   4425  CB  VAL A 294       3.924   5.501  10.551  1.00  0.00           C  
ATOM   4426  CG1 VAL A 294       3.898   4.143  11.269  1.00  0.00           C  
ATOM   4427  CG2 VAL A 294       4.289   5.249   9.088  1.00  0.00           C  
ATOM   4428  H   VAL A 294       3.139   8.228  10.212  1.00  0.00           H  
ATOM   4429  HA  VAL A 294       1.812   5.539  10.258  1.00  0.00           H  
ATOM   4430  HB  VAL A 294       4.703   6.117  11.000  1.00  0.00           H  
ATOM   4431 HG11 VAL A 294       4.858   3.645  11.138  1.00  0.00           H  
ATOM   4432 HG12 VAL A 294       3.734   4.284  12.338  1.00  0.00           H  
ATOM   4433 HG13 VAL A 294       3.113   3.513  10.853  1.00  0.00           H  
ATOM   4434 HG21 VAL A 294       4.505   6.204   8.610  1.00  0.00           H  
ATOM   4435 HG22 VAL A 294       3.462   4.769   8.564  1.00  0.00           H  
ATOM   4436 HG23 VAL A 294       5.173   4.614   9.029  1.00  0.00           H  
ATOM   4437  N   SER A 295       1.103   5.935  12.595  1.00  0.00           N  
ATOM   4438  CA  SER A 295       0.611   6.151  13.969  1.00  0.00           C  
ATOM   4439  C   SER A 295       0.489   7.641  14.351  1.00  0.00           C  
ATOM   4440  O   SER A 295       0.823   8.028  15.467  1.00  0.00           O  
ATOM   4441  CB  SER A 295       1.469   5.379  14.984  1.00  0.00           C  
ATOM   4442  OG  SER A 295       1.464   3.988  14.715  1.00  0.00           O  
ATOM   4443  H   SER A 295       0.542   5.381  11.963  1.00  0.00           H  
ATOM   4444  HA  SER A 295      -0.398   5.743  14.025  1.00  0.00           H  
ATOM   4445  HB2 SER A 295       1.071   5.539  15.986  1.00  0.00           H  
ATOM   4446  HB3 SER A 295       2.493   5.752  14.956  1.00  0.00           H  
ATOM   4447  HG  SER A 295       1.777   3.858  13.817  1.00  0.00           H  
ATOM   4448  N   GLY A 296       0.041   8.481  13.411  1.00  0.00           N  
ATOM   4449  CA  GLY A 296      -0.159   9.922  13.611  1.00  0.00           C  
ATOM   4450  C   GLY A 296       1.060  10.810  13.326  1.00  0.00           C  
ATOM   4451  O   GLY A 296       0.896  12.022  13.245  1.00  0.00           O  
ATOM   4452  H   GLY A 296      -0.200   8.098  12.508  1.00  0.00           H  
ATOM   4453  HA2 GLY A 296      -0.974  10.255  12.969  1.00  0.00           H  
ATOM   4454  HA3 GLY A 296      -0.458  10.102  14.643  1.00  0.00           H  
ATOM   4455  N   VAL A 297       2.252  10.242  13.104  1.00  0.00           N  
ATOM   4456  CA  VAL A 297       3.495  11.000  12.860  1.00  0.00           C  
ATOM   4457  C   VAL A 297       3.912  10.897  11.395  1.00  0.00           C  
ATOM   4458  O   VAL A 297       3.899   9.809  10.823  1.00  0.00           O  
ATOM   4459  CB  VAL A 297       4.627  10.520  13.791  1.00  0.00           C  
ATOM   4460  CG1 VAL A 297       5.908  11.349  13.618  1.00  0.00           C  
ATOM   4461  CG2 VAL A 297       4.210  10.625  15.266  1.00  0.00           C  
ATOM   4462  H   VAL A 297       2.327   9.236  13.145  1.00  0.00           H  
ATOM   4463  HA  VAL A 297       3.319  12.053  13.083  1.00  0.00           H  
ATOM   4464  HB  VAL A 297       4.857   9.478  13.572  1.00  0.00           H  
ATOM   4465 HG11 VAL A 297       6.313  11.220  12.614  1.00  0.00           H  
ATOM   4466 HG12 VAL A 297       6.664  11.014  14.327  1.00  0.00           H  
ATOM   4467 HG13 VAL A 297       5.703  12.405  13.790  1.00  0.00           H  
ATOM   4468 HG21 VAL A 297       3.368   9.962  15.469  1.00  0.00           H  
ATOM   4469 HG22 VAL A 297       3.924  11.649  15.504  1.00  0.00           H  
ATOM   4470 HG23 VAL A 297       5.038  10.325  15.909  1.00  0.00           H  
ATOM   4471  N   TRP A 298       4.310  12.019  10.791  1.00  0.00           N  
ATOM   4472  CA  TRP A 298       4.891  12.046   9.448  1.00  0.00           C  
ATOM   4473  C   TRP A 298       6.366  11.652   9.492  1.00  0.00           C  
ATOM   4474  O   TRP A 298       7.146  12.247  10.232  1.00  0.00           O  
ATOM   4475  CB  TRP A 298       4.710  13.433   8.824  1.00  0.00           C  
ATOM   4476  CG  TRP A 298       3.291  13.772   8.502  1.00  0.00           C  
ATOM   4477  CD1 TRP A 298       2.458  14.533   9.249  1.00  0.00           C  
ATOM   4478  CD2 TRP A 298       2.502  13.318   7.362  1.00  0.00           C  
ATOM   4479  CE2 TRP A 298       1.190  13.866   7.472  1.00  0.00           C  
ATOM   4480  CE3 TRP A 298       2.767  12.493   6.248  1.00  0.00           C  
ATOM   4481  NE1 TRP A 298       1.219  14.593   8.642  1.00  0.00           N  
ATOM   4482  CZ2 TRP A 298       0.193  13.626   6.517  1.00  0.00           C  
ATOM   4483  CZ3 TRP A 298       1.770  12.237   5.289  1.00  0.00           C  
ATOM   4484  CH2 TRP A 298       0.490  12.807   5.413  1.00  0.00           C  
ATOM   4485  H   TRP A 298       4.328  12.876  11.325  1.00  0.00           H  
ATOM   4486  HA  TRP A 298       4.365  11.329   8.818  1.00  0.00           H  
ATOM   4487  HB2 TRP A 298       5.123  14.189   9.492  1.00  0.00           H  
ATOM   4488  HB3 TRP A 298       5.280  13.471   7.896  1.00  0.00           H  
ATOM   4489  HD1 TRP A 298       2.721  15.000  10.187  1.00  0.00           H  
ATOM   4490  HE1 TRP A 298       0.422  15.074   9.035  1.00  0.00           H  
ATOM   4491  HE3 TRP A 298       3.740  12.038   6.138  1.00  0.00           H  
ATOM   4492  HZ2 TRP A 298      -0.795  14.047   6.628  1.00  0.00           H  
ATOM   4493  HZ3 TRP A 298       1.980  11.586   4.453  1.00  0.00           H  
ATOM   4494  HH2 TRP A 298      -0.265  12.596   4.671  1.00  0.00           H  
ATOM   4495  N   LYS A 299       6.744  10.649   8.700  1.00  0.00           N  
ATOM   4496  CA  LYS A 299       8.112  10.122   8.607  1.00  0.00           C  
ATOM   4497  C   LYS A 299       8.523   9.984   7.146  1.00  0.00           C  
ATOM   4498  O   LYS A 299       7.660   9.795   6.291  1.00  0.00           O  
ATOM   4499  CB  LYS A 299       8.187   8.773   9.346  1.00  0.00           C  
ATOM   4500  CG  LYS A 299       7.964   8.884  10.867  1.00  0.00           C  
ATOM   4501  CD  LYS A 299       9.121   9.552  11.626  1.00  0.00           C  
ATOM   4502  CE  LYS A 299      10.327   8.611  11.692  1.00  0.00           C  
ATOM   4503  NZ  LYS A 299      11.490   9.238  12.347  1.00  0.00           N1+
ATOM   4504  H   LYS A 299       6.032  10.187   8.153  1.00  0.00           H  
ATOM   4505  HA  LYS A 299       8.816  10.820   9.060  1.00  0.00           H  
ATOM   4506  HB2 LYS A 299       9.155   8.310   9.156  1.00  0.00           H  
ATOM   4507  HB3 LYS A 299       7.418   8.116   8.939  1.00  0.00           H  
ATOM   4508  HG2 LYS A 299       7.814   7.882  11.270  1.00  0.00           H  
ATOM   4509  HG3 LYS A 299       7.045   9.438  11.061  1.00  0.00           H  
ATOM   4510  HD2 LYS A 299       8.787   9.780  12.638  1.00  0.00           H  
ATOM   4511  HD3 LYS A 299       9.402  10.487  11.141  1.00  0.00           H  
ATOM   4512  HE2 LYS A 299      10.615   8.342  10.676  1.00  0.00           H  
ATOM   4513  HE3 LYS A 299      10.047   7.699  12.220  1.00  0.00           H  
ATOM   4514  HZ1 LYS A 299      11.280   9.669  13.237  1.00  0.00           H  
ATOM   4515  HZ2 LYS A 299      12.231   8.559  12.448  1.00  0.00           H  
ATOM   4516  HZ3 LYS A 299      11.888   9.928  11.726  1.00  0.00           H  
ATOM   4517  N   LYS A 300       9.822  10.063   6.849  1.00  0.00           N  
ATOM   4518  CA  LYS A 300      10.363   9.889   5.490  1.00  0.00           C  
ATOM   4519  C   LYS A 300      10.766   8.417   5.270  1.00  0.00           C  
ATOM   4520  O   LYS A 300      11.787   7.991   5.813  1.00  0.00           O  
ATOM   4521  CB  LYS A 300      11.526  10.874   5.271  1.00  0.00           C  
ATOM   4522  CG  LYS A 300      11.982  10.874   3.805  1.00  0.00           C  
ATOM   4523  CD  LYS A 300      13.223  11.745   3.571  1.00  0.00           C  
ATOM   4524  CE  LYS A 300      13.584  11.656   2.083  1.00  0.00           C  
ATOM   4525  NZ  LYS A 300      14.891  12.274   1.760  1.00  0.00           N1+
ATOM   4526  H   LYS A 300      10.466  10.171   7.618  1.00  0.00           H  
ATOM   4527  HA  LYS A 300       9.593  10.156   4.766  1.00  0.00           H  
ATOM   4528  HB2 LYS A 300      12.362  10.605   5.916  1.00  0.00           H  
ATOM   4529  HB3 LYS A 300      11.201  11.880   5.535  1.00  0.00           H  
ATOM   4530  HG2 LYS A 300      11.167  11.248   3.185  1.00  0.00           H  
ATOM   4531  HG3 LYS A 300      12.212   9.855   3.496  1.00  0.00           H  
ATOM   4532  HD2 LYS A 300      13.007  12.778   3.842  1.00  0.00           H  
ATOM   4533  HD3 LYS A 300      14.046  11.369   4.179  1.00  0.00           H  
ATOM   4534  HE2 LYS A 300      12.794  12.119   1.492  1.00  0.00           H  
ATOM   4535  HE3 LYS A 300      13.604  10.605   1.797  1.00  0.00           H  
ATOM   4536  HZ1 LYS A 300      15.538  11.524   1.564  1.00  0.00           H  
ATOM   4537  HZ2 LYS A 300      15.236  12.853   2.512  1.00  0.00           H  
ATOM   4538  HZ3 LYS A 300      14.821  12.818   0.911  1.00  0.00           H  
ATOM   4539  N   PRO A 301      10.003   7.613   4.506  1.00  0.00           N  
ATOM   4540  CA  PRO A 301      10.308   6.198   4.293  1.00  0.00           C  
ATOM   4541  C   PRO A 301      11.436   6.006   3.273  1.00  0.00           C  
ATOM   4542  O   PRO A 301      11.650   6.868   2.419  1.00  0.00           O  
ATOM   4543  CB  PRO A 301       8.990   5.581   3.824  1.00  0.00           C  
ATOM   4544  CG  PRO A 301       8.340   6.723   3.041  1.00  0.00           C  
ATOM   4545  CD  PRO A 301       8.807   7.981   3.762  1.00  0.00           C  
ATOM   4546  HA  PRO A 301      10.609   5.723   5.228  1.00  0.00           H  
ATOM   4547  HB2 PRO A 301       8.373   5.337   4.689  1.00  0.00           H  
ATOM   4548  HB3 PRO A 301       9.142   4.698   3.204  1.00  0.00           H  
ATOM   4549  HG2 PRO A 301       8.716   6.731   2.018  1.00  0.00           H  
ATOM   4550  HG3 PRO A 301       7.252   6.655   3.056  1.00  0.00           H  
ATOM   4551  HD2 PRO A 301       8.027   8.324   4.443  1.00  0.00           H  
ATOM   4552  HD3 PRO A 301       9.030   8.761   3.033  1.00  0.00           H  
ATOM   4553  N   LEU A 302      12.118   4.859   3.344  1.00  0.00           N  
ATOM   4554  CA  LEU A 302      13.000   4.352   2.287  1.00  0.00           C  
ATOM   4555  C   LEU A 302      12.182   3.802   1.118  1.00  0.00           C  
ATOM   4556  O   LEU A 302      12.467   4.124  -0.026  1.00  0.00           O  
ATOM   4557  CB  LEU A 302      13.912   3.227   2.819  1.00  0.00           C  
ATOM   4558  CG  LEU A 302      14.982   3.659   3.831  1.00  0.00           C  
ATOM   4559  CD1 LEU A 302      15.674   2.422   4.405  1.00  0.00           C  
ATOM   4560  CD2 LEU A 302      16.057   4.525   3.178  1.00  0.00           C  
ATOM   4561  H   LEU A 302      11.831   4.193   4.048  1.00  0.00           H  
ATOM   4562  HA  LEU A 302      13.610   5.166   1.895  1.00  0.00           H  
ATOM   4563  HB2 LEU A 302      13.292   2.451   3.270  1.00  0.00           H  
ATOM   4564  HB3 LEU A 302      14.423   2.775   1.969  1.00  0.00           H  
ATOM   4565  HG  LEU A 302      14.516   4.210   4.647  1.00  0.00           H  
ATOM   4566 HD11 LEU A 302      14.949   1.783   4.911  1.00  0.00           H  
ATOM   4567 HD12 LEU A 302      16.150   1.857   3.603  1.00  0.00           H  
ATOM   4568 HD13 LEU A 302      16.442   2.730   5.115  1.00  0.00           H  
ATOM   4569 HD21 LEU A 302      16.777   4.842   3.931  1.00  0.00           H  
ATOM   4570 HD22 LEU A 302      16.582   3.949   2.418  1.00  0.00           H  
ATOM   4571 HD23 LEU A 302      15.612   5.407   2.717  1.00  0.00           H  
ATOM   4572  N   CYS A 303      11.150   3.005   1.405  1.00  0.00           N  
ATOM   4573  CA  CYS A 303      10.214   2.504   0.399  1.00  0.00           C  
ATOM   4574  C   CYS A 303       8.790   2.475   0.950  1.00  0.00           C  
ATOM   4575  O   CYS A 303       8.583   2.259   2.148  1.00  0.00           O  
ATOM   4576  CB  CYS A 303      10.615   1.104  -0.087  1.00  0.00           C  
ATOM   4577  SG  CYS A 303      12.280   0.905  -0.777  1.00  0.00           S  
ATOM   4578  H   CYS A 303      10.957   2.798   2.374  1.00  0.00           H  
ATOM   4579  HA  CYS A 303      10.220   3.182  -0.454  1.00  0.00           H  
ATOM   4580  HB2 CYS A 303      10.529   0.421   0.759  1.00  0.00           H  
ATOM   4581  HB3 CYS A 303       9.901   0.782  -0.845  1.00  0.00           H  
ATOM   4582  N   VAL A 304       7.818   2.641   0.060  1.00  0.00           N  
ATOM   4583  CA  VAL A 304       6.382   2.510   0.328  1.00  0.00           C  
ATOM   4584  C   VAL A 304       5.797   1.591  -0.729  1.00  0.00           C  
ATOM   4585  O   VAL A 304       6.133   1.725  -1.904  1.00  0.00           O  
ATOM   4586  CB  VAL A 304       5.679   3.873   0.272  1.00  0.00           C  
ATOM   4587  CG1 VAL A 304       4.180   3.760   0.553  1.00  0.00           C  
ATOM   4588  CG2 VAL A 304       6.264   4.846   1.297  1.00  0.00           C  
ATOM   4589  H   VAL A 304       8.081   2.792  -0.904  1.00  0.00           H  
ATOM   4590  HA  VAL A 304       6.218   2.069   1.311  1.00  0.00           H  
ATOM   4591  HB  VAL A 304       5.812   4.300  -0.722  1.00  0.00           H  
ATOM   4592 HG11 VAL A 304       3.692   3.126  -0.188  1.00  0.00           H  
ATOM   4593 HG12 VAL A 304       4.006   3.355   1.549  1.00  0.00           H  
ATOM   4594 HG13 VAL A 304       3.747   4.756   0.464  1.00  0.00           H  
ATOM   4595 HG21 VAL A 304       6.212   4.415   2.297  1.00  0.00           H  
ATOM   4596 HG22 VAL A 304       7.302   5.052   1.036  1.00  0.00           H  
ATOM   4597 HG23 VAL A 304       5.714   5.786   1.269  1.00  0.00           H  
ATOM   4598  N   GLY A 305       4.934   0.664  -0.325  1.00  0.00           N  
ATOM   4599  CA  GLY A 305       4.362  -0.297  -1.252  1.00  0.00           C  
ATOM   4600  C   GLY A 305       3.030  -0.886  -0.821  1.00  0.00           C  
ATOM   4601  O   GLY A 305       2.568  -0.691   0.300  1.00  0.00           O  
ATOM   4602  H   GLY A 305       4.667   0.607   0.648  1.00  0.00           H  
ATOM   4603  HA2 GLY A 305       5.064  -1.118  -1.398  1.00  0.00           H  
ATOM   4604  HA3 GLY A 305       4.216   0.192  -2.214  1.00  0.00           H  
ATOM   4605  N   TYR A 306       2.444  -1.651  -1.733  1.00  0.00           N  
ATOM   4606  CA  TYR A 306       1.348  -2.573  -1.490  1.00  0.00           C  
ATOM   4607  C   TYR A 306       1.787  -4.000  -1.780  1.00  0.00           C  
ATOM   4608  O   TYR A 306       2.509  -4.284  -2.740  1.00  0.00           O  
ATOM   4609  CB  TYR A 306       0.141  -2.224  -2.360  1.00  0.00           C  
ATOM   4610  CG  TYR A 306      -0.688  -1.079  -1.830  1.00  0.00           C  
ATOM   4611  CD1 TYR A 306      -1.578  -1.303  -0.765  1.00  0.00           C  
ATOM   4612  CD2 TYR A 306      -0.595   0.193  -2.420  1.00  0.00           C  
ATOM   4613  CE1 TYR A 306      -2.396  -0.257  -0.302  1.00  0.00           C  
ATOM   4614  CE2 TYR A 306      -1.391   1.248  -1.941  1.00  0.00           C  
ATOM   4615  CZ  TYR A 306      -2.290   1.023  -0.876  1.00  0.00           C  
ATOM   4616  OH  TYR A 306      -3.059   2.036  -0.397  1.00  0.00           O  
ATOM   4617  H   TYR A 306       2.869  -1.678  -2.648  1.00  0.00           H  
ATOM   4618  HA  TYR A 306       1.050  -2.517  -0.442  1.00  0.00           H  
ATOM   4619  HB2 TYR A 306       0.475  -2.002  -3.374  1.00  0.00           H  
ATOM   4620  HB3 TYR A 306      -0.510  -3.096  -2.423  1.00  0.00           H  
ATOM   4621  HD1 TYR A 306      -1.637  -2.278  -0.305  1.00  0.00           H  
ATOM   4622  HD2 TYR A 306       0.082   0.349  -3.246  1.00  0.00           H  
ATOM   4623  HE1 TYR A 306      -3.103  -0.420   0.499  1.00  0.00           H  
ATOM   4624  HE2 TYR A 306      -1.315   2.224  -2.398  1.00  0.00           H  
ATOM   4625  HH  TYR A 306      -2.905   2.848  -0.885  1.00  0.00           H  
ATOM   4626  N   GLU A 307       1.282  -4.926  -0.975  1.00  0.00           N  
ATOM   4627  CA  GLU A 307       1.379  -6.349  -1.257  1.00  0.00           C  
ATOM   4628  C   GLU A 307       0.090  -7.069  -0.894  1.00  0.00           C  
ATOM   4629  O   GLU A 307      -0.639  -6.670   0.013  1.00  0.00           O  
ATOM   4630  CB  GLU A 307       2.599  -6.961  -0.570  1.00  0.00           C  
ATOM   4631  CG  GLU A 307       2.579  -6.932   0.962  1.00  0.00           C  
ATOM   4632  CD  GLU A 307       3.927  -7.406   1.515  1.00  0.00           C  
ATOM   4633  OE1 GLU A 307       4.343  -6.936   2.586  1.00  0.00           O  
ATOM   4634  OE2 GLU A 307       4.661  -8.169   0.849  1.00  0.00           O1-
ATOM   4635  H   GLU A 307       0.752  -4.638  -0.165  1.00  0.00           H  
ATOM   4636  HA  GLU A 307       1.525  -6.477  -2.329  1.00  0.00           H  
ATOM   4637  HB2 GLU A 307       2.696  -7.994  -0.906  1.00  0.00           H  
ATOM   4638  HB3 GLU A 307       3.477  -6.408  -0.902  1.00  0.00           H  
ATOM   4639  HG2 GLU A 307       2.387  -5.914   1.300  1.00  0.00           H  
ATOM   4640  HG3 GLU A 307       1.772  -7.562   1.336  1.00  0.00           H  
ATOM   4641  N   ARG A 308      -0.210  -8.144  -1.623  1.00  0.00           N  
ATOM   4642  CA  ARG A 308      -1.366  -8.985  -1.329  1.00  0.00           C  
ATOM   4643  C   ARG A 308      -0.942 -10.122  -0.412  1.00  0.00           C  
ATOM   4644  O   ARG A 308      -0.305 -11.064  -0.879  1.00  0.00           O  
ATOM   4645  CB  ARG A 308      -2.009  -9.455  -2.630  1.00  0.00           C  
ATOM   4646  CG  ARG A 308      -3.308 -10.209  -2.327  1.00  0.00           C  
ATOM   4647  CD  ARG A 308      -3.949 -10.732  -3.614  1.00  0.00           C  
ATOM   4648  NE  ARG A 308      -4.425  -9.641  -4.481  1.00  0.00           N  
ATOM   4649  CZ  ARG A 308      -5.557  -8.971  -4.358  1.00  0.00           C  
ATOM   4650  NH1 ARG A 308      -6.411  -9.209  -3.396  1.00  0.00           N1+
ATOM   4651  NH2 ARG A 308      -5.854  -8.034  -5.213  1.00  0.00           N  
ATOM   4652  H   ARG A 308       0.445  -8.447  -2.330  1.00  0.00           H  
ATOM   4653  HA  ARG A 308      -2.101  -8.383  -0.794  1.00  0.00           H  
ATOM   4654  HB2 ARG A 308      -1.314 -10.102  -3.168  1.00  0.00           H  
ATOM   4655  HB3 ARG A 308      -2.225  -8.586  -3.250  1.00  0.00           H  
ATOM   4656  HG2 ARG A 308      -3.099 -11.057  -1.675  1.00  0.00           H  
ATOM   4657  HG3 ARG A 308      -4.002  -9.548  -1.808  1.00  0.00           H  
ATOM   4658  HD2 ARG A 308      -4.786 -11.379  -3.349  1.00  0.00           H  
ATOM   4659  HD3 ARG A 308      -3.215 -11.326  -4.157  1.00  0.00           H  
ATOM   4660  HE  ARG A 308      -3.794  -9.346  -5.213  1.00  0.00           H  
ATOM   4661 HH11 ARG A 308      -6.152  -9.833  -2.645  1.00  0.00           H  
ATOM   4662 HH12 ARG A 308      -7.236  -8.636  -3.293  1.00  0.00           H  
ATOM   4663 HH21 ARG A 308      -5.204  -7.788  -5.946  1.00  0.00           H  
ATOM   4664 HH22 ARG A 308      -6.692  -7.482  -5.101  1.00  0.00           H  
ATOM   4665  N   VAL A 309      -1.322 -10.056   0.858  1.00  0.00           N  
ATOM   4666  CA  VAL A 309      -0.882 -11.004   1.892  1.00  0.00           C  
ATOM   4667  C   VAL A 309      -2.041 -11.597   2.680  1.00  0.00           C  
ATOM   4668  O   VAL A 309      -3.139 -11.043   2.717  1.00  0.00           O  
ATOM   4669  CB  VAL A 309       0.166 -10.394   2.845  1.00  0.00           C  
ATOM   4670  CG1 VAL A 309       1.516 -10.265   2.135  1.00  0.00           C  
ATOM   4671  CG2 VAL A 309      -0.268  -9.046   3.430  1.00  0.00           C  
ATOM   4672  H   VAL A 309      -1.906  -9.283   1.142  1.00  0.00           H  
ATOM   4673  HA  VAL A 309      -0.401 -11.842   1.387  1.00  0.00           H  
ATOM   4674  HB  VAL A 309       0.318 -11.079   3.679  1.00  0.00           H  
ATOM   4675 HG11 VAL A 309       1.906 -11.261   1.928  1.00  0.00           H  
ATOM   4676 HG12 VAL A 309       1.411  -9.725   1.194  1.00  0.00           H  
ATOM   4677 HG13 VAL A 309       2.227  -9.741   2.773  1.00  0.00           H  
ATOM   4678 HG21 VAL A 309       0.469  -8.714   4.161  1.00  0.00           H  
ATOM   4679 HG22 VAL A 309      -1.232  -9.148   3.929  1.00  0.00           H  
ATOM   4680 HG23 VAL A 309      -0.343  -8.292   2.647  1.00  0.00           H  
ATOM   4681  N   VAL A 310      -1.793 -12.744   3.311  1.00  0.00           N  
ATOM   4682  CA  VAL A 310      -2.706 -13.338   4.291  1.00  0.00           C  
ATOM   4683  C   VAL A 310      -2.819 -12.421   5.510  1.00  0.00           C  
ATOM   4684  O   VAL A 310      -1.814 -12.067   6.125  1.00  0.00           O  
ATOM   4685  CB  VAL A 310      -2.243 -14.745   4.716  1.00  0.00           C  
ATOM   4686  CG1 VAL A 310      -3.188 -15.358   5.760  1.00  0.00           C  
ATOM   4687  CG2 VAL A 310      -2.219 -15.705   3.520  1.00  0.00           C  
ATOM   4688  H   VAL A 310      -0.901 -13.190   3.148  1.00  0.00           H  
ATOM   4689  HA  VAL A 310      -3.690 -13.430   3.835  1.00  0.00           H  
ATOM   4690  HB  VAL A 310      -1.239 -14.688   5.137  1.00  0.00           H  
ATOM   4691 HG11 VAL A 310      -3.141 -14.789   6.690  1.00  0.00           H  
ATOM   4692 HG12 VAL A 310      -2.885 -16.382   5.977  1.00  0.00           H  
ATOM   4693 HG13 VAL A 310      -4.209 -15.354   5.382  1.00  0.00           H  
ATOM   4694 HG21 VAL A 310      -3.224 -15.816   3.114  1.00  0.00           H  
ATOM   4695 HG22 VAL A 310      -1.848 -16.681   3.834  1.00  0.00           H  
ATOM   4696 HG23 VAL A 310      -1.561 -15.331   2.736  1.00  0.00           H  
ATOM   4697  N   VAL A 311      -4.050 -12.074   5.872  1.00  0.00           N  
ATOM   4698  CA  VAL A 311      -4.398 -11.309   7.068  1.00  0.00           C  
ATOM   4699  C   VAL A 311      -5.372 -12.126   7.905  1.00  0.00           C  
ATOM   4700  O   VAL A 311      -6.388 -12.610   7.398  1.00  0.00           O  
ATOM   4701  CB  VAL A 311      -4.984  -9.931   6.708  1.00  0.00           C  
ATOM   4702  CG1 VAL A 311      -5.244  -9.103   7.973  1.00  0.00           C  
ATOM   4703  CG2 VAL A 311      -4.004  -9.140   5.843  1.00  0.00           C  
ATOM   4704  H   VAL A 311      -4.816 -12.362   5.279  1.00  0.00           H  
ATOM   4705  HA  VAL A 311      -3.497 -11.139   7.657  1.00  0.00           H  
ATOM   4706  HB  VAL A 311      -5.917 -10.058   6.160  1.00  0.00           H  
ATOM   4707 HG11 VAL A 311      -5.598  -8.110   7.694  1.00  0.00           H  
ATOM   4708 HG12 VAL A 311      -4.327  -9.012   8.555  1.00  0.00           H  
ATOM   4709 HG13 VAL A 311      -6.016  -9.584   8.574  1.00  0.00           H  
ATOM   4710 HG21 VAL A 311      -3.911  -9.597   4.858  1.00  0.00           H  
ATOM   4711 HG22 VAL A 311      -4.353  -8.114   5.722  1.00  0.00           H  
ATOM   4712 HG23 VAL A 311      -3.028  -9.136   6.330  1.00  0.00           H  
ATOM   4713  N   LYS A 312      -5.054 -12.288   9.192  1.00  0.00           N  
ATOM   4714  CA  LYS A 312      -5.930 -12.915  10.184  1.00  0.00           C  
ATOM   4715  C   LYS A 312      -6.452 -11.855  11.141  1.00  0.00           C  
ATOM   4716  O   LYS A 312      -5.660 -11.235  11.854  1.00  0.00           O  
ATOM   4717  CB  LYS A 312      -5.219 -14.034  10.945  1.00  0.00           C  
ATOM   4718  CG  LYS A 312      -4.716 -15.160  10.033  1.00  0.00           C  
ATOM   4719  CD  LYS A 312      -4.175 -16.289  10.912  1.00  0.00           C  
ATOM   4720  CE  LYS A 312      -3.467 -17.363  10.088  1.00  0.00           C  
ATOM   4721  NZ  LYS A 312      -2.554 -18.135  10.962  1.00  0.00           N1+
ATOM   4722  H   LYS A 312      -4.198 -11.858   9.514  1.00  0.00           H  
ATOM   4723  HA  LYS A 312      -6.782 -13.361   9.671  1.00  0.00           H  
ATOM   4724  HB2 LYS A 312      -4.381 -13.616  11.503  1.00  0.00           H  
ATOM   4725  HB3 LYS A 312      -5.926 -14.453  11.661  1.00  0.00           H  
ATOM   4726  HG2 LYS A 312      -5.534 -15.532   9.416  1.00  0.00           H  
ATOM   4727  HG3 LYS A 312      -3.920 -14.783   9.392  1.00  0.00           H  
ATOM   4728  HD2 LYS A 312      -3.471 -15.854  11.623  1.00  0.00           H  
ATOM   4729  HD3 LYS A 312      -4.993 -16.740  11.474  1.00  0.00           H  
ATOM   4730  HE2 LYS A 312      -2.880 -16.869   9.314  1.00  0.00           H  
ATOM   4731  HE3 LYS A 312      -4.210 -18.004   9.614  1.00  0.00           H  
ATOM   4732  HZ1 LYS A 312      -1.854 -17.493  11.309  1.00  0.00           H  
ATOM   4733  HZ2 LYS A 312      -2.058 -18.859  10.462  1.00  0.00           H  
ATOM   4734  HZ3 LYS A 312      -3.019 -18.498  11.781  1.00  0.00           H  
ATOM   4735  N   ARG A 313      -7.767 -11.653  11.173  1.00  0.00           N  
ATOM   4736  CA  ARG A 313      -8.432 -10.686  12.057  1.00  0.00           C  
ATOM   4737  C   ARG A 313      -9.213 -11.397  13.147  1.00  0.00           C  
ATOM   4738  O   ARG A 313      -9.751 -12.480  12.927  1.00  0.00           O  
ATOM   4739  CB  ARG A 313      -9.326  -9.725  11.255  1.00  0.00           C  
ATOM   4740  CG  ARG A 313      -8.507  -8.859  10.293  1.00  0.00           C  
ATOM   4741  CD  ARG A 313      -9.389  -7.937   9.444  1.00  0.00           C  
ATOM   4742  NE  ARG A 313      -8.578  -7.121   8.524  1.00  0.00           N  
ATOM   4743  CZ  ARG A 313      -8.010  -5.951   8.762  1.00  0.00           C  
ATOM   4744  NH1 ARG A 313      -8.101  -5.344   9.916  1.00  0.00           N1+
ATOM   4745  NH2 ARG A 313      -7.321  -5.360   7.837  1.00  0.00           N  
ATOM   4746  H   ARG A 313      -8.346 -12.238  10.587  1.00  0.00           H  
ATOM   4747  HA  ARG A 313      -7.675 -10.091  12.566  1.00  0.00           H  
ATOM   4748  HB2 ARG A 313      -9.863  -9.075  11.946  1.00  0.00           H  
ATOM   4749  HB3 ARG A 313     -10.057 -10.300  10.686  1.00  0.00           H  
ATOM   4750  HG2 ARG A 313      -7.807  -8.259  10.875  1.00  0.00           H  
ATOM   4751  HG3 ARG A 313      -7.950  -9.507   9.615  1.00  0.00           H  
ATOM   4752  HD2 ARG A 313      -9.990  -7.300  10.093  1.00  0.00           H  
ATOM   4753  HD3 ARG A 313     -10.064  -8.555   8.852  1.00  0.00           H  
ATOM   4754  HE  ARG A 313      -8.420  -7.505   7.603  1.00  0.00           H  
ATOM   4755 HH11 ARG A 313      -7.611  -4.474  10.068  1.00  0.00           H  
ATOM   4756 HH12 ARG A 313      -8.579  -5.794  10.684  1.00  0.00           H  
ATOM   4757 HH21 ARG A 313      -6.880  -4.463   7.982  1.00  0.00           H  
ATOM   4758 HH22 ARG A 313      -7.231  -5.815   6.939  1.00  0.00           H  
ATOM   4759  N   GLU A 314      -9.293 -10.771  14.314  1.00  0.00           N  
ATOM   4760  CA  GLU A 314     -10.194 -11.223  15.371  1.00  0.00           C  
ATOM   4761  C   GLU A 314     -11.629 -11.119  14.861  1.00  0.00           C  
ATOM   4762  O   GLU A 314     -12.101 -10.027  14.530  1.00  0.00           O  
ATOM   4763  CB  GLU A 314     -10.043 -10.374  16.645  1.00  0.00           C  
ATOM   4764  CG  GLU A 314      -8.661 -10.539  17.274  1.00  0.00           C  
ATOM   4765  CD  GLU A 314      -8.428  -9.634  18.480  1.00  0.00           C  
ATOM   4766  OE1 GLU A 314      -7.624  -9.989  19.370  1.00  0.00           O  
ATOM   4767  OE2 GLU A 314      -8.830  -8.447  18.431  1.00  0.00           O1-
ATOM   4768  H   GLU A 314      -8.866  -9.860  14.399  1.00  0.00           H  
ATOM   4769  HA  GLU A 314      -9.982 -12.264  15.616  1.00  0.00           H  
ATOM   4770  HB2 GLU A 314     -10.207  -9.327  16.393  1.00  0.00           H  
ATOM   4771  HB3 GLU A 314     -10.797 -10.682  17.369  1.00  0.00           H  
ATOM   4772  HG2 GLU A 314      -8.518 -11.585  17.547  1.00  0.00           H  
ATOM   4773  HG3 GLU A 314      -7.927 -10.241  16.525  1.00  0.00           H  
ATOM   4774  N   LEU A 315     -12.349 -12.238  14.830  1.00  0.00           N  
ATOM   4775  CA  LEU A 315     -13.797 -12.147  14.850  1.00  0.00           C  
ATOM   4776  C   LEU A 315     -14.165 -11.745  16.271  1.00  0.00           C  
ATOM   4777  O   LEU A 315     -13.973 -12.516  17.213  1.00  0.00           O  
ATOM   4778  CB  LEU A 315     -14.449 -13.472  14.424  1.00  0.00           C  
ATOM   4779  CG  LEU A 315     -14.538 -13.618  12.893  1.00  0.00           C  
ATOM   4780  CD1 LEU A 315     -14.182 -15.034  12.455  1.00  0.00           C  
ATOM   4781  CD2 LEU A 315     -15.963 -13.335  12.412  1.00  0.00           C  
ATOM   4782  H   LEU A 315     -11.930 -13.116  15.104  1.00  0.00           H  
ATOM   4783  HA  LEU A 315     -14.134 -11.363  14.172  1.00  0.00           H  
ATOM   4784  HB2 LEU A 315     -15.453 -13.521  14.845  1.00  0.00           H  
ATOM   4785  HB3 LEU A 315     -13.898 -14.305  14.861  1.00  0.00           H  
ATOM   4786  HG  LEU A 315     -13.849 -12.927  12.408  1.00  0.00           H  
ATOM   4787 HD11 LEU A 315     -14.151 -15.102  11.368  1.00  0.00           H  
ATOM   4788 HD12 LEU A 315     -13.209 -15.303  12.867  1.00  0.00           H  
ATOM   4789 HD13 LEU A 315     -14.917 -15.741  12.841  1.00  0.00           H  
ATOM   4790 HD21 LEU A 315     -16.257 -12.327  12.705  1.00  0.00           H  
ATOM   4791 HD22 LEU A 315     -16.657 -14.052  12.852  1.00  0.00           H  
ATOM   4792 HD23 LEU A 315     -16.009 -13.417  11.326  1.00  0.00           H  
ATOM   4793  N   SER A 316     -14.742 -10.556  16.433  1.00  0.00           N  
ATOM   4794  CA  SER A 316     -15.622 -10.321  17.573  1.00  0.00           C  
ATOM   4795  C   SER A 316     -16.826 -11.239  17.404  1.00  0.00           C  
ATOM   4796  O   SER A 316     -17.883 -10.837  16.920  1.00  0.00           O  
ATOM   4797  CB  SER A 316     -16.051  -8.858  17.702  1.00  0.00           C  
ATOM   4798  OG  SER A 316     -14.950  -8.046  18.055  1.00  0.00           O  
ATOM   4799  H   SER A 316     -14.751  -9.906  15.661  1.00  0.00           H  
ATOM   4800  HA  SER A 316     -15.111 -10.607  18.492  1.00  0.00           H  
ATOM   4801  HB2 SER A 316     -16.806  -8.779  18.483  1.00  0.00           H  
ATOM   4802  HB3 SER A 316     -16.481  -8.509  16.763  1.00  0.00           H  
ATOM   4803  HG  SER A 316     -14.337  -8.558  18.588  1.00  0.00           H  
ATOM   4804  N   ALA A 317     -16.651 -12.501  17.785  1.00  0.00           N  
ATOM   4805  CA  ALA A 317     -17.755 -13.358  18.117  1.00  0.00           C  
ATOM   4806  C   ALA A 317     -18.435 -12.675  19.302  1.00  0.00           C  
ATOM   4807  O   ALA A 317     -18.034 -12.851  20.448  1.00  0.00           O  
ATOM   4808  CB  ALA A 317     -17.229 -14.767  18.431  1.00  0.00           C  
ATOM   4809  H   ALA A 317     -15.721 -12.798  18.041  1.00  0.00           H  
ATOM   4810  HA  ALA A 317     -18.454 -13.416  17.280  1.00  0.00           H  
ATOM   4811  HB1 ALA A 317     -18.060 -15.407  18.728  1.00  0.00           H  
ATOM   4812  HB2 ALA A 317     -16.503 -14.729  19.244  1.00  0.00           H  
ATOM   4813  HB3 ALA A 317     -16.754 -15.191  17.547  1.00  0.00           H  
ATOM   4814  N   LYS A 318     -19.484 -11.882  19.048  1.00  0.00           N  
ATOM   4815  CA  LYS A 318     -20.586 -11.935  20.001  1.00  0.00           C  
ATOM   4816  C   LYS A 318     -20.937 -13.421  20.020  1.00  0.00           C  
ATOM   4817  O   LYS A 318     -21.280 -13.926  18.947  1.00  0.00           O  
ATOM   4818  CB  LYS A 318     -21.783 -11.081  19.568  1.00  0.00           C  
ATOM   4819  CG  LYS A 318     -21.538  -9.591  19.840  1.00  0.00           C  
ATOM   4820  CD  LYS A 318     -22.815  -8.785  19.577  1.00  0.00           C  
ATOM   4821  CE  LYS A 318     -22.589  -7.302  19.895  1.00  0.00           C  
ATOM   4822  NZ  LYS A 318     -23.843  -6.520  19.748  1.00  0.00           N1+
ATOM   4823  H   LYS A 318     -19.689 -11.681  18.079  1.00  0.00           H  
ATOM   4824  HA  LYS A 318     -20.236 -11.615  20.982  1.00  0.00           H  
ATOM   4825  HB2 LYS A 318     -21.996 -11.240  18.511  1.00  0.00           H  
ATOM   4826  HB3 LYS A 318     -22.652 -11.401  20.144  1.00  0.00           H  
ATOM   4827  HG2 LYS A 318     -21.243  -9.459  20.882  1.00  0.00           H  
ATOM   4828  HG3 LYS A 318     -20.736  -9.230  19.196  1.00  0.00           H  
ATOM   4829  HD2 LYS A 318     -23.614  -9.173  20.210  1.00  0.00           H  
ATOM   4830  HD3 LYS A 318     -23.103  -8.900  18.533  1.00  0.00           H  
ATOM   4831  HE2 LYS A 318     -22.218  -7.220  20.917  1.00  0.00           H  
ATOM   4832  HE3 LYS A 318     -21.818  -6.916  19.228  1.00  0.00           H  
ATOM   4833  HZ1 LYS A 318     -24.203  -6.589  18.808  1.00  0.00           H  
ATOM   4834  HZ2 LYS A 318     -24.550  -6.866  20.380  1.00  0.00           H  
ATOM   4835  HZ3 LYS A 318     -23.687  -5.545  19.963  1.00  0.00           H  
ATOM   4836  N   PRO A 319     -20.732 -14.150  21.133  1.00  0.00           N  
ATOM   4837  CA  PRO A 319     -21.186 -15.524  21.182  1.00  0.00           C  
ATOM   4838  C   PRO A 319     -22.640 -15.472  20.733  1.00  0.00           C  
ATOM   4839  O   PRO A 319     -23.392 -14.620  21.213  1.00  0.00           O  
ATOM   4840  CB  PRO A 319     -21.003 -15.986  22.632  1.00  0.00           C  
ATOM   4841  CG  PRO A 319     -20.956 -14.686  23.435  1.00  0.00           C  
ATOM   4842  CD  PRO A 319     -20.355 -13.681  22.456  1.00  0.00           C  
ATOM   4843  HA  PRO A 319     -20.602 -16.150  20.506  1.00  0.00           H  
ATOM   4844  HB2 PRO A 319     -20.046 -16.499  22.726  1.00  0.00           H  
ATOM   4845  HB3 PRO A 319     -21.813 -16.636  22.963  1.00  0.00           H  
ATOM   4846  HG2 PRO A 319     -21.970 -14.379  23.689  1.00  0.00           H  
ATOM   4847  HG3 PRO A 319     -20.351 -14.784  24.336  1.00  0.00           H  
ATOM   4848  HD2 PRO A 319     -20.752 -12.690  22.673  1.00  0.00           H  
ATOM   4849  HD3 PRO A 319     -19.269 -13.685  22.550  1.00  0.00           H  
ATOM   4850  N   ILE A 320     -23.013 -16.293  19.749  1.00  0.00           N  
ATOM   4851  CA  ILE A 320     -24.425 -16.561  19.513  1.00  0.00           C  
ATOM   4852  C   ILE A 320     -24.886 -17.107  20.863  1.00  0.00           C  
ATOM   4853  O   ILE A 320     -24.571 -18.251  21.198  1.00  0.00           O  
ATOM   4854  CB  ILE A 320     -24.631 -17.557  18.344  1.00  0.00           C  
ATOM   4855  CG1 ILE A 320     -24.030 -17.004  17.028  1.00  0.00           C  
ATOM   4856  CG2 ILE A 320     -26.133 -17.852  18.173  1.00  0.00           C  
ATOM   4857  CD1 ILE A 320     -24.048 -17.999  15.858  1.00  0.00           C  
ATOM   4858  H   ILE A 320     -22.326 -16.904  19.330  1.00  0.00           H  
ATOM   4859  HA  ILE A 320     -24.951 -15.632  19.294  1.00  0.00           H  
ATOM   4860  HB  ILE A 320     -24.123 -18.490  18.587  1.00  0.00           H  
ATOM   4861 HG12 ILE A 320     -24.568 -16.103  16.735  1.00  0.00           H  
ATOM   4862 HG13 ILE A 320     -22.988 -16.731  17.193  1.00  0.00           H  
ATOM   4863 HG21 ILE A 320     -26.287 -18.632  17.427  1.00  0.00           H  
ATOM   4864 HG22 ILE A 320     -26.661 -16.949  17.865  1.00  0.00           H  
ATOM   4865 HG23 ILE A 320     -26.563 -18.204  19.110  1.00  0.00           H  
ATOM   4866 HD11 ILE A 320     -23.521 -17.561  15.010  1.00  0.00           H  
ATOM   4867 HD12 ILE A 320     -25.071 -18.215  15.553  1.00  0.00           H  
ATOM   4868 HD13 ILE A 320     -23.547 -18.923  16.145  1.00  0.00           H  
ATOM   4869  N   GLN A 321     -25.480 -16.248  21.702  1.00  0.00           N  
ATOM   4870  CA  GLN A 321     -26.065 -16.672  22.963  1.00  0.00           C  
ATOM   4871  C   GLN A 321     -26.982 -17.820  22.579  1.00  0.00           C  
ATOM   4872  O   GLN A 321     -27.710 -17.704  21.588  1.00  0.00           O  
ATOM   4873  CB  GLN A 321     -26.840 -15.530  23.643  1.00  0.00           C  
ATOM   4874  CG  GLN A 321     -25.928 -14.516  24.358  1.00  0.00           C  
ATOM   4875  CD  GLN A 321     -26.724 -13.435  25.094  1.00  0.00           C  
ATOM   4876  NE2 GLN A 321     -26.109 -12.676  25.974  1.00  0.00           N  
ATOM   4877  OE1 GLN A 321     -27.912 -13.245  24.893  1.00  0.00           O  
ATOM   4878  H   GLN A 321     -25.580 -15.285  21.418  1.00  0.00           H  
ATOM   4879  HA  GLN A 321     -25.286 -17.039  23.632  1.00  0.00           H  
ATOM   4880  HB2 GLN A 321     -27.504 -15.967  24.389  1.00  0.00           H  
ATOM   4881  HB3 GLN A 321     -27.456 -15.018  22.904  1.00  0.00           H  
ATOM   4882  HG2 GLN A 321     -25.274 -14.034  23.631  1.00  0.00           H  
ATOM   4883  HG3 GLN A 321     -25.309 -15.045  25.082  1.00  0.00           H  
ATOM   4884 HE21 GLN A 321     -25.152 -12.852  26.246  1.00  0.00           H  
ATOM   4885 HE22 GLN A 321     -26.715 -12.068  26.505  1.00  0.00           H  
ATOM   4886  N   ARG A 322     -26.847 -18.966  23.262  1.00  0.00           N  
ATOM   4887  CA  ARG A 322     -27.687 -20.134  22.993  1.00  0.00           C  
ATOM   4888  C   ARG A 322     -29.119 -19.623  22.924  1.00  0.00           C  
ATOM   4889  O   ARG A 322     -29.628 -19.124  23.916  1.00  0.00           O  
ATOM   4890  CB  ARG A 322     -27.556 -21.182  24.107  1.00  0.00           C  
ATOM   4891  CG  ARG A 322     -26.308 -22.059  23.961  1.00  0.00           C  
ATOM   4892  CD  ARG A 322     -26.308 -23.116  25.070  1.00  0.00           C  
ATOM   4893  NE  ARG A 322     -25.206 -24.086  24.915  1.00  0.00           N  
ATOM   4894  CZ  ARG A 322     -24.946 -25.088  25.739  1.00  0.00           C  
ATOM   4895  NH1 ARG A 322     -25.657 -25.301  26.812  1.00  0.00           N1+
ATOM   4896  NH2 ARG A 322     -23.955 -25.902  25.499  1.00  0.00           N  
ATOM   4897  H   ARG A 322     -26.239 -18.973  24.069  1.00  0.00           H  
ATOM   4898  HA  ARG A 322     -27.426 -20.567  22.027  1.00  0.00           H  
ATOM   4899  HB2 ARG A 322     -27.555 -20.688  25.079  1.00  0.00           H  
ATOM   4900  HB3 ARG A 322     -28.431 -21.832  24.068  1.00  0.00           H  
ATOM   4901  HG2 ARG A 322     -26.327 -22.552  22.988  1.00  0.00           H  
ATOM   4902  HG3 ARG A 322     -25.411 -21.443  24.036  1.00  0.00           H  
ATOM   4903  HD2 ARG A 322     -26.222 -22.609  26.031  1.00  0.00           H  
ATOM   4904  HD3 ARG A 322     -27.258 -23.649  25.046  1.00  0.00           H  
ATOM   4905  HE  ARG A 322     -24.595 -23.966  24.120  1.00  0.00           H  
ATOM   4906 HH11 ARG A 322     -26.418 -24.673  27.029  1.00  0.00           H  
ATOM   4907 HH12 ARG A 322     -25.440 -26.054  27.450  1.00  0.00           H  
ATOM   4908 HH21 ARG A 322     -23.375 -25.778  24.681  1.00  0.00           H  
ATOM   4909 HH22 ARG A 322     -23.761 -26.655  26.144  1.00  0.00           H  
ATOM   4910  N   VAL A 323     -29.706 -19.665  21.732  1.00  0.00           N  
ATOM   4911  CA  VAL A 323     -31.070 -19.189  21.538  1.00  0.00           C  
ATOM   4912  C   VAL A 323     -31.954 -20.206  22.237  1.00  0.00           C  
ATOM   4913  O   VAL A 323     -32.143 -21.323  21.737  1.00  0.00           O  
ATOM   4914  CB  VAL A 323     -31.426 -19.019  20.053  1.00  0.00           C  
ATOM   4915  CG1 VAL A 323     -32.820 -18.406  19.928  1.00  0.00           C  
ATOM   4916  CG2 VAL A 323     -30.443 -18.101  19.316  1.00  0.00           C  
ATOM   4917  H   VAL A 323     -29.148 -19.910  20.926  1.00  0.00           H  
ATOM   4918  HA  VAL A 323     -31.183 -18.223  22.029  1.00  0.00           H  
ATOM   4919  HB  VAL A 323     -31.421 -19.990  19.557  1.00  0.00           H  
ATOM   4920 HG11 VAL A 323     -33.554 -19.044  20.421  1.00  0.00           H  
ATOM   4921 HG12 VAL A 323     -33.087 -18.288  18.878  1.00  0.00           H  
ATOM   4922 HG13 VAL A 323     -32.837 -17.427  20.408  1.00  0.00           H  
ATOM   4923 HG21 VAL A 323     -30.387 -17.137  19.820  1.00  0.00           H  
ATOM   4924 HG22 VAL A 323     -29.446 -18.541  19.305  1.00  0.00           H  
ATOM   4925 HG23 VAL A 323     -30.767 -17.948  18.286  1.00  0.00           H  
ATOM   4926  N   GLU A 324     -32.407 -19.849  23.430  1.00  0.00           N  
ATOM   4927  CA  GLU A 324     -33.232 -20.718  24.252  1.00  0.00           C  
ATOM   4928  C   GLU A 324     -34.638 -20.822  23.644  1.00  0.00           C  
ATOM   4929  O   GLU A 324     -35.132 -19.872  23.019  1.00  0.00           O  
ATOM   4930  CB  GLU A 324     -33.236 -20.261  25.720  1.00  0.00           C  
ATOM   4931  CG  GLU A 324     -31.854 -20.510  26.352  1.00  0.00           C  
ATOM   4932  CD  GLU A 324     -31.772 -20.212  27.853  1.00  0.00           C  
ATOM   4933  OE1 GLU A 324     -30.727 -20.595  28.430  1.00  0.00           O  
ATOM   4934  OE2 GLU A 324     -32.733 -19.629  28.398  1.00  0.00           O1-
ATOM   4935  H   GLU A 324     -32.142 -18.954  23.816  1.00  0.00           H  
ATOM   4936  HA  GLU A 324     -32.780 -21.709  24.229  1.00  0.00           H  
ATOM   4937  HB2 GLU A 324     -33.982 -20.840  26.264  1.00  0.00           H  
ATOM   4938  HB3 GLU A 324     -33.494 -19.204  25.775  1.00  0.00           H
[truncated: 118,272 more chars]
