# Supplementary material for: The Viral Class II Membrane Fusion Machinery: Divergent Evolution from an Ancestral Heterodimer
Source: Viruses. 2021 Nov 26;13(12):2368. doi: 10.3390/v13122368 (PMC8706100; doi:10.3390/v13122368)
Supplement: Supplementary file 1 [file viruses-13-02368-s001.zip › Supl_File2_TSWV_Gn_Fig3A.pdb]

ATOM      1  N   MET A   1     -51.374 -25.307  63.574  1.00  0.00           N  
ATOM      2  H   MET A   1     -51.536 -26.269  63.833  1.00  0.00           H  
ATOM      3  H2  MET A   1     -51.677 -24.731  64.346  1.00  0.00           H  
ATOM      4  H3  MET A   1     -50.381 -25.193  63.427  1.00  0.00           H  
ATOM      5  CA  MET A   1     -52.137 -24.996  62.336  1.00  0.00           C  
ATOM      6  HA  MET A   1     -51.794 -25.693  61.571  1.00  0.00           H  
ATOM      7  C   MET A   1     -51.862 -23.609  61.729  1.00  0.00           C  
ATOM      8  CB  MET A   1     -53.638 -25.268  62.514  1.00  0.00           C  
ATOM      9  HB2 MET A   1     -54.219 -24.405  62.189  1.00  0.00           H  
ATOM     10  HB3 MET A   1     -53.868 -25.460  63.562  1.00  0.00           H  
ATOM     11  O   MET A   1     -51.735 -23.540  60.514  1.00  0.00           O  
ATOM     12  CG  MET A   1     -54.053 -26.482  61.676  1.00  0.00           C  
ATOM     13  HG2 MET A   1     -53.427 -27.337  61.928  1.00  0.00           H  
ATOM     14  HG3 MET A   1     -53.915 -26.246  60.621  1.00  0.00           H  
ATOM     15  SD  MET A   1     -55.778 -26.937  61.950  1.00  0.00           S  
ATOM     16  CE  MET A   1     -56.051 -28.096  60.581  1.00  0.00           C  
ATOM     17  HE1 MET A   1     -55.892 -27.594  59.627  1.00  0.00           H  
ATOM     18  HE2 MET A   1     -55.365 -28.939  60.668  1.00  0.00           H  
ATOM     19  HE3 MET A   1     -57.074 -28.469  60.623  1.00  0.00           H  
ATOM     20  N   ARG A   2     -51.717 -22.513  62.503  1.00  0.00           N  
ATOM     21  H   ARG A   2     -51.917 -22.562  63.491  1.00  0.00           H  
ATOM     22  CA  ARG A   2     -51.398 -21.168  61.948  1.00  0.00           C  
ATOM     23  HA  ARG A   2     -52.139 -20.918  61.188  1.00  0.00           H  
ATOM     24  C   ARG A   2     -50.058 -21.088  61.191  1.00  0.00           C  
ATOM     25  CB  ARG A   2     -51.452 -20.087  63.054  1.00  0.00           C  
ATOM     26  HB2 ARG A   2     -50.694 -19.332  62.846  1.00  0.00           H  
ATOM     27  HB3 ARG A   2     -51.216 -20.528  64.022  1.00  0.00           H  
ATOM     28  O   ARG A   2     -49.994 -20.427  60.163  1.00  0.00           O  
ATOM     29  CG  ARG A   2     -52.809 -19.361  63.124  1.00  0.00           C  
ATOM     30  HG2 ARG A   2     -53.013 -18.897  62.160  1.00  0.00           H  
ATOM     31  HG3 ARG A   2     -53.596 -20.081  63.344  1.00  0.00           H  
ATOM     32  CD  ARG A   2     -52.799 -18.271  64.211  1.00  0.00           C  
ATOM     33  HD2 ARG A   2     -52.650 -18.745  65.181  1.00  0.00           H  
ATOM     34  HD3 ARG A   2     -51.965 -17.594  64.023  1.00  0.00           H  
ATOM     35  NE  ARG A   2     -54.054 -17.487  64.232  1.00  0.00           N  
ATOM     36  HE  ARG A   2     -54.695 -17.611  63.461  1.00  0.00           H  
ATOM     37  NH1 ARG A   2     -53.664 -16.310  66.176  1.00  0.00           N  
ATOM     38 HH11 ARG A   2     -52.771 -16.765  66.298  1.00  0.00           H  
ATOM     39 HH12 ARG A   2     -53.966 -15.622  66.852  1.00  0.00           H  
ATOM     40  NH2 ARG A   2     -55.539 -15.949  65.036  1.00  0.00           N  
ATOM     41 HH21 ARG A   2     -55.801 -15.269  65.735  1.00  0.00           H  
ATOM     42 HH22 ARG A   2     -56.168 -16.108  64.261  1.00  0.00           H  
ATOM     43  CZ  ARG A   2     -54.410 -16.591  65.143  1.00  0.00           C  
ATOM     44  N   PHE A   3     -49.025 -21.794  61.656  1.00  0.00           N  
ATOM     45  H   PHE A   3     -49.113 -22.239  62.558  1.00  0.00           H  
ATOM     46  CA  PHE A   3     -47.687 -21.757  61.044  1.00  0.00           C  
ATOM     47  HA  PHE A   3     -47.390 -20.714  60.937  1.00  0.00           H  
ATOM     48  C   PHE A   3     -47.638 -22.364  59.631  1.00  0.00           C  
ATOM     49  CB  PHE A   3     -46.678 -22.446  61.980  1.00  0.00           C  
ATOM     50  HB2 PHE A   3     -47.171 -22.785  62.890  1.00  0.00           H  
ATOM     51  HB3 PHE A   3     -46.270 -23.334  61.497  1.00  0.00           H  
ATOM     52  O   PHE A   3     -47.008 -21.797  58.746  1.00  0.00           O  
ATOM     53  CG  PHE A   3     -45.528 -21.543  62.371  1.00  0.00           C  
ATOM     54  CD1 PHE A   3     -44.417 -21.409  61.517  1.00  0.00           C  
ATOM     55  HD1 PHE A   3     -44.375 -21.954  60.586  1.00  0.00           H  
ATOM     56  CD2 PHE A   3     -45.574 -20.821  63.579  1.00  0.00           C  
ATOM     57  HD2 PHE A   3     -46.418 -20.918  64.246  1.00  0.00           H  
ATOM     58  CE1 PHE A   3     -43.350 -20.568  61.879  1.00  0.00           C  
ATOM     59  HE1 PHE A   3     -42.491 -20.474  61.230  1.00  0.00           H  
ATOM     60  CE2 PHE A   3     -44.508 -19.978  63.937  1.00  0.00           C  
ATOM     61  HE2 PHE A   3     -44.533 -19.434  64.870  1.00  0.00           H  
ATOM     62  CZ  PHE A   3     -43.395 -19.853  63.088  1.00  0.00           C  
ATOM     63  HZ  PHE A   3     -42.571 -19.214  63.369  1.00  0.00           H  
ATOM     64  N   LEU A   4     -48.355 -23.469  59.398  1.00  0.00           N  
ATOM     65  H   LEU A   4     -48.852 -23.895  60.168  1.00  0.00           H  
ATOM     66  CA  LEU A   4     -48.445 -24.115  58.081  1.00  0.00           C  
ATOM     67  HA  LEU A   4     -47.440 -24.303  57.704  1.00  0.00           H  
ATOM     68  C   LEU A   4     -49.115 -23.204  57.043  1.00  0.00           C  
ATOM     69  CB  LEU A   4     -49.186 -25.459  58.227  1.00  0.00           C  
ATOM     70  HB2 LEU A   4     -49.771 -25.651  57.327  1.00  0.00           H  
ATOM     71  HB3 LEU A   4     -49.895 -25.394  59.052  1.00  0.00           H  
ATOM     72  O   LEU A   4     -48.592 -23.057  55.945  1.00  0.00           O  
ATOM     73  CG  LEU A   4     -48.214 -26.638  58.443  1.00  0.00           C  
ATOM     74  HG  LEU A   4     -47.284 -26.272  58.878  1.00  0.00           H  
ATOM     75  CD1 LEU A   4     -48.805 -27.660  59.414  1.00  0.00           C  
ATOM     76 HD11 LEU A   4     -49.735 -28.062  59.012  1.00  0.00           H  
ATOM     77 HD12 LEU A   4     -48.982 -27.199  60.386  1.00  0.00           H  
ATOM     78 HD13 LEU A   4     -48.100 -28.481  59.542  1.00  0.00           H  
ATOM     79  CD2 LEU A   4     -47.911 -27.334  57.118  1.00  0.00           C  
ATOM     80 HD21 LEU A   4     -48.818 -27.761  56.690  1.00  0.00           H  
ATOM     81 HD22 LEU A   4     -47.487 -26.621  56.411  1.00  0.00           H  
ATOM     82 HD23 LEU A   4     -47.188 -28.135  57.276  1.00  0.00           H  
ATOM     83  N   LYS A   5     -50.204 -22.515  57.417  1.00  0.00           N  
ATOM     84  H   LYS A   5     -50.585 -22.681  58.338  1.00  0.00           H  
ATOM     85  CA  LYS A   5     -50.854 -21.527  56.538  1.00  0.00           C  
ATOM     86  HA  LYS A   5     -51.056 -21.994  55.574  1.00  0.00           H  
ATOM     87  C   LYS A   5     -49.942 -20.337  56.224  1.00  0.00           C  
ATOM     88  CB  LYS A   5     -52.180 -21.037  57.143  1.00  0.00           C  
ATOM     89  HB2 LYS A   5     -52.504 -20.165  56.575  1.00  0.00           H  
ATOM     90  HB3 LYS A   5     -52.028 -20.732  58.178  1.00  0.00           H  
ATOM     91  O   LYS A   5     -49.962 -19.841  55.103  1.00  0.00           O  
ATOM     92  CG  LYS A   5     -53.288 -22.098  57.063  1.00  0.00           C  
ATOM     93  HG2 LYS A   5     -53.052 -22.926  57.732  1.00  0.00           H  
ATOM     94  HG3 LYS A   5     -53.340 -22.476  56.042  1.00  0.00           H  
ATOM     95  CD  LYS A   5     -54.655 -21.503  57.439  1.00  0.00           C  
ATOM     96  HD2 LYS A   5     -54.637 -21.181  58.480  1.00  0.00           H  
ATOM     97  HD3 LYS A   5     -54.850 -20.641  56.800  1.00  0.00           H  
ATOM     98  CE  LYS A   5     -55.760 -22.547  57.227  1.00  0.00           C  
ATOM     99  HE2 LYS A   5     -55.680 -22.921  56.206  1.00  0.00           H  
ATOM    100  HE3 LYS A   5     -55.584 -23.391  57.894  1.00  0.00           H  
ATOM    101  NZ  LYS A   5     -57.122 -21.990  57.444  1.00  0.00           N  
ATOM    102  HZ1 LYS A   5     -57.300 -21.233  56.799  1.00  0.00           H  
ATOM    103  HZ2 LYS A   5     -57.820 -22.697  57.265  1.00  0.00           H  
ATOM    104  HZ3 LYS A   5     -57.246 -21.653  58.388  1.00  0.00           H  
ATOM    105  N   LEU A   6     -49.134 -19.892  57.190  1.00  0.00           N  
ATOM    106  H   LEU A   6     -49.182 -20.323  58.103  1.00  0.00           H  
ATOM    107  CA  LEU A   6     -48.159 -18.822  56.965  1.00  0.00           C  
ATOM    108  HA  LEU A   6     -48.677 -17.978  56.507  1.00  0.00           H  
ATOM    109  C   LEU A   6     -47.058 -19.271  55.992  1.00  0.00           C  
ATOM    110  CB  LEU A   6     -47.559 -18.372  58.308  1.00  0.00           C  
ATOM    111  HB2 LEU A   6     -46.802 -19.096  58.610  1.00  0.00           H  
ATOM    112  HB3 LEU A   6     -48.330 -18.364  59.078  1.00  0.00           H  
ATOM    113  O   LEU A   6     -46.708 -18.528  55.082  1.00  0.00           O  
ATOM    114  CG  LEU A   6     -46.925 -16.969  58.212  1.00  0.00           C  
ATOM    115  HG  LEU A   6     -46.558 -16.789  57.201  1.00  0.00           H  
ATOM    116  CD1 LEU A   6     -47.953 -15.892  58.568  1.00  0.00           C  
ATOM    117 HD11 LEU A   6     -48.804 -15.957  57.891  1.00  0.00           H  
ATOM    118 HD12 LEU A   6     -47.500 -14.907  58.457  1.00  0.00           H  
ATOM    119 HD13 LEU A   6     -48.292 -16.013  59.596  1.00  0.00           H  
ATOM    120  CD2 LEU A   6     -45.739 -16.844  59.166  1.00  0.00           C  
ATOM    121 HD21 LEU A   6     -44.971 -17.567  58.893  1.00  0.00           H  
ATOM    122 HD22 LEU A   6     -45.314 -15.843  59.092  1.00  0.00           H  
ATOM    123 HD23 LEU A   6     -46.059 -17.024  60.193  1.00  0.00           H  
ATOM    124  N   LEU A   7     -46.546 -20.496  56.152  1.00  0.00           N  
ATOM    125  H   LEU A   7     -46.863 -21.056  56.931  1.00  0.00           H  
ATOM    126  CA  LEU A   7     -45.528 -21.060  55.266  1.00  0.00           C  
ATOM    127  HA  LEU A   7     -44.684 -20.371  55.236  1.00  0.00           H  
ATOM    128  C   LEU A   7     -46.058 -21.204  53.833  1.00  0.00           C  
ATOM    129  CB  LEU A   7     -45.061 -22.417  55.827  1.00  0.00           C  
ATOM    130  HB2 LEU A   7     -45.781 -23.181  55.534  1.00  0.00           H  
ATOM    131  HB3 LEU A   7     -45.044 -22.385  56.916  1.00  0.00           H  
ATOM    132  O   LEU A   7     -45.386 -20.807  52.886  1.00  0.00           O  
ATOM    133  CG  LEU A   7     -43.659 -22.803  55.323  1.00  0.00           C  
ATOM    134  HG  LEU A   7     -43.534 -22.484  54.288  1.00  0.00           H  
ATOM    135  CD1 LEU A   7     -42.579 -22.148  56.189  1.00  0.00           C  
ATOM    136 HD11 LEU A   7     -42.682 -21.064  56.156  1.00  0.00           H  
ATOM    137 HD12 LEU A   7     -41.595 -22.418  55.805  1.00  0.00           H  
ATOM    138 HD13 LEU A   7     -42.664 -22.490  57.221  1.00  0.00           H  
ATOM    139  CD2 LEU A   7     -43.466 -24.317  55.379  1.00  0.00           C  
ATOM    140 HD21 LEU A   7     -44.197 -24.804  54.735  1.00  0.00           H  
ATOM    141 HD22 LEU A   7     -43.588 -24.677  56.400  1.00  0.00           H  
ATOM    142 HD23 LEU A   7     -42.469 -24.575  55.022  1.00  0.00           H  
ATOM    143  N   GLU A   8     -47.287 -21.700  53.678  1.00  0.00           N  
ATOM    144  H   GLU A   8     -47.773 -22.051  54.491  1.00  0.00           H  
ATOM    145  CA  GLU A   8     -47.949 -21.827  52.379  1.00  0.00           C  
ATOM    146  HA  GLU A   8     -47.323 -22.434  51.724  1.00  0.00           H  
ATOM    147  C   GLU A   8     -48.145 -20.459  51.705  1.00  0.00           C  
ATOM    148  CB  GLU A   8     -49.291 -22.545  52.582  1.00  0.00           C  
ATOM    149  HB2 GLU A   8     -49.141 -23.405  53.236  1.00  0.00           H  
ATOM    150  HB3 GLU A   8     -49.991 -21.861  53.060  1.00  0.00           H  
ATOM    151  O   GLU A   8     -47.881 -20.315  50.510  1.00  0.00           O  
ATOM    152  CG  GLU A   8     -49.875 -23.050  51.257  1.00  0.00           C  
ATOM    153  HG2 GLU A   8     -49.878 -22.227  50.541  1.00  0.00           H  
ATOM    154  HG3 GLU A   8     -49.232 -23.836  50.861  1.00  0.00           H  
ATOM    155  CD  GLU A   8     -51.312 -23.574  51.390  1.00  0.00           C  
ATOM    156  OE1 GLU A   8     -51.974 -23.637  50.325  1.00  0.00           O  
ATOM    157  OE2 GLU A   8     -51.781 -23.795  52.529  1.00  0.00           O  
ATOM    158  N   LEU A   9     -48.535 -19.432  52.470  1.00  0.00           N  
ATOM    159  H   LEU A   9     -48.765 -19.613  53.437  1.00  0.00           H  
ATOM    160  CA  LEU A   9     -48.655 -18.063  51.968  1.00  0.00           C  
ATOM    161  HA  LEU A   9     -49.320 -18.074  51.104  1.00  0.00           H  
ATOM    162  C   LEU A   9     -47.297 -17.518  51.501  1.00  0.00           C  
ATOM    163  CB  LEU A   9     -49.265 -17.168  53.062  1.00  0.00           C  
ATOM    164  HB2 LEU A   9     -48.520 -17.027  53.845  1.00  0.00           H  
ATOM    165  HB3 LEU A   9     -50.124 -17.668  53.510  1.00  0.00           H  
ATOM    166  O   LEU A   9     -47.205 -16.969  50.408  1.00  0.00           O  
ATOM    167  CG  LEU A   9     -49.711 -15.791  52.532  1.00  0.00           C  
ATOM    168  HG  LEU A   9     -48.997 -15.422  51.796  1.00  0.00           H  
ATOM    169  CD1 LEU A   9     -51.097 -15.875  51.886  1.00  0.00           C  
ATOM    170 HD11 LEU A   9     -51.835 -16.210  52.615  1.00  0.00           H  
ATOM    171 HD12 LEU A   9     -51.384 -14.893  51.512  1.00  0.00           H  
ATOM    172 HD13 LEU A   9     -51.074 -16.570  51.047  1.00  0.00           H  
ATOM    173  CD2 LEU A   9     -49.769 -14.778  53.673  1.00  0.00           C  
ATOM    174 HD21 LEU A   9     -50.471 -15.112  54.437  1.00  0.00           H  
ATOM    175 HD22 LEU A   9     -48.778 -14.663  54.113  1.00  0.00           H  
ATOM    176 HD23 LEU A   9     -50.090 -13.810  53.287  1.00  0.00           H  
ATOM    177  N   VAL A  10     -46.234 -17.704  52.289  1.00  0.00           N  
ATOM    178  H   VAL A  10     -46.375 -18.171  53.174  1.00  0.00           H  
ATOM    179  CA  VAL A  10     -44.880 -17.238  51.941  1.00  0.00           C  
ATOM    180  HA  VAL A  10     -44.929 -16.175  51.705  1.00  0.00           H  
ATOM    181  C   VAL A  10     -44.359 -17.940  50.686  1.00  0.00           C  
ATOM    182  CB  VAL A  10     -43.917 -17.423  53.130  1.00  0.00           C  
ATOM    183  HB  VAL A  10     -43.991 -18.445  53.500  1.00  0.00           H  
ATOM    184  O   VAL A  10     -43.784 -17.283  49.819  1.00  0.00           O  
ATOM    185  CG1 VAL A  10     -42.452 -17.145  52.761  1.00  0.00           C  
ATOM    186 HG11 VAL A  10     -41.830 -17.191  53.656  1.00  0.00           H  
ATOM    187 HG12 VAL A  10     -42.362 -16.158  52.306  1.00  0.00           H  
ATOM    188 HG13 VAL A  10     -42.092 -17.897  52.059  1.00  0.00           H  
ATOM    189  CG2 VAL A  10     -44.274 -16.457  54.269  1.00  0.00           C  
ATOM    190 HG21 VAL A  10     -43.670 -16.681  55.148  1.00  0.00           H  
ATOM    191 HG22 VAL A  10     -45.326 -16.549  54.540  1.00  0.00           H  
ATOM    192 HG23 VAL A  10     -44.092 -15.428  53.956  1.00  0.00           H  
ATOM    193  N   VAL A  11     -44.596 -19.247  50.546  1.00  0.00           N  
ATOM    194  H   VAL A  11     -45.058 -19.737  51.299  1.00  0.00           H  
ATOM    195  CA  VAL A  11     -44.217 -20.006  49.344  1.00  0.00           C  
ATOM    196  HA  VAL A  11     -43.161 -19.831  49.139  1.00  0.00           H  
ATOM    197  C   VAL A  11     -44.985 -19.503  48.121  1.00  0.00           C  
ATOM    198  CB  VAL A  11     -44.410 -21.519  49.566  1.00  0.00           C  
ATOM    199  HB  VAL A  11     -45.410 -21.702  49.957  1.00  0.00           H  
ATOM    200  O   VAL A  11     -44.367 -19.246  47.090  1.00  0.00           O  
ATOM    201  CG1 VAL A  11     -44.236 -22.332  48.277  1.00  0.00           C  
ATOM    202 HG11 VAL A  11     -43.283 -22.092  47.804  1.00  0.00           H  
ATOM    203 HG12 VAL A  11     -44.264 -23.398  48.503  1.00  0.00           H  
ATOM    204 HG13 VAL A  11     -45.050 -22.118  47.585  1.00  0.00           H  
ATOM    205  CG2 VAL A  11     -43.376 -22.046  50.571  1.00  0.00           C  
ATOM    206 HG21 VAL A  11     -42.373 -21.966  50.153  1.00  0.00           H  
ATOM    207 HG22 VAL A  11     -43.586 -23.091  50.799  1.00  0.00           H  
ATOM    208 HG23 VAL A  11     -43.413 -21.477  51.500  1.00  0.00           H  
ATOM    209  N   LYS A  12     -46.302 -19.279  48.233  1.00  0.00           N  
ATOM    210  H   LYS A  12     -46.755 -19.511  49.106  1.00  0.00           H  
ATOM    211  CA  LYS A  12     -47.119 -18.733  47.135  1.00  0.00           C  
ATOM    212  HA  LYS A  12     -46.976 -19.348  46.247  1.00  0.00           H  
ATOM    213  C   LYS A  12     -46.679 -17.326  46.732  1.00  0.00           C  
ATOM    214  CB  LYS A  12     -48.608 -18.750  47.514  1.00  0.00           C  
ATOM    215  HB2 LYS A  12     -49.159 -18.121  46.815  1.00  0.00           H  
ATOM    216  HB3 LYS A  12     -48.737 -18.342  48.517  1.00  0.00           H  
ATOM    217  O   LYS A  12     -46.538 -17.062  45.542  1.00  0.00           O  
ATOM    218  CG  LYS A  12     -49.190 -20.169  47.443  1.00  0.00           C  
ATOM    219  HG2 LYS A  12     -48.614 -20.833  48.088  1.00  0.00           H  
ATOM    220  HG3 LYS A  12     -49.110 -20.534  46.419  1.00  0.00           H  
ATOM    221  CD  LYS A  12     -50.663 -20.200  47.873  1.00  0.00           C  
ATOM    222  HD2 LYS A  12     -50.744 -19.790  48.880  1.00  0.00           H  
ATOM    223  HD3 LYS A  12     -51.262 -19.604  47.185  1.00  0.00           H  
ATOM    224  CE  LYS A  12     -51.143 -21.656  47.873  1.00  0.00           C  
ATOM    225  HE2 LYS A  12     -50.446 -22.234  48.480  1.00  0.00           H  
ATOM    226  HE3 LYS A  12     -51.104 -22.060  46.861  1.00  0.00           H  
ATOM    227  NZ  LYS A  12     -52.499 -21.819  48.447  1.00  0.00           N  
ATOM    228  HZ1 LYS A  12     -52.654 -21.172  49.207  1.00  0.00           H  
ATOM    229  HZ2 LYS A  12     -53.233 -21.761  47.756  1.00  0.00           H  
ATOM    230  HZ3 LYS A  12     -52.535 -22.718  48.906  1.00  0.00           H  
ATOM    231  N   VAL A  13     -46.403 -16.449  47.699  1.00  0.00           N  
ATOM    232  H   VAL A  13     -46.566 -16.728  48.656  1.00  0.00           H  
ATOM    233  CA  VAL A  13     -45.903 -15.091  47.432  1.00  0.00           C  
ATOM    234  HA  VAL A  13     -46.570 -14.608  46.718  1.00  0.00           H  
ATOM    235  C   VAL A  13     -44.526 -15.145  46.771  1.00  0.00           C  
ATOM    236  CB  VAL A  13     -45.889 -14.238  48.716  1.00  0.00           C  
ATOM    237  HB  VAL A  13     -45.364 -14.780  49.502  1.00  0.00           H  
ATOM    238  O   VAL A  13     -44.306 -14.433  45.799  1.00  0.00           O  
ATOM    239  CG1 VAL A  13     -45.202 -12.880  48.518  1.00  0.00           C  
ATOM    240 HG11 VAL A  13     -44.139 -13.017  48.322  1.00  0.00           H  
ATOM    241 HG12 VAL A  13     -45.654 -12.348  47.680  1.00  0.00           H  
ATOM    242 HG13 VAL A  13     -45.304 -12.277  49.420  1.00  0.00           H  
ATOM    243  CG2 VAL A  13     -47.322 -13.945  49.184  1.00  0.00           C  
ATOM    244 HG21 VAL A  13     -47.896 -14.865  49.288  1.00  0.00           H  
ATOM    245 HG22 VAL A  13     -47.827 -13.306  48.459  1.00  0.00           H  
ATOM    246 HG23 VAL A  13     -47.298 -13.440  50.150  1.00  0.00           H  
ATOM    247  N   SER A  14     -43.625 -16.022  47.224  1.00  0.00           N  
ATOM    248  H   SER A  14     -43.852 -16.578  48.036  1.00  0.00           H  
ATOM    249  CA  SER A  14     -42.304 -16.191  46.606  1.00  0.00           C  
ATOM    250  HA  SER A  14     -41.813 -15.219  46.568  1.00  0.00           H  
ATOM    251  C   SER A  14     -42.387 -16.732  45.177  1.00  0.00           C  
ATOM    252  CB  SER A  14     -41.439 -17.129  47.448  1.00  0.00           C  
ATOM    253  HB2 SER A  14     -41.833 -18.143  47.393  1.00  0.00           H  
ATOM    254  HB3 SER A  14     -41.452 -16.801  48.488  1.00  0.00           H  
ATOM    255  O   SER A  14     -41.653 -16.277  44.307  1.00  0.00           O  
ATOM    256  OG  SER A  14     -40.104 -17.106  46.978  1.00  0.00           O  
ATOM    257  HG  SER A  14     -40.110 -17.111  46.018  1.00  0.00           H  
ATOM    258  N   LEU A  15     -43.274 -17.692  44.907  1.00  0.00           N  
ATOM    259  H   LEU A  15     -43.820 -18.079  45.664  1.00  0.00           H  
ATOM    260  CA  LEU A  15     -43.520 -18.182  43.548  1.00  0.00           C  
ATOM    261  HA  LEU A  15     -42.574 -18.478  43.095  1.00  0.00           H  
ATOM    262  C   LEU A  15     -44.088 -17.076  42.659  1.00  0.00           C  
ATOM    263  CB  LEU A  15     -44.466 -19.396  43.611  1.00  0.00           C  
ATOM    264  HB2 LEU A  15     -45.030 -19.370  44.543  1.00  0.00           H  
ATOM    265  HB3 LEU A  15     -45.200 -19.333  42.808  1.00  0.00           H  
ATOM    266  O   LEU A  15     -43.660 -16.929  41.516  1.00  0.00           O  
ATOM    267  CG  LEU A  15     -43.700 -20.726  43.487  1.00  0.00           C  
ATOM    268  HG  LEU A  15     -42.660 -20.587  43.782  1.00  0.00           H  
ATOM    269  CD1 LEU A  15     -44.296 -21.791  44.400  1.00  0.00           C  
ATOM    270 HD11 LEU A  15     -45.337 -21.975  44.133  1.00  0.00           H  
ATOM    271 HD12 LEU A  15     -43.729 -22.717  44.304  1.00  0.00           H  
ATOM    272 HD13 LEU A  15     -44.239 -21.449  45.434  1.00  0.00           H  
ATOM    273  CD2 LEU A  15     -43.749 -21.235  42.045  1.00  0.00           C  
ATOM    274 HD21 LEU A  15     -43.160 -22.148  41.958  1.00  0.00           H  
ATOM    275 HD22 LEU A  15     -44.778 -21.445  41.751  1.00  0.00           H  
ATOM    276 HD23 LEU A  15     -43.331 -20.483  41.377  1.00  0.00           H  
ATOM    277  N   PHE A  16     -44.997 -16.260  43.195  1.00  0.00           N  
ATOM    278  H   PHE A  16     -45.336 -16.453  44.127  1.00  0.00           H  
ATOM    279  CA  PHE A  16     -45.574 -15.138  42.467  1.00  0.00           C  
ATOM    280  HA  PHE A  16     -45.927 -15.505  41.504  1.00  0.00           H  
ATOM    281  C   PHE A  16     -44.539 -14.046  42.180  1.00  0.00           C  
ATOM    282  CB  PHE A  16     -46.780 -14.588  43.234  1.00  0.00           C  
ATOM    283  HB2 PHE A  16     -46.441 -14.002  44.088  1.00  0.00           H  
ATOM    284  HB3 PHE A  16     -47.367 -15.422  43.617  1.00  0.00           H  
ATOM    285  O   PHE A  16     -44.506 -13.532  41.069  1.00  0.00           O  
ATOM    286  CG  PHE A  16     -47.689 -13.747  42.363  1.00  0.00           C  
ATOM    287  CD1 PHE A  16     -47.524 -12.351  42.287  1.00  0.00           C  
ATOM    288  HD1 PHE A  16     -46.747 -11.864  42.858  1.00  0.00           H  
ATOM    289  CD2 PHE A  16     -48.693 -14.375  41.601  1.00  0.00           C  
ATOM    290  HD2 PHE A  16     -48.816 -15.447  41.646  1.00  0.00           H  
ATOM    291  CE1 PHE A  16     -48.367 -11.588  41.460  1.00  0.00           C  
ATOM    292  HE1 PHE A  16     -48.245 -10.516  41.404  1.00  0.00           H  
ATOM    293  CE2 PHE A  16     -49.534 -13.612  40.774  1.00  0.00           C  
ATOM    294  HE2 PHE A  16     -50.303 -14.095  40.189  1.00  0.00           H  
ATOM    295  CZ  PHE A  16     -49.372 -12.218  40.705  1.00  0.00           C  
ATOM    296  HZ  PHE A  16     -50.017 -11.631  40.068  1.00  0.00           H  
ATOM    297  N   THR A  17     -43.647 -13.718  43.120  1.00  0.00           N  
ATOM    298  H   THR A  17     -43.704 -14.149  44.032  1.00  0.00           H  
ATOM    299  CA  THR A  17     -42.578 -12.735  42.874  1.00  0.00           C  
ATOM    300  HA  THR A  17     -43.026 -11.856  42.412  1.00  0.00           H  
ATOM    301  C   THR A  17     -41.533 -13.252  41.888  1.00  0.00           C  
ATOM    302  CB  THR A  17     -41.891 -12.268  44.164  1.00  0.00           C  
ATOM    303  HB  THR A  17     -41.107 -11.562  43.888  1.00  0.00           H  
ATOM    304  O   THR A  17     -41.053 -12.481  41.058  1.00  0.00           O  
ATOM    305  CG2 THR A  17     -42.844 -11.558  45.130  1.00  0.00           C  
ATOM    306 HG21 THR A  17     -42.341 -10.696  45.566  1.00  0.00           H  
ATOM    307 HG22 THR A  17     -43.156 -12.224  45.935  1.00  0.00           H  
ATOM    308 HG23 THR A  17     -43.731 -11.209  44.602  1.00  0.00           H  
ATOM    309  OG1 THR A  17     -41.303 -13.346  44.848  1.00  0.00           O  
ATOM    310  HG1 THR A  17     -40.912 -12.997  45.653  1.00  0.00           H  
ATOM    311  N   ILE A  18     -41.218 -14.551  41.897  1.00  0.00           N  
ATOM    312  H   ILE A  18     -41.585 -15.127  42.642  1.00  0.00           H  
ATOM    313  CA  ILE A  18     -40.345 -15.168  40.886  1.00  0.00           C  
ATOM    314  HA  ILE A  18     -39.432 -14.578  40.807  1.00  0.00           H  
ATOM    315  C   ILE A  18     -41.021 -15.136  39.510  1.00  0.00           C  
ATOM    316  CB  ILE A  18     -39.923 -16.590  41.307  1.00  0.00           C  
ATOM    317  HB  ILE A  18     -40.818 -17.163  41.550  1.00  0.00           H  
ATOM    318  O   ILE A  18     -40.400 -14.714  38.537  1.00  0.00           O  
ATOM    319  CG1 ILE A  18     -39.004 -16.521  42.549  1.00  0.00           C  
ATOM    320 HG12 ILE A  18     -39.403 -15.812  43.274  1.00  0.00           H  
ATOM    321 HG13 ILE A  18     -38.021 -16.154  42.254  1.00  0.00           H  
ATOM    322  CG2 ILE A  18     -39.176 -17.301  40.160  1.00  0.00           C  
ATOM    323 HG21 ILE A  18     -39.837 -17.452  39.306  1.00  0.00           H  
ATOM    324 HG22 ILE A  18     -38.831 -18.285  40.476  1.00  0.00           H  
ATOM    325 HG23 ILE A  18     -38.319 -16.707  39.843  1.00  0.00           H  
ATOM    326  CD1 ILE A  18     -38.840 -17.870  43.263  1.00  0.00           C  
ATOM    327 HD11 ILE A  18     -38.298 -18.576  42.634  1.00  0.00           H  
ATOM    328 HD12 ILE A  18     -39.819 -18.280  43.513  1.00  0.00           H  
ATOM    329 HD13 ILE A  18     -38.275 -17.720  44.183  1.00  0.00           H  
ATOM    330  N   ALA A  19     -42.305 -15.490  39.420  1.00  0.00           N  
ATOM    331  H   ALA A  19     -42.773 -15.857  40.236  1.00  0.00           H  
ATOM    332  CA  ALA A  19     -43.058 -15.400  38.173  1.00  0.00           C  
ATOM    333  HA  ALA A  19     -42.545 -15.994  37.416  1.00  0.00           H  
ATOM    334  C   ALA A  19     -43.120 -13.950  37.663  1.00  0.00           C  
ATOM    335  CB  ALA A  19     -44.450 -16.003  38.384  1.00  0.00           C  
ATOM    336  HB1 ALA A  19     -44.998 -15.437  39.137  1.00  0.00           H  
ATOM    337  HB2 ALA A  19     -44.359 -17.038  38.712  1.00  0.00           H  
ATOM    338  HB3 ALA A  19     -45.005 -15.978  37.446  1.00  0.00           H  
ATOM    339  O   ALA A  19     -42.756 -13.686  36.520  1.00  0.00           O  
ATOM    340  N   LEU A  20     -43.474 -12.991  38.523  1.00  0.00           N  
ATOM    341  H   LEU A  20     -43.774 -13.267  39.447  1.00  0.00           H  
ATOM    342  CA  LEU A  20     -43.566 -11.577  38.165  1.00  0.00           C  
ATOM    343  HA  LEU A  20     -44.243 -11.489  37.315  1.00  0.00           H  
ATOM    344  C   LEU A  20     -42.209 -11.006  37.741  1.00  0.00           C  
ATOM    345  CB  LEU A  20     -44.144 -10.782  39.350  1.00  0.00           C  
ATOM    346  HB2 LEU A  20     -43.347 -10.600  40.071  1.00  0.00           H  
ATOM    347  HB3 LEU A  20     -44.915 -11.367  39.852  1.00  0.00           H  
ATOM    348  O   LEU A  20     -42.138 -10.297  36.745  1.00  0.00           O  
ATOM    349  CG  LEU A  20     -44.769  -9.449  38.901  1.00  0.00           C  
ATOM    350  HG  LEU A  20     -44.238  -9.060  38.032  1.00  0.00           H  
ATOM    351  CD1 LEU A  20     -46.241  -9.652  38.534  1.00  0.00           C  
ATOM    352 HD11 LEU A  20     -46.325 -10.388  37.734  1.00  0.00           H  
ATOM    353 HD12 LEU A  20     -46.664  -8.710  38.185  1.00  0.00           H  
ATOM    354 HD13 LEU A  20     -46.803 -10.000  39.400  1.00  0.00           H  
ATOM    355  CD2 LEU A  20     -44.682  -8.408  40.013  1.00  0.00           C  
ATOM    356 HD21 LEU A  20     -43.636  -8.210  40.250  1.00  0.00           H  
ATOM    357 HD22 LEU A  20     -45.142  -7.478  39.680  1.00  0.00           H  
ATOM    358 HD23 LEU A  20     -45.197  -8.766  40.904  1.00  0.00           H  
ATOM    359  N   SER A  21     -41.128 -11.341  38.452  1.00  0.00           N  
ATOM    360  H   SER A  21     -41.251 -11.918  39.272  1.00  0.00           H  
ATOM    361  CA  SER A  21     -39.773 -10.909  38.087  1.00  0.00           C  
ATOM    362  HA  SER A  21     -39.797  -9.833  37.915  1.00  0.00           H  
ATOM    363  C   SER A  21     -39.295 -11.552  36.789  1.00  0.00           C  
ATOM    364  CB  SER A  21     -38.765 -11.155  39.212  1.00  0.00           C  
ATOM    365  HB2 SER A  21     -39.068 -10.595  40.097  1.00  0.00           H  
ATOM    366  HB3 SER A  21     -37.784 -10.800  38.895  1.00  0.00           H  
ATOM    367  O   SER A  21     -38.675 -10.864  35.988  1.00  0.00           O  
ATOM    368  OG  SER A  21     -38.683 -12.521  39.540  1.00  0.00           O  
ATOM    369  HG  SER A  21     -39.507 -12.751  39.976  1.00  0.00           H  
ATOM    370  N   SER A  22     -39.640 -12.815  36.516  1.00  0.00           N  
ATOM    371  H   SER A  22     -40.070 -13.365  37.247  1.00  0.00           H  
ATOM    372  CA  SER A  22     -39.345 -13.455  35.229  1.00  0.00           C  
ATOM    373  HA  SER A  22     -38.281 -13.326  35.030  1.00  0.00           H  
ATOM    374  C   SER A  22     -40.099 -12.795  34.070  1.00  0.00           C  
ATOM    375  CB  SER A  22     -39.615 -14.963  35.291  1.00  0.00           C  
ATOM    376  HB2 SER A  22     -39.166 -15.372  36.196  1.00  0.00           H  
ATOM    377  HB3 SER A  22     -39.136 -15.435  34.433  1.00  0.00           H  
ATOM    378  O   SER A  22     -39.514 -12.573  33.012  1.00  0.00           O  
ATOM    379  OG  SER A  22     -40.991 -15.286  35.260  1.00  0.00           O  
ATOM    380  HG  SER A  22     -41.487 -14.697  35.833  1.00  0.00           H  
ATOM    381  N   VAL A  23     -41.359 -12.395  34.284  1.00  0.00           N  
ATOM    382  H   VAL A  23     -41.789 -12.629  35.167  1.00  0.00           H  
ATOM    383  CA  VAL A  23     -42.175 -11.684  33.288  1.00  0.00           C  
ATOM    384  HA  VAL A  23     -42.073 -12.192  32.329  1.00  0.00           H  
ATOM    385  C   VAL A  23     -41.673 -10.255  33.088  1.00  0.00           C  
ATOM    386  CB  VAL A  23     -43.666 -11.708  33.680  1.00  0.00           C  
ATOM    387  HB  VAL A  23     -43.776 -11.347  34.703  1.00  0.00           H  
ATOM    388  O   VAL A  23     -41.549  -9.819  31.949  1.00  0.00           O  
ATOM    389  CG1 VAL A  23     -44.530 -10.835  32.759  1.00  0.00           C  
ATOM    390 HG11 VAL A  23     -44.274  -9.783  32.883  1.00  0.00           H  
ATOM    391 HG12 VAL A  23     -44.379 -11.123  31.719  1.00  0.00           H  
ATOM    392 HG13 VAL A  23     -45.582 -10.956  33.015  1.00  0.00           H  
ATOM    393  CG2 VAL A  23     -44.227 -13.134  33.596  1.00  0.00           C  
ATOM    394 HG21 VAL A  23     -43.626 -13.827  34.185  1.00  0.00           H  
ATOM    395 HG22 VAL A  23     -44.225 -13.475  32.561  1.00  0.00           H  
ATOM    396 HG23 VAL A  23     -45.249 -13.152  33.977  1.00  0.00           H  
ATOM    397  N   LEU A  24     -41.325  -9.536  34.159  1.00  0.00           N  
ATOM    398  H   LEU A  24     -41.487  -9.935  35.073  1.00  0.00           H  
ATOM    399  CA  LEU A  24     -40.711  -8.206  34.084  1.00  0.00           C  
ATOM    400  HA  LEU A  24     -41.345  -7.555  33.483  1.00  0.00           H  
ATOM    401  C   LEU A  24     -39.354  -8.257  33.385  1.00  0.00           C  
ATOM    402  CB  LEU A  24     -40.566  -7.613  35.500  1.00  0.00           C  
ATOM    403  HB2 LEU A  24     -40.528  -8.423  36.229  1.00  0.00           H  
ATOM    404  HB3 LEU A  24     -39.615  -7.087  35.584  1.00  0.00           H  
ATOM    405  O   LEU A  24     -39.084  -7.412  32.540  1.00  0.00           O  
ATOM    406  CG  LEU A  24     -41.702  -6.635  35.844  1.00  0.00           C  
ATOM    407  HG  LEU A  24     -42.606  -6.911  35.301  1.00  0.00           H  
ATOM    408  CD1 LEU A  24     -42.023  -6.670  37.336  1.00  0.00           C  
ATOM    409 HD11 LEU A  24     -42.330  -7.677  37.618  1.00  0.00           H  
ATOM    410 HD12 LEU A  24     -41.145  -6.385  37.915  1.00  0.00           H  
ATOM    411 HD13 LEU A  24     -42.840  -5.981  37.552  1.00  0.00           H  
ATOM    412  CD2 LEU A  24     -41.299  -5.206  35.469  1.00  0.00           C  
ATOM    413 HD21 LEU A  24     -41.055  -5.161  34.408  1.00  0.00           H  
ATOM    414 HD22 LEU A  24     -40.432  -4.891  36.050  1.00  0.00           H  
ATOM    415 HD23 LEU A  24     -42.128  -4.528  35.667  1.00  0.00           H  
ATOM    416  N   LEU A  25     -38.522  -9.256  33.686  1.00  0.00           N  
ATOM    417  H   LEU A  25     -38.781  -9.902  34.417  1.00  0.00           H  
ATOM    418  CA  LEU A  25     -37.241  -9.450  33.013  1.00  0.00           C  
ATOM    419  HA  LEU A  25     -36.691  -8.510  33.064  1.00  0.00           H  
ATOM    420  C   LEU A  25     -37.453  -9.781  31.533  1.00  0.00           C  
ATOM    421  CB  LEU A  25     -36.437 -10.547  33.731  1.00  0.00           C  
ATOM    422  HB2 LEU A  25     -36.856 -11.517  33.464  1.00  0.00           H  
ATOM    423  HB3 LEU A  25     -36.532 -10.425  34.810  1.00  0.00           H  
ATOM    424  O   LEU A  25     -36.767  -9.214  30.692  1.00  0.00           O  
ATOM    425  CG  LEU A  25     -34.938 -10.511  33.389  1.00  0.00           C  
ATOM    426  HG  LEU A  25     -34.802 -10.323  32.324  1.00  0.00           H  
ATOM    427  CD1 LEU A  25     -34.221  -9.421  34.192  1.00  0.00           C  
ATOM    428 HD11 LEU A  25     -34.637  -8.443  33.950  1.00  0.00           H  
ATOM    429 HD12 LEU A  25     -33.162  -9.415  33.936  1.00  0.00           H  
ATOM    430 HD13 LEU A  25     -34.332  -9.603  35.261  1.00  0.00           H  
ATOM    431  CD2 LEU A  25     -34.290 -11.853  33.725  1.00  0.00           C  
ATOM    432 HD21 LEU A  25     -33.226 -11.817  33.487  1.00  0.00           H  
ATOM    433 HD22 LEU A  25     -34.754 -12.640  33.130  1.00  0.00           H  
ATOM    434 HD23 LEU A  25     -34.419 -12.077  34.784  1.00  0.00           H  
ATOM    435  N   ALA A  26     -38.434 -10.625  31.200  1.00  0.00           N  
ATOM    436  H   ALA A  26     -38.946 -11.098  31.931  1.00  0.00           H  
ATOM    437  CA  ALA A  26     -38.812 -10.887  29.816  1.00  0.00           C  
ATOM    438  HA  ALA A  26     -37.930 -11.236  29.279  1.00  0.00           H  
ATOM    439  C   ALA A  26     -39.292  -9.607  29.117  1.00  0.00           C  
ATOM    440  CB  ALA A  26     -39.867 -11.997  29.769  1.00  0.00           C  
ATOM    441  HB1 ALA A  26     -40.114 -12.221  28.731  1.00  0.00           H  
ATOM    442  HB2 ALA A  26     -40.773 -11.683  30.287  1.00  0.00           H  
ATOM    443  HB3 ALA A  26     -39.477 -12.898  30.243  1.00  0.00           H  
ATOM    444  O   ALA A  26     -38.852  -9.343  28.007  1.00  0.00           O  
ATOM    445  N   PHE A  27     -40.107  -8.773  29.769  1.00  0.00           N  
ATOM    446  H   PHE A  27     -40.467  -9.063  30.667  1.00  0.00           H  
ATOM    447  CA  PHE A  27     -40.557  -7.486  29.228  1.00  0.00           C  
ATOM    448  HA  PHE A  27     -40.971  -7.658  28.235  1.00  0.00           H  
ATOM    449  C   PHE A  27     -39.420  -6.478  29.060  1.00  0.00           C  
ATOM    450  CB  PHE A  27     -41.659  -6.883  30.114  1.00  0.00           C  
ATOM    451  HB2 PHE A  27     -41.701  -7.394  31.076  1.00  0.00           H  
ATOM    452  HB3 PHE A  27     -41.423  -5.842  30.333  1.00  0.00           H  
ATOM    453  O   PHE A  27     -39.400  -5.757  28.069  1.00  0.00           O  
ATOM    454  CG  PHE A  27     -43.021  -6.915  29.460  1.00  0.00           C  
ATOM    455  CD1 PHE A  27     -43.363  -5.931  28.513  1.00  0.00           C  
ATOM    456  HD1 PHE A  27     -42.651  -5.162  28.252  1.00  0.00           H  
ATOM    457  CD2 PHE A  27     -43.935  -7.935  29.775  1.00  0.00           C  
ATOM    458  HD2 PHE A  27     -43.666  -8.701  30.488  1.00  0.00           H  
ATOM    459  CE1 PHE A  27     -44.624  -5.960  27.892  1.00  0.00           C  
ATOM    460  HE1 PHE A  27     -44.885  -5.215  27.155  1.00  0.00           H  
ATOM    461  CE2 PHE A  27     -45.197  -7.963  29.155  1.00  0.00           C  
ATOM    462  HE2 PHE A  27     -45.899  -8.748  29.393  1.00  0.00           H  
ATOM    463  CZ  PHE A  27     -45.542  -6.975  28.216  1.00  0.00           C  
ATOM    464  HZ  PHE A  27     -46.508  -7.004  27.733  1.00  0.00           H  
ATOM    465  N   LEU A  28     -38.471  -6.419  29.996  1.00  0.00           N  
ATOM    466  H   LEU A  28     -38.580  -6.993  30.820  1.00  0.00           H  
ATOM    467  CA  LEU A  28     -37.291  -5.559  29.897  1.00  0.00           C  
ATOM    468  HA  LEU A  28     -37.605  -4.556  29.607  1.00  0.00           H  
ATOM    469  C   LEU A  28     -36.345  -6.042  28.799  1.00  0.00           C  
ATOM    470  CB  LEU A  28     -36.565  -5.495  31.251  1.00  0.00           C  
ATOM    471  HB2 LEU A  28     -36.428  -6.511  31.619  1.00  0.00           H  
ATOM    472  HB3 LEU A  28     -35.575  -5.067  31.094  1.00  0.00           H  
ATOM    473  O   LEU A  28     -35.819  -5.215  28.067  1.00  0.00           O  
ATOM    474  CG  LEU A  28     -37.283  -4.657  32.325  1.00  0.00           C  
ATOM    475  HG  LEU A  28     -38.311  -5.000  32.447  1.00  0.00           H  
ATOM    476  CD1 LEU A  28     -36.553  -4.822  33.659  1.00  0.00           C  
ATOM    477 HD11 LEU A  28     -37.064  -4.246  34.430  1.00  0.00           H  
ATOM    478 HD12 LEU A  28     -35.524  -4.474  33.569  1.00  0.00           H  
ATOM    479 HD13 LEU A  28     -36.559  -5.873  33.949  1.00  0.00           H  
ATOM    480  CD2 LEU A  28     -37.317  -3.166  31.978  1.00  0.00           C  
ATOM    481 HD21 LEU A  28     -36.306  -2.799  31.802  1.00  0.00           H  
ATOM    482 HD22 LEU A  28     -37.924  -3.000  31.088  1.00  0.00           H  
ATOM    483 HD23 LEU A  28     -37.762  -2.608  32.802  1.00  0.00           H  
ATOM    484  N   ILE A  29     -36.177  -7.358  28.634  1.00  0.00           N  
ATOM    485  H   ILE A  29     -36.610  -7.984  29.298  1.00  0.00           H  
ATOM    486  CA  ILE A  29     -35.432  -7.939  27.513  1.00  0.00           C  
ATOM    487  HA  ILE A  29     -34.462  -7.446  27.451  1.00  0.00           H  
ATOM    488  C   ILE A  29     -36.159  -7.635  26.202  1.00  0.00           C  
ATOM    489  CB  ILE A  29     -35.183  -9.450  27.729  1.00  0.00           C  
ATOM    490  HB  ILE A  29     -36.132  -9.926  27.974  1.00  0.00           H  
ATOM    491  O   ILE A  29     -35.516  -7.154  25.281  1.00  0.00           O  
ATOM    492  CG1 ILE A  29     -34.190  -9.663  28.898  1.00  0.00           C  
ATOM    493 HG12 ILE A  29     -33.187  -9.382  28.577  1.00  0.00           H  
ATOM    494 HG13 ILE A  29     -34.449  -9.012  29.734  1.00  0.00           H  
ATOM    495  CG2 ILE A  29     -34.618 -10.111  26.455  1.00  0.00           C  
ATOM    496 HG21 ILE A  29     -33.698  -9.613  26.150  1.00  0.00           H  
ATOM    497 HG22 ILE A  29     -34.422 -11.170  26.624  1.00  0.00           H  
ATOM    498 HG23 ILE A  29     -35.339 -10.043  25.640  1.00  0.00           H  
ATOM    499  CD1 ILE A  29     -34.158 -11.104  29.426  1.00  0.00           C  
ATOM    500 HD11 ILE A  29     -33.773 -11.785  28.668  1.00  0.00           H  
ATOM    501 HD12 ILE A  29     -35.161 -11.414  29.720  1.00  0.00           H  
ATOM    502 HD13 ILE A  29     -33.505 -11.152  30.297  1.00  0.00           H  
ATOM    503  N   PHE A  30     -37.483  -7.814  26.133  1.00  0.00           N  
ATOM    504  H   PHE A  30     -37.957  -8.240  26.917  1.00  0.00           H  
ATOM    505  CA  PHE A  30     -38.276  -7.490  24.944  1.00  0.00           C  
ATOM    506  HA  PHE A  30     -37.846  -8.026  24.098  1.00  0.00           H  
ATOM    507  C   PHE A  30     -38.211  -6.001  24.599  1.00  0.00           C  
ATOM    508  CB  PHE A  30     -39.731  -7.963  25.086  1.00  0.00           C  
ATOM    509  HB2 PHE A  30     -40.389  -7.219  24.637  1.00  0.00           H  
ATOM    510  HB3 PHE A  30     -40.013  -8.031  26.137  1.00  0.00           H  
ATOM    511  O   PHE A  30     -37.973  -5.658  23.449  1.00  0.00           O  
ATOM    512  CG  PHE A  30     -39.997  -9.277  24.378  1.00  0.00           C  
ATOM    513  CD1 PHE A  30     -40.185  -9.281  22.983  1.00  0.00           C  
ATOM    514  HD1 PHE A  30     -40.145  -8.355  22.428  1.00  0.00           H  
ATOM    515  CD2 PHE A  30     -40.054 -10.490  25.090  1.00  0.00           C  
ATOM    516  HD2 PHE A  30     -39.920 -10.497  26.162  1.00  0.00           H  
ATOM    517  CE1 PHE A  30     -40.431 -10.489  22.307  1.00  0.00           C  
ATOM    518  HE1 PHE A  30     -40.582 -10.477  21.237  1.00  0.00           H  
ATOM    519  CE2 PHE A  30     -40.297 -11.699  24.414  1.00  0.00           C  
ATOM    520  HE2 PHE A  30     -40.347 -12.626  24.967  1.00  0.00           H  
ATOM    521  CZ  PHE A  30     -40.487 -11.698  23.021  1.00  0.00           C  
ATOM    522  HZ  PHE A  30     -40.685 -12.623  22.499  1.00  0.00           H  
ATOM    523  N   ARG A  31     -38.333  -5.101  25.583  1.00  0.00           N  
ATOM    524  H   ARG A  31     -38.551  -5.440  26.508  1.00  0.00           H  
ATOM    525  CA  ARG A  31     -38.178  -3.654  25.369  1.00  0.00           C  
ATOM    526  HA  ARG A  31     -38.757  -3.369  24.490  1.00  0.00           H  
ATOM    527  C   ARG A  31     -36.749  -3.257  25.022  1.00  0.00           C  
ATOM    528  CB  ARG A  31     -38.670  -2.859  26.586  1.00  0.00           C  
ATOM    529  HB2 ARG A  31     -38.166  -1.892  26.585  1.00  0.00           H  
ATOM    530  HB3 ARG A  31     -38.380  -3.363  27.508  1.00  0.00           H  
ATOM    531  O   ARG A  31     -36.580  -2.337  24.235  1.00  0.00           O  
ATOM    532  CG  ARG A  31     -40.193  -2.635  26.562  1.00  0.00           C  
ATOM    533  HG2 ARG A  31     -40.617  -2.998  25.625  1.00  0.00           H  
ATOM    534  HG3 ARG A  31     -40.653  -3.184  27.384  1.00  0.00           H  
ATOM    535  CD  ARG A  31     -40.497  -1.137  26.701  1.00  0.00           C  
ATOM    536  HD2 ARG A  31     -39.955  -0.601  25.923  1.00  0.00           H  
ATOM    537  HD3 ARG A  31     -40.140  -0.803  27.675  1.00  0.00           H  
ATOM    538  NE  ARG A  31     -41.935  -0.845  26.560  1.00  0.00           N  
ATOM    539  HE  ARG A  31     -42.503  -1.573  26.150  1.00  0.00           H  
ATOM    540  NH1 ARG A  31     -41.867   1.319  27.329  1.00  0.00           N  
ATOM    541 HH11 ARG A  31     -40.868   1.231  27.449  1.00  0.00           H  
ATOM    542 HH12 ARG A  31     -42.328   2.199  27.514  1.00  0.00           H  
ATOM    543  NH2 ARG A  31     -43.803   0.457  26.634  1.00  0.00           N  
ATOM    544 HH21 ARG A  31     -44.340  -0.292  26.220  1.00  0.00           H  
ATOM    545 HH22 ARG A  31     -44.249   1.342  26.829  1.00  0.00           H  
ATOM    546  CZ  ARG A  31     -42.526   0.304  26.842  1.00  0.00           C  
ATOM    547  N   ALA A  32     -35.737  -3.931  25.563  1.00  0.00           N  
ATOM    548  H   ALA A  32     -35.932  -4.639  26.257  1.00  0.00           H  
ATOM    549  CA  ALA A  32     -34.348  -3.722  25.166  1.00  0.00           C  
ATOM    550  HA  ALA A  32     -34.155  -2.650  25.121  1.00  0.00           H  
ATOM    551  C   ALA A  32     -34.052  -4.286  23.765  1.00  0.00           C  
ATOM    552  CB  ALA A  32     -33.423  -4.323  26.229  1.00  0.00           C  
ATOM    553  HB1 ALA A  32     -33.618  -3.858  27.196  1.00  0.00           H  
ATOM    554  HB2 ALA A  32     -32.385  -4.138  25.951  1.00  0.00           H  
ATOM    555  HB3 ALA A  32     -33.587  -5.398  26.301  1.00  0.00           H  
ATOM    556  O   ALA A  32     -33.137  -3.800  23.112  1.00  0.00           O  
ATOM    557  N   THR A  33     -34.815  -5.277  23.283  1.00  0.00           N  
ATOM    558  H   THR A  33     -35.464  -5.740  23.903  1.00  0.00           H  
ATOM    559  CA  THR A  33     -34.691  -5.796  21.911  1.00  0.00           C  
ATOM    560  HA  THR A  33     -33.656  -5.674  21.594  1.00  0.00           H  
ATOM    561  C   THR A  33     -35.524  -5.015  20.891  1.00  0.00           C  
ATOM    562  CB  THR A  33     -35.005  -7.298  21.819  1.00  0.00           C  
ATOM    563  HB  THR A  33     -34.995  -7.584  20.767  1.00  0.00           H  
ATOM    564  O   THR A  33     -35.074  -4.852  19.760  1.00  0.00           O  
ATOM    565  CG2 THR A  33     -33.964  -8.154  22.546  1.00  0.00           C  
ATOM    566 HG21 THR A  33     -33.855  -7.834  23.583  1.00  0.00           H  
ATOM    567 HG22 THR A  33     -34.271  -9.199  22.520  1.00  0.00           H  
ATOM    568 HG23 THR A  33     -33.001  -8.049  22.045  1.00  0.00           H  
ATOM    569  OG1 THR A  33     -36.262  -7.638  22.348  1.00  0.00           O  
ATOM    570  HG1 THR A  33     -36.908  -6.980  22.080  1.00  0.00           H  
ATOM    571  N   ASP A  34     -36.697  -4.502  21.284  1.00  0.00           N  
ATOM    572  H   ASP A  34     -37.047  -4.748  22.198  1.00  0.00           H  
ATOM    573  CA  ASP A  34     -37.546  -3.612  20.470  1.00  0.00           C  
ATOM    574  HA  ASP A  34     -37.542  -3.951  19.434  1.00  0.00           H  
ATOM    575  C   ASP A  34     -37.048  -2.169  20.470  1.00  0.00           C  
ATOM    576  CB  ASP A  34     -38.994  -3.595  20.986  1.00  0.00           C  
ATOM    577  HB2 ASP A  34     -39.483  -2.687  20.633  1.00  0.00           H  
ATOM    578  HB3 ASP A  34     -38.990  -3.552  22.075  1.00  0.00           H  
ATOM    579  O   ASP A  34     -37.367  -1.406  19.555  1.00  0.00           O  
ATOM    580  CG  ASP A  34     -39.856  -4.763  20.511  1.00  0.00           C  
ATOM    581  OD1 ASP A  34     -39.480  -5.430  19.521  1.00  0.00           O  
ATOM    582  OD2 ASP A  34     -40.916  -4.956  21.148  1.00  0.00           O  
ATOM    583  N   ALA A  35     -36.230  -1.784  21.458  1.00  0.00           N  
ATOM    584  H   ALA A  35     -36.091  -2.410  22.238  1.00  0.00           H  
ATOM    585  CA  ALA A  35     -35.291  -0.686  21.313  1.00  0.00           C  
ATOM    586  HA  ALA A  35     -35.818   0.208  20.977  1.00  0.00           H  
ATOM    587  C   ALA A  35     -34.315  -1.118  20.235  1.00  0.00           C  
ATOM    588  CB  ALA A  35     -34.593  -0.383  22.646  1.00  0.00           C  
ATOM    589  HB1 ALA A  35     -33.850   0.401  22.500  1.00  0.00           H  
ATOM    590  HB2 ALA A  35     -34.096  -1.276  23.023  1.00  0.00           H  
ATOM    591  HB3 ALA A  35     -35.329  -0.048  23.377  1.00  0.00           H  
ATOM    592  O   ALA A  35     -33.252  -1.633  20.567  1.00  0.00           O  
ATOM    593  N   LYS A  36     -34.776  -0.995  18.978  1.00  0.00           N  
ATOM    594  H   LYS A  36     -35.753  -0.747  18.915  1.00  0.00           H  
ATOM    595  CA  LYS A  36     -34.077  -1.205  17.725  1.00  0.00           C  
ATOM    596  HA  LYS A  36     -34.526  -2.028  17.168  1.00  0.00           H  
ATOM    597  C   LYS A  36     -32.646  -1.566  18.044  1.00  0.00           C  
ATOM    598  CB  LYS A  36     -34.126   0.086  16.898  1.00  0.00           C  
ATOM    599  HB2 LYS A  36     -33.262   0.093  16.233  1.00  0.00           H  
ATOM    600  HB3 LYS A  36     -34.021   0.940  17.567  1.00  0.00           H  
ATOM    601  O   LYS A  36     -31.768  -0.704  18.089  1.00  0.00           O  
ATOM    602  CG  LYS A  36     -35.362   0.268  16.009  1.00  0.00           C  
ATOM    603  HG2 LYS A  36     -35.358  -0.489  15.225  1.00  0.00           H  
ATOM    604  HG3 LYS A  36     -36.277   0.194  16.596  1.00  0.00           H  
ATOM    605  CD  LYS A  36     -35.235   1.670  15.401  1.00  0.00           C  
ATOM    606  HD2 LYS A  36     -34.192   1.820  15.119  1.00  0.00           H  
ATOM    607  HD3 LYS A  36     -35.479   2.414  16.159  1.00  0.00           H  
ATOM    608  CE  LYS A  36     -36.079   1.909  14.154  1.00  0.00           C  
ATOM    609  HE2 LYS A  36     -35.981   1.042  13.500  1.00  0.00           H  
ATOM    610  HE3 LYS A  36     -37.127   2.025  14.432  1.00  0.00           H  
ATOM    611  NZ  LYS A  36     -35.551   3.115  13.469  1.00  0.00           N  
ATOM    612  HZ1 LYS A  36     -35.656   3.939  14.043  1.00  0.00           H  
ATOM    613  HZ2 LYS A  36     -34.556   3.010  13.330  1.00  0.00           H  
ATOM    614  HZ3 LYS A  36     -35.980   3.264  12.567  1.00  0.00           H  
ATOM    615  N   VAL A  37     -32.403  -2.861  18.216  1.00  0.00           N  
ATOM    616  H   VAL A  37     -33.180  -3.490  18.357  1.00  0.00           H  
ATOM    617  CA  VAL A  37     -31.136  -3.377  17.751  1.00  0.00           C  
ATOM    618  HA  VAL A  37     -30.339  -2.728  18.113  1.00  0.00           H  
ATOM    619  C   VAL A  37     -31.267  -3.194  16.239  1.00  0.00           C  
ATOM    620  CB  VAL A  37     -30.829  -4.811  18.234  1.00  0.00           C  
ATOM    621  HB  VAL A  37     -31.359  -5.538  17.619  1.00  0.00           H  
ATOM    622  O   VAL A  37     -31.570  -4.118  15.491  1.00  0.00           O  
ATOM    623  CG1 VAL A  37     -29.318  -5.070  18.147  1.00  0.00           C  
ATOM    624 HG11 VAL A  37     -28.933  -4.741  17.183  1.00  0.00           H  
ATOM    625 HG12 VAL A  37     -28.800  -4.499  18.918  1.00  0.00           H  
ATOM    626 HG13 VAL A  37     -29.116  -6.132  18.286  1.00  0.00           H  
ATOM    627  CG2 VAL A  37     -31.217  -5.046  19.701  1.00  0.00           C  
ATOM    628 HG21 VAL A  37     -30.769  -4.283  20.337  1.00  0.00           H  
ATOM    629 HG22 VAL A  37     -32.301  -4.988  19.808  1.00  0.00           H  
ATOM    630 HG23 VAL A  37     -30.892  -6.034  20.026  1.00  0.00           H  
ATOM    631  N   GLU A  38     -31.096  -1.945  15.786  1.00  0.00           N  
ATOM    632  H   GLU A  38     -31.062  -1.236  16.505  1.00  0.00           H  
ATOM    633  CA  GLU A  38     -30.261  -1.614  14.659  1.00  0.00           C  
ATOM    634  HA  GLU A  38     -30.695  -1.978  13.728  1.00  0.00           H  
ATOM    635  C   GLU A  38     -28.984  -2.396  14.953  1.00  0.00           C  
ATOM    636  CB  GLU A  38     -30.058  -0.080  14.576  1.00  0.00           C  
ATOM    637  HB2 GLU A  38     -29.146   0.127  14.016  1.00  0.00           H  
ATOM    638  HB3 GLU A  38     -29.949   0.324  15.583  1.00  0.00           H  
ATOM    639  O   GLU A  38     -28.008  -1.911  15.510  1.00  0.00           O  
ATOM    640  CG  GLU A  38     -31.233   0.612  13.851  1.00  0.00           C  
ATOM    641  HG2 GLU A  38     -31.207   0.313  12.803  1.00  0.00           H  
ATOM    642  HG3 GLU A  38     -32.167   0.230  14.264  1.00  0.00           H  
ATOM    643  CD  GLU A  38     -31.258   2.153  13.933  1.00  0.00           C  
ATOM    644  OE1 GLU A  38     -32.326   2.713  13.554  1.00  0.00           O  
ATOM    645  OE2 GLU A  38     -30.260   2.746  14.394  1.00  0.00           O  
ATOM    646  N   ILE A  39     -29.043  -3.702  14.683  1.00  0.00           N  
ATOM    647  H   ILE A  39     -29.956  -4.064  14.445  1.00  0.00           H  
ATOM    648  CA  ILE A  39     -27.910  -4.494  14.289  1.00  0.00           C  
ATOM    649  HA  ILE A  39     -27.125  -4.466  15.045  1.00  0.00           H  
ATOM    650  C   ILE A  39     -27.512  -3.715  13.062  1.00  0.00           C  
ATOM    651  CB  ILE A  39     -28.329  -5.949  13.964  1.00  0.00           C  
ATOM    652  HB  ILE A  39     -29.098  -5.933  13.192  1.00  0.00           H  
ATOM    653  O   ILE A  39     -28.148  -3.872  12.020  1.00  0.00           O  
ATOM    654  CG1 ILE A  39     -28.925  -6.657  15.199  1.00  0.00           C  
ATOM    655 HG12 ILE A  39     -28.173  -6.701  15.987  1.00  0.00           H  
ATOM    656 HG13 ILE A  39     -29.777  -6.078  15.555  1.00  0.00           H  
ATOM    657  CG2 ILE A  39     -27.113  -6.717  13.418  1.00  0.00           C  
ATOM    658 HG21 ILE A  39     -26.344  -6.795  14.186  1.00  0.00           H  
ATOM    659 HG22 ILE A  39     -27.409  -7.716  13.097  1.00  0.00           H  
ATOM    660 HG23 ILE A  39     -26.698  -6.204  12.550  1.00  0.00           H  
ATOM    661  CD1 ILE A  39     -29.453  -8.073  14.943  1.00  0.00           C  
ATOM    662 HD11 ILE A  39     -29.962  -8.433  15.837  1.00  0.00           H  
ATOM    663 HD12 ILE A  39     -28.632  -8.753  14.716  1.00  0.00           H  
ATOM    664 HD13 ILE A  39     -30.161  -8.061  14.114  1.00  0.00           H  
ATOM    665  N   ILE A  40     -26.621  -2.742  13.263  1.00  0.00           N  
ATOM    666  H   ILE A  40     -26.357  -2.539  14.217  1.00  0.00           H  
ATOM    667  CA  ILE A  40     -26.147  -1.852  12.226  1.00  0.00           C  
ATOM    668  HA  ILE A  40     -26.991  -1.300  11.812  1.00  0.00           H  
ATOM    669  C   ILE A  40     -25.601  -2.807  11.191  1.00  0.00           C  
ATOM    670  CB  ILE A  40     -25.112  -0.843  12.754  1.00  0.00           C  
ATOM    671  HB  ILE A  40     -24.276  -1.375  13.207  1.00  0.00           H  
ATOM    672  O   ILE A  40     -24.598  -3.497  11.392  1.00  0.00           O  
ATOM    673  CG1 ILE A  40     -25.769   0.071  13.814  1.00  0.00           C  
ATOM    674 HG12 ILE A  40     -26.506   0.717  13.337  1.00  0.00           H  
ATOM    675 HG13 ILE A  40     -26.293  -0.545  14.545  1.00  0.00           H  
ATOM    676  CG2 ILE A  40     -24.611  -0.030  11.549  1.00  0.00           C  
ATOM    677 HG21 ILE A  40     -25.447   0.320  10.944  1.00  0.00           H  
ATOM    678 HG22 ILE A  40     -24.072   0.856  11.886  1.00  0.00           H  
ATOM    679 HG23 ILE A  40     -23.942  -0.630  10.933  1.00  0.00           H  
ATOM    680  CD1 ILE A  40     -24.806   0.927  14.633  1.00  0.00           C  
ATOM    681 HD11 ILE A  40     -25.361   1.417  15.433  1.00  0.00           H  
ATOM    682 HD12 ILE A  40     -24.371   1.703  14.003  1.00  0.00           H  
ATOM    683 HD13 ILE A  40     -24.037   0.296  15.077  1.00  0.00           H  
ATOM    684  N   ARG A  41     -26.415  -3.005  10.164  1.00  0.00           N  
ATOM    685  H   ARG A  41     -27.261  -2.454  10.140  1.00  0.00           H  
ATOM    686  CA  ARG A  41     -26.301  -4.103   9.232  1.00  0.00           C  
ATOM    687  HA  ARG A  41     -25.957  -4.996   9.754  1.00  0.00           H  
ATOM    688  C   ARG A  41     -25.242  -3.670   8.249  1.00  0.00           C  
ATOM    689  CB  ARG A  41     -27.692  -4.348   8.624  1.00  0.00           C  
ATOM    690  HB2 ARG A  41     -27.976  -3.496   8.006  1.00  0.00           H  
ATOM    691  HB3 ARG A  41     -28.417  -4.422   9.435  1.00  0.00           H  
ATOM    692  O   ARG A  41     -25.582  -3.326   7.140  1.00  0.00           O  
ATOM    693  CG  ARG A  41     -27.775  -5.637   7.802  1.00  0.00           C  
ATOM    694  HG2 ARG A  41     -27.031  -5.629   7.006  1.00  0.00           H  
ATOM    695  HG3 ARG A  41     -27.602  -6.490   8.458  1.00  0.00           H  
ATOM    696  CD  ARG A  41     -29.176  -5.720   7.190  1.00  0.00           C  
ATOM    697  HD2 ARG A  41     -29.901  -5.490   7.971  1.00  0.00           H  
ATOM    698  HD3 ARG A  41     -29.258  -4.965   6.407  1.00  0.00           H  
ATOM    699  NE  ARG A  41     -29.462  -7.056   6.636  1.00  0.00           N  
ATOM    700  HE  ARG A  41     -28.663  -7.630   6.408  1.00  0.00           H  
ATOM    701  NH1 ARG A  41     -31.739  -6.804   6.531  1.00  0.00           N  
ATOM    702 HH11 ARG A  41     -32.656  -7.148   6.285  1.00  0.00           H  
ATOM    703 HH12 ARG A  41     -31.622  -5.842   6.816  1.00  0.00           H  
ATOM    704  NH2 ARG A  41     -30.817  -8.741   5.916  1.00  0.00           N  
ATOM    705 HH21 ARG A  41     -31.739  -9.071   5.670  1.00  0.00           H  
ATOM    706 HH22 ARG A  41     -30.002  -9.307   5.725  1.00  0.00           H  
ATOM    707  CZ  ARG A  41     -30.666  -7.527   6.366  1.00  0.00           C  
ATOM    708  N   GLY A  42     -23.989  -3.582   8.687  1.00  0.00           N  
ATOM    709  H   GLY A  42     -23.842  -3.745   9.673  1.00  0.00           H  
ATOM    710  CA  GLY A  42     -22.840  -3.191   7.869  1.00  0.00           C  
ATOM    711  HA2 GLY A  42     -21.931  -3.295   8.460  1.00  0.00           H  
ATOM    712  HA3 GLY A  42     -22.776  -3.875   7.023  1.00  0.00           H  
ATOM    713  C   GLY A  42     -22.864  -1.773   7.286  1.00  0.00           C  
ATOM    714  O   GLY A  42     -21.792  -1.272   6.969  1.00  0.00           O  
ATOM    715  N   ASP A  43     -24.014  -1.108   7.221  1.00  0.00           N  
ATOM    716  H   ASP A  43     -24.860  -1.655   7.288  1.00  0.00           H  
ATOM    717  CA  ASP A  43     -24.187   0.242   6.692  1.00  0.00           C  
ATOM    718  HA  ASP A  43     -23.476   0.396   5.880  1.00  0.00           H  
ATOM    719  C   ASP A  43     -23.875   1.285   7.767  1.00  0.00           C  
ATOM    720  CB  ASP A  43     -25.602   0.413   6.106  1.00  0.00           C  
ATOM    721  HB2 ASP A  43     -25.722   1.440   5.760  1.00  0.00           H  
ATOM    722  HB3 ASP A  43     -26.330   0.234   6.897  1.00  0.00           H  
ATOM    723  O   ASP A  43     -24.597   2.264   7.928  1.00  0.00           O  
ATOM    724  CG  ASP A  43     -25.914  -0.508   4.923  1.00  0.00           C  
ATOM    725  OD1 ASP A  43     -24.961  -1.018   4.292  1.00  0.00           O  
ATOM    726  OD2 ASP A  43     -27.124  -0.705   4.670  1.00  0.00           O  
ATOM    727  N   HIS A  44     -22.803   1.078   8.543  1.00  0.00           N  
ATOM    728  H   HIS A  44     -22.225   0.286   8.301  1.00  0.00           H  
ATOM    729  CA  HIS A  44     -22.173   2.213   9.202  1.00  0.00           C  
ATOM    730  HA  HIS A  44     -22.894   2.690   9.866  1.00  0.00           H  
ATOM    731  C   HIS A  44     -21.764   3.163   8.071  1.00  0.00           C  
ATOM    732  CB  HIS A  44     -20.951   1.781  10.024  1.00  0.00           C  
ATOM    733  HB2 HIS A  44     -20.355   1.070   9.451  1.00  0.00           H  
ATOM    734  HB3 HIS A  44     -20.331   2.659  10.206  1.00  0.00           H  
ATOM    735  O   HIS A  44     -20.895   2.774   7.280  1.00  0.00           O  
ATOM    736  CG  HIS A  44     -21.301   1.190  11.363  1.00  0.00           C  
ATOM    737  CD2 HIS A  44     -21.144  -0.110  11.758  1.00  0.00           C  
ATOM    738  HD2 HIS A  44     -20.778  -0.918  11.142  1.00  0.00           H  
ATOM    739  ND1 HIS A  44     -21.769   1.891  12.448  1.00  0.00           N  
ATOM    740  HD1 HIS A  44     -21.960   2.882  12.479  1.00  0.00           H  
ATOM    741  CE1 HIS A  44     -21.867   1.035  13.477  1.00  0.00           C  
ATOM    742  HE1 HIS A  44     -22.146   1.313  14.482  1.00  0.00           H  
ATOM    743  NE2 HIS A  44     -21.512  -0.203  13.104  1.00  0.00           N  
ATOM    744  N   PRO A  45     -22.381   4.356   7.955  1.00  0.00           N  
ATOM    745  CA  PRO A  45     -21.841   5.372   7.082  1.00  0.00           C  
ATOM    746  HA  PRO A  45     -21.784   5.014   6.054  1.00  0.00           H  
ATOM    747  C   PRO A  45     -20.452   5.628   7.636  1.00  0.00           C  
ATOM    748  CB  PRO A  45     -22.769   6.585   7.167  1.00  0.00           C  
ATOM    749  HB2 PRO A  45     -22.205   7.515   7.234  1.00  0.00           H  
ATOM    750  HB3 PRO A  45     -23.415   6.606   6.290  1.00  0.00           H  
ATOM    751  O   PRO A  45     -20.293   5.974   8.810  1.00  0.00           O  
ATOM    752  CG  PRO A  45     -23.620   6.363   8.419  1.00  0.00           C  
ATOM    753  HG2 PRO A  45     -24.678   6.460   8.173  1.00  0.00           H  
ATOM    754  HG3 PRO A  45     -23.350   7.083   9.191  1.00  0.00           H  
ATOM    755  CD  PRO A  45     -23.319   4.946   8.900  1.00  0.00           C  
ATOM    756  HD2 PRO A  45     -24.248   4.379   8.955  1.00  0.00           H  
ATOM    757  HD3 PRO A  45     -22.859   4.996   9.888  1.00  0.00           H  
ATOM    758  N   GLU A  46     -19.444   5.292   6.842  1.00  0.00           N  
ATOM    759  H   GLU A  46     -19.634   4.954   5.909  1.00  0.00           H  
ATOM    760  CA  GLU A  46     -18.070   5.525   7.225  1.00  0.00           C  
ATOM    761  HA  GLU A  46     -17.843   4.943   8.119  1.00  0.00           H  
ATOM    762  C   GLU A  46     -17.968   7.005   7.573  1.00  0.00           C  
ATOM    763  CB  GLU A  46     -17.112   5.094   6.101  1.00  0.00           C  
ATOM    764  HB2 GLU A  46     -17.390   5.590   5.171  1.00  0.00           H  
ATOM    765  HB3 GLU A  46     -16.096   5.383   6.372  1.00  0.00           H  
ATOM    766  O   GLU A  46     -18.319   7.874   6.772  1.00  0.00           O  
ATOM    767  CG  GLU A  46     -17.166   3.568   5.918  1.00  0.00           C  
ATOM    768  HG2 GLU A  46     -18.175   3.273   5.628  1.00  0.00           H  
ATOM    769  HG3 GLU A  46     -16.955   3.098   6.878  1.00  0.00           H  
ATOM    770  CD  GLU A  46     -16.192   3.020   4.870  1.00  0.00           C  
ATOM    771  OE1 GLU A  46     -15.774   1.853   5.077  1.00  0.00           O  
ATOM    772  OE2 GLU A  46     -15.951   3.677   3.846  1.00  0.00           O  
ATOM    773  N   VAL A  47     -17.520   7.290   8.796  1.00  0.00           N  
ATOM    774  H   VAL A  47     -17.358   6.530   9.441  1.00  0.00           H  
ATOM    775  CA  VAL A  47     -16.828   8.544   9.045  1.00  0.00           C  
ATOM    776  HA  VAL A  47     -17.422   9.380   8.674  1.00  0.00           H  
ATOM    777  C   VAL A  47     -15.572   8.413   8.202  1.00  0.00           C  
ATOM    778  CB  VAL A  47     -16.531   8.772  10.539  1.00  0.00           C  
ATOM    779  HB  VAL A  47     -15.921   7.954  10.923  1.00  0.00           H  
ATOM    780  O   VAL A  47     -14.582   7.822   8.630  1.00  0.00           O  
ATOM    781  CG1 VAL A  47     -15.788  10.095  10.762  1.00  0.00           C  
ATOM    782 HG11 VAL A  47     -14.825  10.076  10.252  1.00  0.00           H  
ATOM    783 HG12 VAL A  47     -15.604  10.248  11.825  1.00  0.00           H  
ATOM    784 HG13 VAL A  47     -16.373  10.929  10.373  1.00  0.00           H  
ATOM    785  CG2 VAL A  47     -17.833   8.817  11.351  1.00  0.00           C  
ATOM    786 HG21 VAL A  47     -17.606   8.997  12.402  1.00  0.00           H  
ATOM    787 HG22 VAL A  47     -18.472   9.619  10.979  1.00  0.00           H  
ATOM    788 HG23 VAL A  47     -18.366   7.870  11.265  1.00  0.00           H  
ATOM    789  N   TYR A  48     -15.686   8.840   6.948  1.00  0.00           N  
ATOM    790  H   TYR A  48     -16.598   9.123   6.618  1.00  0.00           H  
ATOM    791  CA  TYR A  48     -14.543   9.170   6.133  1.00  0.00           C  
ATOM    792  HA  TYR A  48     -13.910   8.297   5.981  1.00  0.00           H  
ATOM    793  C   TYR A  48     -13.805  10.214   6.946  1.00  0.00           C  
ATOM    794  CB  TYR A  48     -14.994   9.720   4.775  1.00  0.00           C  
ATOM    795  HB2 TYR A  48     -15.710  10.529   4.921  1.00  0.00           H  
ATOM    796  HB3 TYR A  48     -14.123  10.145   4.276  1.00  0.00           H  
ATOM    797  O   TYR A  48     -14.261  11.352   7.075  1.00  0.00           O  
ATOM    798  CG  TYR A  48     -15.596   8.676   3.860  1.00  0.00           C  
ATOM    799  CD1 TYR A  48     -14.757   7.917   3.022  1.00  0.00           C  
ATOM    800  HD1 TYR A  48     -13.693   8.100   3.028  1.00  0.00           H  
ATOM    801  CD2 TYR A  48     -16.986   8.456   3.853  1.00  0.00           C  
ATOM    802  HD2 TYR A  48     -17.626   9.039   4.499  1.00  0.00           H  
ATOM    803  CE1 TYR A  48     -15.307   6.934   2.177  1.00  0.00           C  
ATOM    804  HE1 TYR A  48     -14.672   6.334   1.542  1.00  0.00           H  
ATOM    805  CE2 TYR A  48     -17.541   7.472   3.014  1.00  0.00           C  
ATOM    806  HE2 TYR A  48     -18.608   7.305   3.018  1.00  0.00           H  
ATOM    807  OH  TYR A  48     -17.242   5.774   1.350  1.00  0.00           O  
ATOM    808  HH  TYR A  48     -18.159   5.619   1.588  1.00  0.00           H  
ATOM    809  CZ  TYR A  48     -16.699   6.710   2.174  1.00  0.00           C  
ATOM    810  N   ASP A  49     -12.702   9.811   7.565  1.00  0.00           N  
ATOM    811  H   ASP A  49     -12.422   8.842   7.502  1.00  0.00           H  
ATOM    812  CA  ASP A  49     -11.762  10.778   8.092  1.00  0.00           C  
ATOM    813  HA  ASP A  49     -12.343  11.590   8.530  1.00  0.00           H  
ATOM    814  C   ASP A  49     -10.981  11.375   6.915  1.00  0.00           C  
ATOM    815  CB  ASP A  49     -10.908  10.192   9.222  1.00  0.00           C  
ATOM    816  HB2 ASP A  49     -11.554   9.631   9.898  1.00  0.00           H  
ATOM    817  HB3 ASP A  49     -10.164   9.508   8.813  1.00  0.00           H  
ATOM    818  O   ASP A  49      -9.760  11.285   6.815  1.00  0.00           O  
ATOM    819  CG  ASP A  49     -10.224  11.299  10.027  1.00  0.00           C  
ATOM    820  OD1 ASP A  49     -10.503  12.486   9.738  1.00  0.00           O  
ATOM    821  OD2 ASP A  49      -9.475  10.958  10.968  1.00  0.00           O  
ATOM    822  N   ASP A  50     -11.726  11.997   5.998  1.00  0.00           N  
ATOM    823  H   ASP A  50     -12.729  11.984   6.118  1.00  0.00           H  
ATOM    824  CA  ASP A  50     -11.184  12.860   4.964  1.00  0.00           C  
ATOM    825  HA  ASP A  50     -10.399  12.328   4.426  1.00  0.00           H  
ATOM    826  C   ASP A  50     -10.571  14.116   5.614  1.00  0.00           C  
ATOM    827  CB  ASP A  50     -12.277  13.281   3.964  1.00  0.00           C  
ATOM    828  HB2 ASP A  50     -11.857  14.075   3.346  1.00  0.00           H  
ATOM    829  HB3 ASP A  50     -13.114  13.706   4.518  1.00  0.00           H  
ATOM    830  O   ASP A  50      -9.972  14.925   4.913  1.00  0.00           O  
ATOM    831  CG  ASP A  50     -12.808  12.221   2.984  1.00  0.00           C  
ATOM    832  OD1 ASP A  50     -12.233  11.116   2.847  1.00  0.00           O  
ATOM    833  OD2 ASP A  50     -13.823  12.547   2.328  1.00  0.00           O  
ATOM    834  N   SER A  51     -10.670  14.319   6.941  1.00  0.00           N  
ATOM    835  H   SER A  51     -11.088  13.605   7.519  1.00  0.00           H  
ATOM    836  CA  SER A  51     -10.008  15.455   7.597  1.00  0.00           C  
ATOM    837  HA  SER A  51     -10.303  16.353   7.053  1.00  0.00           H  
ATOM    838  C   SER A  51      -8.480  15.373   7.477  1.00  0.00           C  
ATOM    839  CB  SER A  51     -10.488  15.648   9.041  1.00  0.00           C  
ATOM    840  HB2 SER A  51     -11.558  15.447   9.103  1.00  0.00           H  
ATOM    841  HB3 SER A  51     -10.327  16.693   9.308  1.00  0.00           H  
ATOM    842  O   SER A  51      -7.807  16.403   7.459  1.00  0.00           O  
ATOM    843  OG  SER A  51      -9.802  14.862   9.985  1.00  0.00           O  
ATOM    844  HG  SER A  51     -10.068  13.943   9.904  1.00  0.00           H  
ATOM    845  N   ALA A  52      -7.929  14.174   7.254  1.00  0.00           N  
ATOM    846  H   ALA A  52      -8.520  13.356   7.309  1.00  0.00           H  
ATOM    847  CA  ALA A  52      -6.527  14.004   6.881  1.00  0.00           C  
ATOM    848  HA  ALA A  52      -5.937  14.740   7.427  1.00  0.00           H  
ATOM    849  C   ALA A  52      -6.242  14.229   5.376  1.00  0.00           C  
ATOM    850  CB  ALA A  52      -6.080  12.616   7.351  1.00  0.00           C  
ATOM    851  HB1 ALA A  52      -5.018  12.477   7.145  1.00  0.00           H  
ATOM    852  HB2 ALA A  52      -6.251  12.516   8.423  1.00  0.00           H  
ATOM    853  HB3 ALA A  52      -6.651  11.848   6.829  1.00  0.00           H  
ATOM    854  O   ALA A  52      -5.084  14.469   5.013  1.00  0.00           O  
ATOM    855  N   GLU A  53      -7.260  14.159   4.506  1.00  0.00           N  
ATOM    856  H   GLU A  53      -8.189  14.030   4.882  1.00  0.00           H  
ATOM    857  CA  GLU A  53      -7.154  14.244   3.036  1.00  0.00           C  
ATOM    858  HA  GLU A  53      -6.114  14.084   2.749  1.00  0.00           H  
ATOM    859  C   GLU A  53      -7.525  15.624   2.460  1.00  0.00           C  
ATOM    860  CB  GLU A  53      -7.988  13.126   2.362  1.00  0.00           C  
ATOM    861  HB2 GLU A  53      -9.006  13.140   2.751  1.00  0.00           H  
ATOM    862  HB3 GLU A  53      -8.025  13.321   1.290  1.00  0.00           H  
ATOM    863  O   GLU A  53      -6.941  16.028   1.455  1.00  0.00           O  
ATOM    864  CG  GLU A  53      -7.358  11.739   2.574  1.00  0.00           C  
ATOM    865  HG2 GLU A  53      -7.332  11.533   3.644  1.00  0.00           H  
ATOM    866  HG3 GLU A  53      -6.325  11.785   2.231  1.00  0.00           H  
ATOM    867  CD  GLU A  53      -8.052  10.555   1.863  1.00  0.00           C  
ATOM    868  OE1 GLU A  53      -7.493   9.449   2.039  1.00  0.00           O  
ATOM    869  OE2 GLU A  53      -9.073  10.724   1.147  1.00  0.00           O  
ATOM    870  N   ASN A  54      -8.420  16.383   3.101  1.00  0.00           N  
ATOM    871  H   ASN A  54      -8.870  15.973   3.906  1.00  0.00           H  
ATOM    872  CA  ASN A  54      -9.077  17.547   2.488  1.00  0.00           C  
ATOM    873  HA  ASN A  54      -8.944  17.459   1.410  1.00  0.00           H  
ATOM    874  C   ASN A  54      -8.465  18.921   2.787  1.00  0.00           C  
ATOM    875  CB  ASN A  54     -10.591  17.492   2.755  1.00  0.00           C  
ATOM    876  HB2 ASN A  54     -10.777  17.212   3.792  1.00  0.00           H  
ATOM    877  HB3 ASN A  54     -11.037  18.472   2.584  1.00  0.00           H  
ATOM    878  O   ASN A  54      -9.013  19.937   2.361  1.00  0.00           O  
ATOM    879  CG  ASN A  54     -11.309  16.528   1.828  1.00  0.00           C  
ATOM    880  ND2 ASN A  54     -12.564  16.253   2.089  1.00  0.00           N  
ATOM    881 HD21 ASN A  54     -12.957  15.497   1.547  1.00  0.00           H  
ATOM    882 HD22 ASN A  54     -12.986  16.564   2.952  1.00  0.00           H  
ATOM    883  OD1 ASN A  54     -10.782  16.038   0.845  1.00  0.00           O  
ATOM    884  N   GLU A  55      -7.280  18.995   3.388  1.00  0.00           N  
ATOM    885  H   GLU A  55      -6.851  18.134   3.696  1.00  0.00           H  
ATOM    886  CA  GLU A  55      -6.444  20.181   3.174  1.00  0.00           C  
ATOM    887  HA  GLU A  55      -7.072  21.064   3.057  1.00  0.00           H  
ATOM    888  C   GLU A  55      -5.696  20.023   1.848  1.00  0.00           C  
ATOM    889  CB  GLU A  55      -5.539  20.477   4.367  1.00  0.00           C  
ATOM    890  HB2 GLU A  55      -5.031  19.561   4.666  1.00  0.00           H  
ATOM    891  HB3 GLU A  55      -4.792  21.210   4.061  1.00  0.00           H  
ATOM    892  O   GLU A  55      -4.484  19.795   1.799  1.00  0.00           O  
ATOM    893  CG  GLU A  55      -6.325  21.065   5.548  1.00  0.00           C  
ATOM    894  HG2 GLU A  55      -7.053  20.332   5.896  1.00  0.00           H  
ATOM    895  HG3 GLU A  55      -6.860  21.952   5.210  1.00  0.00           H  
ATOM    896  CD  GLU A  55      -5.389  21.441   6.704  1.00  0.00           C  
ATOM    897  OE1 GLU A  55      -5.824  22.242   7.559  1.00  0.00           O  
ATOM    898  OE2 GLU A  55      -4.240  20.910   6.738  1.00  0.00           O  
ATOM    899  N   VAL A  56      -6.448  20.158   0.750  1.00  0.00           N  
ATOM    900  H   VAL A  56      -7.442  20.265   0.894  1.00  0.00           H  
ATOM    901  CA  VAL A  56      -5.891  20.617  -0.527  1.00  0.00           C  
ATOM    902  HA  VAL A  56      -5.313  19.808  -0.975  1.00  0.00           H  
ATOM    903  C   VAL A  56      -5.015  21.822  -0.187  1.00  0.00           C  
ATOM    904  CB  VAL A  56      -7.009  21.052  -1.495  1.00  0.00           C  
ATOM    905  HB  VAL A  56      -7.613  21.829  -1.027  1.00  0.00           H  
ATOM    906  O   VAL A  56      -5.531  22.702   0.503  1.00  0.00           O  
ATOM    907  CG1 VAL A  56      -6.446  21.607  -2.813  1.00  0.00           C  
ATOM    908 HG11 VAL A  56      -7.268  21.866  -3.480  1.00  0.00           H  
ATOM    909 HG12 VAL A  56      -5.865  22.510  -2.629  1.00  0.00           H  
ATOM    910 HG13 VAL A  56      -5.819  20.858  -3.296  1.00  0.00           H  
ATOM    911  CG2 VAL A  56      -7.926  19.871  -1.829  1.00  0.00           C  
ATOM    912 HG21 VAL A  56      -7.354  19.062  -2.283  1.00  0.00           H  
ATOM    913 HG22 VAL A  56      -8.409  19.497  -0.926  1.00  0.00           H  
ATOM    914 HG23 VAL A  56      -8.707  20.189  -2.520  1.00  0.00           H  
ATOM    915  N   PRO A  57      -3.730  21.875  -0.601  1.00  0.00           N  
ATOM    916  CA  PRO A  57      -2.815  22.949  -0.235  1.00  0.00           C  
ATOM    917  HA  PRO A  57      -2.556  22.838   0.818  1.00  0.00           H  
ATOM    918  C   PRO A  57      -3.493  24.292  -0.467  1.00  0.00           C  
ATOM    919  CB  PRO A  57      -1.560  22.758  -1.091  1.00  0.00           C  
ATOM    920  HB2 PRO A  57      -1.645  23.299  -2.033  1.00  0.00           H  
ATOM    921  HB3 PRO A  57      -0.658  23.059  -0.557  1.00  0.00           H  
ATOM    922  O   PRO A  57      -3.685  24.728  -1.604  1.00  0.00           O  
ATOM    923  CG  PRO A  57      -1.574  21.262  -1.384  1.00  0.00           C  
ATOM    924  HG2 PRO A  57      -1.116  20.727  -0.551  1.00  0.00           H  
ATOM    925  HG3 PRO A  57      -1.062  21.024  -2.316  1.00  0.00           H  
ATOM    926  CD  PRO A  57      -3.058  20.911  -1.450  1.00  0.00           C  
ATOM    927  HD2 PRO A  57      -3.419  21.016  -2.473  1.00  0.00           H  
ATOM    928  HD3 PRO A  57      -3.208  19.892  -1.094  1.00  0.00           H  
ATOM    929  N   THR A  58      -3.934  24.879   0.640  1.00  0.00           N  
ATOM    930  H   THR A  58      -3.858  24.365   1.506  1.00  0.00           H  
ATOM    931  CA  THR A  58      -4.806  26.037   0.709  1.00  0.00           C  
ATOM    932  HA  THR A  58      -5.795  25.770   0.334  1.00  0.00           H  
ATOM    933  C   THR A  58      -4.172  27.118  -0.130  1.00  0.00           C  
ATOM    934  CB  THR A  58      -4.901  26.501   2.177  1.00  0.00           C  
ATOM    935  HB  THR A  58      -4.033  27.109   2.435  1.00  0.00           H  
ATOM    936  O   THR A  58      -3.043  27.464   0.190  1.00  0.00           O  
ATOM    937  CG2 THR A  58      -6.164  27.308   2.452  1.00  0.00           C  
ATOM    938 HG21 THR A  58      -6.185  28.191   1.812  1.00  0.00           H  
ATOM    939 HG22 THR A  58      -6.176  27.630   3.493  1.00  0.00           H  
ATOM    940 HG23 THR A  58      -7.044  26.697   2.254  1.00  0.00           H  
ATOM    941  OG1 THR A  58      -4.905  25.385   3.039  1.00  0.00           O  
ATOM    942  HG1 THR A  58      -5.249  25.649   3.896  1.00  0.00           H  
ATOM    943  N   ALA A  59      -4.867  27.571  -1.181  1.00  0.00           N  
ATOM    944  H   ALA A  59      -5.696  27.030  -1.385  1.00  0.00           H  
ATOM    945  CA  ALA A  59      -4.733  28.790  -1.998  1.00  0.00           C  
ATOM    946  HA  ALA A  59      -5.127  28.541  -2.982  1.00  0.00           H  
ATOM    947  C   ALA A  59      -3.333  29.392  -2.271  1.00  0.00           C  
ATOM    948  CB  ALA A  59      -5.683  29.834  -1.403  1.00  0.00           C  
ATOM    949  HB1 ALA A  59      -5.697  30.720  -2.037  1.00  0.00           H  
ATOM    950  HB2 ALA A  59      -5.348  30.121  -0.406  1.00  0.00           H  
ATOM    951  HB3 ALA A  59      -6.695  29.433  -1.342  1.00  0.00           H  
ATOM    952  O   ALA A  59      -3.077  29.823  -3.385  1.00  0.00           O  
ATOM    953  N   ALA A  60      -2.404  29.403  -1.326  1.00  0.00           N  
ATOM    954  H   ALA A  60      -2.670  29.018  -0.431  1.00  0.00           H  
ATOM    955  CA  ALA A  60      -1.025  29.829  -1.440  1.00  0.00           C  
ATOM    956  HA  ALA A  60      -1.016  30.893  -1.679  1.00  0.00           H  
ATOM    957  C   ALA A  60      -0.226  29.106  -2.536  1.00  0.00           C  
ATOM    958  CB  ALA A  60      -0.370  29.635  -0.066  1.00  0.00           C  
ATOM    959  HB1 ALA A  60       0.661  29.988  -0.099  1.00  0.00           H  
ATOM    960  HB2 ALA A  60      -0.912  30.208   0.686  1.00  0.00           H  
ATOM    961  HB3 ALA A  60      -0.380  28.581   0.210  1.00  0.00           H  
ATOM    962  O   ALA A  60       0.618  29.752  -3.139  1.00  0.00           O  
ATOM    963  N   SER A  61      -0.456  27.824  -2.860  1.00  0.00           N  
ATOM    964  H   SER A  61      -1.171  27.303  -2.374  1.00  0.00           H  
ATOM    965  CA  SER A  61       0.293  27.181  -3.962  1.00  0.00           C  
ATOM    966  HA  SER A  61       1.330  27.514  -3.913  1.00  0.00           H  
ATOM    967  C   SER A  61      -0.231  27.594  -5.342  1.00  0.00           C  
ATOM    968  CB  SER A  61       0.325  25.658  -3.822  1.00  0.00           C  
ATOM    969  HB2 SER A  61       0.683  25.390  -2.828  1.00  0.00           H  
ATOM    970  HB3 SER A  61       1.000  25.241  -4.570  1.00  0.00           H  
ATOM    971  O   SER A  61       0.568  27.878  -6.231  1.00  0.00           O  
ATOM    972  OG  SER A  61      -0.969  25.137  -4.020  1.00  0.00           O  
ATOM    973  HG  SER A  61      -0.979  24.192  -3.854  1.00  0.00           H  
ATOM    974  N   ILE A  62      -1.553  27.718  -5.504  1.00  0.00           N  
ATOM    975  H   ILE A  62      -2.150  27.428  -4.742  1.00  0.00           H  
ATOM    976  CA  ILE A  62      -2.174  28.204  -6.745  1.00  0.00           C  
ATOM    977  HA  ILE A  62      -1.703  27.701  -7.589  1.00  0.00           H  
ATOM    978  C   ILE A  62      -1.899  29.698  -6.917  1.00  0.00           C  
ATOM    979  CB  ILE A  62      -3.685  27.877  -6.788  1.00  0.00           C  
ATOM    980  HB  ILE A  62      -4.164  28.323  -5.916  1.00  0.00           H  
ATOM    981  O   ILE A  62      -1.545  30.127  -8.006  1.00  0.00           O  
ATOM    982  CG1 ILE A  62      -3.889  26.344  -6.738  1.00  0.00           C  
ATOM    983 HG12 ILE A  62      -3.423  25.888  -7.612  1.00  0.00           H  
ATOM    984 HG13 ILE A  62      -3.399  25.943  -5.851  1.00  0.00           H  
ATOM    985  CG2 ILE A  62      -4.335  28.468  -8.056  1.00  0.00           C  
ATOM    986 HG21 ILE A  62      -4.229  29.553  -8.080  1.00  0.00           H  
ATOM    987 HG22 ILE A  62      -3.872  28.049  -8.949  1.00  0.00           H  
ATOM    988 HG23 ILE A  62      -5.404  28.257  -8.076  1.00  0.00           H  
ATOM    989  CD1 ILE A  62      -5.355  25.898  -6.673  1.00  0.00           C  
ATOM    990 HD11 ILE A  62      -5.395  24.824  -6.494  1.00  0.00           H  
ATOM    991 HD12 ILE A  62      -5.863  26.108  -7.614  1.00  0.00           H  
ATOM    992 HD13 ILE A  62      -5.864  26.412  -5.857  1.00  0.00           H  
ATOM    993  N   GLN A  63      -1.952  30.485  -5.842  1.00  0.00           N  
ATOM    994  H   GLN A  63      -2.293  30.103  -4.971  1.00  0.00           H  
ATOM    995  CA  GLN A  63      -1.615  31.903  -5.884  1.00  0.00           C  
ATOM    996  HA  GLN A  63      -2.134  32.338  -6.738  1.00  0.00           H  
ATOM    997  C   GLN A  63      -0.114  32.112  -6.110  1.00  0.00           C  
ATOM    998  CB  GLN A  63      -2.137  32.588  -4.615  1.00  0.00           C  
ATOM    999  HB2 GLN A  63      -1.457  32.403  -3.783  1.00  0.00           H  
ATOM   1000  HB3 GLN A  63      -3.110  32.163  -4.372  1.00  0.00           H  
ATOM   1001  O   GLN A  63       0.253  33.029  -6.827  1.00  0.00           O  
ATOM   1002  CG  GLN A  63      -2.353  34.095  -4.803  1.00  0.00           C  
ATOM   1003  HG2 GLN A  63      -1.393  34.583  -4.970  1.00  0.00           H  
ATOM   1004  HG3 GLN A  63      -2.981  34.262  -5.677  1.00  0.00           H  
ATOM   1005  CD  GLN A  63      -3.030  34.740  -3.595  1.00  0.00           C  
ATOM   1006  NE2 GLN A  63      -3.391  36.001  -3.682  1.00  0.00           N  
ATOM   1007 HE21 GLN A  63      -3.239  36.529  -4.529  1.00  0.00           H  
ATOM   1008 HE22 GLN A  63      -3.838  36.389  -2.864  1.00  0.00           H  
ATOM   1009  OE1 GLN A  63      -3.244  34.139  -2.555  1.00  0.00           O  
ATOM   1010  N   ARG A  64       0.768  31.236  -5.607  1.00  0.00           N  
ATOM   1011  H   ARG A  64       0.441  30.528  -4.966  1.00  0.00           H  
ATOM   1012  CA  ARG A  64       2.204  31.301  -5.925  1.00  0.00           C  
ATOM   1013  HA  ARG A  64       2.510  32.346  -5.861  1.00  0.00           H  
ATOM   1014  C   ARG A  64       2.492  30.878  -7.363  1.00  0.00           C  
ATOM   1015  CB  ARG A  64       3.010  30.508  -4.892  1.00  0.00           C  
ATOM   1016  HB2 ARG A  64       2.901  29.438  -5.073  1.00  0.00           H  
ATOM   1017  HB3 ARG A  64       2.605  30.752  -3.910  1.00  0.00           H  
ATOM   1018  O   ARG A  64       3.371  31.474  -7.967  1.00  0.00           O  
ATOM   1019  CG  ARG A  64       4.490  30.895  -4.813  1.00  0.00           C  
ATOM   1020  HG2 ARG A  64       4.559  31.961  -4.596  1.00  0.00           H  
ATOM   1021  HG3 ARG A  64       4.994  30.685  -5.757  1.00  0.00           H  
ATOM   1022  CD  ARG A  64       5.144  30.091  -3.678  1.00  0.00           C  
ATOM   1023  HD2 ARG A  64       4.417  29.962  -2.876  1.00  0.00           H  
ATOM   1024  HD3 ARG A  64       5.417  29.106  -4.059  1.00  0.00           H  
ATOM   1025  NE  ARG A  64       6.330  30.768  -3.123  1.00  0.00           N  
ATOM   1026  HE  ARG A  64       6.679  31.566  -3.634  1.00  0.00           H  
ATOM   1027  NH1 ARG A  64       6.614  29.395  -1.302  1.00  0.00           N  
ATOM   1028 HH11 ARG A  64       7.113  29.154  -0.458  1.00  0.00           H  
ATOM   1029 HH12 ARG A  64       5.865  28.809  -1.645  1.00  0.00           H  
ATOM   1030  NH2 ARG A  64       7.946  31.165  -1.564  1.00  0.00           N  
ATOM   1031 HH21 ARG A  64       8.433  30.908  -0.717  1.00  0.00           H  
ATOM   1032 HH22 ARG A  64       8.251  31.974  -2.085  1.00  0.00           H  
ATOM   1033  CZ  ARG A  64       6.956  30.441  -2.004  1.00  0.00           C  
ATOM   1034  N   LYS A  65       1.738  29.929  -7.933  1.00  0.00           N  
ATOM   1035  H   LYS A  65       1.063  29.444  -7.359  1.00  0.00           H  
ATOM   1036  CA  LYS A  65       1.854  29.557  -9.353  1.00  0.00           C  
ATOM   1037  HA  LYS A  65       2.914  29.486  -9.593  1.00  0.00           H  
ATOM   1038  C   LYS A  65       1.297  30.648 -10.272  1.00  0.00           C  
ATOM   1039  CB  LYS A  65       1.208  28.183  -9.602  1.00  0.00           C  
ATOM   1040  HB2 LYS A  65       0.152  28.300  -9.848  1.00  0.00           H  
ATOM   1041  HB3 LYS A  65       1.289  27.576  -8.700  1.00  0.00           H  
ATOM   1042  O   LYS A  65       1.965  31.007 -11.228  1.00  0.00           O  
ATOM   1043  CG  LYS A  65       1.939  27.439 -10.727  1.00  0.00           C  
ATOM   1044  HG2 LYS A  65       2.992  27.348 -10.460  1.00  0.00           H  
ATOM   1045  HG3 LYS A  65       1.862  28.013 -11.651  1.00  0.00           H  
ATOM   1046  CD  LYS A  65       1.363  26.036 -10.952  1.00  0.00           C  
ATOM   1047  HD2 LYS A  65       1.346  25.487 -10.010  1.00  0.00           H  
ATOM   1048  HD3 LYS A  65       0.351  26.129 -11.344  1.00  0.00           H  
ATOM   1049  CE  LYS A  65       2.255  25.306 -11.963  1.00  0.00           C  
ATOM   1050  HE2 LYS A  65       3.257  25.209 -11.545  1.00  0.00           H  
ATOM   1051  HE3 LYS A  65       2.335  25.931 -12.853  1.00  0.00           H  
ATOM   1052  NZ  LYS A  65       1.718  23.976 -12.336  1.00  0.00           N  
ATOM   1053  HZ1 LYS A  65       0.827  24.090 -12.796  1.00  0.00           H  
ATOM   1054  HZ2 LYS A  65       2.348  23.538 -12.993  1.00  0.00           H  
ATOM   1055  HZ3 LYS A  65       1.622  23.380 -11.526  1.00  0.00           H  
ATOM   1056  N   ALA A  66       0.169  31.259  -9.907  1.00  0.00           N  
ATOM   1057  H   ALA A  66      -0.364  30.871  -9.142  1.00  0.00           H  
ATOM   1058  CA  ALA A  66      -0.388  32.409 -10.611  1.00  0.00           C  
ATOM   1059  HA  ALA A  66      -0.478  32.156 -11.668  1.00  0.00           H  
ATOM   1060  C   ALA A  66       0.533  33.633 -10.504  1.00  0.00           C  
ATOM   1061  CB  ALA A  66      -1.791  32.704 -10.068  1.00  0.00           C  
ATOM   1062  HB1 ALA A  66      -1.740  32.970  -9.012  1.00  0.00           H  
ATOM   1063  HB2 ALA A  66      -2.226  33.535 -10.624  1.00  0.00           H  
ATOM   1064  HB3 ALA A  66      -2.427  31.828 -10.194  1.00  0.00           H  
ATOM   1065  O   ALA A  66       0.809  34.265 -11.513  1.00  0.00           O  
ATOM   1066  N   ILE A  67       1.082  33.945  -9.322  1.00  0.00           N  
ATOM   1067  H   ILE A  67       0.794  33.430  -8.502  1.00  0.00           H  
ATOM   1068  CA  ILE A  67       2.064  35.030  -9.161  1.00  0.00           C  
ATOM   1069  HA  ILE A  67       1.644  35.937  -9.596  1.00  0.00           H  
ATOM   1070  C   ILE A  67       3.328  34.718  -9.960  1.00  0.00           C  
ATOM   1071  CB  ILE A  67       2.377  35.322  -7.671  1.00  0.00           C  
ATOM   1072  HB  ILE A  67       2.606  34.378  -7.177  1.00  0.00           H  
ATOM   1073  O   ILE A  67       3.831  35.620 -10.613  1.00  0.00           O  
ATOM   1074  CG1 ILE A  67       1.159  35.982  -6.981  1.00  0.00           C  
ATOM   1075 HG12 ILE A  67       1.077  37.018  -7.308  1.00  0.00           H  
ATOM   1076 HG13 ILE A  67       0.240  35.483  -7.287  1.00  0.00           H  
ATOM   1077  CG2 ILE A  67       3.596  36.257  -7.512  1.00  0.00           C  
ATOM   1078 HG21 ILE A  67       4.499  35.782  -7.893  1.00  0.00           H  
ATOM   1079 HG22 ILE A  67       3.430  37.184  -8.061  1.00  0.00           H  
ATOM   1080 HG23 ILE A  67       3.773  36.493  -6.463  1.00  0.00           H  
ATOM   1081  CD1 ILE A  67       1.225  35.951  -5.446  1.00  0.00           C  
ATOM   1082 HD11 ILE A  67       0.299  36.360  -5.041  1.00  0.00           H  
ATOM   1083 HD12 ILE A  67       1.341  34.925  -5.097  1.00  0.00           H  
ATOM   1084 HD13 ILE A  67       2.053  36.557  -5.079  1.00  0.00           H  
ATOM   1085  N   LEU A  68       3.819  33.474  -9.967  1.00  0.00           N  
ATOM   1086  H   LEU A  68       3.374  32.764  -9.403  1.00  0.00           H  
ATOM   1087  CA  LEU A  68       5.012  33.099 -10.728  1.00  0.00           C  
ATOM   1088  HA  LEU A  68       5.786  33.830 -10.500  1.00  0.00           H  
ATOM   1089  C   LEU A  68       4.770  33.172 -12.241  1.00  0.00           C  
ATOM   1090  CB  LEU A  68       5.500  31.709 -10.281  1.00  0.00           C  
ATOM   1091  HB2 LEU A  68       4.789  30.963 -10.639  1.00  0.00           H  
ATOM   1092  HB3 LEU A  68       5.518  31.672  -9.192  1.00  0.00           H  
ATOM   1093  O   LEU A  68       5.604  33.730 -12.939  1.00  0.00           O  
ATOM   1094  CG  LEU A  68       6.912  31.346 -10.776  1.00  0.00           C  
ATOM   1095  HG  LEU A  68       6.985  31.510 -11.851  1.00  0.00           H  
ATOM   1096  CD1 LEU A  68       7.984  32.171 -10.056  1.00  0.00           C  
ATOM   1097 HD11 LEU A  68       7.901  32.049  -8.976  1.00  0.00           H  
ATOM   1098 HD12 LEU A  68       8.971  31.845 -10.384  1.00  0.00           H  
ATOM   1099 HD13 LEU A  68       7.881  33.224 -10.318  1.00  0.00           H  
ATOM   1100  CD2 LEU A  68       7.188  29.869 -10.491  1.00  0.00           C  
ATOM   1101 HD21 LEU A  68       7.130  29.668  -9.421  1.00  0.00           H  
ATOM   1102 HD22 LEU A  68       6.459  29.255 -11.020  1.00  0.00           H  
ATOM   1103 HD23 LEU A  68       8.180  29.607 -10.857  1.00  0.00           H  
ATOM   1104  N   GLU A  69       3.629  32.709 -12.753  1.00  0.00           N  
ATOM   1105  H   GLU A  69       2.987  32.206 -12.157  1.00  0.00           H  
ATOM   1106  CA  GLU A  69       3.252  32.883 -14.164  1.00  0.00           C  
ATOM   1107  HA  GLU A  69       4.049  32.501 -14.803  1.00  0.00           H  
ATOM   1108  C   GLU A  69       3.083  34.368 -14.515  1.00  0.00           C  
ATOM   1109  CB  GLU A  69       1.968  32.094 -14.476  1.00  0.00           C  
ATOM   1110  HB2 GLU A  69       1.254  32.244 -13.665  1.00  0.00           H  
ATOM   1111  HB3 GLU A  69       1.531  32.479 -15.397  1.00  0.00           H  
ATOM   1112  O   GLU A  69       3.569  34.811 -15.553  1.00  0.00           O  
ATOM   1113  CG  GLU A  69       2.253  30.594 -14.670  1.00  0.00           C  
ATOM   1114  HG2 GLU A  69       2.889  30.473 -15.547  1.00  0.00           H  
ATOM   1115  HG3 GLU A  69       2.809  30.228 -13.808  1.00  0.00           H  
ATOM   1116  CD  GLU A  69       0.988  29.729 -14.837  1.00  0.00           C  
ATOM   1117  OE1 GLU A  69       1.156  28.494 -14.993  1.00  0.00           O  
ATOM   1118  OE2 GLU A  69      -0.136  30.270 -14.736  1.00  0.00           O  
ATOM   1119  N   THR A  70       2.503  35.175 -13.619  1.00  0.00           N  
ATOM   1120  H   THR A  70       2.115  34.757 -12.786  1.00  0.00           H  
ATOM   1121  CA  THR A  70       2.359  36.625 -13.837  1.00  0.00           C  
ATOM   1122  HA  THR A  70       1.931  36.771 -14.829  1.00  0.00           H  
ATOM   1123  C   THR A  70       3.719  37.332 -13.828  1.00  0.00           C  
ATOM   1124  CB  THR A  70       1.420  37.296 -12.816  1.00  0.00           C  
ATOM   1125  HB  THR A  70       1.949  37.445 -11.874  1.00  0.00           H  
ATOM   1126  O   THR A  70       3.961  38.195 -14.667  1.00  0.00           O  
ATOM   1127  CG2 THR A  70       0.890  38.634 -13.331  1.00  0.00           C  
ATOM   1128 HG21 THR A  70       0.224  39.075 -12.590  1.00  0.00           H  
ATOM   1129 HG22 THR A  70       0.342  38.486 -14.261  1.00  0.00           H  
ATOM   1130 HG23 THR A  70       1.714  39.325 -13.511  1.00  0.00           H  
ATOM   1131  OG1 THR A  70       0.254  36.550 -12.568  1.00  0.00           O  
ATOM   1132  HG1 THR A  70       0.499  35.677 -12.253  1.00  0.00           H  
ATOM   1133  N   LEU A  71       4.638  36.949 -12.932  1.00  0.00           N  
ATOM   1134  H   LEU A  71       4.380  36.245 -12.256  1.00  0.00           H  
ATOM   1135  CA  LEU A  71       5.996  37.504 -12.873  1.00  0.00           C  
ATOM   1136  HA  LEU A  71       5.912  38.588 -12.949  1.00  0.00           H  
ATOM   1137  C   LEU A  71       6.842  37.054 -14.066  1.00  0.00           C  
ATOM   1138  CB  LEU A  71       6.678  37.129 -11.536  1.00  0.00           C  
ATOM   1139  HB2 LEU A  71       5.983  36.566 -10.913  1.00  0.00           H  
ATOM   1140  HB3 LEU A  71       7.507  36.447 -11.727  1.00  0.00           H  
ATOM   1141  O   LEU A  71       7.609  37.849 -14.594  1.00  0.00           O  
ATOM   1142  CG  LEU A  71       7.181  38.347 -10.732  1.00  0.00           C  
ATOM   1143  HG  LEU A  71       6.756  39.268 -11.130  1.00  0.00           H  
ATOM   1144  CD1 LEU A  71       6.752  38.239  -9.267  1.00  0.00           C  
ATOM   1145 HD11 LEU A  71       7.167  37.334  -8.823  1.00  0.00           H  
ATOM   1146 HD12 LEU A  71       7.108  39.111  -8.718  1.00  0.00           H  
ATOM   1147 HD13 LEU A  71       5.664  38.207  -9.211  1.00  0.00           H  
ATOM   1148  CD2 LEU A  71       8.704  38.450 -10.780  1.00  0.00           C  
ATOM   1149 HD21 LEU A  71       9.032  39.339 -10.241  1.00  0.00           H  
ATOM   1150 HD22 LEU A  71       9.161  37.566 -10.335  1.00  0.00           H  
ATOM   1151 HD23 LEU A  71       9.028  38.535 -11.817  1.00  0.00           H  
ATOM   1152  N   THR A  72       6.673  35.810 -14.520  1.00  0.00           N  
ATOM   1153  H   THR A  72       6.030  35.205 -14.029  1.00  0.00           H  
ATOM   1154  CA  THR A  72       7.375  35.284 -15.698  1.00  0.00           C  
ATOM   1155  HA  THR A  72       8.438  35.497 -15.589  1.00  0.00           H  
ATOM   1156  C   THR A  72       6.895  35.994 -16.961  1.00  0.00           C  
ATOM   1157  CB  THR A  72       7.213  33.760 -15.836  1.00  0.00           C  
ATOM   1158  HB  THR A  72       6.195  33.521 -16.143  1.00  0.00           H  
ATOM   1159  O   THR A  72       7.722  36.404 -17.768  1.00  0.00           O  
ATOM   1160  CG2 THR A  72       8.207  33.171 -16.835  1.00  0.00           C  
ATOM   1161 HG21 THR A  72       8.039  33.599 -17.824  1.00  0.00           H  
ATOM   1162 HG22 THR A  72       9.228  33.382 -16.516  1.00  0.00           H  
ATOM   1163 HG23 THR A  72       8.064  32.092 -16.895  1.00  0.00           H  
ATOM   1164  OG1 THR A  72       7.496  33.108 -14.620  1.00  0.00           O  
ATOM   1165  HG1 THR A  72       6.791  33.319 -14.005  1.00  0.00           H  
ATOM   1166  N   ASN A  73       5.589  36.248 -17.092  1.00  0.00           N  
ATOM   1167  H   ASN A  73       4.941  35.846 -16.428  1.00  0.00           H  
ATOM   1168  CA  ASN A  73       5.041  37.014 -18.213  1.00  0.00           C  
ATOM   1169  HA  ASN A  73       5.448  36.611 -19.140  1.00  0.00           H  
ATOM   1170  C   ASN A  73       5.476  38.491 -18.167  1.00  0.00           C  
ATOM   1171  CB  ASN A  73       3.514  36.828 -18.248  1.00  0.00           C  
ATOM   1172  HB2 ASN A  73       3.092  37.084 -17.276  1.00  0.00           H  
ATOM   1173  HB3 ASN A  73       3.093  37.502 -18.993  1.00  0.00           H  
ATOM   1174  O   ASN A  73       5.898  39.025 -19.187  1.00  0.00           O  
ATOM   1175  CG  ASN A  73       3.098  35.411 -18.624  1.00  0.00           C  
ATOM   1176  ND2 ASN A  73       1.869  35.037 -18.355  1.00  0.00           N  
ATOM   1177 HD21 ASN A  73       1.238  35.662 -17.875  1.00  0.00           H  
ATOM   1178 HD22 ASN A  73       1.644  34.079 -18.584  1.00  0.00           H  
ATOM   1179  OD1 ASN A  73       3.849  34.622 -19.175  1.00  0.00           O  
ATOM   1180  N   LEU A  74       5.497  39.130 -16.988  1.00  0.00           N  
ATOM   1181  H   LEU A  74       5.109  38.664 -16.181  1.00  0.00           H  
ATOM   1182  CA  LEU A  74       6.006  40.505 -16.832  1.00  0.00           C  
ATOM   1183  HA  LEU A  74       5.515  41.139 -17.570  1.00  0.00           H  
ATOM   1184  C   LEU A  74       7.515  40.630 -17.102  1.00  0.00           C  
ATOM   1185  CB  LEU A  74       5.671  41.015 -15.416  1.00  0.00           C  
ATOM   1186  HB2 LEU A  74       6.432  41.727 -15.096  1.00  0.00           H  
ATOM   1187  HB3 LEU A  74       5.708  40.178 -14.719  1.00  0.00           H  
ATOM   1188  O   LEU A  74       7.974  41.645 -17.631  1.00  0.00           O  
ATOM   1189  CG  LEU A  74       4.300  41.709 -15.344  1.00  0.00           C  
ATOM   1190  HG  LEU A  74       3.579  41.166 -15.956  1.00  0.00           H  
ATOM   1191  CD1 LEU A  74       3.786  41.732 -13.904  1.00  0.00           C  
ATOM   1192 HD11 LEU A  74       3.698  40.709 -13.537  1.00  0.00           H  
ATOM   1193 HD12 LEU A  74       2.804  42.204 -13.876  1.00  0.00           H  
ATOM   1194 HD13 LEU A  74       4.478  42.286 -13.270  1.00  0.00           H  
ATOM   1195  CD2 LEU A  74       4.398  43.159 -15.829  1.00  0.00           C  
ATOM   1196 HD21 LEU A  74       4.737  43.179 -16.864  1.00  0.00           H  
ATOM   1197 HD22 LEU A  74       5.098  43.723 -15.213  1.00  0.00           H  
ATOM   1198 HD23 LEU A  74       3.414  43.627 -15.786  1.00  0.00           H  
ATOM   1199  N   MET A  75       8.305  39.610 -16.759  1.00  0.00           N  
ATOM   1200  H   MET A  75       7.903  38.826 -16.265  1.00  0.00           H  
ATOM   1201  CA  MET A  75       9.735  39.587 -17.077  1.00  0.00           C  
ATOM   1202  HA  MET A  75      10.151  40.580 -16.905  1.00  0.00           H  
ATOM   1203  C   MET A  75      10.012  39.276 -18.549  1.00  0.00           C  
ATOM   1204  CB  MET A  75      10.482  38.607 -16.168  1.00  0.00           C  
ATOM   1205  HB2 MET A  75       9.955  37.654 -16.111  1.00  0.00           H  
ATOM   1206  HB3 MET A  75      11.462  38.421 -16.608  1.00  0.00           H  
ATOM   1207  O   MET A  75      11.016  39.750 -19.078  1.00  0.00           O  
ATOM   1208  CG  MET A  75      10.676  39.193 -14.763  1.00  0.00           C  
ATOM   1209  HG2 MET A  75       9.768  39.026 -14.184  1.00  0.00           H  
ATOM   1210  HG3 MET A  75      10.823  40.270 -14.841  1.00  0.00           H  
ATOM   1211  SD  MET A  75      12.090  38.516 -13.850  1.00  0.00           S  
ATOM   1212  CE  MET A  75      13.454  39.248 -14.800  1.00  0.00           C  
ATOM   1213  HE1 MET A  75      13.472  38.840 -15.811  1.00  0.00           H  
ATOM   1214  HE2 MET A  75      14.399  39.016 -14.309  1.00  0.00           H  
ATOM   1215  HE3 MET A  75      13.331  40.330 -14.847  1.00  0.00           H  
ATOM   1216  N   LEU A  76       9.130  38.533 -19.223  1.00  0.00           N  
ATOM   1217  H   LEU A  76       8.355  38.115 -18.729  1.00  0.00           H  
ATOM   1218  CA  LEU A  76       9.252  38.276 -20.657  1.00  0.00           C  
ATOM   1219  HA  LEU A  76      10.303  38.079 -20.868  1.00  0.00           H  
ATOM   1220  C   LEU A  76       8.868  39.508 -21.493  1.00  0.00           C  
ATOM   1221  CB  LEU A  76       8.422  37.030 -21.020  1.00  0.00           C  
ATOM   1222  HB2 LEU A  76       8.393  36.345 -20.173  1.00  0.00           H  
ATOM   1223  HB3 LEU A  76       7.399  37.341 -21.231  1.00  0.00           H  
ATOM   1224  O   LEU A  76       9.443  39.729 -22.554  1.00  0.00           O  
ATOM   1225  CG  LEU A  76       8.990  36.250 -22.218  1.00  0.00           C  
ATOM   1226  HG  LEU A  76       9.205  36.934 -23.040  1.00  0.00           H  
ATOM   1227  CD1 LEU A  76      10.268  35.489 -21.839  1.00  0.00           C  
ATOM   1228 HD11 LEU A  76      11.056  36.189 -21.559  1.00  0.00           H  
ATOM   1229 HD12 LEU A  76      10.616  34.911 -22.695  1.00  0.00           H  
ATOM   1230 HD13 LEU A  76      10.069  34.817 -21.005  1.00  0.00           H  
ATOM   1231  CD2 LEU A  76       7.969  35.218 -22.699  1.00  0.00           C  
ATOM   1232 HD21 LEU A  76       7.058  35.729 -23.011  1.00  0.00           H  
ATOM   1233 HD22 LEU A  76       7.730  34.524 -21.893  1.00  0.00           H  
ATOM   1234 HD23 LEU A  76       8.371  34.669 -23.550  1.00  0.00           H  
ATOM   1235  N   GLU A  77       7.961  40.351 -20.994  1.00  0.00           N  
ATOM   1236  H   GLU A  77       7.439  40.061 -20.180  1.00  0.00           H  
ATOM   1237  CA  GLU A  77       7.492  41.543 -21.713  1.00  0.00           C  
ATOM   1238  HA  GLU A  77       7.548  41.327 -22.780  1.00  0.00           H  
ATOM   1239  C   GLU A  77       8.373  42.789 -21.487  1.00  0.00           C  
ATOM   1240  CB  GLU A  77       6.008  41.751 -21.365  1.00  0.00           C  
ATOM   1241  HB2 GLU A  77       5.915  42.368 -20.471  1.00  0.00           H  
ATOM   1242  HB3 GLU A  77       5.575  40.773 -21.150  1.00  0.00           H  
ATOM   1243  O   GLU A  77       8.339  43.730 -22.277  1.00  0.00           O  
ATOM   1244  CG  GLU A  77       5.191  42.348 -22.520  1.00  0.00           C  
ATOM   1245  HG2 GLU A  77       5.390  43.418 -22.579  1.00  0.00           H  
ATOM   1246  HG3 GLU A  77       5.519  41.890 -23.453  1.00  0.00           H  
ATOM   1247  CD  GLU A  77       3.679  42.102 -22.364  1.00  0.00           C  
ATOM   1248  OE1 GLU A  77       2.986  42.114 -23.408  1.00  0.00           O  
ATOM   1249  OE2 GLU A  77       3.213  41.908 -21.216  1.00  0.00           O  
ATOM   1250  N   SER A  78       9.236  42.792 -20.462  1.00  0.00           N  
ATOM   1251  H   SER A  78       9.242  41.989 -19.850  1.00  0.00           H  
ATOM   1252  CA  SER A  78      10.145  43.917 -20.166  1.00  0.00           C  
ATOM   1253  HA  SER A  78       9.744  44.803 -20.658  1.00  0.00           H  
ATOM   1254  C   SER A  78      11.564  43.780 -20.736  1.00  0.00           C  
ATOM   1255  CB  SER A  78      10.141  44.259 -18.673  1.00  0.00           C  
ATOM   1256  HB2 SER A  78       9.166  44.668 -18.411  1.00  0.00           H  
ATOM   1257  HB3 SER A  78      10.896  45.018 -18.470  1.00  0.00           H  
ATOM   1258  O   SER A  78      12.387  44.677 -20.552  1.00  0.00           O  
ATOM   1259  OG  SER A  78      10.384  43.125 -17.865  1.00  0.00           O  
ATOM   1260  HG  SER A  78       9.556  42.646 -17.786  1.00  0.00           H  
ATOM   1261  N   GLN A  79      11.862  42.727 -21.503  1.00  0.00           N  
ATOM   1262  H   GLN A  79      11.153  42.023 -21.650  1.00  0.00           H  
ATOM   1263  CA  GLN A  79      13.123  42.616 -22.245  1.00  0.00           C  
ATOM   1264  HA  GLN A  79      13.870  43.247 -21.763  1.00  0.00           H  
ATOM   1265  C   GLN A  79      12.988  43.172 -23.668  1.00  0.00           C  
ATOM   1266  CB  GLN A  79      13.683  41.188 -22.192  1.00  0.00           C  
ATOM   1267  HB2 GLN A  79      14.524  41.122 -22.882  1.00  0.00           H  
ATOM   1268  HB3 GLN A  79      12.919  40.475 -22.503  1.00  0.00           H  
ATOM   1269  O   GLN A  79      13.064  42.450 -24.658  1.00  0.00           O  
ATOM   1270  CG  GLN A  79      14.187  40.837 -20.784  1.00  0.00           C  
ATOM   1271  HG2 GLN A  79      13.338  40.803 -20.101  1.00  0.00           H  
ATOM   1272  HG3 GLN A  79      14.872  41.611 -20.437  1.00  0.00           H  
ATOM   1273  CD  GLN A  79      14.920  39.500 -20.723  1.00  0.00           C  
ATOM   1274  NE2 GLN A  79      15.100  38.949 -19.545  1.00  0.00           N  
ATOM   1275 HE21 GLN A  79      15.549  38.044 -19.552  1.00  0.00           H  
ATOM   1276 HE22 GLN A  79      14.654  39.350 -18.733  1.00  0.00           H  
ATOM   1277  OE1 GLN A  79      15.373  38.935 -21.705  1.00  0.00           O  
ATOM   1278  N   THR A  80      12.835  44.492 -23.781  1.00  0.00           N  
ATOM   1279  H   THR A  80      12.727  45.027 -22.931  1.00  0.00           H  
ATOM   1280  CA  THR A  80      13.278  45.229 -24.976  1.00  0.00           C  
ATOM   1281  HA  THR A  80      13.768  44.503 -25.625  1.00  0.00           H  
ATOM   1282  C   THR A  80      14.356  46.246 -24.582  1.00  0.00           C  
ATOM   1283  CB  THR A  80      12.137  45.845 -25.798  1.00  0.00           C  
ATOM   1284  HB  THR A  80      12.526  46.691 -26.365  1.00  0.00           H  
ATOM   1285  O   THR A  80      14.303  46.816 -23.492  1.00  0.00           O  
ATOM   1286  CG2 THR A  80      11.561  44.838 -26.791  1.00  0.00           C  
ATOM   1287 HG21 THR A  80      10.746  45.301 -27.349  1.00  0.00           H  
ATOM   1288 HG22 THR A  80      12.332  44.519 -27.492  1.00  0.00           H  
ATOM   1289 HG23 THR A  80      11.180  43.968 -26.256  1.00  0.00           H  
ATOM   1290  OG1 THR A  80      11.076  46.284 -24.989  1.00  0.00           O  
ATOM   1291  HG1 THR A  80      10.670  45.511 -24.590  1.00  0.00           H  
ATOM   1292  N   PRO A  81      15.421  46.400 -25.391  1.00  0.00           N  
ATOM   1293  CA  PRO A  81      16.754  46.667 -24.864  1.00  0.00           C  
ATOM   1294  HA  PRO A  81      16.850  46.216 -23.877  1.00  0.00           H  
ATOM   1295  C   PRO A  81      17.040  48.167 -24.738  1.00  0.00           C  
ATOM   1296  CB  PRO A  81      17.707  45.936 -25.812  1.00  0.00           C  
ATOM   1297  HB2 PRO A  81      17.843  44.913 -25.462  1.00  0.00           H  
ATOM   1298  HB3 PRO A  81      18.673  46.437 -25.890  1.00  0.00           H  
ATOM   1299  O   PRO A  81      17.199  48.876 -25.730  1.00  0.00           O  
ATOM   1300  CG  PRO A  81      16.972  45.915 -27.154  1.00  0.00           C  
ATOM   1301  HG2 PRO A  81      17.141  44.972 -27.673  1.00  0.00           H  
ATOM   1302  HG3 PRO A  81      17.307  46.749 -27.771  1.00  0.00           H  
ATOM   1303  CD  PRO A  81      15.494  46.095 -26.814  1.00  0.00           C  
ATOM   1304  HD2 PRO A  81      14.961  45.180 -27.071  1.00  0.00           H  
ATOM   1305  HD3 PRO A  81      15.085  46.927 -27.387  1.00  0.00           H  
ATOM   1306  N   GLY A  82      17.141  48.629 -23.491  1.00  0.00           N  
ATOM   1307  H   GLY A  82      16.921  47.990 -22.740  1.00  0.00           H  
ATOM   1308  CA  GLY A  82      17.527  49.987 -23.120  1.00  0.00           C  
ATOM   1309  HA2 GLY A  82      17.113  50.219 -22.139  1.00  0.00           H  
ATOM   1310  HA3 GLY A  82      17.100  50.691 -23.834  1.00  0.00           H  
ATOM   1311  C   GLY A  82      19.044  50.176 -23.047  1.00  0.00           C  
ATOM   1312  O   GLY A  82      19.733  49.627 -22.194  1.00  0.00           O  
ATOM   1313  N   THR A  83      19.532  50.987 -23.974  1.00  0.00           N  
ATOM   1314  H   THR A  83      18.852  51.311 -24.647  1.00  0.00           H  
ATOM   1315  CA  THR A  83      20.817  51.688 -24.077  1.00  0.00           C  
ATOM   1316  HA  THR A  83      21.516  51.029 -24.592  1.00  0.00           H  
ATOM   1317  C   THR A  83      21.475  52.156 -22.763  1.00  0.00           C  
ATOM   1318  CB  THR A  83      20.585  52.944 -24.955  1.00  0.00           C  
ATOM   1319  HB  THR A  83      21.105  53.803 -24.531  1.00  0.00           H  
ATOM   1320  O   THR A  83      20.910  52.950 -22.024  1.00  0.00           O  
ATOM   1321  CG2 THR A  83      21.096  52.743 -26.378  1.00  0.00           C  
ATOM   1322 HG21 THR A  83      20.886  53.637 -26.965  1.00  0.00           H  
ATOM   1323 HG22 THR A  83      20.595  51.890 -26.837  1.00  0.00           H  
ATOM   1324 HG23 THR A  83      22.173  52.576 -26.364  1.00  0.00           H  
ATOM   1325  OG1 THR A  83      19.210  53.258 -25.087  1.00  0.00           O  
ATOM   1326  HG1 THR A  83      18.945  53.696 -24.275  1.00  0.00           H  
ATOM   1327  N   ARG A  84      22.720  51.689 -22.572  1.00  0.00           N  
ATOM   1328  H   ARG A  84      22.851  50.789 -23.013  1.00  0.00           H  
ATOM   1329  CA  ARG A  84      23.996  52.401 -22.292  1.00  0.00           C  
ATOM   1330  HA  ARG A  84      24.601  51.679 -21.744  1.00  0.00           H  
ATOM   1331  C   ARG A  84      24.047  53.691 -21.435  1.00  0.00           C  
ATOM   1332  CB  ARG A  84      24.691  52.694 -23.648  1.00  0.00           C  
ATOM   1333  HB2 ARG A  84      25.049  53.724 -23.661  1.00  0.00           H  
ATOM   1334  HB3 ARG A  84      23.976  52.608 -24.465  1.00  0.00           H  
ATOM   1335  O   ARG A  84      23.334  54.646 -21.705  1.00  0.00           O  
ATOM   1336  CG  ARG A  84      25.887  51.771 -23.921  1.00  0.00           C  
ATOM   1337  HG2 ARG A  84      26.606  51.863 -23.106  1.00  0.00           H  
ATOM   1338  HG3 ARG A  84      25.538  50.740 -23.971  1.00  0.00           H  
ATOM   1339  CD  ARG A  84      26.570  52.140 -25.246  1.00  0.00           C  
ATOM   1340  HD2 ARG A  84      26.839  53.196 -25.222  1.00  0.00           H  
ATOM   1341  HD3 ARG A  84      25.859  51.981 -26.057  1.00  0.00           H  
ATOM   1342  NE  ARG A  84      27.788  51.336 -25.474  1.00  0.00           N  
ATOM   1343  HE  ARG A  84      28.158  50.832 -24.681  1.00  0.00           H  
ATOM   1344  NH1 ARG A  84      28.061  51.819 -27.705  1.00  0.00           N  
ATOM   1345 HH11 ARG A  84      27.231  52.393 -27.676  1.00  0.00           H  
ATOM   1346 HH12 ARG A  84      28.589  51.733 -28.562  1.00  0.00           H  
ATOM   1347  NH2 ARG A  84      29.546  50.515 -26.670  1.00  0.00           N  
ATOM   1348 HH21 ARG A  84      29.897  50.045 -25.848  1.00  0.00           H  
ATOM   1349 HH22 ARG A  84      30.053  50.435 -27.540  1.00  0.00           H  
ATOM   1350  CZ  ARG A  84      28.456  51.227 -26.611  1.00  0.00           C  
ATOM   1351  N   GLN A  85      25.168  53.746 -20.683  1.00  0.00           N  
ATOM   1352  H   GLN A  85      25.588  52.851 -20.479  1.00  0.00           H  
ATOM   1353  CA  GLN A  85      25.995  54.921 -20.300  1.00  0.00           C  
ATOM   1354  HA  GLN A  85      26.958  54.526 -19.974  1.00  0.00           H  
ATOM   1355  C   GLN A  85      25.512  55.744 -19.080  1.00  0.00           C  
ATOM   1356  CB  GLN A  85      26.273  55.756 -21.572  1.00  0.00           C  
ATOM   1357  HB2 GLN A  85      25.409  55.782 -22.236  1.00  0.00           H  
ATOM   1358  HB3 GLN A  85      26.438  56.801 -21.309  1.00  0.00           H  
ATOM   1359  O   GLN A  85      24.334  56.022 -18.968  1.00  0.00           O  
ATOM   1360  CG  GLN A  85      27.478  55.204 -22.348  1.00  0.00           C  
ATOM   1361  HG2 GLN A  85      27.278  54.176 -22.649  1.00  0.00           H  
ATOM   1362  HG3 GLN A  85      28.351  55.200 -21.694  1.00  0.00           H  
ATOM   1363  CD  GLN A  85      27.820  56.016 -23.593  1.00  0.00           C  
ATOM   1364  NE2 GLN A  85      28.954  55.762 -24.208  1.00  0.00           N  
ATOM   1365 HE21 GLN A  85      29.663  55.202 -23.757  1.00  0.00           H  
ATOM   1366 HE22 GLN A  85      29.173  56.411 -24.951  1.00  0.00           H  
ATOM   1367  OE1 GLN A  85      27.087  56.863 -24.062  1.00  0.00           O  
ATOM   1368  N   ILE A  86      26.314  56.164 -18.088  1.00  0.00           N  
ATOM   1369  H   ILE A  86      25.772  56.596 -17.354  1.00  0.00           H  
ATOM   1370  CA  ILE A  86      27.768  56.319 -17.871  1.00  0.00           C  
ATOM   1371  HA  ILE A  86      28.345  55.603 -18.456  1.00  0.00           H  
ATOM   1372  C   ILE A  86      28.049  56.101 -16.366  1.00  0.00           C  
ATOM   1373  CB  ILE A  86      28.164  57.784 -18.242  1.00  0.00           C  
ATOM   1374  HB  ILE A  86      27.369  58.441 -17.888  1.00  0.00           H  
ATOM   1375  O   ILE A  86      27.321  56.628 -15.527  1.00  0.00           O  
ATOM   1376  CG1 ILE A  86      28.340  57.986 -19.761  1.00  0.00           C  
ATOM   1377 HG12 ILE A  86      29.361  58.290 -19.992  1.00  0.00           H  
ATOM   1378 HG13 ILE A  86      28.212  57.033 -20.275  1.00  0.00           H  
ATOM   1379  CG2 ILE A  86      29.456  58.293 -17.580  1.00  0.00           C  
ATOM   1380 HG21 ILE A  86      29.690  59.298 -17.933  1.00  0.00           H  
ATOM   1381 HG22 ILE A  86      29.339  58.366 -16.499  1.00  0.00           H  
ATOM   1382 HG23 ILE A  86      30.295  57.638 -17.814  1.00  0.00           H  
ATOM   1383  CD1 ILE A  86      27.409  59.064 -20.331  1.00  0.00           C  
ATOM   1384 HD11 ILE A  86      27.544  59.128 -21.410  1.00  0.00           H  
ATOM   1385 HD12 ILE A  86      27.651  60.030 -19.886  1.00  0.00           H  
ATOM   1386 HD13 ILE A  86      26.370  58.818 -20.111  1.00  0.00           H  
ATOM   1387  N   ARG A  87      29.133  55.400 -16.011  1.00  0.00           N  
ATOM   1388  H   ARG A  87      29.669  54.947 -16.738  1.00  0.00           H  
ATOM   1389  CA  ARG A  87      29.836  55.614 -14.735  1.00  0.00           C  
ATOM   1390  HA  ARG A  87      29.559  56.595 -14.351  1.00  0.00           H  
ATOM   1391  C   ARG A  87      31.330  55.645 -15.031  1.00  0.00           C  
ATOM   1392  CB  ARG A  87      29.437  54.574 -13.669  1.00  0.00           C  
ATOM   1393  HB2 ARG A  87      28.350  54.511 -13.641  1.00  0.00           H  
ATOM   1394  HB3 ARG A  87      29.834  53.595 -13.936  1.00  0.00           H  
ATOM   1395  O   ARG A  87      31.915  54.622 -15.372  1.00  0.00           O  
ATOM   1396  CG  ARG A  87      29.940  54.978 -12.268  1.00  0.00           C  
ATOM   1397  HG2 ARG A  87      31.029  54.940 -12.247  1.00  0.00           H  
ATOM   1398  HG3 ARG A  87      29.623  55.999 -12.056  1.00  0.00           H  
ATOM   1399  CD  ARG A  87      29.375  54.051 -11.182  1.00  0.00           C  
ATOM   1400  HD2 ARG A  87      28.287  54.069 -11.250  1.00  0.00           H  
ATOM   1401  HD3 ARG A  87      29.727  53.038 -11.371  1.00  0.00           H  
ATOM   1402  NE  ARG A  87      29.796  54.473  -9.832  1.00  0.00           N  
ATOM   1403  HE  ARG A  87      30.608  55.072  -9.787  1.00  0.00           H  
ATOM   1404  NH1 ARG A  87      28.302  53.220  -8.615  1.00  0.00           N  
ATOM   1405 HH11 ARG A  87      27.944  52.918  -7.720  1.00  0.00           H  
ATOM   1406 HH12 ARG A  87      27.950  52.839  -9.482  1.00  0.00           H  
ATOM   1407  NH2 ARG A  87      29.770  54.535  -7.559  1.00  0.00           N  
ATOM   1408 HH21 ARG A  87      29.433  54.207  -6.666  1.00  0.00           H  
ATOM   1409 HH22 ARG A  87      30.603  55.105  -7.591  1.00  0.00           H  
ATOM   1410  CZ  ARG A  87      29.285  54.078  -8.679  1.00  0.00           C  
ATOM   1411  N   GLU A  88      31.885  56.849 -14.991  1.00  0.00           N  
ATOM   1412  H   GLU A  88      31.308  57.638 -14.736  1.00  0.00           H  
ATOM   1413  CA  GLU A  88      33.320  57.111 -14.980  1.00  0.00           C  
ATOM   1414  HA  GLU A  88      33.820  56.566 -15.780  1.00  0.00           H  
ATOM   1415  C   GLU A  88      33.880  56.659 -13.631  1.00  0.00           C  
ATOM   1416  CB  GLU A  88      33.570  58.622 -15.159  1.00  0.00           C  
ATOM   1417  HB2 GLU A  88      34.610  58.840 -14.917  1.00  0.00           H  
ATOM   1418  HB3 GLU A  88      32.933  59.160 -14.456  1.00  0.00           H  
ATOM   1419  O   GLU A  88      33.442  57.133 -12.586  1.00  0.00           O  
ATOM   1420  CG  GLU A  88      33.298  59.110 -16.591  1.00  0.00           C  
ATOM   1421  HG2 GLU A  88      32.311  58.763 -16.898  1.00  0.00           H  
ATOM   1422  HG3 GLU A  88      34.028  58.649 -17.256  1.00  0.00           H  
ATOM   1423  CD  GLU A  88      33.338  60.642 -16.741  1.00  0.00           C  
ATOM   1424  OE1 GLU A  88      33.590  61.089 -17.883  1.00  0.00           O  
ATOM   1425  OE2 GLU A  88      33.024  61.345 -15.755  1.00  0.00           O  
ATOM   1426  N   GLU A  89      34.834  55.737 -13.653  1.00  0.00           N  
ATOM   1427  H   GLU A  89      35.025  55.252 -14.518  1.00  0.00           H  
ATOM   1428  CA  GLU A  89      35.924  55.731 -12.685  1.00  0.00           C  
ATOM   1429  HA  GLU A  89      36.182  56.775 -12.505  1.00  0.00           H  
ATOM   1430  C   GLU A  89      37.138  55.076 -13.350  1.00  0.00           C  
ATOM   1431  CB  GLU A  89      35.534  55.115 -11.327  1.00  0.00           C  
ATOM   1432  HB2 GLU A  89      36.145  54.236 -11.123  1.00  0.00           H  
ATOM   1433  HB3 GLU A  89      34.488  54.810 -11.352  1.00  0.00           H  
ATOM   1434  O   GLU A  89      37.092  53.975 -13.900  1.00  0.00           O  
ATOM   1435  CG  GLU A  89      35.737  56.155 -10.203  1.00  0.00           C  
ATOM   1436  HG2 GLU A  89      36.804  56.360 -10.114  1.00  0.00           H  
ATOM   1437  HG3 GLU A  89      35.244  57.084 -10.488  1.00  0.00           H  
ATOM   1438  CD  GLU A  89      35.184  55.727  -8.832  1.00  0.00           C  
ATOM   1439  OE1 GLU A  89      35.334  56.520  -7.875  1.00  0.00           O  
ATOM   1440  OE2 GLU A  89      34.566  54.639  -8.731  1.00  0.00           O  
ATOM   1441  N   GLU A  90      38.195  55.868 -13.397  1.00  0.00           N  
ATOM   1442  H   GLU A  90      38.142  56.724 -12.863  1.00  0.00           H  
ATOM   1443  CA  GLU A  90      39.405  55.737 -14.185  1.00  0.00           C  
ATOM   1444  HA  GLU A  90      39.206  55.187 -15.105  1.00  0.00           H  
ATOM   1445  C   GLU A  90      40.484  55.020 -13.360  1.00  0.00           C  
ATOM   1446  CB  GLU A  90      39.777  57.195 -14.524  1.00  0.00           C  
ATOM   1447  HB2 GLU A  90      38.930  57.638 -15.049  1.00  0.00           H  
ATOM   1448  HB3 GLU A  90      39.904  57.737 -13.586  1.00  0.00           H  
ATOM   1449  O   GLU A  90      40.918  55.542 -12.337  1.00  0.00           O  
ATOM   1450  CG  GLU A  90      41.023  57.429 -15.383  1.00  0.00           C  
ATOM   1451  HG2 GLU A  90      40.892  56.905 -16.330  1.00  0.00           H  
ATOM   1452  HG3 GLU A  90      41.888  57.000 -14.877  1.00  0.00           H  
ATOM   1453  CD  GLU A  90      41.272  58.932 -15.645  1.00  0.00           C  
ATOM   1454  OE1 GLU A  90      42.144  59.218 -16.496  1.00  0.00           O  
ATOM   1455  OE2 GLU A  90      40.606  59.779 -15.007  1.00  0.00           O  
ATOM   1456  N   SER A  91      40.929  53.831 -13.793  1.00  0.00           N  
ATOM   1457  H   SER A  91      40.359  53.367 -14.485  1.00  0.00           H  
ATOM   1458  CA  SER A  91      42.327  53.365 -13.660  1.00  0.00           C  
ATOM   1459  HA  SER A  91      42.952  54.049 -14.234  1.00  0.00           H  
ATOM   1460  C   SER A  91      42.555  51.954 -14.238  1.00  0.00           C  
ATOM   1461  CB  SER A  91      42.857  53.393 -12.217  1.00  0.00           C  
ATOM   1462  HB2 SER A  91      43.616  52.622 -12.087  1.00  0.00           H  
ATOM   1463  HB3 SER A  91      42.048  53.216 -11.508  1.00  0.00           H  
ATOM   1464  O   SER A  91      42.246  50.941 -13.621  1.00  0.00           O  
ATOM   1465  OG  SER A  91      43.467  54.646 -11.984  1.00  0.00           O  
ATOM   1466  HG  SER A  91      42.740  55.273 -11.973  1.00  0.00           H  
ATOM   1467  N   THR A  92      43.138  51.931 -15.441  1.00  0.00           N  
ATOM   1468  H   THR A  92      43.155  52.849 -15.861  1.00  0.00           H  
ATOM   1469  CA  THR A  92      44.355  51.175 -15.829  1.00  0.00           C  
ATOM   1470  HA  THR A  92      44.442  51.337 -16.903  1.00  0.00           H  
ATOM   1471  C   THR A  92      44.419  49.632 -15.659  1.00  0.00           C  
ATOM   1472  CB  THR A  92      45.595  51.883 -15.234  1.00  0.00           C  
ATOM   1473  HB  THR A  92      45.798  51.504 -14.232  1.00  0.00           H  
ATOM   1474  O   THR A  92      44.956  49.127 -14.683  1.00  0.00           O  
ATOM   1475  CG2 THR A  92      46.826  51.717 -16.125  1.00  0.00           C  
ATOM   1476 HG21 THR A  92      46.639  52.145 -17.110  1.00  0.00           H  
ATOM   1477 HG22 THR A  92      47.676  52.224 -15.668  1.00  0.00           H  
ATOM   1478 HG23 THR A  92      47.065  50.659 -16.225  1.00  0.00           H  
ATOM   1479  OG1 THR A  92      45.378  53.280 -15.156  1.00  0.00           O  
ATOM   1480  HG1 THR A  92      45.857  53.618 -14.395  1.00  0.00           H  
ATOM   1481  N   ILE A  93      43.898  48.896 -16.662  1.00  0.00           N  
ATOM   1482  H   ILE A  93      43.107  49.365 -17.080  1.00  0.00           H  
ATOM   1483  CA  ILE A  93      44.573  47.979 -17.642  1.00  0.00           C  
ATOM   1484  HA  ILE A  93      43.810  47.284 -17.994  1.00  0.00           H  
ATOM   1485  C   ILE A  93      45.791  47.119 -17.172  1.00  0.00           C  
ATOM   1486  CB  ILE A  93      44.996  48.862 -18.864  1.00  0.00           C  
ATOM   1487  HB  ILE A  93      45.751  49.561 -18.505  1.00  0.00           H  
ATOM   1488  O   ILE A  93      46.703  47.688 -16.578  1.00  0.00           O  
ATOM   1489  CG1 ILE A  93      43.821  49.696 -19.437  1.00  0.00           C  
ATOM   1490 HG12 ILE A  93      43.406  50.339 -18.661  1.00  0.00           H  
ATOM   1491 HG13 ILE A  93      43.027  49.024 -19.766  1.00  0.00           H  
ATOM   1492  CG2 ILE A  93      45.611  48.105 -20.051  1.00  0.00           C  
ATOM   1493 HG21 ILE A  93      46.039  48.808 -20.765  1.00  0.00           H  
ATOM   1494 HG22 ILE A  93      46.465  47.514 -19.722  1.00  0.00           H  
ATOM   1495 HG23 ILE A  93      44.852  47.515 -20.565  1.00  0.00           H  
ATOM   1496  CD1 ILE A  93      44.194  50.624 -20.603  1.00  0.00           C  
ATOM   1497 HD11 ILE A  93      45.086  51.199 -20.354  1.00  0.00           H  
ATOM   1498 HD12 ILE A  93      43.372  51.316 -20.785  1.00  0.00           H  
ATOM   1499 HD13 ILE A  93      44.360  50.055 -21.518  1.00  0.00           H  
ATOM   1500  N   PRO A  94      45.995  45.848 -17.633  1.00  0.00           N  
ATOM   1501  CA  PRO A  94      45.065  44.833 -18.166  1.00  0.00           C  
ATOM   1502  HA  PRO A  94      44.023  45.133 -18.052  1.00  0.00           H  
ATOM   1503  C   PRO A  94      45.279  43.420 -17.565  1.00  0.00           C  
ATOM   1504  CB  PRO A  94      45.441  44.712 -19.646  1.00  0.00           C  
ATOM   1505  HB2 PRO A  94      45.190  43.733 -20.052  1.00  0.00           H  
ATOM   1506  HB3 PRO A  94      44.931  45.473 -20.236  1.00  0.00           H  
ATOM   1507  O   PRO A  94      46.402  42.929 -17.459  1.00  0.00           O  
ATOM   1508  CG  PRO A  94      46.964  44.933 -19.634  1.00  0.00           C  
ATOM   1509  HG2 PRO A  94      47.482  43.979 -19.729  1.00  0.00           H  
ATOM   1510  HG3 PRO A  94      47.268  45.586 -20.453  1.00  0.00           H  
ATOM   1511  CD  PRO A  94      47.287  45.553 -18.259  1.00  0.00           C  
ATOM   1512  HD2 PRO A  94      47.888  46.452 -18.395  1.00  0.00           H  
ATOM   1513  HD3 PRO A  94      47.856  44.857 -17.643  1.00  0.00           H  
ATOM   1514  N   ILE A  95      44.202  42.672 -17.327  1.00  0.00           N  
ATOM   1515  H   ILE A  95      43.283  43.075 -17.441  1.00  0.00           H  
ATOM   1516  CA  ILE A  95      44.284  41.207 -17.218  1.00  0.00           C  
ATOM   1517  HA  ILE A  95      45.325  40.887 -17.263  1.00  0.00           H  
ATOM   1518  C   ILE A  95      43.593  40.632 -18.450  1.00  0.00           C  
ATOM   1519  CB  ILE A  95      43.747  40.690 -15.864  1.00  0.00           C  
ATOM   1520  HB  ILE A  95      42.725  41.044 -15.731  1.00  0.00           H  
ATOM   1521  O   ILE A  95      42.395  40.825 -18.650  1.00  0.00           O  
ATOM   1522  CG1 ILE A  95      44.633  41.249 -14.722  1.00  0.00           C  
ATOM   1523 HG12 ILE A  95      44.666  42.336 -14.791  1.00  0.00           H  
ATOM   1524 HG13 ILE A  95      45.652  40.878 -14.839  1.00  0.00           H  
ATOM   1525  CG2 ILE A  95      43.743  39.148 -15.839  1.00  0.00           C  
ATOM   1526 HG21 ILE A  95      44.755  38.762 -15.958  1.00  0.00           H  
ATOM   1527 HG22 ILE A  95      43.114  38.753 -16.637  1.00  0.00           H  
ATOM   1528 HG23 ILE A  95      43.329  38.784 -14.899  1.00  0.00           H  
ATOM   1529  CD1 ILE A  95      44.146  40.911 -13.309  1.00  0.00           C  
ATOM   1530 HD11 ILE A  95      43.107  41.218 -13.191  1.00  0.00           H  
ATOM   1531 HD12 ILE A  95      44.236  39.842 -13.116  1.00  0.00           H  
ATOM   1532 HD13 ILE A  95      44.757  41.445 -12.581  1.00  0.00           H  
ATOM   1533  N   PHE A  96      44.382  39.967 -19.295  1.00  0.00           N  
ATOM   1534  H   PHE A  96      45.360  39.894 -19.056  1.00  0.00           H  
ATOM   1535  CA  PHE A  96      43.900  39.083 -20.351  1.00  0.00           C  
ATOM   1536  HA  PHE A  96      43.314  39.642 -21.080  1.00  0.00           H  
ATOM   1537  C   PHE A  96      43.009  38.015 -19.707  1.00  0.00           C  
ATOM   1538  CB  PHE A  96      45.103  38.420 -21.053  1.00  0.00           C  
ATOM   1539  HB2 PHE A  96      44.812  37.415 -21.358  1.00  0.00           H  
ATOM   1540  HB3 PHE A  96      45.923  38.293 -20.346  1.00  0.00           H  
ATOM   1541  O   PHE A  96      43.504  37.064 -19.110  1.00  0.00           O  
ATOM   1542  CG  PHE A  96      45.617  39.123 -22.294  1.00  0.00           C  
ATOM   1543  CD1 PHE A  96      45.235  38.645 -23.563  1.00  0.00           C  
ATOM   1544  HD1 PHE A  96      44.564  37.804 -23.647  1.00  0.00           H  
ATOM   1545  CD2 PHE A  96      46.510  40.207 -22.197  1.00  0.00           C  
ATOM   1546  HD2 PHE A  96      46.818  40.570 -21.228  1.00  0.00           H  
ATOM   1547  CE1 PHE A  96      45.743  39.244 -24.728  1.00  0.00           C  
ATOM   1548  HE1 PHE A  96      45.455  38.866 -25.698  1.00  0.00           H  
ATOM   1549  CE2 PHE A  96      47.018  40.807 -23.365  1.00  0.00           C  
ATOM   1550  HE2 PHE A  96      47.709  41.633 -23.289  1.00  0.00           H  
ATOM   1551  CZ  PHE A  96      46.636  40.325 -24.630  1.00  0.00           C  
ATOM   1552  HZ  PHE A  96      47.032  40.782 -25.525  1.00  0.00           H  
ATOM   1553  N   ALA A  97      41.697  38.184 -19.806  1.00  0.00           N  
ATOM   1554  H   ALA A  97      41.343  39.053 -20.180  1.00  0.00           H  
ATOM   1555  CA  ALA A  97      40.738  37.133 -19.527  1.00  0.00           C  
ATOM   1556  HA  ALA A  97      41.255  36.211 -19.262  1.00  0.00           H  
ATOM   1557  C   ALA A  97      39.975  36.887 -20.824  1.00  0.00           C  
ATOM   1558  CB  ALA A  97      39.862  37.520 -18.333  1.00  0.00           C  
ATOM   1559  HB1 ALA A  97      40.487  37.658 -17.450  1.00  0.00           H  
ATOM   1560  HB2 ALA A  97      39.139  36.728 -18.139  1.00  0.00           H  
ATOM   1561  HB3 ALA A  97      39.328  38.446 -18.545  1.00  0.00           H  
ATOM   1562  O   ALA A  97      39.157  37.704 -21.252  1.00  0.00           O  
ATOM   1563  N   GLU A  98      40.328  35.786 -21.484  1.00  0.00           N  
ATOM   1564  H   GLU A  98      41.037  35.193 -21.077  1.00  0.00           H  
ATOM   1565  CA  GLU A  98      39.571  35.215 -22.587  1.00  0.00           C  
ATOM   1566  HA  GLU A  98      39.688  35.836 -23.475  1.00  0.00           H  
ATOM   1567  C   GLU A  98      38.099  35.173 -22.188  1.00  0.00           C  
ATOM   1568  CB  GLU A  98      40.088  33.802 -22.894  1.00  0.00           C  
ATOM   1569  HB2 GLU A  98      40.179  33.248 -21.959  1.00  0.00           H  
ATOM   1570  HB3 GLU A  98      39.367  33.291 -23.532  1.00  0.00           H  
ATOM   1571  O   GLU A  98      37.711  34.528 -21.213  1.00  0.00           O  
ATOM   1572  CG  GLU A  98      41.436  33.846 -23.627  1.00  0.00           C  
ATOM   1573  HG2 GLU A  98      41.285  34.324 -24.595  1.00  0.00           H  
ATOM   1574  HG3 GLU A  98      42.131  34.464 -23.058  1.00  0.00           H  
ATOM   1575  CD  GLU A  98      42.064  32.458 -23.816  1.00  0.00           C  
ATOM   1576  OE1 GLU A  98      42.699  32.259 -24.875  1.00  0.00           O  
ATOM   1577  OE2 GLU A  98      41.929  31.624 -22.894  1.00  0.00           O  
ATOM   1578  N   SER A  99      37.284  35.924 -22.925  1.00  0.00           N  
ATOM   1579  H   SER A  99      37.691  36.487 -23.657  1.00  0.00           H  
ATOM   1580  CA  SER A  99      35.839  35.903 -22.768  1.00  0.00           C  
ATOM   1581  HA  SER A  99      35.611  35.995 -21.706  1.00  0.00           H  
ATOM   1582  C   SER A  99      35.327  34.541 -23.231  1.00  0.00           C  
ATOM   1583  CB  SER A  99      35.171  37.094 -23.473  1.00  0.00           C  
ATOM   1584  HB2 SER A  99      34.093  37.021 -23.331  1.00  0.00           H  
ATOM   1585  HB3 SER A  99      35.513  38.016 -23.002  1.00  0.00           H  
ATOM   1586  O   SER A  99      34.946  34.339 -24.383  1.00  0.00           O  
ATOM   1587  OG  SER A  99      35.440  37.163 -24.862  1.00  0.00           O  
ATOM   1588  HG  SER A  99      36.378  37.316 -24.998  1.00  0.00           H  
ATOM   1589  N   THR A 100      35.332  33.571 -22.318  1.00  0.00           N  
ATOM   1590  H   THR A 100      35.840  33.718 -21.457  1.00  0.00           H  
ATOM   1591  CA  THR A 100      34.501  32.379 -22.432  1.00  0.00           C  
ATOM   1592  HA  THR A 100      34.719  31.874 -23.373  1.00  0.00           H  
ATOM   1593  C   THR A 100      33.065  32.865 -22.457  1.00  0.00           C  
ATOM   1594  CB  THR A 100      34.727  31.382 -21.290  1.00  0.00           C  
ATOM   1595  HB  THR A 100      33.893  30.681 -21.259  1.00  0.00           H  
ATOM   1596  O   THR A 100      32.450  33.150 -21.430  1.00  0.00           O  
ATOM   1597  CG2 THR A 100      36.011  30.587 -21.501  1.00  0.00           C  
ATOM   1598 HG21 THR A 100      36.144  29.888 -20.676  1.00  0.00           H  
ATOM   1599 HG22 THR A 100      35.958  30.028 -22.436  1.00  0.00           H  
ATOM   1600 HG23 THR A 100      36.867  31.262 -21.532  1.00  0.00           H  
ATOM   1601  OG1 THR A 100      34.811  32.051 -20.055  1.00  0.00           O  
ATOM   1602  HG1 THR A 100      34.005  32.562 -19.955  1.00  0.00           H  
ATOM   1603  N   THR A 101      32.563  33.036 -23.671  1.00  0.00           N  
ATOM   1604  H   THR A 101      33.184  32.876 -24.451  1.00  0.00           H  
ATOM   1605  CA  THR A 101      31.165  33.265 -23.984  1.00  0.00           C  
ATOM   1606  HA  THR A 101      30.824  34.176 -23.492  1.00  0.00           H  
ATOM   1607  C   THR A 101      30.408  32.080 -23.396  1.00  0.00           C  
ATOM   1608  CB  THR A 101      30.961  33.393 -25.514  1.00  0.00           C  
ATOM   1609  HB  THR A 101      30.127  32.765 -25.828  1.00  0.00           H  
ATOM   1610  O   THR A 101      30.388  30.996 -23.975  1.00  0.00           O  
ATOM   1611  CG2 THR A 101      30.649  34.831 -25.920  1.00  0.00           C  
ATOM   1612 HG21 THR A 101      29.720  35.149 -25.449  1.00  0.00           H  
ATOM   1613 HG22 THR A 101      31.456  35.492 -25.606  1.00  0.00           H  
ATOM   1614 HG23 THR A 101      30.533  34.890 -27.003  1.00  0.00           H  
ATOM   1615  OG1 THR A 101      32.111  33.037 -26.261  1.00  0.00           O  
ATOM   1616  HG1 THR A 101      32.759  33.737 -26.161  1.00  0.00           H  
ATOM   1617  N   GLN A 102      29.847  32.264 -22.196  1.00  0.00           N  
ATOM   1618  H   GLN A 102      30.059  33.116 -21.697  1.00  0.00           H  
ATOM   1619  CA  GLN A 102      28.916  31.328 -21.575  1.00  0.00           C  
ATOM   1620  HA  GLN A 102      29.367  30.337 -21.530  1.00  0.00           H  
ATOM   1621  C   GLN A 102      27.689  31.249 -22.478  1.00  0.00           C  
ATOM   1622  CB  GLN A 102      28.549  31.774 -20.148  1.00  0.00           C  
ATOM   1623  HB2 GLN A 102      28.595  32.861 -20.080  1.00  0.00           H  
ATOM   1624  HB3 GLN A 102      27.524  31.470 -19.932  1.00  0.00           H  
ATOM   1625  O   GLN A 102      26.724  31.997 -22.351  1.00  0.00           O  
ATOM   1626  CG  GLN A 102      29.438  31.134 -19.071  1.00  0.00           C  
ATOM   1627  HG2 GLN A 102      30.481  31.396 -19.253  1.00  0.00           H  
ATOM   1628  HG3 GLN A 102      29.338  30.050 -19.124  1.00  0.00           H  
ATOM   1629  CD  GLN A 102      29.057  31.600 -17.667  1.00  0.00           C  
ATOM   1630  NE2 GLN A 102      29.304  30.815 -16.642  1.00  0.00           N  
ATOM   1631 HE21 GLN A 102      29.008  31.168 -15.743  1.00  0.00           H  
ATOM   1632 HE22 GLN A 102      29.734  29.908 -16.759  1.00  0.00           H  
ATOM   1633  OE1 GLN A 102      28.535  32.681 -17.460  1.00  0.00           O  
ATOM   1634  N   LYS A 103      27.763  30.363 -23.465  1.00  0.00           N  
ATOM   1635  H   LYS A 103      28.649  29.896 -23.601  1.00  0.00           H  
ATOM   1636  CA  LYS A 103      26.632  29.983 -24.288  1.00  0.00           C  
ATOM   1637  HA  LYS A 103      26.065  30.879 -24.543  1.00  0.00           H  
ATOM   1638  C   LYS A 103      25.774  29.096 -23.394  1.00  0.00           C  
ATOM   1639  CB  LYS A 103      27.157  29.312 -25.570  1.00  0.00           C  
ATOM   1640  HB2 LYS A 103      27.202  28.230 -25.444  1.00  0.00           H  
ATOM   1641  HB3 LYS A 103      28.170  29.664 -25.766  1.00  0.00           H  
ATOM   1642  O   LYS A 103      26.125  27.947 -23.148  1.00  0.00           O  
ATOM   1643  CG  LYS A 103      26.302  29.665 -26.791  1.00  0.00           C  
ATOM   1644  HG2 LYS A 103      26.277  30.749 -26.909  1.00  0.00           H  
ATOM   1645  HG3 LYS A 103      25.286  29.298 -26.644  1.00  0.00           H  
ATOM   1646  CD  LYS A 103      26.903  29.033 -28.052  1.00  0.00           C  
ATOM   1647  HD2 LYS A 103      26.852  27.948 -27.961  1.00  0.00           H  
ATOM   1648  HD3 LYS A 103      27.947  29.334 -28.141  1.00  0.00           H  
ATOM   1649  CE  LYS A 103      26.137  29.491 -29.296  1.00  0.00           C  
ATOM   1650  HE2 LYS A 103      25.083  29.244 -29.163  1.00  0.00           H  
ATOM   1651  HE3 LYS A 103      26.217  30.575 -29.375  1.00  0.00           H  
ATOM   1652  NZ  LYS A 103      26.662  28.842 -30.523  1.00  0.00           N  
ATOM   1653  HZ1 LYS A 103      27.641  29.060 -30.646  1.00  0.00           H  
ATOM   1654  HZ2 LYS A 103      26.152  29.157 -31.335  1.00  0.00           H  
ATOM   1655  HZ3 LYS A 103      26.562  27.839 -30.455  1.00  0.00           H  
ATOM   1656  N   THR A 104      24.707  29.655 -22.836  1.00  0.00           N  
ATOM   1657  H   THR A 104      24.586  30.655 -22.905  1.00  0.00           H  
ATOM   1658  CA  THR A 104      23.718  28.919 -22.046  1.00  0.00           C  
ATOM   1659  HA  THR A 104      24.224  28.391 -21.238  1.00  0.00           H  
ATOM   1660  C   THR A 104      23.053  27.901 -22.974  1.00  0.00           C  
ATOM   1661  CB  THR A 104      22.690  29.891 -21.434  1.00  0.00           C  
ATOM   1662  HB  THR A 104      21.970  30.194 -22.194  1.00  0.00           H  
ATOM   1663  O   THR A 104      22.193  28.248 -23.779  1.00  0.00           O  
ATOM   1664  CG2 THR A 104      21.949  29.284 -20.246  1.00  0.00           C  
ATOM   1665 HG21 THR A 104      21.271  30.024 -19.821  1.00  0.00           H  
ATOM   1666 HG22 THR A 104      21.364  28.428 -20.580  1.00  0.00           H  
ATOM   1667 HG23 THR A 104      22.655  28.958 -19.482  1.00  0.00           H  
ATOM   1668  OG1 THR A 104      23.338  31.054 -20.969  1.00  0.00           O  
ATOM   1669  HG1 THR A 104      23.529  30.942 -20.035  1.00  0.00           H  
ATOM   1670  N   ILE A 105      23.536  26.659 -22.957  1.00  0.00           N  
ATOM   1671  H   ILE A 105      24.315  26.454 -22.347  1.00  0.00           H  
ATOM   1672  CA  ILE A 105      22.995  25.573 -23.779  1.00  0.00           C  
ATOM   1673  HA  ILE A 105      22.902  25.927 -24.806  1.00  0.00           H  
ATOM   1674  C   ILE A 105      21.593  25.255 -23.252  1.00  0.00           C  
ATOM   1675  CB  ILE A 105      23.944  24.348 -23.779  1.00  0.00           C  
ATOM   1676  HB  ILE A 105      24.110  24.044 -22.746  1.00  0.00           H  
ATOM   1677  O   ILE A 105      21.416  24.959 -22.071  1.00  0.00           O  
ATOM   1678  CG1 ILE A 105      25.307  24.717 -24.416  1.00  0.00           C  
ATOM   1679 HG12 ILE A 105      25.174  24.896 -25.483  1.00  0.00           H  
ATOM   1680 HG13 ILE A 105      25.679  25.639 -23.970  1.00  0.00           H  
ATOM   1681  CG2 ILE A 105      23.316  23.163 -24.538  1.00  0.00           C  
ATOM   1682 HG21 ILE A 105      23.099  23.437 -25.570  1.00  0.00           H  
ATOM   1683 HG22 ILE A 105      22.390  22.850 -24.055  1.00  0.00           H  
ATOM   1684 HG23 ILE A 105      23.983  22.302 -24.529  1.00  0.00           H  
ATOM   1685  CD1 ILE A 105      26.407  23.668 -24.214  1.00  0.00           C  
ATOM   1686 HD11 ILE A 105      26.171  22.752 -24.756  1.00  0.00           H  
ATOM   1687 HD12 ILE A 105      27.351  24.060 -24.594  1.00  0.00           H  
ATOM   1688 HD13 ILE A 105      26.518  23.447 -23.153  1.00  0.00           H  
ATOM   1689  N   SER A 106      20.593  25.342 -24.131  1.00  0.00           N  
ATOM   1690  H   SER A 106      20.818  25.592 -25.083  1.00  0.00           H  
ATOM   1691  CA  SER A 106      19.223  24.922 -23.846  1.00  0.00           C  
ATOM   1692  HA  SER A 106      18.853  25.469 -22.978  1.00  0.00           H  
ATOM   1693  C   SER A 106      19.193  23.421 -23.553  1.00  0.00           C  
ATOM   1694  CB  SER A 106      18.328  25.241 -25.046  1.00  0.00           C  
ATOM   1695  HB2 SER A 106      18.766  24.803 -25.943  1.00  0.00           H  
ATOM   1696  HB3 SER A 106      18.262  26.321 -25.178  1.00  0.00           H  
ATOM   1697  O   SER A 106      19.688  22.611 -24.333  1.00  0.00           O  
ATOM   1698  OG  SER A 106      17.033  24.701 -24.867  1.00  0.00           O  
ATOM   1699  HG  SER A 106      16.610  24.701 -25.729  1.00  0.00           H  
ATOM   1700  N   VAL A 107      18.571  23.047 -22.435  1.00  0.00           N  
ATOM   1701  H   VAL A 107      18.217  23.789 -21.848  1.00  0.00           H  
ATOM   1702  CA  VAL A 107      18.448  21.668 -21.921  1.00  0.00           C  
ATOM   1703  HA  VAL A 107      19.442  21.279 -21.701  1.00  0.00           H  
ATOM   1704  C   VAL A 107      17.798  20.709 -22.930  1.00  0.00           C  
ATOM   1705  CB  VAL A 107      17.633  21.724 -20.612  1.00  0.00           C  
ATOM   1706  HB  VAL A 107      16.688  22.228 -20.815  1.00  0.00           H  
ATOM   1707  O   VAL A 107      18.026  19.504 -22.865  1.00  0.00           O  
ATOM   1708  CG1 VAL A 107      17.308  20.365 -19.987  1.00  0.00           C  
ATOM   1709 HG11 VAL A 107      16.594  19.836 -20.617  1.00  0.00           H  
ATOM   1710 HG12 VAL A 107      16.854  20.500 -19.005  1.00  0.00           H  
ATOM   1711 HG13 VAL A 107      18.220  19.778 -19.880  1.00  0.00           H  
ATOM   1712  CG2 VAL A 107      18.388  22.542 -19.558  1.00  0.00           C  
ATOM   1713 HG21 VAL A 107      17.735  22.659 -18.693  1.00  0.00           H  
ATOM   1714 HG22 VAL A 107      19.297  22.022 -19.256  1.00  0.00           H  
ATOM   1715 HG23 VAL A 107      18.645  23.537 -19.921  1.00  0.00           H  
ATOM   1716  N   SER A 108      17.026  21.237 -23.886  1.00  0.00           N  
ATOM   1717  H   SER A 108      16.992  22.243 -23.962  1.00  0.00           H  
ATOM   1718  CA  SER A 108      16.344  20.435 -24.913  1.00  0.00           C  
ATOM   1719  HA  SER A 108      15.890  19.565 -24.436  1.00  0.00           H  
ATOM   1720  C   SER A 108      17.280  19.901 -26.004  1.00  0.00           C  
ATOM   1721  CB  SER A 108      15.223  21.252 -25.559  1.00  0.00           C  
ATOM   1722  HB2 SER A 108      15.648  22.126 -26.053  1.00  0.00           H  
ATOM   1723  HB3 SER A 108      14.713  20.641 -26.304  1.00  0.00           H  
ATOM   1724  O   SER A 108      16.964  18.883 -26.610  1.00  0.00           O  
ATOM   1725  OG  SER A 108      14.290  21.664 -24.575  1.00  0.00           O  
ATOM   1726  HG  SER A 108      14.769  22.074 -23.852  1.00  0.00           H  
ATOM   1727  N   ASP A 109      18.435  20.539 -26.226  1.00  0.00           N  
ATOM   1728  H   ASP A 109      18.664  21.353 -25.674  1.00  0.00           H  
ATOM   1729  CA  ASP A 109      19.405  20.136 -27.259  1.00  0.00           C  
ATOM   1730  HA  ASP A 109      18.880  19.602 -28.051  1.00  0.00           H  
ATOM   1731  C   ASP A 109      20.486  19.182 -26.720  1.00  0.00           C  
ATOM   1732  CB  ASP A 109      20.043  21.386 -27.888  1.00  0.00           C  
ATOM   1733  HB2 ASP A 109      20.546  21.957 -27.107  1.00  0.00           H  
ATOM   1734  HB3 ASP A 109      20.797  21.076 -28.612  1.00  0.00           H  
ATOM   1735  O   ASP A 109      21.393  18.768 -27.447  1.00  0.00           O  
ATOM   1736  CG  ASP A 109      19.040  22.284 -28.618  1.00  0.00           C  
ATOM   1737  OD1 ASP A 109      18.126  21.741 -29.277  1.00  0.00           O  
ATOM   1738  OD2 ASP A 109      19.205  23.522 -28.515  1.00  0.00           O  
ATOM   1739  N   LEU A 110      20.426  18.840 -25.428  1.00  0.00           N  
ATOM   1740  H   LEU A 110      19.629  19.147 -24.889  1.00  0.00           H  
ATOM   1741  CA  LEU A 110      21.437  18.012 -24.785  1.00  0.00           C  
ATOM   1742  HA  LEU A 110      22.395  18.375 -25.158  1.00  0.00           H  
ATOM   1743  C   LEU A 110      21.248  16.539 -25.200  1.00  0.00           C  
ATOM   1744  CB  LEU A 110      21.390  18.225 -23.258  1.00  0.00           C  
ATOM   1745  HB2 LEU A 110      20.945  19.196 -23.040  1.00  0.00           H  
ATOM   1746  HB3 LEU A 110      20.740  17.469 -22.819  1.00  0.00           H  
ATOM   1747  O   LEU A 110      20.158  15.990 -25.015  1.00  0.00           O  
ATOM   1748  CG  LEU A 110      22.772  18.175 -22.583  1.00  0.00           C  
ATOM   1749  HG  LEU A 110      23.314  17.289 -22.912  1.00  0.00           H  
ATOM   1750  CD1 LEU A 110      23.602  19.427 -22.896  1.00  0.00           C  
ATOM   1751 HD11 LEU A 110      24.561  19.372 -22.382  1.00  0.00           H  
ATOM   1752 HD12 LEU A 110      23.790  19.504 -23.967  1.00  0.00           H  
ATOM   1753 HD13 LEU A 110      23.069  20.319 -22.567  1.00  0.00           H  
ATOM   1754  CD2 LEU A 110      22.599  18.108 -21.065  1.00  0.00           C  
ATOM   1755 HD21 LEU A 110      22.120  17.168 -20.793  1.00  0.00           H  
ATOM   1756 HD22 LEU A 110      23.567  18.180 -20.570  1.00  0.00           H  
ATOM   1757 HD23 LEU A 110      21.974  18.936 -20.729  1.00  0.00           H  
ATOM   1758  N   PRO A 111      22.282  15.860 -25.734  1.00  0.00           N  
ATOM   1759  CA  PRO A 111      22.188  14.443 -26.059  1.00  0.00           C  
ATOM   1760  HA  PRO A 111      21.407  14.292 -26.804  1.00  0.00           H  
ATOM   1761  C   PRO A 111      21.845  13.654 -24.795  1.00  0.00           C  
ATOM   1762  CB  PRO A 111      23.543  14.051 -26.659  1.00  0.00           C  
ATOM   1763  HB2 PRO A 111      23.493  14.135 -27.744  1.00  0.00           H  
ATOM   1764  HB3 PRO A 111      23.849  13.045 -26.370  1.00  0.00           H  
ATOM   1765  O   PRO A 111      22.561  13.705 -23.791  1.00  0.00           O  
ATOM   1766  CG  PRO A 111      24.501  15.111 -26.116  1.00  0.00           C  
ATOM   1767  HG2 PRO A 111      24.852  14.813 -25.128  1.00  0.00           H  
ATOM   1768  HG3 PRO A 111      25.344  15.278 -26.787  1.00  0.00           H  
ATOM   1769  CD  PRO A 111      23.624  16.353 -25.990  1.00  0.00           C  
ATOM   1770  HD2 PRO A 111      23.993  16.976 -25.175  1.00  0.00           H  
ATOM   1771  HD3 PRO A 111      23.629  16.912 -26.926  1.00  0.00           H  
ATOM   1772  N   ASN A 112      20.736  12.919 -24.838  1.00  0.00           N  
ATOM   1773  H   ASN A 112      20.139  12.998 -25.649  1.00  0.00           H  
ATOM   1774  CA  ASN A 112      20.288  12.114 -23.715  1.00  0.00           C  
ATOM   1775  HA  ASN A 112      20.399  12.702 -22.803  1.00  0.00           H  
ATOM   1776  C   ASN A 112      21.169  10.859 -23.558  1.00  0.00           C  
ATOM   1777  CB  ASN A 112      18.797  11.822 -23.879  1.00  0.00           C  
ATOM   1778  HB2 ASN A 112      18.236  12.756 -23.866  1.00  0.00           H  
ATOM   1779  HB3 ASN A 112      18.625  11.317 -24.830  1.00  0.00           H  
ATOM   1780  O   ASN A 112      20.844   9.765 -24.022  1.00  0.00           O  
ATOM   1781  CG  ASN A 112      18.285  10.935 -22.770  1.00  0.00           C  
ATOM   1782  ND2 ASN A 112      17.070  10.505 -22.885  1.00  0.00           N  
ATOM   1783 HD21 ASN A 112      16.782   9.807 -22.215  1.00  0.00           H  
ATOM   1784 HD22 ASN A 112      16.417  10.956 -23.510  1.00  0.00           H  
ATOM   1785  OD1 ASN A 112      18.960  10.563 -21.824  1.00  0.00           O  
ATOM   1786  N   ASN A 113      22.293  11.027 -22.861  1.00  0.00           N  
ATOM   1787  H   ASN A 113      22.544  11.977 -22.630  1.00  0.00           H  
ATOM   1788  CA  ASN A 113      23.239   9.954 -22.558  1.00  0.00           C  
ATOM   1789  HA  ASN A 113      23.488   9.437 -23.485  1.00  0.00           H  
ATOM   1790  C   ASN A 113      22.664   8.889 -21.608  1.00  0.00           C  
ATOM   1791  CB  ASN A 113      24.520  10.579 -21.984  1.00  0.00           C  
ATOM   1792  HB2 ASN A 113      24.268  11.224 -21.142  1.00  0.00           H  
ATOM   1793  HB3 ASN A 113      25.177   9.790 -21.617  1.00  0.00           H  
ATOM   1794  O   ASN A 113      23.194   7.780 -21.559  1.00  0.00           O  
ATOM   1795  CG  ASN A 113      25.296  11.366 -23.022  1.00  0.00           C  
ATOM   1796  ND2 ASN A 113      25.870  12.482 -22.653  1.00  0.00           N  
ATOM   1797 HD21 ASN A 113      26.240  13.072 -23.384  1.00  0.00           H  
ATOM   1798 HD22 ASN A 113      25.721  12.842 -21.721  1.00  0.00           H  
ATOM   1799  OD1 ASN A 113      25.449  10.973 -24.166  1.00  0.00           O  
ATOM   1800  N   CYS A 114      21.570   9.175 -20.891  1.00  0.00           N  
ATOM   1801  H   CYS A 114      21.123  10.073 -21.010  1.00  0.00           H  
ATOM   1802  CA  CYS A 114      20.944   8.214 -19.982  1.00  0.00           C  
ATOM   1803  HA  CYS A 114      21.705   7.835 -19.300  1.00  0.00           H  
ATOM   1804  C   CYS A 114      20.345   7.005 -20.716  1.00  0.00           C  
ATOM   1805  CB  CYS A 114      19.868   8.915 -19.147  1.00  0.00           C  
ATOM   1806  HB2 CYS A 114      19.394   8.180 -18.497  1.00  0.00           H  
ATOM   1807  HB3 CYS A 114      19.095   9.298 -19.813  1.00  0.00           H  
ATOM   1808  O   CYS A 114      20.274   5.927 -20.126  1.00  0.00           O  
ATOM   1809  SG  CYS A 114      20.463  10.276 -18.115  1.00  0.00           S  
ATOM   1810  N   LEU A 115      19.963   7.160 -21.992  1.00  0.00           N  
ATOM   1811  H   LEU A 115      20.033   8.083 -22.397  1.00  0.00           H  
ATOM   1812  CA  LEU A 115      19.542   6.055 -22.869  1.00  0.00           C  
ATOM   1813  HA  LEU A 115      18.776   5.462 -22.370  1.00  0.00           H  
ATOM   1814  C   LEU A 115      20.695   5.100 -23.202  1.00  0.00           C  
ATOM   1815  CB  LEU A 115      18.988   6.643 -24.179  1.00  0.00           C  
ATOM   1816  HB2 LEU A 115      19.668   7.421 -24.527  1.00  0.00           H  
ATOM   1817  HB3 LEU A 115      18.981   5.865 -24.942  1.00  0.00           H  
ATOM   1818  O   LEU A 115      20.486   3.904 -23.373  1.00  0.00           O  
ATOM   1819  CG  LEU A 115      17.569   7.217 -24.064  1.00  0.00           C  
ATOM   1820  HG  LEU A 115      17.508   7.879 -23.200  1.00  0.00           H  
ATOM   1821  CD1 LEU A 115      17.227   8.012 -25.323  1.00  0.00           C  
ATOM   1822 HD11 LEU A 115      17.266   7.363 -26.198  1.00  0.00           H  
ATOM   1823 HD12 LEU A 115      16.230   8.445 -25.235  1.00  0.00           H  
ATOM   1824 HD13 LEU A 115      17.948   8.821 -25.447  1.00  0.00           H  
ATOM   1825  CD2 LEU A 115      16.534   6.097 -23.918  1.00  0.00           C  
ATOM   1826 HD21 LEU A 115      16.624   5.630 -22.938  1.00  0.00           H  
ATOM   1827 HD22 LEU A 115      16.700   5.340 -24.685  1.00  0.00           H  
ATOM   1828 HD23 LEU A 115      15.528   6.495 -24.051  1.00  0.00           H  
ATOM   1829  N   ASN A 116      21.918   5.626 -23.257  1.00  0.00           N  
ATOM   1830  H   ASN A 116      22.022   6.605 -23.032  1.00  0.00           H  
ATOM   1831  CA  ASN A 116      23.119   4.887 -23.637  1.00  0.00           C  
ATOM   1832  HA  ASN A 116      22.823   4.015 -24.220  1.00  0.00           H  
ATOM   1833  C   ASN A 116      23.880   4.341 -22.422  1.00  0.00           C  
ATOM   1834  CB  ASN A 116      23.975   5.787 -24.543  1.00  0.00           C  
ATOM   1835  HB2 ASN A 116      24.175   6.729 -24.033  1.00  0.00           H  
ATOM   1836  HB3 ASN A 116      24.932   5.308 -24.752  1.00  0.00           H  
ATOM   1837  O   ASN A 116      25.042   3.950 -22.553  1.00  0.00           O  
ATOM   1838  CG  ASN A 116      23.321   6.069 -25.882  1.00  0.00           C  
ATOM   1839  ND2 ASN A 116      23.743   7.113 -26.552  1.00  0.00           N  
ATOM   1840 HD21 ASN A 116      24.473   7.705 -26.183  1.00  0.00           H  
ATOM   1841 HD22 ASN A 116      23.287   7.282 -27.438  1.00  0.00           H  
ATOM   1842  OD1 ASN A 116      22.437   5.373 -26.352  1.00  0.00           O  
ATOM   1843  N   ALA A 117      23.236   4.284 -21.249  1.00  0.00           N  
ATOM   1844  H   ALA A 117      22.284   4.619 -21.213  1.00  0.00           H  
ATOM   1845  CA  ALA A 117      23.846   3.826 -20.003  1.00  0.00           C  
ATOM   1846  HA  ALA A 117      24.617   4.539 -19.708  1.00  0.00           H  
ATOM   1847  C   ALA A 117      24.519   2.452 -20.147  1.00  0.00           C  
ATOM   1848  CB  ALA A 117      22.764   3.804 -18.920  1.00  0.00           C  
ATOM   1849  HB1 ALA A 117      23.206   3.518 -17.965  1.00  0.00           H  
ATOM   1850  HB2 ALA A 117      21.982   3.092 -19.182  1.00  0.00           H  
ATOM   1851  HB3 ALA A 117      22.326   4.798 -18.828  1.00  0.00           H  
ATOM   1852  O   ALA A 117      25.610   2.254 -19.638  1.00  0.00           O  
ATOM   1853  N   SER A 118      23.948   1.535 -20.934  1.00  0.00           N  
ATOM   1854  H   SER A 118      23.033   1.729 -21.316  1.00  0.00           H  
ATOM   1855  CA  SER A 118      24.523   0.201 -21.176  1.00  0.00           C  
ATOM   1856  HA  SER A 118      24.671  -0.292 -20.215  1.00  0.00           H  
ATOM   1857  C   SER A 118      25.866   0.192 -21.917  1.00  0.00           C  
ATOM   1858  CB  SER A 118      23.550  -0.628 -22.015  1.00  0.00           C  
ATOM   1859  HB2 SER A 118      23.544  -0.256 -23.040  1.00  0.00           H  
ATOM   1860  HB3 SER A 118      23.873  -1.669 -22.020  1.00  0.00           H  
ATOM   1861  O   SER A 118      26.544  -0.837 -21.932  1.00  0.00           O  
ATOM   1862  OG  SER A 118      22.245  -0.544 -21.498  1.00  0.00           O  
ATOM   1863  HG  SER A 118      22.285  -0.682 -20.549  1.00  0.00           H  
ATOM   1864  N   SER A 119      26.207   1.291 -22.593  1.00  0.00           N  
ATOM   1865  H   SER A 119      25.599   2.092 -22.498  1.00  0.00           H  
ATOM   1866  CA  SER A 119      27.436   1.461 -23.384  1.00  0.00           C  
ATOM   1867  HA  SER A 119      27.962   0.509 -23.446  1.00  0.00           H  
ATOM   1868  C   SER A 119      28.422   2.457 -22.776  1.00  0.00           C  
ATOM   1869  CB  SER A 119      27.084   1.893 -24.811  1.00  0.00           C  
ATOM   1870  HB2 SER A 119      28.001   1.996 -25.392  1.00  0.00           H  
ATOM   1871  HB3 SER A 119      26.475   1.117 -25.274  1.00  0.00           H  
ATOM   1872  O   SER A 119      29.558   2.549 -23.231  1.00  0.00           O  
ATOM   1873  OG  SER A 119      26.375   3.119 -24.851  1.00  0.00           O  
ATOM   1874  HG  SER A 119      26.055   3.356 -23.977  1.00  0.00           H  
ATOM   1875  N   LEU A 120      27.986   3.204 -21.764  1.00  0.00           N  
ATOM   1876  H   LEU A 120      27.098   2.969 -21.343  1.00  0.00           H  
ATOM   1877  CA  LEU A 120      28.764   4.236 -21.097  1.00  0.00           C  
ATOM   1878  HA  LEU A 120      29.706   4.392 -21.623  1.00  0.00           H  
ATOM   1879  C   LEU A 120      29.126   3.777 -19.686  1.00  0.00           C  
ATOM   1880  CB  LEU A 120      27.960   5.548 -21.107  1.00  0.00           C  
ATOM   1881  HB2 LEU A 120      26.979   5.348 -20.677  1.00  0.00           H  
ATOM   1882  HB3 LEU A 120      28.461   6.281 -20.474  1.00  0.00           H  
ATOM   1883  O   LEU A 120      28.569   2.816 -19.158  1.00  0.00           O  
ATOM   1884  CG  LEU A 120      27.773   6.162 -22.509  1.00  0.00           C  
ATOM   1885  HG  LEU A 120      27.334   5.428 -23.184  1.00  0.00           H  
ATOM   1886  CD1 LEU A 120      26.819   7.353 -22.422  1.00  0.00           C  
ATOM   1887 HD11 LEU A 120      26.715   7.821 -23.401  1.00  0.00           H  
ATOM   1888 HD12 LEU A 120      25.840   7.007 -22.091  1.00  0.00           H  
ATOM   1889 HD13 LEU A 120      27.203   8.080 -21.706  1.00  0.00           H  
ATOM   1890  CD2 LEU A 120      29.096   6.649 -23.104  1.00  0.00           C  
ATOM   1891 HD21 LEU A 120      29.586   7.340 -22.419  1.00  0.00           H  
ATOM   1892 HD22 LEU A 120      28.913   7.156 -24.052  1.00  0.00           H  
ATOM   1893 HD23 LEU A 120      29.754   5.802 -23.298  1.00  0.00           H  
ATOM   1894  N   LYS A 121      30.065   4.480 -19.056  1.00  0.00           N  
ATOM   1895  H   LYS A 121      30.438   5.305 -19.504  1.00  0.00           H  
ATOM   1896  CA  LYS A 121      30.380   4.242 -17.651  1.00  0.00           C  
ATOM   1897  HA  LYS A 121      30.477   3.169 -17.483  1.00  0.00           H  
ATOM   1898  C   LYS A 121      29.215   4.755 -16.805  1.00  0.00           C  
ATOM   1899  CB  LYS A 121      31.719   4.906 -17.335  1.00  0.00           C  
ATOM   1900  HB2 LYS A 121      32.468   4.528 -18.031  1.00  0.00           H  
ATOM   1901  HB3 LYS A 121      31.627   5.983 -17.478  1.00  0.00           H  
ATOM   1902  O   LYS A 121      28.940   5.955 -16.792  1.00  0.00           O  
ATOM   1903  CG  LYS A 121      32.183   4.613 -15.906  1.00  0.00           C  
ATOM   1904  HG2 LYS A 121      31.473   5.042 -15.200  1.00  0.00           H  
ATOM   1905  HG3 LYS A 121      32.256   3.538 -15.741  1.00  0.00           H  
ATOM   1906  CD  LYS A 121      33.553   5.262 -15.713  1.00  0.00           C  
ATOM   1907  HD2 LYS A 121      33.494   6.282 -16.093  1.00  0.00           H  
ATOM   1908  HD3 LYS A 121      34.308   4.724 -16.286  1.00  0.00           H  
ATOM   1909  CE  LYS A 121      33.941   5.295 -14.238  1.00  0.00           C  
ATOM   1910  HE2 LYS A 121      34.486   4.389 -13.973  1.00  0.00           H  
ATOM   1911  HE3 LYS A 121      33.029   5.325 -13.643  1.00  0.00           H  
ATOM   1912  NZ  LYS A 121      34.731   6.520 -13.978  1.00  0.00           N  
ATOM   1913  HZ1 LYS A 121      35.596   6.537 -14.499  1.00  0.00           H  
ATOM   1914  HZ2 LYS A 121      34.896   6.659 -12.991  1.00  0.00           H  
ATOM   1915  HZ3 LYS A 121      34.206   7.320 -14.300  1.00  0.00           H  
ATOM   1916  N   CYS A 122      28.507   3.844 -16.146  1.00  0.00           N  
ATOM   1917  H   CYS A 122      28.766   2.872 -16.229  1.00  0.00           H  
ATOM   1918  CA  CYS A 122      27.325   4.155 -15.352  1.00  0.00           C  
ATOM   1919  HA  CYS A 122      27.262   5.238 -15.242  1.00  0.00           H  
ATOM   1920  C   CYS A 122      27.422   3.576 -13.941  1.00  0.00           C  
ATOM   1921  CB  CYS A 122      26.061   3.696 -16.090  1.00  0.00           C  
ATOM   1922  HB2 CYS A 122      25.190   3.978 -15.499  1.00  0.00           H  
ATOM   1923  HB3 CYS A 122      26.015   4.240 -17.034  1.00  0.00           H  
ATOM   1924  O   CYS A 122      27.913   2.467 -13.749  1.00  0.00           O  
ATOM   1925  SG  CYS A 122      25.950   1.934 -16.490  1.00  0.00           S  
ATOM   1926  N   GLU A 123      26.915   4.319 -12.959  1.00  0.00           N  
ATOM   1927  H   GLU A 123      26.528   5.220 -13.199  1.00  0.00           H  
ATOM   1928  CA  GLU A 123      26.930   3.944 -11.544  1.00  0.00           C  
ATOM   1929  HA  GLU A 123      27.221   2.898 -11.446  1.00  0.00           H  
ATOM   1930  C   GLU A 123      25.534   4.112 -10.935  1.00  0.00           C  
ATOM   1931  CB  GLU A 123      27.968   4.799 -10.796  1.00  0.00           C  
ATOM   1932  HB2 GLU A 123      27.615   5.829 -10.776  1.00  0.00           H  
ATOM   1933  HB3 GLU A 123      28.914   4.769 -11.337  1.00  0.00           H  
ATOM   1934  O   GLU A 123      24.920   5.181 -11.024  1.00  0.00           O  
ATOM   1935  CG  GLU A 123      28.214   4.313  -9.357  1.00  0.00           C  
ATOM   1936  HG2 GLU A 123      28.754   3.366  -9.379  1.00  0.00           H  
ATOM   1937  HG3 GLU A 123      27.254   4.136  -8.873  1.00  0.00           H  
ATOM   1938  CD  GLU A 123      28.994   5.329  -8.512  1.00  0.00           C  
ATOM   1939  OE1 GLU A 123      28.816   5.322  -7.271  1.00  0.00           O  
ATOM   1940  OE2 GLU A 123      29.597   6.285  -9.050  1.00  0.00           O  
ATOM   1941  N   ILE A 124      25.030   3.062 -10.284  1.00  0.00           N  
ATOM   1942  H   ILE A 124      25.575   2.214 -10.234  1.00  0.00           H  
ATOM   1943  CA  ILE A 124      23.774   3.116  -9.534  1.00  0.00           C  
ATOM   1944  HA  ILE A 124      23.050   3.689 -10.113  1.00  0.00           H  
ATOM   1945  C   ILE A 124      24.015   3.848  -8.211  1.00  0.00           C  
ATOM   1946  CB  ILE A 124      23.191   1.704  -9.313  1.00  0.00           C  
ATOM   1947  HB  ILE A 124      23.876   1.142  -8.679  1.00  0.00           H  
ATOM   1948  O   ILE A 124      24.778   3.389  -7.361  1.00  0.00           O  
ATOM   1949  CG1 ILE A 124      23.024   0.894 -10.619  1.00  0.00           C  
ATOM   1950 HG12 ILE A 124      22.586  -0.073 -10.371  1.00  0.00           H  
ATOM   1951 HG13 ILE A 124      24.006   0.689 -11.045  1.00  0.00           H  
ATOM   1952  CG2 ILE A 124      21.846   1.795  -8.567  1.00  0.00           C  
ATOM   1953 HG21 ILE A 124      21.162   2.468  -9.086  1.00  0.00           H  
ATOM   1954 HG22 ILE A 124      21.397   0.804  -8.499  1.00  0.00           H  
ATOM   1955 HG23 ILE A 124      22.007   2.160  -7.553  1.00  0.00           H  
ATOM   1956  CD1 ILE A 124      22.168   1.549 -11.707  1.00  0.00           C  
ATOM   1957 HD11 ILE A 124      22.059   0.846 -12.533  1.00  0.00           H  
ATOM   1958 HD12 ILE A 124      21.178   1.802 -11.326  1.00  0.00           H  
ATOM   1959 HD13 ILE A 124      22.667   2.442 -12.084  1.00  0.00           H  
ATOM   1960  N   LYS A 125      23.331   4.982  -8.021  1.00  0.00           N  
ATOM   1961  H   LYS A 125      22.688   5.269  -8.745  1.00  0.00           H  
ATOM   1962  CA  LYS A 125      23.417   5.800  -6.801  1.00  0.00           C  
ATOM   1963  HA  LYS A 125      24.370   5.610  -6.307  1.00  0.00           H  
ATOM   1964  C   LYS A 125      22.371   5.420  -5.761  1.00  0.00           C  
ATOM   1965  CB  LYS A 125      23.312   7.289  -7.167  1.00  0.00           C  
ATOM   1966  HB2 LYS A 125      23.209   7.870  -6.251  1.00  0.00           H  
ATOM   1967  HB3 LYS A 125      22.414   7.435  -7.767  1.00  0.00           H  
ATOM   1968  O   LYS A 125      22.595   5.618  -4.570  1.00  0.00           O  
ATOM   1969  CG  LYS A 125      24.510   7.843  -7.953  1.00  0.00           C  
ATOM   1970  HG2 LYS A 125      24.580   7.335  -8.915  1.00  0.00           H  
ATOM   1971  HG3 LYS A 125      24.332   8.902  -8.139  1.00  0.00           H  
ATOM   1972  CD  LYS A 125      25.842   7.689  -7.201  1.00  0.00           C  
ATOM   1973  HD2 LYS A 125      26.074   6.629  -7.089  1.00  0.00           H  
ATOM   1974  HD3 LYS A 125      25.771   8.149  -6.216  1.00  0.00           H  
ATOM   1975  CE  LYS A 125      26.977   8.335  -7.995  1.00  0.00           C  
ATOM   1976  HE2 LYS A 125      26.835   9.415  -8.034  1.00  0.00           H  
ATOM   1977  HE3 LYS A 125      26.936   7.955  -9.016  1.00  0.00           H  
ATOM   1978  NZ  LYS A 125      28.307   8.013  -7.431  1.00  0.00           N  
ATOM   1979  HZ1 LYS A 125      28.598   8.603  -6.664  1.00  0.00           H  
ATOM   1980  HZ2 LYS A 125      29.001   7.994  -8.164  1.00  0.00           H  
ATOM   1981  HZ3 LYS A 125      28.361   7.042  -7.159  1.00  0.00           H  
ATOM   1982  N   GLY A 126      21.236   4.872  -6.186  1.00  0.00           N  
ATOM   1983  H   GLY A 126      21.069   4.803  -7.179  1.00  0.00           H  
ATOM   1984  CA  GLY A 126      20.224   4.385  -5.262  1.00  0.00           C  
ATOM   1985  HA2 GLY A 126      19.815   5.223  -4.698  1.00  0.00           H  
ATOM   1986  HA3 GLY A 126      20.698   3.704  -4.555  1.00  0.00           H  
ATOM   1987  C   GLY A 126      19.081   3.655  -5.949  1.00  0.00           C  
ATOM   1988  O   GLY A 126      18.712   3.954  -7.084  1.00  0.00           O  
ATOM   1989  N   ILE A 127      18.498   2.706  -5.226  1.00  0.00           N  
ATOM   1990  H   ILE A 127      18.824   2.548  -4.283  1.00  0.00           H  
ATOM   1991  CA  ILE A 127      17.356   1.904  -5.663  1.00  0.00           C  
ATOM   1992  HA  ILE A 127      17.057   2.196  -6.670  1.00  0.00           H  
ATOM   1993  C   ILE A 127      16.211   2.207  -4.703  1.00  0.00           C  
ATOM   1994  CB  ILE A 127      17.714   0.400  -5.685  1.00  0.00           C  
ATOM   1995  HB  ILE A 127      17.922   0.086  -4.662  1.00  0.00           H  
ATOM   1996  O   ILE A 127      16.386   2.121  -3.489  1.00  0.00           O  
ATOM   1997  CG1 ILE A 127      18.975   0.125  -6.541  1.00  0.00           C  
ATOM   1998 HG12 ILE A 127      18.754   0.315  -7.592  1.00  0.00           H  
ATOM   1999 HG13 ILE A 127      19.784   0.793  -6.245  1.00  0.00           H  
ATOM   2000  CG2 ILE A 127      16.518  -0.416  -6.211  1.00  0.00           C  
ATOM   2001 HG21 ILE A 127      16.740  -1.482  -6.163  1.00  0.00           H  
ATOM   2002 HG22 ILE A 127      16.294  -0.141  -7.241  1.00  0.00           H  
ATOM   2003 HG23 ILE A 127      15.635  -0.246  -5.595  1.00  0.00           H  
ATOM   2004  CD1 ILE A 127      19.521  -1.299  -6.381  1.00  0.00           C  
ATOM   2005 HD11 ILE A 127      20.477  -1.382  -6.898  1.00  0.00           H  
ATOM   2006 HD12 ILE A 127      18.827  -2.022  -6.809  1.00  0.00           H  
ATOM   2007 HD13 ILE A 127      19.675  -1.523  -5.325  1.00  0.00           H  
ATOM   2008  N   SER A 128      15.058   2.590  -5.242  1.00  0.00           N  
ATOM   2009  H   SER A 128      14.965   2.602  -6.247  1.00  0.00           H  
ATOM   2010  CA  SER A 128      13.834   2.769  -4.464  1.00  0.00           C  
ATOM   2011  HA  SER A 128      14.059   2.708  -3.400  1.00  0.00           H  
ATOM   2012  C   SER A 128      12.836   1.655  -4.777  1.00  0.00           C  
ATOM   2013  CB  SER A 128      13.245   4.157  -4.715  1.00  0.00           C  
ATOM   2014  HB2 SER A 128      12.576   4.410  -3.893  1.00  0.00           H  
ATOM   2015  HB3 SER A 128      14.040   4.903  -4.744  1.00  0.00           H  
ATOM   2016  O   SER A 128      13.069   0.803  -5.635  1.00  0.00           O  
ATOM   2017  OG  SER A 128      12.518   4.172  -5.921  1.00  0.00           O  
ATOM   2018  HG  SER A 128      13.149   4.102  -6.641  1.00  0.00           H  
ATOM   2019  N   THR A 129      11.691   1.675  -4.102  1.00  0.00           N  
ATOM   2020  H   THR A 129      11.532   2.412  -3.430  1.00  0.00           H  
ATOM   2021  CA  THR A 129      10.611   0.712  -4.330  1.00  0.00           C  
ATOM   2022  HA  THR A 129      11.004  -0.298  -4.214  1.00  0.00           H  
ATOM   2023  C   THR A 129      10.008   0.821  -5.740  1.00  0.00           C  
ATOM   2024  CB  THR A 129       9.509   0.951  -3.291  1.00  0.00           C  
ATOM   2025  HB  THR A 129       8.972   1.862  -3.554  1.00  0.00           H  
ATOM   2026  O   THR A 129       9.572  -0.183  -6.305  1.00  0.00           O  
ATOM   2027  CG2 THR A 129       8.512  -0.189  -3.244  1.00  0.00           C  
ATOM   2028 HG21 THR A 129       7.950  -0.239  -4.177  1.00  0.00           H  
ATOM   2029 HG22 THR A 129       9.042  -1.129  -3.090  1.00  0.00           H  
ATOM   2030 HG23 THR A 129       7.808  -0.014  -2.431  1.00  0.00           H  
ATOM   2031  OG1 THR A 129      10.021   1.139  -1.982  1.00  0.00           O  
ATOM   2032  HG1 THR A 129      10.540   0.374  -1.725  1.00  0.00           H  
ATOM   2033  N   TYR A 130       9.974   2.029  -6.315  1.00  0.00           N  
ATOM   2034  H   TYR A 130      10.371   2.804  -5.802  1.00  0.00           H  
ATOM   2035  CA  TYR A 130       9.258   2.309  -7.569  1.00  0.00           C  
ATOM   2036  HA  TYR A 130       8.741   1.409  -7.903  1.00  0.00           H  
ATOM   2037  C   TYR A 130      10.156   2.720  -8.740  1.00  0.00           C  
ATOM   2038  CB  TYR A 130       8.183   3.372  -7.310  1.00  0.00           C  
ATOM   2039  HB2 TYR A 130       7.772   3.701  -8.265  1.00  0.00           H  
ATOM   2040  HB3 TYR A 130       8.648   4.236  -6.835  1.00  0.00           H  
ATOM   2041  O   TYR A 130       9.698   2.678  -9.877  1.00  0.00           O  
ATOM   2042  CG  TYR A 130       7.038   2.876  -6.450  1.00  0.00           C  
ATOM   2043  CD1 TYR A 130       5.936   2.236  -7.048  1.00  0.00           C  
ATOM   2044  HD1 TYR A 130       5.880   2.146  -8.123  1.00  0.00           H  
ATOM   2045  CD2 TYR A 130       7.090   3.020  -5.052  1.00  0.00           C  
ATOM   2046  HD2 TYR A 130       7.925   3.533  -4.599  1.00  0.00           H  
ATOM   2047  CE1 TYR A 130       4.907   1.713  -6.243  1.00  0.00           C  
ATOM   2048  HE1 TYR A 130       4.050   1.235  -6.694  1.00  0.00           H  
ATOM   2049  CE2 TYR A 130       6.083   2.467  -4.240  1.00  0.00           C  
ATOM   2050  HE2 TYR A 130       6.150   2.541  -3.164  1.00  0.00           H  
ATOM   2051  OH  TYR A 130       4.024   1.256  -4.063  1.00  0.00           O  
ATOM   2052  HH  TYR A 130       4.276   1.266  -3.137  1.00  0.00           H  
ATOM   2053  CZ  TYR A 130       4.993   1.803  -4.839  1.00  0.00           C  
ATOM   2054  N   ASN A 131      11.399   3.133  -8.493  1.00  0.00           N  
ATOM   2055  H   ASN A 131      11.728   3.141  -7.538  1.00  0.00           H  
ATOM   2056  CA  ASN A 131      12.334   3.545  -9.541  1.00  0.00           C  
ATOM   2057  HA  ASN A 131      12.263   2.831 -10.362  1.00  0.00           H  
ATOM   2058  C   ASN A 131      13.801   3.525  -9.076  1.00  0.00           C  
ATOM   2059  CB  ASN A 131      11.903   4.925 -10.085  1.00  0.00           C  
ATOM   2060  HB2 ASN A 131      12.513   5.191 -10.948  1.00  0.00           H  
ATOM   2061  HB3 ASN A 131      10.876   4.854 -10.444  1.00  0.00           H  
ATOM   2062  O   ASN A 131      14.102   3.298  -7.901  1.00  0.00           O  
ATOM   2063  CG  ASN A 131      11.982   6.104  -9.145  1.00  0.00           C  
ATOM   2064  ND2 ASN A 131      11.552   7.247  -9.624  1.00  0.00           N  
ATOM   2065 HD21 ASN A 131      11.237   7.264 -10.584  1.00  0.00           H  
ATOM   2066 HD22 ASN A 131      11.640   8.087  -9.071  1.00  0.00           H  
ATOM   2067  OD1 ASN A 131      12.402   6.032  -8.005  1.00  0.00           O  
ATOM   2068  N   VAL A 132      14.722   3.787 -10.001  1.00  0.00           N  
ATOM   2069  H   VAL A 132      14.410   3.967 -10.945  1.00  0.00           H  
ATOM   2070  CA  VAL A 132      16.170   3.819  -9.756  1.00  0.00           C  
ATOM   2071  HA  VAL A 132      16.354   3.640  -8.697  1.00  0.00           H  
ATOM   2072  C   VAL A 132      16.759   5.188 -10.079  1.00  0.00           C  
ATOM   2073  CB  VAL A 132      16.869   2.679 -10.521  1.00  0.00           C  
ATOM   2074  HB  VAL A 132      16.449   1.742 -10.156  1.00  0.00           H  
ATOM   2075  O   VAL A 132      16.341   5.845 -11.034  1.00  0.00           O  
ATOM   2076  CG1 VAL A 132      16.646   2.720 -12.036  1.00  0.00           C  
ATOM   2077 HG11 VAL A 132      15.584   2.628 -12.266  1.00  0.00           H  
ATOM   2078 HG12 VAL A 132      17.036   3.644 -12.463  1.00  0.00           H  
ATOM   2079 HG13 VAL A 132      17.151   1.871 -12.496  1.00  0.00           H  
ATOM   2080  CG2 VAL A 132      18.373   2.612 -10.252  1.00  0.00           C  
ATOM   2081 HG21 VAL A 132      18.557   2.488  -9.185  1.00  0.00           H  
ATOM   2082 HG22 VAL A 132      18.794   1.756 -10.780  1.00  0.00           H  
ATOM   2083 HG23 VAL A 132      18.878   3.507 -10.614  1.00  0.00           H  
ATOM   2084  N   TYR A 133      17.750   5.594  -9.285  1.00  0.00           N  
ATOM   2085  H   TYR A 133      18.042   4.981  -8.538  1.00  0.00           H  
ATOM   2086  CA  TYR A 133      18.598   6.754  -9.529  1.00  0.00           C  
ATOM   2087  HA  TYR A 133      18.217   7.304 -10.389  1.00  0.00           H  
ATOM   2088  C   TYR A 133      20.025   6.297  -9.851  1.00  0.00           C  
ATOM   2089  CB  TYR A 133      18.554   7.691  -8.314  1.00  0.00           C  
ATOM   2090  HB2 TYR A 133      18.733   7.099  -7.417  1.00  0.00           H  
ATOM   2091  HB3 TYR A 133      17.555   8.121  -8.238  1.00  0.00           H  
ATOM   2092  O   TYR A 133      20.653   5.559  -9.084  1.00  0.00           O  
ATOM   2093  CG  TYR A 133      19.565   8.823  -8.360  1.00  0.00           C  
ATOM   2094  CD1 TYR A 133      20.378   9.087  -7.242  1.00  0.00           C  
ATOM   2095  HD1 TYR A 133      20.260   8.502  -6.341  1.00  0.00           H  
ATOM   2096  CD2 TYR A 133      19.714   9.597  -9.527  1.00  0.00           C  
ATOM   2097  HD2 TYR A 133      19.078   9.424 -10.383  1.00  0.00           H  
ATOM   2098  CE1 TYR A 133      21.350  10.105  -7.297  1.00  0.00           C  
ATOM   2099  HE1 TYR A 133      21.970  10.307  -6.436  1.00  0.00           H  
ATOM   2100  CE2 TYR A 133      20.703  10.591  -9.598  1.00  0.00           C  
ATOM   2101  HE2 TYR A 133      20.843  11.161 -10.504  1.00  0.00           H  
ATOM   2102  OH  TYR A 133      22.450  11.837  -8.541  1.00  0.00           O  
ATOM   2103  HH  TYR A 133      22.893  11.958  -7.698  1.00  0.00           H  
ATOM   2104  CZ  TYR A 133      21.518  10.853  -8.481  1.00  0.00           C  
ATOM   2105  N   TYR A 134      20.541   6.742 -10.993  1.00  0.00           N  
ATOM   2106  H   TYR A 134      19.996   7.372 -11.564  1.00  0.00           H  
ATOM   2107  CA  TYR A 134      21.868   6.398 -11.486  1.00  0.00           C  
ATOM   2108  HA  TYR A 134      22.502   6.126 -10.643  1.00  0.00           H  
ATOM   2109  C   TYR A 134      22.532   7.595 -12.163  1.00  0.00           C  
ATOM   2110  CB  TYR A 134      21.780   5.176 -12.413  1.00  0.00           C  
ATOM   2111  HB2 TYR A 134      22.791   4.845 -12.648  1.00  0.00           H  
ATOM   2112  HB3 TYR A 134      21.300   4.366 -11.863  1.00  0.00           H  
ATOM   2113  O   TYR A 134      21.879   8.576 -12.520  1.00  0.00           O  
ATOM   2114  CG  TYR A 134      21.024   5.377 -13.714  1.00  0.00           C  
ATOM   2115  CD1 TYR A 134      19.616   5.327 -13.729  1.00  0.00           C  
ATOM   2116  HD1 TYR A 134      19.069   5.174 -12.811  1.00  0.00           H  
ATOM   2117  CD2 TYR A 134      21.730   5.582 -14.915  1.00  0.00           C  
ATOM   2118  HD2 TYR A 134      22.809   5.622 -14.907  1.00  0.00           H  
ATOM   2119  CE1 TYR A 134      18.919   5.480 -14.942  1.00  0.00           C  
ATOM   2120  HE1 TYR A 134      17.839   5.450 -14.959  1.00  0.00           H  
ATOM   2121  CE2 TYR A 134      21.032   5.719 -16.131  1.00  0.00           C  
ATOM   2122  HE2 TYR A 134      21.573   5.881 -17.052  1.00  0.00           H  
ATOM   2123  OH  TYR A 134      18.940   5.784 -17.320  1.00  0.00           O  
ATOM   2124  HH  TYR A 134      19.507   5.743 -18.093  1.00  0.00           H  
ATOM   2125  CZ  TYR A 134      19.623   5.658 -16.150  1.00  0.00           C  
ATOM   2126  N   GLN A 135      23.848   7.522 -12.314  1.00  0.00           N  
ATOM   2127  H   GLN A 135      24.325   6.688 -12.001  1.00  0.00           H  
ATOM   2128  CA  GLN A 135      24.644   8.527 -13.004  1.00  0.00           C  
ATOM   2129  HA  GLN A 135      23.980   9.290 -13.408  1.00  0.00           H  
ATOM   2130  C   GLN A 135      25.374   7.898 -14.184  1.00  0.00           C  
ATOM   2131  CB  GLN A 135      25.608   9.202 -12.022  1.00  0.00           C  
ATOM   2132  HB2 GLN A 135      26.339   9.779 -12.588  1.00  0.00           H  
ATOM   2133  HB3 GLN A 135      26.136   8.443 -11.446  1.00  0.00           H  
ATOM   2134  O   GLN A 135      25.805   6.748 -14.109  1.00  0.00           O  
ATOM   2135  CG  GLN A 135      24.856  10.153 -11.079  1.00  0.00           C  
ATOM   2136  HG2 GLN A 135      24.108   9.600 -10.511  1.00  0.00           H  
ATOM   2137  HG3 GLN A 135      24.340  10.904 -11.678  1.00  0.00           H  
ATOM   2138  CD  GLN A 135      25.771  10.874 -10.099  1.00  0.00           C  
ATOM   2139  NE2 GLN A 135      25.266  11.860  -9.395  1.00  0.00           N  
ATOM   2140 HE21 GLN A 135      25.927  12.410  -8.864  1.00  0.00           H  
ATOM   2141 HE22 GLN A 135      24.320  12.163  -9.575  1.00  0.00           H  
ATOM   2142  OE1 GLN A 135      26.936  10.567  -9.916  1.00  0.00           O  
ATOM   2143  N   VAL A 136      25.500   8.653 -15.272  1.00  0.00           N  
ATOM   2144  H   VAL A 136      25.111   9.584 -15.250  1.00  0.00           H  
ATOM   2145  CA  VAL A 136      26.223   8.245 -16.481  1.00  0.00           C  
ATOM   2146  HA  VAL A 136      26.703   7.281 -16.314  1.00  0.00           H  
ATOM   2147  C   VAL A 136      27.313   9.264 -16.762  1.00  0.00           C  
ATOM   2148  CB  VAL A 136      25.276   8.095 -17.686  1.00  0.00           C  
ATOM   2149  HB  VAL A 136      24.802   9.053 -17.902  1.00  0.00           H  
ATOM   2150  O   VAL A 136      27.043  10.460 -16.816  1.00  0.00           O  
ATOM   2151  CG1 VAL A 136      26.036   7.630 -18.932  1.00  0.00           C  
ATOM   2152 HG11 VAL A 136      26.562   6.701 -18.716  1.00  0.00           H  
ATOM   2153 HG12 VAL A 136      26.758   8.386 -19.240  1.00  0.00           H  
ATOM   2154 HG13 VAL A 136      25.336   7.468 -19.752  1.00  0.00           H  
ATOM   2155  CG2 VAL A 136      24.179   7.061 -17.408  1.00  0.00           C  
ATOM   2156 HG21 VAL A 136      23.546   7.405 -16.590  1.00  0.00           H  
ATOM   2157 HG22 VAL A 136      24.627   6.104 -17.138  1.00  0.00           H  
ATOM   2158 HG23 VAL A 136      23.561   6.933 -18.297  1.00  0.00           H  
ATOM   2159  N   GLU A 137      28.539   8.796 -16.952  1.00  0.00           N  
ATOM   2160  H   GLU A 137      28.693   7.799 -16.905  1.00  0.00           H  
ATOM   2161  CA  GLU A 137      29.683   9.625 -17.314  1.00  0.00           C  
ATOM   2162  HA  GLU A 137      29.472  10.665 -17.065  1.00  0.00           H  
ATOM   2163  C   GLU A 137      29.927   9.527 -18.827  1.00  0.00           C  
ATOM   2164  CB  GLU A 137      30.896   9.188 -16.478  1.00  0.00           C  
ATOM   2165  HB2 GLU A 137      30.601   9.141 -15.429  1.00  0.00           H  
ATOM   2166  HB3 GLU A 137      31.206   8.192 -16.794  1.00  0.00           H  
ATOM   2167  O   GLU A 137      30.082   8.433 -19.375  1.00  0.00           O  
ATOM   2168  CG  GLU A 137      32.082  10.154 -16.601  1.00  0.00           C  
ATOM   2169  HG2 GLU A 137      31.780  11.127 -16.213  1.00  0.00           H  
ATOM   2170  HG3 GLU A 137      32.324  10.278 -17.656  1.00  0.00           H  
ATOM   2171  CD  GLU A 137      33.348   9.678 -15.856  1.00  0.00           C  
ATOM   2172  OE1 GLU A 137      34.400  10.306 -16.090  1.00  0.00           O  
ATOM   2173  OE2 GLU A 137      33.317   8.672 -15.095  1.00  0.00           O  
ATOM   2174  N   ASN A 138      29.964  10.672 -19.513  1.00  0.00           N  
ATOM   2175  H   ASN A 138      29.805  11.536 -19.016  1.00  0.00           H  
ATOM   2176  CA  ASN A 138      30.348  10.756 -20.922  1.00  0.00           C  
ATOM   2177  HA  ASN A 138      30.929   9.871 -21.181  1.00  0.00           H  
ATOM   2178  C   ASN A 138      31.234  11.987 -21.144  1.00  0.00           C  
ATOM   2179  CB  ASN A 138      29.088  10.781 -21.809  1.00  0.00           C  
ATOM   2180  HB2 ASN A 138      28.437   9.952 -21.531  1.00  0.00           H  
ATOM   2181  HB3 ASN A 138      28.548  11.714 -21.651  1.00  0.00           H  
ATOM   2182  O   ASN A 138      30.832  13.103 -20.813  1.00  0.00           O  
ATOM   2183  CG  ASN A 138      29.418  10.647 -23.287  1.00  0.00           C  
ATOM   2184  ND2 ASN A 138      28.478  10.880 -24.172  1.00  0.00           N  
ATOM   2185 HD21 ASN A 138      27.518  11.043 -23.905  1.00  0.00           H  
ATOM   2186 HD22 ASN A 138      28.744  10.737 -25.136  1.00  0.00           H  
ATOM   2187  OD1 ASN A 138      30.526  10.327 -23.677  1.00  0.00           O  
ATOM   2188  N   ASN A 139      32.431  11.793 -21.704  1.00  0.00           N  
ATOM   2189  H   ASN A 139      32.631  10.877 -22.079  1.00  0.00           H  
ATOM   2190  CA  ASN A 139      33.407  12.858 -21.974  1.00  0.00           C  
ATOM   2191  HA  ASN A 139      34.356  12.376 -22.206  1.00  0.00           H  
ATOM   2192  C   ASN A 139      33.702  13.764 -20.757  1.00  0.00           C  
ATOM   2193  CB  ASN A 139      32.972  13.629 -23.236  1.00  0.00           C  
ATOM   2194  HB2 ASN A 139      31.993  14.076 -23.067  1.00  0.00           H  
ATOM   2195  HB3 ASN A 139      33.681  14.434 -23.430  1.00  0.00           H  
ATOM   2196  O   ASN A 139      33.803  14.980 -20.893  1.00  0.00           O  
ATOM   2197  CG  ASN A 139      32.919  12.756 -24.475  1.00  0.00           C  
ATOM   2198  ND2 ASN A 139      32.195  13.174 -25.485  1.00  0.00           N  
ATOM   2199 HD21 ASN A 139      31.688  14.045 -25.427  1.00  0.00           H  
ATOM   2200 HD22 ASN A 139      32.155  12.547 -26.277  1.00  0.00           H  
ATOM   2201  OD1 ASN A 139      33.539  11.711 -24.569  1.00  0.00           O  
ATOM   2202  N   GLY A 140      33.802  13.176 -19.558  1.00  0.00           N  
ATOM   2203  H   GLY A 140      33.698  12.173 -19.504  1.00  0.00           H  
ATOM   2204  CA  GLY A 140      34.073  13.894 -18.304  1.00  0.00           C  
ATOM   2205  HA2 GLY A 140      34.872  14.616 -18.471  1.00  0.00           H  
ATOM   2206  HA3 GLY A 140      34.412  13.176 -17.558  1.00  0.00           H  
ATOM   2207  C   GLY A 140      32.876  14.649 -17.708  1.00  0.00           C  
ATOM   2208  O   GLY A 140      33.003  15.230 -16.634  1.00  0.00           O  
ATOM   2209  N   VAL A 141      31.709  14.630 -18.362  1.00  0.00           N  
ATOM   2210  H   VAL A 141      31.660  14.144 -19.246  1.00  0.00           H  
ATOM   2211  CA  VAL A 141      30.463  15.202 -17.834  1.00  0.00           C  
ATOM   2212  HA  VAL A 141      30.710  15.913 -17.045  1.00  0.00           H  
ATOM   2213  C   VAL A 141      29.616  14.090 -17.221  1.00  0.00           C  
ATOM   2214  CB  VAL A 141      29.686  15.977 -18.915  1.00  0.00           C  
ATOM   2215  HB  VAL A 141      29.387  15.291 -19.707  1.00  0.00           H  
ATOM   2216  O   VAL A 141      29.368  13.064 -17.860  1.00  0.00           O  
ATOM   2217  CG1 VAL A 141      28.426  16.638 -18.336  1.00  0.00           C  
ATOM   2218 HG11 VAL A 141      27.915  17.203 -19.115  1.00  0.00           H  
ATOM   2219 HG12 VAL A 141      28.692  17.313 -17.523  1.00  0.00           H  
ATOM   2220 HG13 VAL A 141      27.734  15.882 -17.965  1.00  0.00           H  
ATOM   2221  CG2 VAL A 141      30.551  17.081 -19.538  1.00  0.00           C  
ATOM   2222 HG21 VAL A 141      30.910  17.759 -18.763  1.00  0.00           H  
ATOM   2223 HG22 VAL A 141      29.969  17.644 -20.268  1.00  0.00           H  
ATOM   2224 HG23 VAL A 141      31.408  16.644 -20.050  1.00  0.00           H  
ATOM   2225  N   ILE A 142      29.158  14.303 -15.986  1.00  0.00           N  
ATOM   2226  H   ILE A 142      29.393  15.174 -15.532  1.00  0.00           H  
ATOM   2227  CA  ILE A 142      28.273  13.379 -15.270  1.00  0.00           C  
ATOM   2228  HA  ILE A 142      28.376  12.386 -15.706  1.00  0.00           H  
ATOM   2229  C   ILE A 142      26.822  13.826 -15.454  1.00  0.00           C  
ATOM   2230  CB  ILE A 142      28.662  13.261 -13.779  1.00  0.00           C  
ATOM   2231  HB  ILE A 142      28.635  14.254 -13.331  1.00  0.00           H  
ATOM   2232  O   ILE A 142      26.453  14.948 -15.114  1.00  0.00           O  
ATOM   2233  CG1 ILE A 142      30.084  12.673 -13.624  1.00  0.00           C  
ATOM   2234 HG12 ILE A 142      30.763  13.124 -14.347  1.00  0.00           H  
ATOM   2235 HG13 ILE A 142      30.056  11.603 -13.826  1.00  0.00           H  
ATOM   2236  CG2 ILE A 142      27.649  12.355 -13.050  1.00  0.00           C  
ATOM   2237 HG21 ILE A 142      27.596  11.391 -13.556  1.00  0.00           H  
ATOM   2238 HG22 ILE A 142      26.660  12.813 -13.038  1.00  0.00           H  
ATOM   2239 HG23 ILE A 142      27.946  12.192 -12.014  1.00  0.00           H  
ATOM   2240  CD1 ILE A 142      30.693  12.904 -12.234  1.00  0.00           C  
ATOM   2241 HD11 ILE A 142      30.035  12.541 -11.445  1.00  0.00           H  
ATOM   2242 HD12 ILE A 142      31.642  12.371 -12.167  1.00  0.00           H  
ATOM   2243 HD13 ILE A 142      30.877  13.969 -12.090  1.00  0.00           H  
ATOM   2244  N   TYR A 143      25.992  12.913 -15.943  1.00  0.00           N  
ATOM   2245  H   TYR A 143      26.381  12.019 -16.204  1.00  0.00           H  
ATOM   2246  CA  TYR A 143      24.559  13.097 -16.133  1.00  0.00           C  
ATOM   2247  HA  TYR A 143      24.313  14.155 -16.048  1.00  0.00           H  
ATOM   2248  C   TYR A 143      23.807  12.329 -15.055  1.00  0.00           C  
ATOM   2249  CB  TYR A 143      24.157  12.633 -17.538  1.00  0.00           C  
ATOM   2250  HB2 TYR A 143      24.380  11.571 -17.644  1.00  0.00           H  
ATOM   2251  HB3 TYR A 143      23.081  12.755 -17.654  1.00  0.00           H  
ATOM   2252  O   TYR A 143      24.072  11.150 -14.825  1.00  0.00           O  
ATOM   2253  CG  TYR A 143      24.864  13.397 -18.639  1.00  0.00           C  
ATOM   2254  CD1 TYR A 143      24.273  14.549 -19.193  1.00  0.00           C  
ATOM   2255  HD1 TYR A 143      23.298  14.873 -18.863  1.00  0.00           H  
ATOM   2256  CD2 TYR A 143      26.144  12.991 -19.066  1.00  0.00           C  
ATOM   2257  HD2 TYR A 143      26.617  12.129 -18.621  1.00  0.00           H  
ATOM   2258  CE1 TYR A 143      24.963  15.285 -20.175  1.00  0.00           C  
ATOM   2259  HE1 TYR A 143      24.518  16.162 -20.622  1.00  0.00           H  
ATOM   2260  CE2 TYR A 143      26.851  13.751 -20.014  1.00  0.00           C  
ATOM   2261  HE2 TYR A 143      27.857  13.468 -20.284  1.00  0.00           H  
ATOM   2262  OH  TYR A 143      26.924  15.619 -21.512  1.00  0.00           O  
ATOM   2263  HH  TYR A 143      27.835  15.328 -21.601  1.00  0.00           H  
ATOM   2264  CZ  TYR A 143      26.257  14.900 -20.573  1.00  0.00           C  
ATOM   2265  N   SER A 144      22.859  12.991 -14.396  1.00  0.00           N  
ATOM   2266  H   SER A 144      22.654  13.940 -14.674  1.00  0.00           H  
ATOM   2267  CA  SER A 144      21.989  12.360 -13.402  1.00  0.00           C  
ATOM   2268  HA  SER A 144      22.502  11.514 -12.945  1.00  0.00           H  
ATOM   2269  C   SER A 144      20.724  11.832 -14.073  1.00  0.00           C  
ATOM   2270  CB  SER A 144      21.668  13.362 -12.297  1.00  0.00           C  
ATOM   2271  HB2 SER A 144      20.872  12.975 -11.661  1.00  0.00           H  
ATOM   2272  HB3 SER A 144      21.337  14.299 -12.745  1.00  0.00           H  
ATOM   2273  O   SER A 144      20.068  12.553 -14.822  1.00  0.00           O  
ATOM   2274  OG  SER A 144      22.830  13.589 -11.522  1.00  0.00           O  
ATOM   2275  HG  SER A 144      23.440  14.108 -12.051  1.00  0.00           H  
ATOM   2276  N   CYS A 145      20.369  10.580 -13.802  1.00  0.00           N  
ATOM   2277  H   CYS A 145      20.965  10.016 -13.212  1.00  0.00           H  
ATOM   2278  CA  CYS A 145      19.295   9.875 -14.490  1.00  0.00           C  
ATOM   2279  HA  CYS A 145      18.712  10.575 -15.088  1.00  0.00           H  
ATOM   2280  C   CYS A 145      18.367   9.187 -13.481  1.00  0.00           C  
ATOM   2281  CB  CYS A 145      19.910   8.840 -15.437  1.00  0.00           C  
ATOM   2282  HB2 CYS A 145      20.302   8.041 -14.808  1.00  0.00           H  
ATOM   2283  HB3 CYS A 145      19.120   8.414 -16.057  1.00  0.00           H  
ATOM   2284  O   CYS A 145      18.819   8.489 -12.572  1.00  0.00           O  
ATOM   2285  SG  CYS A 145      21.286   9.362 -16.508  1.00  0.00           S  
ATOM   2286  N   VAL A 146      17.059   9.348 -13.657  1.00  0.00           N  
ATOM   2287  H   VAL A 146      16.751   9.934 -14.420  1.00  0.00           H  
ATOM   2288  CA  VAL A 146      16.025   8.640 -12.895  1.00  0.00           C  
ATOM   2289  HA  VAL A 146      16.501   7.929 -12.221  1.00  0.00           H  
ATOM   2290  C   VAL A 146      15.160   7.855 -13.875  1.00  0.00           C  
ATOM   2291  CB  VAL A 146      15.192   9.607 -12.035  1.00  0.00           C  
ATOM   2292  HB  VAL A 146      14.711  10.336 -12.688  1.00  0.00           H  
ATOM   2293  O   VAL A 146      14.682   8.408 -14.865  1.00  0.00           O  
ATOM   2294  CG1 VAL A 146      14.114   8.861 -11.236  1.00  0.00           C  
ATOM   2295 HG11 VAL A 146      13.402   8.390 -11.914  1.00  0.00           H  
ATOM   2296 HG12 VAL A 146      14.575   8.097 -10.611  1.00  0.00           H  
ATOM   2297 HG13 VAL A 146      13.569   9.562 -10.603  1.00  0.00           H  
ATOM   2298  CG2 VAL A 146      16.064  10.371 -11.028  1.00  0.00           C  
ATOM   2299 HG21 VAL A 146      15.442  11.040 -10.433  1.00  0.00           H  
ATOM   2300 HG22 VAL A 146      16.803  10.975 -11.554  1.00  0.00           H  
ATOM   2301 HG23 VAL A 146      16.575   9.669 -10.369  1.00  0.00           H  
ATOM   2302  N   SER A 147      14.960   6.565 -13.610  1.00  0.00           N  
ATOM   2303  H   SER A 147      15.364   6.175 -12.771  1.00  0.00           H  
ATOM   2304  CA  SER A 147      14.209   5.674 -14.500  1.00  0.00           C  
ATOM   2305  HA  SER A 147      13.614   6.268 -15.194  1.00  0.00           H  
ATOM   2306  C   SER A 147      13.259   4.768 -13.726  1.00  0.00           C  
ATOM   2307  CB  SER A 147      15.177   4.832 -15.334  1.00  0.00           C  
ATOM   2308  HB2 SER A 147      15.785   5.489 -15.956  1.00  0.00           H  
ATOM   2309  HB3 SER A 147      15.826   4.268 -14.665  1.00  0.00           H  
ATOM   2310  O   SER A 147      13.649   4.152 -12.735  1.00  0.00           O  
ATOM   2311  OG  SER A 147      14.479   3.925 -16.163  1.00  0.00           O  
ATOM   2312  HG  SER A 147      14.961   3.096 -16.131  1.00  0.00           H  
ATOM   2313  N   ASP A 148      12.027   4.635 -14.219  1.00  0.00           N  
ATOM   2314  H   ASP A 148      11.783   5.209 -15.013  1.00  0.00           H  
ATOM   2315  CA  ASP A 148      11.041   3.656 -13.740  1.00  0.00           C  
ATOM   2316  HA  ASP A 148      11.114   3.585 -12.655  1.00  0.00           H  
ATOM   2317  C   ASP A 148      11.308   2.232 -14.302  1.00  0.00           C  
ATOM   2318  CB  ASP A 148       9.616   4.142 -14.078  1.00  0.00           C  
ATOM   2319  HB2 ASP A 148       8.905   3.389 -13.738  1.00  0.00           H  
ATOM   2320  HB3 ASP A 148       9.525   4.211 -15.162  1.00  0.00           H  
ATOM   2321  O   ASP A 148      10.562   1.291 -14.023  1.00  0.00           O  
ATOM   2322  CG  ASP A 148       9.197   5.488 -13.454  1.00  0.00           C  
ATOM   2323  OD1 ASP A 148       9.529   5.801 -12.288  1.00  0.00           O  
ATOM   2324  OD2 ASP A 148       8.447   6.239 -14.123  1.00  0.00           O  
ATOM   2325  N   SER A 149      12.364   2.050 -15.107  1.00  0.00           N  
ATOM   2326  H   SER A 149      12.939   2.858 -15.299  1.00  0.00           H  
ATOM   2327  CA  SER A 149      12.817   0.762 -15.653  1.00  0.00           C  
ATOM   2328  HA  SER A 149      12.214  -0.036 -15.220  1.00  0.00           H  
ATOM   2329  C   SER A 149      14.283   0.483 -15.313  1.00  0.00           C  
ATOM   2330  CB  SER A 149      12.623   0.708 -17.172  1.00  0.00           C  
ATOM   2331  HB2 SER A 149      13.283   1.433 -17.648  1.00  0.00           H  
ATOM   2332  HB3 SER A 149      11.589   0.952 -17.416  1.00  0.00           H  
ATOM   2333  O   SER A 149      15.127   1.377 -15.347  1.00  0.00           O  
ATOM   2334  OG  SER A 149      12.924  -0.597 -17.642  1.00  0.00           O  
ATOM   2335  HG  SER A 149      13.001  -0.579 -18.598  1.00  0.00           H  
ATOM   2336  N   ALA A 150      14.577  -0.785 -15.029  1.00  0.00           N  
ATOM   2337  H   ALA A 150      13.825  -1.458 -15.075  1.00  0.00           H  
ATOM   2338  CA  ALA A 150      15.919  -1.321 -14.795  1.00  0.00           C  
ATOM   2339  HA  ALA A 150      16.557  -0.545 -14.371  1.00  0.00           H  
ATOM   2340  C   ALA A 150      16.609  -1.825 -16.081  1.00  0.00           C  
ATOM   2341  CB  ALA A 150      15.763  -2.443 -13.765  1.00  0.00           C  
ATOM   2342  HB1 ALA A 150      16.657  -3.065 -13.734  1.00  0.00           H  
ATOM   2343  HB2 ALA A 150      15.582  -2.028 -12.774  1.00  0.00           H  
ATOM   2344  HB3 ALA A 150      14.933  -3.094 -14.041  1.00  0.00           H  
ATOM   2345  O   ALA A 150      17.743  -2.300 -16.040  1.00  0.00           O  
ATOM   2346  N   GLU A 151      15.917  -1.771 -17.220  1.00  0.00           N  
ATOM   2347  H   GLU A 151      15.013  -1.321 -17.220  1.00  0.00           H  
ATOM   2348  CA  GLU A 151      16.410  -2.316 -18.483  1.00  0.00           C  
ATOM   2349  HA  GLU A 151      16.626  -3.373 -18.329  1.00  0.00           H  
ATOM   2350  C   GLU A 151      17.706  -1.625 -18.930  1.00  0.00           C  
ATOM   2351  CB  GLU A 151      15.293  -2.211 -19.526  1.00  0.00           C  
ATOM   2352  HB2 GLU A 151      15.094  -1.161 -19.742  1.00  0.00           H  
ATOM   2353  HB3 GLU A 151      14.396  -2.651 -19.089  1.00  0.00           H  
ATOM   2354  O   GLU A 151      17.806  -0.401 -18.940  1.00  0.00           O  
ATOM   2355  CG  GLU A 151      15.608  -2.956 -20.829  1.00  0.00           C  
ATOM   2356  HG2 GLU A 151      16.424  -2.448 -21.343  1.00  0.00           H  
ATOM   2357  HG3 GLU A 151      15.939  -3.964 -20.579  1.00  0.00           H  
ATOM   2358  CD  GLU A 151      14.386  -3.044 -21.761  1.00  0.00           C  
ATOM   2359  OE1 GLU A 151      14.477  -3.804 -22.749  1.00  0.00           O  
ATOM   2360  OE2 GLU A 151      13.349  -2.406 -21.455  1.00  0.00           O  
ATOM   2361  N   GLY A 152      18.720  -2.424 -19.270  1.00  0.00           N  
ATOM   2362  H   GLY A 152      18.577  -3.423 -19.237  1.00  0.00           H  
ATOM   2363  CA  GLY A 152      20.025  -1.926 -19.710  1.00  0.00           C  
ATOM   2364  HA2 GLY A 152      20.530  -2.712 -20.273  1.00  0.00           H  
ATOM   2365  HA3 GLY A 152      19.863  -1.083 -20.381  1.00  0.00           H  
ATOM   2366  C   GLY A 152      20.968  -1.458 -18.594  1.00  0.00           C  
ATOM   2367  O   GLY A 152      22.126  -1.156 -18.886  1.00  0.00           O  
ATOM   2368  N   LEU A 153      20.529  -1.444 -17.332  1.00  0.00           N  
ATOM   2369  H   LEU A 153      19.559  -1.671 -17.162  1.00  0.00           H  
ATOM   2370  CA  LEU A 153      21.332  -0.989 -16.187  1.00  0.00           C  
ATOM   2371  HA  LEU A 153      22.095  -0.299 -16.546  1.00  0.00           H  
ATOM   2372  C   LEU A 153      22.108  -2.116 -15.484  1.00  0.00           C  
ATOM   2373  CB  LEU A 153      20.425  -0.224 -15.213  1.00  0.00           C  
ATOM   2374  HB2 LEU A 153      21.025   0.092 -14.360  1.00  0.00           H  
ATOM   2375  HB3 LEU A 153      19.661  -0.913 -14.854  1.00  0.00           H  
ATOM   2376  O   LEU A 153      22.855  -1.867 -14.542  1.00  0.00           O  
ATOM   2377  CG  LEU A 153      19.722   1.013 -15.799  1.00  0.00           C  
ATOM   2378  HG  LEU A 153      19.055   0.707 -16.605  1.00  0.00           H  
ATOM   2379  CD1 LEU A 153      18.881   1.672 -14.708  1.00  0.00           C  
ATOM   2380 HD11 LEU A 153      18.332   2.513 -15.132  1.00  0.00           H  
ATOM   2381 HD12 LEU A 153      18.165   0.947 -14.322  1.00  0.00           H  
ATOM   2382 HD13 LEU A 153      19.521   2.028 -13.901  1.00  0.00           H  
ATOM   2383  CD2 LEU A 153      20.702   2.057 -16.335  1.00  0.00           C  
ATOM   2384 HD21 LEU A 153      21.271   1.644 -17.168  1.00  0.00           H  
ATOM   2385 HD22 LEU A 153      20.144   2.918 -16.704  1.00  0.00           H  
ATOM   2386 HD23 LEU A 153      21.383   2.377 -15.547  1.00  0.00           H  
ATOM   2387  N   GLU A 154      21.978  -3.356 -15.958  1.00  0.00           N  
ATOM   2388  H   GLU A 154      21.300  -3.506 -16.692  1.00  0.00           H  
ATOM   2389  CA  GLU A 154      22.668  -4.536 -15.408  1.00  0.00           C  
ATOM   2390  HA  GLU A 154      22.432  -4.638 -14.349  1.00  0.00           H  
ATOM   2391  C   GLU A 154      24.198  -4.455 -15.529  1.00  0.00           C  
ATOM   2392  CB  GLU A 154      22.187  -5.796 -16.148  1.00  0.00           C  
ATOM   2393  HB2 GLU A 154      22.718  -6.658 -15.743  1.00  0.00           H  
ATOM   2394  HB3 GLU A 154      22.445  -5.696 -17.202  1.00  0.00           H  
ATOM   2395  O   GLU A 154      24.918  -5.119 -14.793  1.00  0.00           O  
ATOM   2396  CG  GLU A 154      20.674  -6.050 -16.021  1.00  0.00           C  
ATOM   2397  HG2 GLU A 154      20.134  -5.203 -16.442  1.00  0.00           H  
ATOM   2398  HG3 GLU A 154      20.421  -6.119 -14.963  1.00  0.00           H  
ATOM   2399  CD  GLU A 154      20.211  -7.330 -16.742  1.00  0.00           C  
ATOM   2400  OE1 GLU A 154      19.032  -7.710 -16.544  1.00  0.00           O  
ATOM   2401  OE2 GLU A 154      21.013  -7.919 -17.503  1.00  0.00           O  
ATOM   2402  N   LYS A 155      24.707  -3.642 -16.464  1.00  0.00           N  
ATOM   2403  H   LYS A 155      24.052  -3.102 -17.011  1.00  0.00           H  
ATOM   2404  CA  LYS A 155      26.147  -3.425 -16.668  1.00  0.00           C  
ATOM   2405  HA  LYS A 155      26.693  -4.306 -16.331  1.00  0.00           H  
ATOM   2406  C   LYS A 155      26.714  -2.274 -15.835  1.00  0.00           C  
ATOM   2407  CB  LYS A 155      26.440  -3.205 -18.156  1.00  0.00           C  
ATOM   2408  HB2 LYS A 155      27.492  -2.948 -18.274  1.00  0.00           H  
ATOM   2409  HB3 LYS A 155      25.843  -2.369 -18.520  1.00  0.00           H  
ATOM   2410  O   LYS A 155      27.918  -2.052 -15.880  1.00  0.00           O  
ATOM   2411  CG  LYS A 155      26.152  -4.457 -18.992  1.00  0.00           C  
ATOM   2412  HG2 LYS A 155      26.749  -5.289 -18.619  1.00  0.00           H  
ATOM   2413  HG3 LYS A 155      25.095  -4.714 -18.928  1.00  0.00           H  
ATOM   2414  CD  LYS A 155      26.519  -4.173 -20.448  1.00  0.00           C  
ATOM   2415  HD2 LYS A 155      27.574  -3.907 -20.507  1.00  0.00           H  
ATOM   2416  HD3 LYS A 155      25.925  -3.330 -20.803  1.00  0.00           H  
ATOM   2417  CE  LYS A 155      26.243  -5.400 -21.314  1.00  0.00           C  
ATOM   2418  HE2 LYS A 155      25.192  -5.670 -21.210  1.00  0.00           H  
ATOM   2419  HE3 LYS A 155      26.845  -6.230 -20.945  1.00  0.00           H  
ATOM   2420  NZ  LYS A 155      26.567  -5.105 -22.729  1.00  0.00           N  
ATOM   2421  HZ1 LYS A 155      26.021  -4.317 -23.046  1.00  0.00           H  
ATOM   2422  HZ2 LYS A 155      26.375  -5.903 -23.318  1.00  0.00           H  
ATOM   2423  HZ3 LYS A 155      27.541  -4.851 -22.812  1.00  0.00           H  
ATOM   2424  N   CYS A 156      25.865  -1.540 -15.119  1.00  0.00           N  
ATOM   2425  H   CYS A 156      24.892  -1.807 -15.075  1.00  0.00           H  
ATOM   2426  CA  CYS A 156      26.308  -0.427 -14.292  1.00  0.00           C  
ATOM   2427  HA  CYS A 156      27.065   0.133 -14.841  1.00  0.00           H  
ATOM   2428  C   CYS A 156      26.977  -0.912 -13.010  1.00  0.00           C  
ATOM   2429  CB  CYS A 156      25.133   0.510 -13.984  1.00  0.00           C  
ATOM   2430  HB2 CYS A 156      25.499   1.321 -13.354  1.00  0.00           H  
ATOM   2431  HB3 CYS A 156      24.379  -0.039 -13.419  1.00  0.00           H  
ATOM   2432  O   CYS A 156      26.639  -1.971 -12.469  1.00  0.00           O  
ATOM   2433  SG  CYS A 156      24.355   1.239 -15.446  1.00  0.00           S  
ATOM   2434  N   ASP A 157      27.870  -0.084 -12.482  1.00  0.00           N  
ATOM   2435  H   ASP A 157      28.119   0.754 -12.988  1.00  0.00           H  
ATOM   2436  CA  ASP A 157      28.458  -0.282 -11.167  1.00  0.00           C  
ATOM   2437  HA  ASP A 157      28.937  -1.261 -11.148  1.00  0.00           H  
ATOM   2438  C   ASP A 157      27.349  -0.260 -10.100  1.00  0.00           C  
ATOM   2439  CB  ASP A 157      29.538   0.783 -10.910  1.00  0.00           C  
ATOM   2440  HB2 ASP A 157      29.096   1.772 -11.025  1.00  0.00           H  
ATOM   2441  HB3 ASP A 157      29.884   0.687  -9.880  1.00  0.00           H  
ATOM   2442  O   ASP A 157      26.411   0.538 -10.173  1.00  0.00           O  
ATOM   2443  CG  ASP A 157      30.757   0.664 -11.838  1.00  0.00           C  
ATOM   2444  OD1 ASP A 157      31.049  -0.470 -12.277  1.00  0.00           O  
ATOM   2445  OD2 ASP A 157      31.416   1.705 -12.063  1.00  0.00           O  
ATOM   2446  N   ASN A 158      27.440  -1.148  -9.105  1.00  0.00           N  
ATOM   2447  H   ASN A 158      28.278  -1.711  -9.074  1.00  0.00           H  
ATOM   2448  CA  ASN A 158      26.439  -1.350  -8.041  1.00  0.00           C  
ATOM   2449  HA  ASN A 158      26.839  -2.140  -7.405  1.00  0.00           H  
ATOM   2450  C   ASN A 158      25.062  -1.884  -8.498  1.00  0.00           C  
ATOM   2451  CB  ASN A 158      26.343  -0.097  -7.147  1.00  0.00           C  
ATOM   2452  HB2 ASN A 158      25.666  -0.290  -6.315  1.00  0.00           H  
ATOM   2453  HB3 ASN A 158      25.934   0.736  -7.718  1.00  0.00           H  
ATOM   2454  O   ASN A 158      24.068  -1.751  -7.783  1.00  0.00           O  
ATOM   2455  CG  ASN A 158      27.676   0.313  -6.560  1.00  0.00           C  
ATOM   2456  ND2 ASN A 158      27.905   1.597  -6.412  1.00  0.00           N  
ATOM   2457 HD21 ASN A 158      27.237   2.276  -6.745  1.00  0.00           H  
ATOM   2458 HD22 ASN A 158      28.827   1.873  -6.106  1.00  0.00           H  
ATOM   2459  OD1 ASN A 158      28.505  -0.514  -6.215  1.00  0.00           O  
ATOM   2460  N   SER A 159      24.985  -2.556  -9.648  1.00  0.00           N  
ATOM   2461  H   SER A 159      25.798  -2.587 -10.246  1.00  0.00           H  
ATOM   2462  CA  SER A 159      23.746  -3.159 -10.177  1.00  0.00           C  
ATOM   2463  HA  SER A 159      22.927  -2.461 -10.002  1.00  0.00           H  
ATOM   2464  C   SER A 159      23.326  -4.496  -9.535  1.00  0.00           C  
ATOM   2465  CB  SER A 159      23.881  -3.330 -11.689  1.00  0.00           C  
ATOM   2466  HB2 SER A 159      24.016  -2.355 -12.157  1.00  0.00           H  
ATOM   2467  HB3 SER A 159      22.985  -3.798 -12.097  1.00  0.00           H  
ATOM   2468  O   SER A 159      22.263  -5.020  -9.861  1.00  0.00           O  
ATOM   2469  OG  SER A 159      25.008  -4.139 -11.942  1.00  0.00           O  
ATOM   2470  HG  SER A 159      25.650  -3.604 -12.413  1.00  0.00           H  
ATOM   2471  N   LEU A 160      24.102  -5.041  -8.587  1.00  0.00           N  
ATOM   2472  H   LEU A 160      24.965  -4.556  -8.383  1.00  0.00           H  
ATOM   2473  CA  LEU A 160      23.893  -6.373  -7.982  1.00  0.00           C  
ATOM   2474  HA  LEU A 160      24.052  -7.132  -8.747  1.00  0.00           H  
ATOM   2475  C   LEU A 160      22.474  -6.612  -7.423  1.00  0.00           C  
ATOM   2476  CB  LEU A 160      24.930  -6.562  -6.855  1.00  0.00           C  
ATOM   2477  HB2 LEU A 160      24.607  -7.369  -6.197  1.00  0.00           H  
ATOM   2478  HB3 LEU A 160      24.952  -5.652  -6.256  1.00  0.00           H  
ATOM   2479  O   LEU A 160      21.992  -7.741  -7.457  1.00  0.00           O  
ATOM   2480  CG  LEU A 160      26.349  -6.883  -7.365  1.00  0.00           C  
ATOM   2481  HG  LEU A 160      26.536  -6.345  -8.294  1.00  0.00           H  
ATOM   2482  CD1 LEU A 160      27.394  -6.438  -6.343  1.00  0.00           C  
ATOM   2483 HD11 LEU A 160      27.235  -6.950  -5.395  1.00  0.00           H  
ATOM   2484 HD12 LEU A 160      28.392  -6.670  -6.716  1.00  0.00           H  
ATOM   2485 HD13 LEU A 160      27.326  -5.361  -6.190  1.00  0.00           H  
ATOM   2486  CD2 LEU A 160      26.526  -8.384  -7.607  1.00  0.00           C  
ATOM   2487 HD21 LEU A 160      25.795  -8.726  -8.340  1.00  0.00           H  
ATOM   2488 HD22 LEU A 160      27.525  -8.576  -7.998  1.00  0.00           H  
ATOM   2489 HD23 LEU A 160      26.388  -8.937  -6.678  1.00  0.00           H  
ATOM   2490  N   ASN A 161      21.803  -5.564  -6.930  1.00  0.00           N  
ATOM   2491  H   ASN A 161      22.247  -4.660  -7.005  1.00  0.00           H  
ATOM   2492  CA  ASN A 161      20.484  -5.647  -6.287  1.00  0.00           C  
ATOM   2493  HA  ASN A 161      20.206  -6.696  -6.192  1.00  0.00           H  
ATOM   2494  C   ASN A 161      19.355  -5.004  -7.114  1.00  0.00           C  
ATOM   2495  CB  ASN A 161      20.583  -5.063  -4.866  1.00  0.00           C  
ATOM   2496  HB2 ASN A 161      19.593  -5.041  -4.409  1.00  0.00           H  
ATOM   2497  HB3 ASN A 161      20.953  -4.039  -4.922  1.00  0.00           H  
ATOM   2498  O   ASN A 161      18.307  -4.664  -6.561  1.00  0.00           O  
ATOM   2499  CG  ASN A 161      21.468  -5.884  -3.948  1.00  0.00           C  
ATOM   2500  ND2 ASN A 161      22.182  -5.245  -3.051  1.00  0.00           N  
ATOM   2501 HD21 ASN A 161      22.763  -5.824  -2.462  1.00  0.00           H  
ATOM   2502 HD22 ASN A 161      22.156  -4.237  -2.993  1.00  0.00           H  
ATOM   2503  OD1 ASN A 161      21.524  -7.099  -3.995  1.00  0.00           O  
ATOM   2504  N   LEU A 162      19.552  -4.791  -8.420  1.00  0.00           N  
ATOM   2505  H   LEU A 162      20.411  -5.101  -8.852  1.00  0.00           H  
ATOM   2506  CA  LEU A 162      18.533  -4.159  -9.256  1.00  0.00           C  
ATOM   2507  HA  LEU A 162      18.213  -3.263  -8.724  1.00  0.00           H  
ATOM   2508  C   LEU A 162      17.320  -5.092  -9.444  1.00  0.00           C  
ATOM   2509  CB  LEU A 162      19.124  -3.724 -10.614  1.00  0.00           C  
ATOM   2510  HB2 LEU A 162      20.205  -3.862 -10.630  1.00  0.00           H  
ATOM   2511  HB3 LEU A 162      18.714  -4.363 -11.397  1.00  0.00           H  
ATOM   2512  O   LEU A 162      17.474  -6.218  -9.928  1.00  0.00           O  
ATOM   2513  CG  LEU A 162      18.815  -2.258 -10.950  1.00  0.00           C  
ATOM   2514  HG  LEU A 162      17.771  -2.039 -10.726  1.00  0.00           H  
ATOM   2515  CD1 LEU A 162      19.729  -1.319 -10.165  1.00  0.00           C  
ATOM   2516 HD11 LEU A 162      19.528  -0.283 -10.441  1.00  0.00           H  
ATOM   2517 HD12 LEU A 162      20.772  -1.548 -10.382  1.00  0.00           H  
ATOM   2518 HD13 LEU A 162      19.556  -1.444  -9.096  1.00  0.00           H  
ATOM   2519  CD2 LEU A 162      19.067  -1.971 -12.423  1.00  0.00           C  
ATOM   2520 HD21 LEU A 162      20.138  -1.976 -12.627  1.00  0.00           H  
ATOM   2521 HD22 LEU A 162      18.616  -2.741 -13.048  1.00  0.00           H  
ATOM   2522 HD23 LEU A 162      18.654  -0.996 -12.682  1.00  0.00           H  
ATOM   2523  N   PRO A 163      16.090  -4.656  -9.114  1.00  0.00           N  
ATOM   2524  CA  PRO A 163      14.907  -5.440  -9.431  1.00  0.00           C  
ATOM   2525  HA  PRO A 163      15.030  -6.460  -9.068  1.00  0.00           H  
ATOM   2526  C   PRO A 163      14.694  -5.457 -10.948  1.00  0.00           C  
ATOM   2527  CB  PRO A 163      13.757  -4.769  -8.678  1.00  0.00           C  
ATOM   2528  HB2 PRO A 163      12.801  -4.879  -9.191  1.00  0.00           H  
ATOM   2529  HB3 PRO A 163      13.697  -5.175  -7.668  1.00  0.00           H  
ATOM   2530  O   PRO A 163      14.802  -4.432 -11.615  1.00  0.00           O  
ATOM   2531  CG  PRO A 163      14.198  -3.310  -8.609  1.00  0.00           C  
ATOM   2532  HG2 PRO A 163      13.930  -2.820  -9.545  1.00  0.00           H  
ATOM   2533  HG3 PRO A 163      13.755  -2.794  -7.757  1.00  0.00           H  
ATOM   2534  CD  PRO A 163      15.719  -3.392  -8.494  1.00  0.00           C  
ATOM   2535  HD2 PRO A 163      16.174  -2.542  -9.004  1.00  0.00           H  
ATOM   2536  HD3 PRO A 163      16.011  -3.407  -7.444  1.00  0.00           H  
ATOM   2537  N   LYS A 164      14.319  -6.615 -11.508  1.00  0.00           N  
ATOM   2538  H   LYS A 164      14.337  -7.439 -10.925  1.00  0.00           H  
ATOM   2539  CA  LYS A 164      14.087  -6.751 -12.961  1.00  0.00           C  
ATOM   2540  HA  LYS A 164      14.987  -6.435 -13.489  1.00  0.00           H  
ATOM   2541  C   LYS A 164      12.966  -5.846 -13.480  1.00  0.00           C  
ATOM   2542  CB  LYS A 164      13.773  -8.210 -13.327  1.00  0.00           C  
ATOM   2543  HB2 LYS A 164      12.925  -8.563 -12.741  1.00  0.00           H  
ATOM   2544  HB3 LYS A 164      13.503  -8.245 -14.382  1.00  0.00           H  
ATOM   2545  O   LYS A 164      12.978  -5.446 -14.639  1.00  0.00           O  
ATOM   2546  CG  LYS A 164      14.976  -9.135 -13.108  1.00  0.00           C  
ATOM   2547  HG2 LYS A 164      15.840  -8.721 -13.628  1.00  0.00           H  
ATOM   2548  HG3 LYS A 164      15.202  -9.196 -12.043  1.00  0.00           H  
ATOM   2549  CD  LYS A 164      14.695 -10.542 -13.650  1.00  0.00           C  
ATOM   2550  HD2 LYS A 164      14.467 -10.474 -14.713  1.00  0.00           H  
ATOM   2551  HD3 LYS A 164      13.849 -10.979 -13.119  1.00  0.00           H  
ATOM   2552  CE  LYS A 164      15.947 -11.401 -13.447  1.00  0.00           C  
ATOM   2553  HE2 LYS A 164      16.793 -10.877 -13.892  1.00  0.00           H  
ATOM   2554  HE3 LYS A 164      16.148 -11.484 -12.379  1.00  0.00           H  
ATOM   2555  NZ  LYS A 164      15.813 -12.745 -14.059  1.00  0.00           N  
ATOM   2556  HZ1 LYS A 164      15.682 -12.655 -15.056  1.00  0.00           H  
ATOM   2557  HZ2 LYS A 164      15.043 -13.256 -13.652  1.00  0.00           H  
ATOM   2558  HZ3 LYS A 164      16.667 -13.265 -13.913  1.00  0.00           H  
ATOM   2559  N   ARG A 165      11.949  -5.585 -12.652  1.00  0.00           N  
ATOM   2560  H   ARG A 165      12.038  -5.906 -11.698  1.00  0.00           H  
ATOM   2561  CA  ARG A 165      10.800  -4.731 -12.977  1.00  0.00           C  
ATOM   2562  HA  ARG A 165      11.109  -3.982 -13.707  1.00  0.00           H  
ATOM   2563  C   ARG A 165      10.335  -3.999 -11.727  1.00  0.00           C  
ATOM   2564  CB  ARG A 165       9.638  -5.559 -13.558  1.00  0.00           C  
ATOM   2565  HB2 ARG A 165       9.372  -6.352 -12.859  1.00  0.00           H  
ATOM   2566  HB3 ARG A 165       8.775  -4.903 -13.673  1.00  0.00           H  
ATOM   2567  O   ARG A 165      10.087  -4.640 -10.709  1.00  0.00           O  
ATOM   2568  CG  ARG A 165       9.970  -6.173 -14.926  1.00  0.00           C  
ATOM   2569  HG2 ARG A 165      10.771  -6.903 -14.813  1.00  0.00           H  
ATOM   2570  HG3 ARG A 165      10.298  -5.384 -15.603  1.00  0.00           H  
ATOM   2571  CD  ARG A 165       8.757  -6.883 -15.528  1.00  0.00           C  
ATOM   2572  HD2 ARG A 165       7.948  -6.162 -15.645  1.00  0.00           H  
ATOM   2573  HD3 ARG A 165       8.439  -7.667 -14.841  1.00  0.00           H  
ATOM   2574  NE  ARG A 165       9.094  -7.469 -16.839  1.00  0.00           N  
ATOM   2575  HE  ARG A 165       9.991  -7.211 -17.225  1.00  0.00           H  
ATOM   2576  NH1 ARG A 165       7.162  -8.669 -17.154  1.00  0.00           N  
ATOM   2577 HH11 ARG A 165       6.831  -8.353 -16.254  1.00  0.00           H  
ATOM   2578 HH12 ARG A 165       6.613  -9.310 -17.710  1.00  0.00           H  
ATOM   2579  NH2 ARG A 165       8.770  -8.731 -18.705  1.00  0.00           N  
ATOM   2580 HH21 ARG A 165       8.203  -9.351 -19.265  1.00  0.00           H  
ATOM   2581 HH22 ARG A 165       9.666  -8.432 -19.061  1.00  0.00           H  
ATOM   2582  CZ  ARG A 165       8.343  -8.285 -17.557  1.00  0.00           C  
ATOM   2583  N   PHE A 166      10.172  -2.687 -11.835  1.00  0.00           N  
ATOM   2584  H   PHE A 166      10.428  -2.222 -12.694  1.00  0.00           H  
ATOM   2585  CA  PHE A 166       9.536  -1.879 -10.801  1.00  0.00           C  
ATOM   2586  HA  PHE A 166       9.814  -2.273  -9.824  1.00  0.00           H  
ATOM   2587  C   PHE A 166       8.008  -1.943 -10.908  1.00  0.00           C  
ATOM   2588  CB  PHE A 166      10.051  -0.441 -10.879  1.00  0.00           C  
ATOM   2589  HB2 PHE A 166       9.831  -0.026 -11.862  1.00  0.00           H  
ATOM   2590  HB3 PHE A 166       9.505   0.153 -10.146  1.00  0.00           H  
ATOM   2591  O   PHE A 166       7.446  -2.245 -11.968  1.00  0.00           O  
ATOM   2592  CG  PHE A 166      11.532  -0.313 -10.583  1.00  0.00           C  
ATOM   2593  CD1 PHE A 166      11.978  -0.306  -9.249  1.00  0.00           C  
ATOM   2594  HD1 PHE A 166      11.271  -0.373  -8.435  1.00  0.00           H  
ATOM   2595  CD2 PHE A 166      12.466  -0.207 -11.632  1.00  0.00           C  
ATOM   2596  HD2 PHE A 166      12.130  -0.189 -12.658  1.00  0.00           H  
ATOM   2597  CE1 PHE A 166      13.349  -0.199  -8.965  1.00  0.00           C  
ATOM   2598  HE1 PHE A 166      13.686  -0.186  -7.939  1.00  0.00           H  
ATOM   2599  CE2 PHE A 166      13.839  -0.112 -11.347  1.00  0.00           C  
ATOM   2600  HE2 PHE A 166      14.555  -0.018 -12.150  1.00  0.00           H  
ATOM   2601  CZ  PHE A 166      14.280  -0.124 -10.014  1.00  0.00           C  
ATOM   2602  HZ  PHE A 166      15.336  -0.079  -9.791  1.00  0.00           H  
ATOM   2603  N   SER A 167       7.329  -1.656  -9.796  1.00  0.00           N  
ATOM   2604  H   SER A 167       7.844  -1.367  -8.977  1.00  0.00           H  
ATOM   2605  CA  SER A 167       5.872  -1.537  -9.783  1.00  0.00           C  
ATOM   2606  HA  SER A 167       5.447  -2.432 -10.239  1.00  0.00           H  
ATOM   2607  C   SER A 167       5.434  -0.312 -10.586  1.00  0.00           C  
ATOM   2608  CB  SER A 167       5.349  -1.450  -8.350  1.00  0.00           C  
ATOM   2609  HB2 SER A 167       5.689  -2.317  -7.786  1.00  0.00           H  
ATOM   2610  HB3 SER A 167       5.724  -0.544  -7.874  1.00  0.00           H  
ATOM   2611  O   SER A 167       5.897   0.797 -10.341  1.00  0.00           O  
ATOM   2612  OG  SER A 167       3.934  -1.432  -8.378  1.00  0.00           O  
ATOM   2613  HG  SER A 167       3.627  -1.448  -7.469  1.00  0.00           H  
ATOM   2614  N   LYS A 168       4.504  -0.508 -11.527  1.00  0.00           N  
ATOM   2615  H   LYS A 168       4.177  -1.454 -11.660  1.00  0.00           H  
ATOM   2616  CA  LYS A 168       3.917   0.569 -12.350  1.00  0.00           C  
ATOM   2617  HA  LYS A 168       4.656   1.362 -12.461  1.00  0.00           H  
ATOM   2618  C   LYS A 168       2.707   1.242 -11.696  1.00  0.00           C  
ATOM   2619  CB  LYS A 168       3.561   0.041 -13.748  1.00  0.00           C  
ATOM   2620  HB2 LYS A 168       3.090   0.843 -14.316  1.00  0.00           H  
ATOM   2621  HB3 LYS A 168       2.848  -0.779 -13.657  1.00  0.00           H  
ATOM   2622  O   LYS A 168       2.008   2.011 -12.349  1.00  0.00           O  
ATOM   2623  CG  LYS A 168       4.796  -0.428 -14.524  1.00  0.00           C  
ATOM   2624  HG2 LYS A 168       5.237  -1.295 -14.033  1.00  0.00           H  
ATOM   2625  HG3 LYS A 168       5.530   0.377 -14.548  1.00  0.00           H  
ATOM   2626  CD  LYS A 168       4.404  -0.798 -15.958  1.00  0.00           C  
ATOM   2627  HD2 LYS A 168       3.950   0.070 -16.436  1.00  0.00           H  
ATOM   2628  HD3 LYS A 168       3.686  -1.618 -15.939  1.00  0.00           H  
ATOM   2629  CE  LYS A 168       5.659  -1.214 -16.728  1.00  0.00           C  
ATOM   2630  HE2 LYS A 168       6.082  -2.102 -16.259  1.00  0.00           H  
ATOM   2631  HE3 LYS A 168       6.395  -0.415 -16.633  1.00  0.00           H  
ATOM   2632  NZ  LYS A 168       5.367  -1.462 -18.161  1.00  0.00           N  
ATOM   2633  HZ1 LYS A 168       6.217  -1.704 -18.651  1.00  0.00           H  
ATOM   2634  HZ2 LYS A 168       5.004  -0.621 -18.586  1.00  0.00           H  
ATOM   2635  HZ3 LYS A 168       4.692  -2.205 -18.273  1.00  0.00           H  
ATOM   2636  N   VAL A 169       2.415   0.895 -10.446  1.00  0.00           N  
ATOM   2637  H   VAL A 169       3.073   0.311  -9.951  1.00  0.00           H  
ATOM   2638  CA  VAL A 169       1.293   1.459  -9.696  1.00  0.00           C  
ATOM   2639  HA  VAL A 169       0.384   1.307 -10.279  1.00  0.00           H  
ATOM   2640  C   VAL A 169       1.518   2.964  -9.486  1.00  0.00           C  
ATOM   2641  CB  VAL A 169       1.143   0.714  -8.363  1.00  0.00           C  
ATOM   2642  HB  VAL A 169       2.116   0.662  -7.874  1.00  0.00           H  
ATOM   2643  O   VAL A 169       2.622   3.352  -9.094  1.00  0.00           O  
ATOM   2644  CG1 VAL A 169       0.176   1.390  -7.398  1.00  0.00           C  
ATOM   2645 HG11 VAL A 169       0.152   0.798  -6.483  1.00  0.00           H  
ATOM   2646 HG12 VAL A 169       0.529   2.386  -7.130  1.00  0.00           H  
ATOM   2647 HG13 VAL A 169      -0.821   1.465  -7.831  1.00  0.00           H  
ATOM   2648  CG2 VAL A 169       0.641  -0.719  -8.604  1.00  0.00           C  
ATOM   2649 HG21 VAL A 169      -0.348  -0.695  -9.061  1.00  0.00           H  
ATOM   2650 HG22 VAL A 169       0.578  -1.253  -7.655  1.00  0.00           H  
ATOM   2651 HG23 VAL A 169       1.327  -1.257  -9.258  1.00  0.00           H  
ATOM   2652  N   PRO A 170       0.505   3.815  -9.731  1.00  0.00           N  
ATOM   2653  CA  PRO A 170       0.623   5.252  -9.521  1.00  0.00           C  
ATOM   2654  HA  PRO A 170       1.489   5.629 -10.066  1.00  0.00           H  
ATOM   2655  C   PRO A 170       0.788   5.580  -8.032  1.00  0.00           C  
ATOM   2656  CB  PRO A 170      -0.645   5.864 -10.125  1.00  0.00           C  
ATOM   2657  HB2 PRO A 170      -0.474   6.090 -11.177  1.00  0.00           H  
ATOM   2658  HB3 PRO A 170      -0.971   6.759  -9.595  1.00  0.00           H  
ATOM   2659  O   PRO A 170       0.047   5.096  -7.174  1.00  0.00           O  
ATOM   2660  CG  PRO A 170      -1.672   4.739 -10.013  1.00  0.00           C  
ATOM   2661  HG2 PRO A 170      -2.095   4.720  -9.009  1.00  0.00           H  
ATOM   2662  HG3 PRO A 170      -2.462   4.828 -10.759  1.00  0.00           H  
ATOM   2663  CD  PRO A 170      -0.829   3.486 -10.223  1.00  0.00           C  
ATOM   2664  HD2 PRO A 170      -1.277   2.653  -9.681  1.00  0.00           H  
ATOM   2665  HD3 PRO A 170      -0.777   3.256 -11.287  1.00  0.00           H  
ATOM   2666  N   VAL A 171       1.774   6.423  -7.726  1.00  0.00           N  
ATOM   2667  H   VAL A 171       2.322   6.821  -8.476  1.00  0.00           H  
ATOM   2668  CA  VAL A 171       2.116   6.823  -6.358  1.00  0.00           C  
ATOM   2669  HA  VAL A 171       1.240   6.675  -5.728  1.00  0.00           H  
ATOM   2670  C   VAL A 171       2.469   8.302  -6.279  1.00  0.00           C  
ATOM   2671  CB  VAL A 171       3.262   5.977  -5.772  1.00  0.00           C  
ATOM   2672  HB  VAL A 171       3.471   6.375  -4.779  1.00  0.00           H  
ATOM   2673  O   VAL A 171       3.030   8.865  -7.220  1.00  0.00           O  
ATOM   2674  CG1 VAL A 171       2.856   4.521  -5.562  1.00  0.00           C  
ATOM   2675 HG11 VAL A 171       1.894   4.478  -5.050  1.00  0.00           H  
ATOM   2676 HG12 VAL A 171       3.603   4.030  -4.939  1.00  0.00           H  
ATOM   2677 HG13 VAL A 171       2.778   4.003  -6.519  1.00  0.00           H  
ATOM   2678  CG2 VAL A 171       4.567   6.031  -6.580  1.00  0.00           C  
ATOM   2679 HG21 VAL A 171       4.399   5.632  -7.580  1.00  0.00           H  
ATOM   2680 HG22 VAL A 171       4.926   7.058  -6.648  1.00  0.00           H  
ATOM   2681 HG23 VAL A 171       5.326   5.422  -6.090  1.00  0.00           H  
ATOM   2682  N   ILE A 172       2.177   8.915  -5.133  1.00  0.00           N  
ATOM   2683  H   ILE A 172       1.749   8.364  -4.402  1.00  0.00           H  
ATOM   2684  CA  ILE A 172       2.440  10.333  -4.853  1.00  0.00           C  
ATOM   2685  HA  ILE A 172       3.080  10.716  -5.648  1.00  0.00           H  
ATOM   2686  C   ILE A 172       3.213  10.513  -3.542  1.00  0.00           C  
ATOM   2687  CB  ILE A 172       1.141  11.169  -4.866  1.00  0.00           C  
ATOM   2688  HB  ILE A 172       1.390  12.184  -4.556  1.00  0.00           H  
ATOM   2689  O   ILE A 172       3.090   9.681  -2.635  1.00  0.00           O  
ATOM   2690  CG1 ILE A 172       0.081  10.646  -3.873  1.00  0.00           C  
ATOM   2691 HG12 ILE A 172       0.538  10.521  -2.891  1.00  0.00           H  
ATOM   2692 HG13 ILE A 172      -0.294   9.677  -4.201  1.00  0.00           H  
ATOM   2693  CG2 ILE A 172       0.624  11.261  -6.312  1.00  0.00           C  
ATOM   2694 HG21 ILE A 172      -0.208  11.961  -6.389  1.00  0.00           H  
ATOM   2695 HG22 ILE A 172       0.294  10.285  -6.669  1.00  0.00           H  
ATOM   2696 HG23 ILE A 172       1.417  11.616  -6.971  1.00  0.00           H  
ATOM   2697  CD1 ILE A 172      -1.102  11.609  -3.715  1.00  0.00           C  
ATOM   2698 HD11 ILE A 172      -1.553  11.836  -4.681  1.00  0.00           H  
ATOM   2699 HD12 ILE A 172      -1.882  11.145  -3.111  1.00  0.00           H  
ATOM   2700 HD13 ILE A 172      -0.771  12.534  -3.242  1.00  0.00           H  
ATOM   2701  N   PRO A 173       4.018  11.582  -3.414  1.00  0.00           N  
ATOM   2702  CA  PRO A 173       4.815  11.813  -2.217  1.00  0.00           C  
ATOM   2703  HA  PRO A 173       5.391  10.918  -1.983  1.00  0.00           H  
ATOM   2704  C   PRO A 173       3.959  12.176  -0.997  1.00  0.00           C  
ATOM   2705  CB  PRO A 173       5.784  12.928  -2.595  1.00  0.00           C  
ATOM   2706  HB2 PRO A 173       6.676  12.480  -3.034  1.00  0.00           H  
ATOM   2707  HB3 PRO A 173       6.040  13.551  -1.739  1.00  0.00           H  
ATOM   2708  O   PRO A 173       2.946  12.868  -1.099  1.00  0.00           O  
ATOM   2709  CG  PRO A 173       5.043  13.720  -3.668  1.00  0.00           C  
ATOM   2710  HG2 PRO A 173       4.351  14.419  -3.198  1.00  0.00           H  
ATOM   2711  HG3 PRO A 173       5.731  14.242  -4.333  1.00  0.00           H  
ATOM   2712  CD  PRO A 173       4.260  12.634  -4.400  1.00  0.00           C  
ATOM   2713  HD2 PRO A 173       3.335  13.055  -4.794  1.00  0.00           H  
ATOM   2714  HD3 PRO A 173       4.864  12.237  -5.216  1.00  0.00           H  
ATOM   2715  N   ILE A 174       4.396  11.730   0.184  1.00  0.00           N  
ATOM   2716  H   ILE A 174       5.224  11.151   0.187  1.00  0.00           H  
ATOM   2717  CA  ILE A 174       3.774  12.047   1.474  1.00  0.00           C  
ATOM   2718  HA  ILE A 174       2.773  12.441   1.293  1.00  0.00           H  
ATOM   2719  C   ILE A 174       4.596  13.119   2.193  1.00  0.00           C  
ATOM   2720  CB  ILE A 174       3.624  10.799   2.373  1.00  0.00           C  
ATOM   2721  HB  ILE A 174       4.621  10.467   2.662  1.00  0.00           H  
ATOM   2722  O   ILE A 174       5.725  12.873   2.623  1.00  0.00           O  
ATOM   2723  CG1 ILE A 174       2.926   9.622   1.663  1.00  0.00           C  
ATOM   2724 HG12 ILE A 174       1.908   9.901   1.393  1.00  0.00           H  
ATOM   2725 HG13 ILE A 174       3.472   9.384   0.750  1.00  0.00           H  
ATOM   2726  CG2 ILE A 174       2.846  11.186   3.647  1.00  0.00           C  
ATOM   2727 HG21 ILE A 174       2.787  10.342   4.333  1.00  0.00           H  
ATOM   2728 HG22 ILE A 174       1.837  11.507   3.387  1.00  0.00           H  
ATOM   2729 HG23 ILE A 174       3.353  11.991   4.179  1.00  0.00           H  
ATOM   2730  CD1 ILE A 174       2.901   8.352   2.527  1.00  0.00           C  
ATOM   2731 HD11 ILE A 174       2.678   7.483   1.909  1.00  0.00           H  
ATOM   2732 HD12 ILE A 174       3.876   8.194   2.988  1.00  0.00           H  
ATOM   2733 HD13 ILE A 174       2.139   8.432   3.302  1.00  0.00           H  
ATOM   2734  N   THR A 175       3.993  14.287   2.403  1.00  0.00           N  
ATOM   2735  H   THR A 175       3.098  14.457   1.967  1.00  0.00           H  
ATOM   2736  CA  THR A 175       4.620  15.413   3.111  1.00  0.00           C  
ATOM   2737  HA  THR A 175       5.697  15.388   2.941  1.00  0.00           H  
ATOM   2738  C   THR A 175       4.411  15.350   4.628  1.00  0.00           C  
ATOM   2739  CB  THR A 175       4.098  16.741   2.548  1.00  0.00           C  
ATOM   2740  HB  THR A 175       4.480  17.567   3.147  1.00  0.00           H  
ATOM   2741  O   THR A 175       5.365  15.523   5.385  1.00  0.00           O  
ATOM   2742  CG2 THR A 175       4.518  16.946   1.091  1.00  0.00           C  
ATOM   2743 HG21 THR A 175       5.604  16.897   1.011  1.00  0.00           H  
ATOM   2744 HG22 THR A 175       4.190  17.927   0.748  1.00  0.00           H  
ATOM   2745 HG23 THR A 175       4.081  16.180   0.450  1.00  0.00           H  
ATOM   2746  OG1 THR A 175       2.686  16.740   2.583  1.00  0.00           O  
ATOM   2747  HG1 THR A 175       2.389  17.511   2.094  1.00  0.00           H  
ATOM   2748  N   LYS A 176       3.188  15.052   5.094  1.00  0.00           N  
ATOM   2749  H   LYS A 176       2.452  14.962   4.409  1.00  0.00           H  
ATOM   2750  CA  LYS A 176       2.834  15.002   6.528  1.00  0.00           C  
ATOM   2751  HA  LYS A 176       3.327  15.841   7.020  1.00  0.00           H  
ATOM   2752  C   LYS A 176       3.364  13.723   7.204  1.00  0.00           C  
ATOM   2753  CB  LYS A 176       1.308  15.182   6.726  1.00  0.00           C  
ATOM   2754  HB2 LYS A 176       1.081  15.035   7.783  1.00  0.00           H  
ATOM   2755  HB3 LYS A 176       0.779  14.413   6.163  1.00  0.00           H  
ATOM   2756  O   LYS A 176       3.173  12.622   6.688  1.00  0.00           O  
ATOM   2757  CG  LYS A 176       0.766  16.574   6.311  1.00  0.00           C  
ATOM   2758  HG2 LYS A 176       0.915  16.710   5.240  1.00  0.00           H  
ATOM   2759  HG3 LYS A 176       1.341  17.339   6.834  1.00  0.00           H  
ATOM   2760  CD  LYS A 176      -0.738  16.786   6.635  1.00  0.00           C  
ATOM   2761  HD2 LYS A 176      -0.892  16.623   7.702  1.00  0.00           H  
ATOM   2762  HD3 LYS A 176      -1.326  16.047   6.090  1.00  0.00           H  
ATOM   2763  CE  LYS A 176      -1.245  18.209   6.270  1.00  0.00           C  
ATOM   2764  HE2 LYS A 176      -1.108  18.368   5.201  1.00  0.00           H  
ATOM   2765  HE3 LYS A 176      -0.621  18.936   6.790  1.00  0.00           H  
ATOM   2766  NZ  LYS A 176      -2.681  18.478   6.623  1.00  0.00           N  
ATOM   2767  HZ1 LYS A 176      -3.331  17.922   6.085  1.00  0.00           H  
ATOM   2768  HZ2 LYS A 176      -2.965  19.435   6.471  1.00  0.00           H  
ATOM   2769  HZ3 LYS A 176      -2.880  18.329   7.602  1.00  0.00           H  
ATOM   2770  N   LEU A 177       3.998  13.856   8.375  1.00  0.00           N  
ATOM   2771  H   LEU A 177       4.098  14.785   8.759  1.00  0.00           H  
ATOM   2772  CA  LEU A 177       4.628  12.738   9.098  1.00  0.00           C  
ATOM   2773  HA  LEU A 177       5.306  12.240   8.405  1.00  0.00           H  
ATOM   2774  C   LEU A 177       3.611  11.683   9.568  1.00  0.00           C  
ATOM   2775  CB  LEU A 177       5.452  13.296  10.277  1.00  0.00           C  
ATOM   2776  HB2 LEU A 177       6.107  14.086   9.912  1.00  0.00           H  
ATOM   2777  HB3 LEU A 177       4.763  13.741  10.996  1.00  0.00           H  
ATOM   2778  O   LEU A 177       3.843  10.492   9.365  1.00  0.00           O  
ATOM   2779  CG  LEU A 177       6.312  12.246  11.015  1.00  0.00           C  
ATOM   2780  HG  LEU A 177       5.684  11.420  11.346  1.00  0.00           H  
ATOM   2781  CD1 LEU A 177       7.430  11.695  10.124  1.00  0.00           C  
ATOM   2782 HD11 LEU A 177       8.019  12.514   9.712  1.00  0.00           H  
ATOM   2783 HD12 LEU A 177       6.989  11.096   9.327  1.00  0.00           H  
ATOM   2784 HD13 LEU A 177       8.078  11.048  10.716  1.00  0.00           H  
ATOM   2785  CD2 LEU A 177       6.958  12.874  12.247  1.00  0.00           C  
ATOM   2786 HD21 LEU A 177       7.604  13.704  11.960  1.00  0.00           H  
ATOM   2787 HD22 LEU A 177       7.543  12.128  12.784  1.00  0.00           H  
ATOM   2788 HD23 LEU A 177       6.181  13.244  12.916  1.00  0.00           H  
ATOM   2789  N   ASP A 178       2.467  12.102  10.113  1.00  0.00           N  
ATOM   2790  H   ASP A 178       2.367  13.078  10.353  1.00  0.00           H  
ATOM   2791  CA  ASP A 178       1.423  11.188  10.616  1.00  0.00           C  
ATOM   2792  HA  ASP A 178       1.859  10.532  11.370  1.00  0.00           H  
ATOM   2793  C   ASP A 178       0.837  10.299   9.510  1.00  0.00           C  
ATOM   2794  CB  ASP A 178       0.310  12.010  11.280  1.00  0.00           C  
ATOM   2795  HB2 ASP A 178      -0.476  11.335  11.619  1.00  0.00           H  
ATOM   2796  HB3 ASP A 178      -0.116  12.696  10.548  1.00  0.00           H  
ATOM   2797  O   ASP A 178       0.552   9.110   9.708  1.00  0.00           O  
ATOM   2798  CG  ASP A 178       0.838  12.789  12.485  1.00  0.00           C  
ATOM   2799  OD1 ASP A 178       1.634  12.190  13.241  1.00  0.00           O  
ATOM   2800  OD2 ASP A 178       0.514  13.989  12.573  1.00  0.00           O  
ATOM   2801  N   ASN A 179       0.764  10.849   8.297  1.00  0.00           N  
ATOM   2802  H   ASN A 179       0.991  11.830   8.219  1.00  0.00           H  
ATOM   2803  CA  ASN A 179       0.321  10.135   7.107  1.00  0.00           C  
ATOM   2804  HA  ASN A 179      -0.598   9.603   7.353  1.00  0.00           H  
ATOM   2805  C   ASN A 179       1.338   9.075   6.666  1.00  0.00           C  
ATOM   2806  CB  ASN A 179       0.008  11.156   5.993  1.00  0.00           C  
ATOM   2807  HB2 ASN A 179      -0.132  10.630   5.049  1.00  0.00           H  
ATOM   2808  HB3 ASN A 179       0.842  11.848   5.874  1.00  0.00           H  
ATOM   2809  O   ASN A 179       0.943   8.060   6.093  1.00  0.00           O  
ATOM   2810  CG  ASN A 179      -1.260  11.952   6.267  1.00  0.00           C  
ATOM   2811  ND2 ASN A 179      -1.617  12.882   5.413  1.00  0.00           N  
ATOM   2812 HD21 ASN A 179      -1.114  13.043   4.552  1.00  0.00           H  
ATOM   2813 HD22 ASN A 179      -2.522  13.296   5.586  1.00  0.00           H  
ATOM   2814  OD1 ASN A 179      -1.949  11.743   7.243  1.00  0.00           O  
ATOM   2815  N   LYS A 180       2.637   9.233   6.967  1.00  0.00           N  
ATOM   2816  H   LYS A 180       2.914  10.049   7.493  1.00  0.00           H  
ATOM   2817  CA  LYS A 180       3.647   8.224   6.604  1.00  0.00           C  
ATOM   2818  HA  LYS A 180       3.557   8.016   5.537  1.00  0.00           H  
ATOM   2819  C   LYS A 180       3.383   6.899   7.312  1.00  0.00           C  
ATOM   2820  CB  LYS A 180       5.082   8.708   6.876  1.00  0.00           C  
ATOM   2821  HB2 LYS A 180       5.763   7.891   6.640  1.00  0.00           H  
ATOM   2822  HB3 LYS A 180       5.207   8.950   7.931  1.00  0.00           H  
ATOM   2823  O   LYS A 180       3.439   5.850   6.674  1.00  0.00           O  
ATOM   2824  CG  LYS A 180       5.466   9.916   6.012  1.00  0.00           C  
ATOM   2825  HG2 LYS A 180       5.259   9.689   4.967  1.00  0.00           H  
ATOM   2826  HG3 LYS A 180       4.871  10.778   6.313  1.00  0.00           H  
ATOM   2827  CD  LYS A 180       6.953  10.258   6.157  1.00  0.00           C  
ATOM   2828  HD2 LYS A 180       7.548   9.416   5.802  1.00  0.00           H  
ATOM   2829  HD3 LYS A 180       7.186  10.442   7.206  1.00  0.00           H  
ATOM   2830  CE  LYS A 180       7.283  11.504   5.326  1.00  0.00           C  
ATOM   2831  HE2 LYS A 180       6.692  12.343   5.694  1.00  0.00           H  
ATOM   2832  HE3 LYS A 180       6.981  11.330   4.294  1.00  0.00           H  
ATOM   2833  NZ  LYS A 180       8.729  11.832   5.380  1.00  0.00           N  
ATOM   2834  HZ1 LYS A 180       8.911  12.649   4.815  1.00  0.00           H  
ATOM   2835  HZ2 LYS A 180       9.024  12.023   6.326  1.00  0.00           H  
ATOM   2836  HZ3 LYS A 180       9.273  11.066   5.008  1.00  0.00           H  
ATOM   2837  N   ARG A 181       3.019   6.915   8.598  1.00  0.00           N  
ATOM   2838  H   ARG A 181       2.945   7.812   9.058  1.00  0.00           H  
ATOM   2839  CA  ARG A 181       2.748   5.676   9.348  1.00  0.00           C  
ATOM   2840  HA  ARG A 181       3.620   5.027   9.260  1.00  0.00           H  
ATOM   2841  C   ARG A 181       1.568   4.896   8.757  1.00  0.00           C  
ATOM   2842  CB  ARG A 181       2.535   6.018  10.830  1.00  0.00           C  
ATOM   2843  HB2 ARG A 181       1.609   6.580  10.951  1.00  0.00           H  
ATOM   2844  HB3 ARG A 181       3.364   6.637  11.174  1.00  0.00           H  
ATOM   2845  O   ARG A 181       1.633   3.671   8.631  1.00  0.00           O  
ATOM   2846  CG  ARG A 181       2.485   4.745  11.682  1.00  0.00           C  
ATOM   2847  HG2 ARG A 181       1.626   4.143  11.385  1.00  0.00           H  
ATOM   2848  HG3 ARG A 181       3.399   4.172  11.527  1.00  0.00           H  
ATOM   2849  CD  ARG A 181       2.356   5.076  13.167  1.00  0.00           C  
ATOM   2850  HD2 ARG A 181       3.219   5.666  13.475  1.00  0.00           H  
ATOM   2851  HD3 ARG A 181       1.453   5.668  13.315  1.00  0.00           H  
ATOM   2852  NE  ARG A 181       2.280   3.846  13.975  1.00  0.00           N  
ATOM   2853  HE  ARG A 181       2.344   2.961  13.492  1.00  0.00           H  
ATOM   2854  NH1 ARG A 181       2.004   4.868  16.015  1.00  0.00           N  
ATOM   2855 HH11 ARG A 181       1.872   4.806  17.015  1.00  0.00           H  
ATOM   2856 HH12 ARG A 181       2.039   5.772  15.566  1.00  0.00           H  
ATOM   2857  NH2 ARG A 181       2.052   2.634  15.876  1.00  0.00           N  
ATOM   2858 HH21 ARG A 181       1.927   2.574  16.877  1.00  0.00           H  
ATOM   2859 HH22 ARG A 181       2.120   1.789  15.327  1.00  0.00           H  
ATOM   2860  CZ  ARG A 181       2.114   3.792  15.284  1.00  0.00           C  
ATOM   2861  N   HIS A 182       0.519   5.608   8.358  1.00  0.00           N  
ATOM   2862  H   HIS A 182       0.542   6.608   8.497  1.00  0.00           H  
ATOM   2863  CA  HIS A 182      -0.729   5.013   7.886  1.00  0.00           C  
ATOM   2864  HA  HIS A 182      -0.909   4.087   8.432  1.00  0.00           H  
ATOM   2865  C   HIS A 182      -0.689   4.642   6.403  1.00  0.00           C  
ATOM   2866  CB  HIS A 182      -1.882   5.964   8.221  1.00  0.00           C  
ATOM   2867  HB2 HIS A 182      -1.697   6.944   7.781  1.00  0.00           H  
ATOM   2868  HB3 HIS A 182      -2.807   5.574   7.798  1.00  0.00           H  
ATOM   2869  O   HIS A 182      -1.071   3.529   6.056  1.00  0.00           O  
ATOM   2870  CG  HIS A 182      -2.052   6.106   9.711  1.00  0.00           C  
ATOM   2871  CD2 HIS A 182      -2.768   5.269  10.523  1.00  0.00           C  
ATOM   2872  HD2 HIS A 182      -3.349   4.417  10.201  1.00  0.00           H  
ATOM   2873  ND1 HIS A 182      -1.454   7.049  10.520  1.00  0.00           N  
ATOM   2874  HD1 HIS A 182      -0.946   7.869  10.220  1.00  0.00           H  
ATOM   2875  CE1 HIS A 182      -1.821   6.791  11.786  1.00  0.00           C  
ATOM   2876  HE1 HIS A 182      -1.562   7.401  12.638  1.00  0.00           H  
ATOM   2877  NE2 HIS A 182      -2.587   5.689  11.843  1.00  0.00           N  
ATOM   2878  N   PHE A 183      -0.133   5.499   5.546  1.00  0.00           N  
ATOM   2879  H   PHE A 183       0.160   6.398   5.900  1.00  0.00           H  
ATOM   2880  CA  PHE A 183      -0.283   5.395   4.090  1.00  0.00           C  
ATOM   2881  HA  PHE A 183      -0.983   4.593   3.856  1.00  0.00           H  
ATOM   2882  C   PHE A 183       1.005   5.069   3.330  1.00  0.00           C  
ATOM   2883  CB  PHE A 183      -0.908   6.692   3.565  1.00  0.00           C  
ATOM   2884  HB2 PHE A 183      -1.105   6.579   2.498  1.00  0.00           H  
ATOM   2885  HB3 PHE A 183      -0.197   7.509   3.682  1.00  0.00           H  
ATOM   2886  O   PHE A 183       0.935   4.819   2.131  1.00  0.00           O  
ATOM   2887  CG  PHE A 183      -2.212   7.053   4.241  1.00  0.00           C  
ATOM   2888  CD1 PHE A 183      -3.365   6.295   3.982  1.00  0.00           C  
ATOM   2889  HD1 PHE A 183      -3.336   5.477   3.277  1.00  0.00           H  
ATOM   2890  CD2 PHE A 183      -2.280   8.143   5.128  1.00  0.00           C  
ATOM   2891  HD2 PHE A 183      -1.400   8.740   5.319  1.00  0.00           H  
ATOM   2892  CE1 PHE A 183      -4.573   6.638   4.607  1.00  0.00           C  
ATOM   2893  HE1 PHE A 183      -5.479   6.098   4.373  1.00  0.00           H  
ATOM   2894  CE2 PHE A 183      -3.491   8.479   5.757  1.00  0.00           C  
ATOM   2895  HE2 PHE A 183      -3.551   9.329   6.420  1.00  0.00           H  
ATOM   2896  CZ  PHE A 183      -4.643   7.723   5.493  1.00  0.00           C  
ATOM   2897  HZ  PHE A 183      -5.588   7.995   5.939  1.00  0.00           H  
ATOM   2898  N   SER A 184       2.172   5.046   3.990  1.00  0.00           N  
ATOM   2899  H   SER A 184       2.205   5.340   4.956  1.00  0.00           H  
ATOM   2900  CA  SER A 184       3.428   4.699   3.309  1.00  0.00           C  
ATOM   2901  HA  SER A 184       3.591   5.414   2.503  1.00  0.00           H  
ATOM   2902  C   SER A 184       3.365   3.298   2.705  1.00  0.00           C  
ATOM   2903  CB  SER A 184       4.635   4.779   4.244  1.00  0.00           C  
ATOM   2904  HB2 SER A 184       4.482   4.117   5.096  1.00  0.00           H  
ATOM   2905  HB3 SER A 184       4.763   5.806   4.587  1.00  0.00           H  
ATOM   2906  O   SER A 184       3.077   2.329   3.416  1.00  0.00           O  
ATOM   2907  OG  SER A 184       5.796   4.378   3.549  1.00  0.00           O  
ATOM   2908  HG  SER A 184       6.498   4.175   4.172  1.00  0.00           H  
ATOM   2909  N   VAL A 185       3.669   3.211   1.412  1.00  0.00           N  
ATOM   2910  H   VAL A 185       3.810   4.076   0.911  1.00  0.00           H  
ATOM   2911  CA  VAL A 185       3.821   1.956   0.660  1.00  0.00           C  
ATOM   2912  HA  VAL A 185       3.677   1.118   1.343  1.00  0.00           H  
ATOM   2913  C   VAL A 185       5.233   1.770   0.102  1.00  0.00           C  
ATOM   2914  CB  VAL A 185       2.757   1.825  -0.443  1.00  0.00           C  
ATOM   2915  HB  VAL A 185       2.916   0.877  -0.957  1.00  0.00           H  
ATOM   2916  O   VAL A 185       5.484   0.815  -0.625  1.00  0.00           O  
ATOM   2917  CG1 VAL A 185       1.355   1.773   0.174  1.00  0.00           C  
ATOM   2918 HG11 VAL A 185       1.362   1.131   1.054  1.00  0.00           H  
ATOM   2919 HG12 VAL A 185       0.657   1.349  -0.549  1.00  0.00           H  
ATOM   2920 HG13 VAL A 185       1.024   2.771   0.464  1.00  0.00           H  
ATOM   2921  CG2 VAL A 185       2.833   2.953  -1.481  1.00  0.00           C  
ATOM   2922 HG21 VAL A 185       2.125   2.756  -2.287  1.00  0.00           H  
ATOM   2923 HG22 VAL A 185       3.834   3.008  -1.909  1.00  0.00           H  
ATOM   2924 HG23 VAL A 185       2.588   3.910  -1.021  1.00  0.00           H  
ATOM   2925  N   GLY A 186       6.150   2.679   0.435  1.00  0.00           N  
ATOM   2926  H   GLY A 186       5.871   3.447   1.027  1.00  0.00           H  
ATOM   2927  CA  GLY A 186       7.560   2.604   0.073  1.00  0.00           C  
ATOM   2928  HA2 GLY A 186       8.122   2.271   0.945  1.00  0.00           H  
ATOM   2929  HA3 GLY A 186       7.710   1.896  -0.743  1.00  0.00           H  
ATOM   2930  C   GLY A 186       8.144   3.946  -0.321  1.00  0.00           C  
ATOM   2931  O   GLY A 186       7.688   4.995   0.145  1.00  0.00           O  
ATOM   2932  N   THR A 187       9.170   3.913  -1.166  1.00  0.00           N  
ATOM   2933  H   THR A 187       9.497   3.018  -1.500  1.00  0.00           H  
ATOM   2934  CA  THR A 187       9.922   5.104  -1.570  1.00  0.00           C  
ATOM   2935  HA  THR A 187       9.383   5.988  -1.229  1.00  0.00           H  
ATOM   2936  C   THR A 187      10.042   5.228  -3.085  1.00  0.00           C  
ATOM   2937  CB  THR A 187      11.309   5.143  -0.918  1.00  0.00           C  
ATOM   2938  HB  THR A 187      11.807   6.054  -1.250  1.00  0.00           H  
ATOM   2939  O   THR A 187      10.067   4.227  -3.802  1.00  0.00           O  
ATOM   2940  CG2 THR A 187      11.253   5.170   0.609  1.00  0.00           C  
ATOM   2941 HG21 THR A 187      10.648   6.015   0.938  1.00  0.00           H  
ATOM   2942 HG22 THR A 187      10.827   4.244   0.996  1.00  0.00           H  
ATOM   2943 HG23 THR A 187      12.263   5.283   1.002  1.00  0.00           H  
ATOM   2944  OG1 THR A 187      12.079   4.028  -1.302  1.00  0.00           O  
ATOM   2945  HG1 THR A 187      11.929   3.323  -0.668  1.00  0.00           H  
ATOM   2946  N   LYS A 188      10.105   6.469  -3.575  1.00  0.00           N  
ATOM   2947  H   LYS A 188      10.049   7.239  -2.924  1.00  0.00           H  
ATOM   2948  CA  LYS A 188      10.339   6.805  -4.984  1.00  0.00           C  
ATOM   2949  HA  LYS A 188      10.862   5.977  -5.462  1.00  0.00           H  
ATOM   2950  C   LYS A 188      11.245   8.035  -5.074  1.00  0.00           C  
ATOM   2951  CB  LYS A 188       8.987   7.001  -5.703  1.00  0.00           C  
ATOM   2952  HB2 LYS A 188       8.344   6.146  -5.496  1.00  0.00           H  
ATOM   2953  HB3 LYS A 188       8.502   7.900  -5.321  1.00  0.00           H  
ATOM   2954  O   LYS A 188      11.122   8.953  -4.261  1.00  0.00           O  
ATOM   2955  CG  LYS A 188       9.162   7.135  -7.220  1.00  0.00           C  
ATOM   2956  HG2 LYS A 188       9.740   8.037  -7.425  1.00  0.00           H  
ATOM   2957  HG3 LYS A 188       9.730   6.270  -7.565  1.00  0.00           H  
ATOM   2958  CD  LYS A 188       7.864   7.206  -8.040  1.00  0.00           C  
ATOM   2959  HD2 LYS A 188       7.283   8.082  -7.752  1.00  0.00           H  
ATOM   2960  HD3 LYS A 188       7.281   6.299  -7.884  1.00  0.00           H  
ATOM   2961  CE  LYS A 188       8.305   7.312  -9.511  1.00  0.00           C  
ATOM   2962  HE2 LYS A 188       8.840   8.251  -9.649  1.00  0.00           H  
ATOM   2963  HE3 LYS A 188       9.019   6.514  -9.711  1.00  0.00           H  
ATOM   2964  NZ  LYS A 188       7.217   7.208 -10.510  1.00  0.00           N  
ATOM   2965  HZ1 LYS A 188       7.653   7.206 -11.421  1.00  0.00           H  
ATOM   2966  HZ2 LYS A 188       6.581   7.991 -10.461  1.00  0.00           H  
ATOM   2967  HZ3 LYS A 188       6.730   6.327 -10.426  1.00  0.00           H  
ATOM   2968  N   PHE A 189      12.152   8.057  -6.046  1.00  0.00           N  
ATOM   2969  H   PHE A 189      12.236   7.251  -6.649  1.00  0.00           H  
ATOM   2970  CA  PHE A 189      12.918   9.252  -6.393  1.00  0.00           C  
ATOM   2971  HA  PHE A 189      13.231   9.748  -5.474  1.00  0.00           H  
ATOM   2972  C   PHE A 189      12.048  10.224  -7.192  1.00  0.00           C  
ATOM   2973  CB  PHE A 189      14.182   8.877  -7.175  1.00  0.00           C  
ATOM   2974  HB2 PHE A 189      13.909   8.290  -8.052  1.00  0.00           H  
ATOM   2975  HB3 PHE A 189      14.649   9.793  -7.538  1.00  0.00           H  
ATOM   2976  O   PHE A 189      11.474   9.845  -8.216  1.00  0.00           O  
ATOM   2977  CG  PHE A 189      15.208   8.124  -6.355  1.00  0.00           C  
ATOM   2978  CD1 PHE A 189      15.986   8.812  -5.406  1.00  0.00           C  
ATOM   2979  HD1 PHE A 189      15.845   9.873  -5.258  1.00  0.00           H  
ATOM   2980  CD2 PHE A 189      15.395   6.742  -6.543  1.00  0.00           C  
ATOM   2981  HD2 PHE A 189      14.814   6.208  -7.279  1.00  0.00           H  
ATOM   2982  CE1 PHE A 189      16.954   8.124  -4.654  1.00  0.00           C  
ATOM   2983  HE1 PHE A 189      17.564   8.656  -3.939  1.00  0.00           H  
ATOM   2984  CE2 PHE A 189      16.347   6.051  -5.775  1.00  0.00           C  
ATOM   2985  HE2 PHE A 189      16.485   4.990  -5.923  1.00  0.00           H  
ATOM   2986  CZ  PHE A 189      17.124   6.741  -4.828  1.00  0.00           C  
ATOM   2987  HZ  PHE A 189      17.852   6.208  -4.234  1.00  0.00           H  
ATOM   2988  N   PHE A 190      11.985  11.473  -6.735  1.00  0.00           N  
ATOM   2989  H   PHE A 190      12.505  11.701  -5.901  1.00  0.00           H  
ATOM   2990  CA  PHE A 190      11.316  12.582  -7.412  1.00  0.00           C  
ATOM   2991  HA  PHE A 190      10.857  12.224  -8.334  1.00  0.00           H  
ATOM   2992  C   PHE A 190      12.325  13.661  -7.785  1.00  0.00           C  
ATOM   2993  CB  PHE A 190      10.213  13.175  -6.529  1.00  0.00           C  
ATOM   2994  HB2 PHE A 190       9.839  14.087  -6.994  1.00  0.00           H  
ATOM   2995  HB3 PHE A 190      10.639  13.456  -5.565  1.00  0.00           H  
ATOM   2996  O   PHE A 190      13.317  13.866  -7.082  1.00  0.00           O  
ATOM   2997  CG  PHE A 190       9.044  12.243  -6.310  1.00  0.00           C  
ATOM   2998  CD1 PHE A 190       7.943  12.251  -7.188  1.00  0.00           C  
ATOM   2999  HD1 PHE A 190       7.924  12.933  -8.025  1.00  0.00           H  
ATOM   3000  CD2 PHE A 190       9.066  11.353  -5.228  1.00  0.00           C  
ATOM   3001  HD2 PHE A 190       9.926  11.328  -4.575  1.00  0.00           H  
ATOM   3002  CE1 PHE A 190       6.866  11.372  -6.976  1.00  0.00           C  
ATOM   3003  HE1 PHE A 190       6.020  11.382  -7.647  1.00  0.00           H  
ATOM   3004  CE2 PHE A 190       7.984  10.491  -5.003  1.00  0.00           C  
ATOM   3005  HE2 PHE A 190       8.023   9.827  -4.153  1.00  0.00           H  
ATOM   3006  CZ  PHE A 190       6.883  10.492  -5.879  1.00  0.00           C  
ATOM   3007  HZ  PHE A 190       6.050   9.826  -5.711  1.00  0.00           H  
ATOM   3008  N   ILE A 191      12.038  14.374  -8.870  1.00  0.00           N  
ATOM   3009  H   ILE A 191      11.187  14.179  -9.379  1.00  0.00           H  
ATOM   3010  CA  ILE A 191      12.780  15.569  -9.261  1.00  0.00           C  
ATOM   3011  HA  ILE A 191      13.779  15.534  -8.826  1.00  0.00           H  
ATOM   3012  C   ILE A 191      12.044  16.767  -8.675  1.00  0.00           C  
ATOM   3013  CB  ILE A 191      12.956  15.649 -10.790  1.00  0.00           C  
ATOM   3014  HB  ILE A 191      11.976  15.710 -11.262  1.00  0.00           H  
ATOM   3015  O   ILE A 191      10.910  17.053  -9.053  1.00  0.00           O  
ATOM   3016  CG1 ILE A 191      13.666  14.364 -11.273  1.00  0.00           C  
ATOM   3017 HG12 ILE A 191      13.042  13.496 -11.059  1.00  0.00           H  
ATOM   3018 HG13 ILE A 191      14.610  14.247 -10.741  1.00  0.00           H  
ATOM   3019  CG2 ILE A 191      13.759  16.912 -11.159  1.00  0.00           C  
ATOM   3020 HG21 ILE A 191      13.258  17.808 -10.792  1.00  0.00           H  
ATOM   3021 HG22 ILE A 191      14.763  16.864 -10.738  1.00  0.00           H  
ATOM   3022 HG23 ILE A 191      13.828  17.018 -12.242  1.00  0.00           H  
ATOM   3023  CD1 ILE A 191      13.948  14.349 -12.769  1.00  0.00           C  
ATOM   3024 HD11 ILE A 191      13.034  14.578 -13.317  1.00  0.00           H  
ATOM   3025 HD12 ILE A 191      14.335  13.367 -13.043  1.00  0.00           H  
ATOM   3026 HD13 ILE A 191      14.709  15.089 -13.016  1.00  0.00           H  
ATOM   3027  N   SER A 192      12.669  17.437  -7.713  1.00  0.00           N  
ATOM   3028  H   SER A 192      13.597  17.144  -7.441  1.00  0.00           H  
ATOM   3029  CA  SER A 192      12.206  18.733  -7.230  1.00  0.00           C  
ATOM   3030  HA  SER A 192      11.119  18.781  -7.306  1.00  0.00           H  
ATOM   3031  C   SER A 192      12.782  19.822  -8.123  1.00  0.00           C  
ATOM   3032  CB  SER A 192      12.563  18.958  -5.754  1.00  0.00           C  
ATOM   3033  HB2 SER A 192      12.564  20.027  -5.539  1.00  0.00           H  
ATOM   3034  HB3 SER A 192      11.789  18.492  -5.144  1.00  0.00           H  
ATOM   3035  O   SER A 192      14.000  20.002  -8.170  1.00  0.00           O  
ATOM   3036  OG  SER A 192      13.806  18.394  -5.376  1.00  0.00           O  
ATOM   3037  HG  SER A 192      14.518  18.774  -5.896  1.00  0.00           H  
ATOM   3038  N   GLU A 193      11.911  20.548  -8.821  1.00  0.00           N  
ATOM   3039  H   GLU A 193      10.933  20.295  -8.818  1.00  0.00           H  
ATOM   3040  CA  GLU A 193      12.282  21.784  -9.511  1.00  0.00           C  
ATOM   3041  HA  GLU A 193      13.069  21.579 -10.236  1.00  0.00           H  
ATOM   3042  C   GLU A 193      12.810  22.779  -8.465  1.00  0.00           C  
ATOM   3043  CB  GLU A 193      11.071  22.362 -10.264  1.00  0.00           C  
ATOM   3044  HB2 GLU A 193      10.224  22.419  -9.580  1.00  0.00           H  
ATOM   3045  HB3 GLU A 193      11.321  23.371 -10.594  1.00  0.00           H  
ATOM   3046  O   GLU A 193      12.077  23.226  -7.580  1.00  0.00           O  
ATOM   3047  CG  GLU A 193      10.682  21.529 -11.499  1.00  0.00           C  
ATOM   3048  HG2 GLU A 193      11.514  21.541 -12.203  1.00  0.00           H  
ATOM   3049  HG3 GLU A 193      10.520  20.497 -11.186  1.00  0.00           H  
ATOM   3050  CD  GLU A 193       9.409  22.036 -12.204  1.00  0.00           C  
ATOM   3051  OE1 GLU A 193       8.941  21.323 -13.120  1.00  0.00           O  
ATOM   3052  OE2 GLU A 193       8.877  23.097 -11.803  1.00  0.00           O  
ATOM   3053  N   SER A 194      14.107  23.085  -8.519  1.00  0.00           N  
ATOM   3054  H   SER A 194      14.663  22.688  -9.263  1.00  0.00           H  
ATOM   3055  CA  SER A 194      14.710  24.130  -7.688  1.00  0.00           C  
ATOM   3056  HA  SER A 194      14.129  24.244  -6.773  1.00  0.00           H  
ATOM   3057  C   SER A 194      14.675  25.455  -8.448  1.00  0.00           C  
ATOM   3058  CB  SER A 194      16.133  23.753  -7.273  1.00  0.00           C  
ATOM   3059  HB2 SER A 194      16.111  22.837  -6.683  1.00  0.00           H  
ATOM   3060  HB3 SER A 194      16.737  23.581  -8.164  1.00  0.00           H  
ATOM   3061  O   SER A 194      14.971  25.489  -9.639  1.00  0.00           O  
ATOM   3062  OG  SER A 194      16.686  24.804  -6.503  1.00  0.00           O  
ATOM   3063  HG  SER A 194      17.578  24.989  -6.805  1.00  0.00           H  
ATOM   3064  N   LEU A 195      14.336  26.554  -7.768  1.00  0.00           N  
ATOM   3065  H   LEU A 195      14.137  26.456  -6.782  1.00  0.00           H  
ATOM   3066  CA  LEU A 195      14.259  27.892  -8.373  1.00  0.00           C  
ATOM   3067  HA  LEU A 195      13.757  27.807  -9.337  1.00  0.00           H  
ATOM   3068  C   LEU A 195      15.634  28.517  -8.675  1.00  0.00           C  
ATOM   3069  CB  LEU A 195      13.435  28.839  -7.477  1.00  0.00           C  
ATOM   3070  HB2 LEU A 195      13.597  29.850  -7.851  1.00  0.00           H  
ATOM   3071  HB3 LEU A 195      13.818  28.817  -6.456  1.00  0.00           H  
ATOM   3072  O   LEU A 195      15.705  29.590  -9.270  1.00  0.00           O  
ATOM   3073  CG  LEU A 195      11.917  28.578  -7.493  1.00  0.00           C  
ATOM   3074  HG  LEU A 195      11.632  28.099  -8.429  1.00  0.00           H  
ATOM   3075  CD1 LEU A 195      11.474  27.696  -6.322  1.00  0.00           C  
ATOM   3076 HD11 LEU A 195      10.395  27.549  -6.365  1.00  0.00           H  
ATOM   3077 HD12 LEU A 195      11.948  26.718  -6.402  1.00  0.00           H  
ATOM   3078 HD13 LEU A 195      11.746  28.159  -5.373  1.00  0.00           H  
ATOM   3079  CD2 LEU A 195      11.157  29.903  -7.388  1.00  0.00           C  
ATOM   3080 HD21 LEU A 195      10.083  29.714  -7.406  1.00  0.00           H  
ATOM   3081 HD22 LEU A 195      11.429  30.423  -6.469  1.00  0.00           H  
ATOM   3082 HD23 LEU A 195      11.405  30.530  -8.244  1.00  0.00           H  
ATOM   3083  N   THR A 196      16.727  27.896  -8.239  1.00  0.00           N  
ATOM   3084  H   THR A 196      16.637  26.996  -7.790  1.00  0.00           H  
ATOM   3085  CA  THR A 196      18.085  28.406  -8.460  1.00  0.00           C  
ATOM   3086  HA  THR A 196      18.078  29.489  -8.337  1.00  0.00           H  
ATOM   3087  C   THR A 196      18.549  28.105  -9.885  1.00  0.00           C  
ATOM   3088  CB  THR A 196      19.051  27.822  -7.420  1.00  0.00           C  
ATOM   3089  HB  THR A 196      20.076  28.080  -7.688  1.00  0.00           H  
ATOM   3090  O   THR A 196      18.426  26.974 -10.344  1.00  0.00           O  
ATOM   3091  CG2 THR A 196      18.738  28.385  -6.030  1.00  0.00           C  
ATOM   3092 HG21 THR A 196      18.819  29.472  -6.044  1.00  0.00           H  
ATOM   3093 HG22 THR A 196      17.735  28.095  -5.717  1.00  0.00           H  
ATOM   3094 HG23 THR A 196      19.461  27.989  -5.316  1.00  0.00           H  
ATOM   3095  OG1 THR A 196      18.917  26.414  -7.348  1.00  0.00           O  
ATOM   3096  HG1 THR A 196      19.173  26.046  -8.197  1.00  0.00           H  
ATOM   3097  N   GLN A 197      19.103  29.106 -10.580  1.00  0.00           N  
ATOM   3098  H   GLN A 197      19.181  30.015 -10.146  1.00  0.00           H  
ATOM   3099  CA  GLN A 197      19.609  28.976 -11.958  1.00  0.00           C  
ATOM   3100  HA  GLN A 197      18.800  28.607 -12.589  1.00  0.00           H  
ATOM   3101  C   GLN A 197      20.752  27.946 -12.101  1.00  0.00           C  
ATOM   3102  CB  GLN A 197      20.032  30.366 -12.475  1.00  0.00           C  
ATOM   3103  HB2 GLN A 197      20.654  30.243 -13.362  1.00  0.00           H  
ATOM   3104  HB3 GLN A 197      20.629  30.867 -11.712  1.00  0.00           H  
ATOM   3105  O   GLN A 197      20.978  27.451 -13.201  1.00  0.00           O  
ATOM   3106  CG  GLN A 197      18.822  31.238 -12.863  1.00  0.00           C  
ATOM   3107  HG2 GLN A 197      18.306  30.765 -13.699  1.00  0.00           H  
ATOM   3108  HG3 GLN A 197      18.127  31.293 -12.025  1.00  0.00           H  
ATOM   3109  CD  GLN A 197      19.190  32.670 -13.258  1.00  0.00           C  
ATOM   3110  NE2 GLN A 197      18.334  33.367 -13.974  1.00  0.00           N  
ATOM   3111 HE21 GLN A 197      18.632  34.303 -14.208  1.00  0.00           H  
ATOM   3112 HE22 GLN A 197      17.463  32.962 -14.285  1.00  0.00           H  
ATOM   3113  OE1 GLN A 197      20.222  33.214 -12.912  1.00  0.00           O  
ATOM   3114  N   ASP A 198      21.398  27.549 -10.999  1.00  0.00           N  
ATOM   3115  H   ASP A 198      21.207  28.049 -10.143  1.00  0.00           H  
ATOM   3116  CA  ASP A 198      22.527  26.605 -10.961  1.00  0.00           C  
ATOM   3117  HA  ASP A 198      23.084  26.708 -11.892  1.00  0.00           H  
ATOM   3118  C   ASP A 198      22.104  25.124 -10.860  1.00  0.00           C  
ATOM   3119  CB  ASP A 198      23.481  26.992  -9.818  1.00  0.00           C  
ATOM   3120  HB2 ASP A 198      22.966  26.851  -8.868  1.00  0.00           H  
ATOM   3121  HB3 ASP A 198      24.349  26.334  -9.837  1.00  0.00           H  
ATOM   3122  O   ASP A 198      22.704  24.333 -10.127  1.00  0.00           O  
ATOM   3123  CG  ASP A 198      23.982  28.431  -9.915  1.00  0.00           C  
ATOM   3124  OD1 ASP A 198      24.294  28.870 -11.043  1.00  0.00           O  
ATOM   3125  OD2 ASP A 198      24.015  29.085  -8.850  1.00  0.00           O  
ATOM   3126  N   ASN A 199      21.035  24.722 -11.550  1.00  0.00           N  
ATOM   3127  H   ASN A 199      20.605  25.381 -12.183  1.00  0.00           H  
ATOM   3128  CA  ASN A 199      20.584  23.330 -11.514  1.00  0.00           C  
ATOM   3129  HA  ASN A 199      20.784  22.932 -10.520  1.00  0.00           H  
ATOM   3130  C   ASN A 199      21.357  22.456 -12.508  1.00  0.00           C  
ATOM   3131  CB  ASN A 199      19.072  23.242 -11.738  1.00  0.00           C  
ATOM   3132  HB2 ASN A 199      18.794  22.197 -11.874  1.00  0.00           H  
ATOM   3133  HB3 ASN A 199      18.820  23.787 -12.647  1.00  0.00           H  
ATOM   3134  O   ASN A 199      21.581  22.832 -13.657  1.00  0.00           O  
ATOM   3135  CG  ASN A 199      18.256  23.785 -10.580  1.00  0.00           C  
ATOM   3136  ND2 ASN A 199      16.989  24.003 -10.836  1.00  0.00           N  
ATOM   3137 HD21 ASN A 199      16.663  23.939 -11.790  1.00  0.00           H  
ATOM   3138 HD22 ASN A 199      16.485  24.598 -10.194  1.00  0.00           H  
ATOM   3139  OD1 ASN A 199      18.705  23.963  -9.456  1.00  0.00           O  
ATOM   3140  N   TYR A 200      21.693  21.240 -12.077  1.00  0.00           N  
ATOM   3141  H   TYR A 200      21.467  20.984 -11.126  1.00  0.00           H  
ATOM   3142  CA  TYR A 200      22.274  20.224 -12.949  1.00  0.00           C  
ATOM   3143  HA  TYR A 200      23.020  20.716 -13.573  1.00  0.00           H  
ATOM   3144  C   TYR A 200      21.186  19.610 -13.848  1.00  0.00           C  
ATOM   3145  CB  TYR A 200      22.990  19.156 -12.109  1.00  0.00           C  
ATOM   3146  HB2 TYR A 200      23.369  18.382 -12.777  1.00  0.00           H  
ATOM   3147  HB3 TYR A 200      22.269  18.685 -11.441  1.00  0.00           H  
ATOM   3148  O   TYR A 200      20.071  19.372 -13.370  1.00  0.00           O  
ATOM   3149  CG  TYR A 200      24.149  19.704 -11.296  1.00  0.00           C  
ATOM   3150  CD1 TYR A 200      25.421  19.837 -11.887  1.00  0.00           C  
ATOM   3151  HD1 TYR A 200      25.578  19.528 -12.910  1.00  0.00           H  
ATOM   3152  CD2 TYR A 200      23.946  20.126  -9.967  1.00  0.00           C  
ATOM   3153  HD2 TYR A 200      22.967  20.047  -9.518  1.00  0.00           H  
ATOM   3154  CE1 TYR A 200      26.486  20.392 -11.153  1.00  0.00           C  
ATOM   3155  HE1 TYR A 200      27.462  20.511 -11.600  1.00  0.00           H  
ATOM   3156  CE2 TYR A 200      25.005  20.695  -9.234  1.00  0.00           C  
ATOM   3157  HE2 TYR A 200      24.837  21.051  -8.228  1.00  0.00           H  
ATOM   3158  OH  TYR A 200      27.304  21.386  -9.133  1.00  0.00           O  
ATOM   3159  HH  TYR A 200      27.006  21.760  -8.300  1.00  0.00           H  
ATOM   3160  CZ  TYR A 200      26.278  20.831  -9.829  1.00  0.00           C  
ATOM   3161  N   PRO A 201      21.482  19.314 -15.128  1.00  0.00           N  
ATOM   3162  CA  PRO A 201      20.543  18.615 -15.995  1.00  0.00           C  
ATOM   3163  HA  PRO A 201      19.592  19.148 -16.019  1.00  0.00           H  
ATOM   3164  C   PRO A 201      20.314  17.191 -15.468  1.00  0.00           C  
ATOM   3165  CB  PRO A 201      21.171  18.649 -17.393  1.00  0.00           C  
ATOM   3166  HB2 PRO A 201      20.841  19.548 -17.912  1.00  0.00           H  
ATOM   3167  HB3 PRO A 201      20.925  17.763 -17.979  1.00  0.00           H  
ATOM   3168  O   PRO A 201      21.252  16.401 -15.324  1.00  0.00           O  
ATOM   3169  CG  PRO A 201      22.672  18.748 -17.113  1.00  0.00           C  
ATOM   3170  HG2 PRO A 201      23.204  19.237 -17.929  1.00  0.00           H  
ATOM   3171  HG3 PRO A 201      23.079  17.753 -16.934  1.00  0.00           H  
ATOM   3172  CD  PRO A 201      22.736  19.567 -15.824  1.00  0.00           C  
ATOM   3173  HD2 PRO A 201      22.805  20.628 -16.064  1.00  0.00           H  
ATOM   3174  HD3 PRO A 201      23.596  19.257 -15.231  1.00  0.00           H  
ATOM   3175  N   ILE A 202      19.055  16.860 -15.182  1.00  0.00           N  
ATOM   3176  H   ILE A 202      18.338  17.557 -15.322  1.00  0.00           H  
ATOM   3177  CA  ILE A 202      18.614  15.527 -14.761  1.00  0.00           C  
ATOM   3178  HA  ILE A 202      19.483  14.873 -14.692  1.00  0.00           H  
ATOM   3179  C   ILE A 202      17.669  14.974 -15.817  1.00  0.00           C  
ATOM   3180  CB  ILE A 202      17.916  15.540 -13.385  1.00  0.00           C  
ATOM   3181  HB  ILE A 202      17.039  16.182 -13.458  1.00  0.00           H  
ATOM   3182  O   ILE A 202      16.746  15.648 -16.259  1.00  0.00           O  
ATOM   3183  CG1 ILE A 202      18.837  16.083 -12.275  1.00  0.00           C  
ATOM   3184 HG12 ILE A 202      19.366  16.972 -12.619  1.00  0.00           H  
ATOM   3185 HG13 ILE A 202      19.577  15.330 -12.003  1.00  0.00           H  
ATOM   3186  CG2 ILE A 202      17.461  14.112 -13.001  1.00  0.00           C  
ATOM   3187 HG21 ILE A 202      16.940  14.117 -12.044  1.00  0.00           H  
ATOM   3188 HG22 ILE A 202      16.753  13.719 -13.731  1.00  0.00           H  
ATOM   3189 HG23 ILE A 202      18.319  13.443 -12.938  1.00  0.00           H  
ATOM   3190  CD1 ILE A 202      18.049  16.478 -11.030  1.00  0.00           C  
ATOM   3191 HD11 ILE A 202      18.748  16.816 -10.265  1.00  0.00           H  
ATOM   3192 HD12 ILE A 202      17.466  15.647 -10.632  1.00  0.00           H  
ATOM   3193 HD13 ILE A 202      17.355  17.275 -11.296  1.00  0.00           H  
ATOM   3194  N   THR A 203      17.833  13.713 -16.186  1.00  0.00           N  
ATOM   3195  H   THR A 203      18.574  13.178 -15.757  1.00  0.00           H  
ATOM   3196  CA  THR A 203      16.914  13.052 -17.114  1.00  0.00           C  
ATOM   3197  HA  THR A 203      16.329  13.796 -17.654  1.00  0.00           H  
ATOM   3198  C   THR A 203      15.949  12.139 -16.360  1.00  0.00           C  
ATOM   3199  CB  THR A 203      17.715  12.284 -18.155  1.00  0.00           C  
ATOM   3200  HB  THR A 203      18.232  11.471 -17.646  1.00  0.00           H  
ATOM   3201  O   THR A 203      16.395  11.233 -15.659  1.00  0.00           O  
ATOM   3202  CG2 THR A 203      16.839  11.707 -19.251  1.00  0.00           C  
ATOM   3203 HG21 THR A 203      17.459  11.087 -19.897  1.00  0.00           H  
ATOM   3204 HG22 THR A 203      16.053  11.091 -18.813  1.00  0.00           H  
ATOM   3205 HG23 THR A 203      16.402  12.516 -19.837  1.00  0.00           H  
ATOM   3206  OG1 THR A 203      18.641  13.139 -18.787  1.00  0.00           O  
ATOM   3207  HG1 THR A 203      19.224  13.485 -18.107  1.00  0.00           H  
ATOM   3208  N   TYR A 204      14.637  12.331 -16.527  1.00  0.00           N  
ATOM   3209  H   TYR A 204      14.339  13.088 -17.126  1.00  0.00           H  
ATOM   3210  CA  TYR A 204      13.598  11.416 -16.031  1.00  0.00           C  
ATOM   3211  HA  TYR A 204      14.030  10.727 -15.304  1.00  0.00           H  
ATOM   3212  C   TYR A 204      13.002  10.614 -17.180  1.00  0.00           C  
ATOM   3213  CB  TYR A 204      12.472  12.182 -15.333  1.00  0.00           C  
ATOM   3214  HB2 TYR A 204      12.911  12.805 -14.554  1.00  0.00           H  
ATOM   3215  HB3 TYR A 204      11.986  12.852 -16.043  1.00  0.00           H  
ATOM   3216  O   TYR A 204      12.447  11.208 -18.102  1.00  0.00           O  
ATOM   3217  CG  TYR A 204      11.436  11.277 -14.690  1.00  0.00           C  
ATOM   3218  CD1 TYR A 204      10.233  10.979 -15.360  1.00  0.00           C  
ATOM   3219  HD1 TYR A 204      10.039  11.419 -16.327  1.00  0.00           H  
ATOM   3220  CD2 TYR A 204      11.686  10.716 -13.424  1.00  0.00           C  
ATOM   3221  HD2 TYR A 204      12.599  10.964 -12.902  1.00  0.00           H  
ATOM   3222  CE1 TYR A 204       9.297  10.100 -14.776  1.00  0.00           C  
ATOM   3223  HE1 TYR A 204       8.374   9.867 -15.286  1.00  0.00           H  
ATOM   3224  CE2 TYR A 204      10.749   9.847 -12.832  1.00  0.00           C  
ATOM   3225  HE2 TYR A 204      10.943   9.413 -11.863  1.00  0.00           H  
ATOM   3226  OH  TYR A 204       8.679   8.649 -12.943  1.00  0.00           O  
ATOM   3227  HH  TYR A 204       8.533   7.893 -13.516  1.00  0.00           H  
ATOM   3228  CZ  TYR A 204       9.558   9.522 -13.513  1.00  0.00           C  
ATOM   3229  N   ASN A 205      13.082   9.280 -17.138  1.00  0.00           N  
ATOM   3230  H   ASN A 205      13.530   8.855 -16.339  1.00  0.00           H  
ATOM   3231  CA  ASN A 205      12.558   8.403 -18.197  1.00  0.00           C  
ATOM   3232  HA  ASN A 205      13.040   7.431 -18.096  1.00  0.00           H  
ATOM   3233  C   ASN A 205      12.913   8.902 -19.610  1.00  0.00           C  
ATOM   3234  CB  ASN A 205      11.041   8.205 -18.020  1.00  0.00           C  
ATOM   3235  HB2 ASN A 205      10.633   7.717 -18.904  1.00  0.00           H  
ATOM   3236  HB3 ASN A 205      10.559   9.178 -17.924  1.00  0.00           H  
ATOM   3237  O   ASN A 205      12.069   8.930 -20.503  1.00  0.00           O  
ATOM   3238  CG  ASN A 205      10.655   7.332 -16.849  1.00  0.00           C  
ATOM   3239  ND2 ASN A 205       9.396   7.367 -16.489  1.00  0.00           N  
ATOM   3240 HD21 ASN A 205       8.758   8.002 -16.948  1.00  0.00           H  
ATOM   3241 HD22 ASN A 205       9.123   6.842 -15.671  1.00  0.00           H  
ATOM   3242  OD1 ASN A 205      11.438   6.580 -16.292  1.00  0.00           O  
ATOM   3243  N   SER A 206      14.161   9.332 -19.791  1.00  0.00           N  
ATOM   3244  H   SER A 206      14.799   9.249 -19.013  1.00  0.00           H  
ATOM   3245  CA  SER A 206      14.688   9.845 -21.058  1.00  0.00           C  
ATOM   3246  HA  SER A 206      15.761   9.915 -20.880  1.00  0.00           H  
ATOM   3247  C   SER A 206      14.258  11.260 -21.481  1.00  0.00           C  
ATOM   3248  CB  SER A 206      14.508   8.811 -22.179  1.00  0.00           C  
ATOM   3249  HB2 SER A 206      15.006   9.131 -23.094  1.00  0.00           H  
ATOM   3250  HB3 SER A 206      13.453   8.671 -22.415  1.00  0.00           H  
ATOM   3251  O   SER A 206      14.571  11.677 -22.596  1.00  0.00           O  
ATOM   3252  OG  SER A 206      15.074   7.597 -21.729  1.00  0.00           O  
ATOM   3253  HG  SER A 206      14.875   6.906 -22.365  1.00  0.00           H  
ATOM   3254  N   TYR A 207      13.620  12.028 -20.598  1.00  0.00           N  
ATOM   3255  H   TYR A 207      13.319  11.627 -19.721  1.00  0.00           H  
ATOM   3256  CA  TYR A 207      13.321  13.444 -20.820  1.00  0.00           C  
ATOM   3257  HA  TYR A 207      13.493  13.679 -21.870  1.00  0.00           H  
ATOM   3258  C   TYR A 207      14.216  14.325 -19.941  1.00  0.00           C  
ATOM   3259  CB  TYR A 207      11.838  13.711 -20.563  1.00  0.00           C  
ATOM   3260  HB2 TYR A 207      11.644  14.776 -20.695  1.00  0.00           H  
ATOM   3261  HB3 TYR A 207      11.594  13.456 -19.532  1.00  0.00           H  
ATOM   3262  O   TYR A 207      14.201  14.161 -18.717  1.00  0.00           O  
ATOM   3263  CG  TYR A 207      10.948  12.932 -21.507  1.00  0.00           C  
ATOM   3264  CD1 TYR A 207      10.713  13.412 -22.810  1.00  0.00           C  
ATOM   3265  HD1 TYR A 207      11.138  14.355 -23.123  1.00  0.00           H  
ATOM   3266  CD2 TYR A 207      10.416  11.694 -21.104  1.00  0.00           C  
ATOM   3267  HD2 TYR A 207      10.635  11.312 -20.117  1.00  0.00           H  
ATOM   3268  CE1 TYR A 207       9.933  12.659 -23.707  1.00  0.00           C  
ATOM   3269  HE1 TYR A 207       9.748  13.016 -24.709  1.00  0.00           H  
ATOM   3270  CE2 TYR A 207       9.641  10.934 -21.998  1.00  0.00           C  
ATOM   3271  HE2 TYR A 207       9.259   9.972 -21.690  1.00  0.00           H  
ATOM   3272  OH  TYR A 207       8.651  10.686 -24.168  1.00  0.00           O  
ATOM   3273  HH  TYR A 207       8.388   9.851 -23.774  1.00  0.00           H  
ATOM   3274  CZ  TYR A 207       9.397  11.419 -23.301  1.00  0.00           C  
ATOM   3275  N   PRO A 208      15.015  15.233 -20.527  1.00  0.00           N  
ATOM   3276  CA  PRO A 208      15.865  16.129 -19.759  1.00  0.00           C  
ATOM   3277  HA  PRO A 208      16.423  15.563 -19.013  1.00  0.00           H  
ATOM   3278  C   PRO A 208      15.014  17.190 -19.044  1.00  0.00           C  
ATOM   3279  CB  PRO A 208      16.857  16.699 -20.772  1.00  0.00           C  
ATOM   3280  HB2 PRO A 208      17.227  17.683 -20.485  1.00  0.00           H  
ATOM   3281  HB3 PRO A 208      17.692  16.009 -20.885  1.00  0.00           H  
ATOM   3282  O   PRO A 208      14.092  17.774 -19.609  1.00  0.00           O  
ATOM   3283  CG  PRO A 208      16.055  16.731 -22.072  1.00  0.00           C  
ATOM   3284  HG2 PRO A 208      16.703  16.688 -22.947  1.00  0.00           H  
ATOM   3285  HG3 PRO A 208      15.434  17.627 -22.099  1.00  0.00           H  
ATOM   3286  CD  PRO A 208      15.171  15.490 -21.955  1.00  0.00           C  
ATOM   3287  HD2 PRO A 208      15.666  14.640 -22.425  1.00  0.00           H  
ATOM   3288  HD3 PRO A 208      14.209  15.680 -22.432  1.00  0.00           H  
ATOM   3289  N   THR A 209      15.325  17.418 -17.774  1.00  0.00           N  
ATOM   3290  H   THR A 209      16.111  16.914 -17.390  1.00  0.00           H  
ATOM   3291  CA  THR A 209      14.631  18.312 -16.840  1.00  0.00           C  
ATOM   3292  HA  THR A 209      14.123  19.097 -17.400  1.00  0.00           H  
ATOM   3293  C   THR A 209      15.656  18.969 -15.915  1.00  0.00           C  
ATOM   3294  CB  THR A 209      13.586  17.557 -15.994  1.00  0.00           C  
ATOM   3295  HB  THR A 209      13.156  18.253 -15.273  1.00  0.00           H  
ATOM   3296  O   THR A 209      16.746  18.438 -15.708  1.00  0.00           O  
ATOM   3297  CG2 THR A 209      12.441  16.980 -16.826  1.00  0.00           C  
ATOM   3298 HG21 THR A 209      11.687  16.562 -16.159  1.00  0.00           H  
ATOM   3299 HG22 THR A 209      11.989  17.768 -17.427  1.00  0.00           H  
ATOM   3300 HG23 THR A 209      12.809  16.192 -17.483  1.00  0.00           H  
ATOM   3301  OG1 THR A 209      14.176  16.489 -15.288  1.00  0.00           O  
ATOM   3302  HG1 THR A 209      14.979  16.239 -15.751  1.00  0.00           H  
ATOM   3303  N   ASN A 210      15.325  20.121 -15.336  1.00  0.00           N  
ATOM   3304  H   ASN A 210      14.397  20.496 -15.474  1.00  0.00           H  
ATOM   3305  CA  ASN A 210      16.190  20.786 -14.362  1.00  0.00           C  
ATOM   3306  HA  ASN A 210      17.199  20.375 -14.408  1.00  0.00           H  
ATOM   3307  C   ASN A 210      15.668  20.556 -12.949  1.00  0.00           C  
ATOM   3308  CB  ASN A 210      16.276  22.283 -14.685  1.00  0.00           C  
ATOM   3309  HB2 ASN A 210      15.272  22.688 -14.813  1.00  0.00           H  
ATOM   3310  HB3 ASN A 210      16.752  22.803 -13.853  1.00  0.00           H  
ATOM   3311  O   ASN A 210      14.478  20.728 -12.691  1.00  0.00           O  
ATOM   3312  CG  ASN A 210      17.102  22.573 -15.919  1.00  0.00           C  
ATOM   3313  ND2 ASN A 210      16.956  23.751 -16.477  1.00  0.00           N  
ATOM   3314 HD21 ASN A 210      16.322  24.436 -16.091  1.00  0.00           H  
ATOM   3315 HD22 ASN A 210      17.586  23.955 -17.240  1.00  0.00           H  
ATOM   3316  OD1 ASN A 210      17.897  21.772 -16.378  1.00  0.00           O  
ATOM   3317  N   GLY A 211      16.558  20.240 -12.013  1.00  0.00           N  
ATOM   3318  H   GLY A 211      17.519  20.060 -12.263  1.00  0.00           H  
ATOM   3319  CA  GLY A 211      16.181  20.176 -10.607  1.00  0.00           C  
ATOM   3320  HA2 GLY A 211      15.216  19.678 -10.518  1.00  0.00           H  
ATOM   3321  HA3 GLY A 211      16.079  21.185 -10.210  1.00  0.00           H  
ATOM   3322  C   GLY A 211      17.186  19.427  -9.754  1.00  0.00           C  
ATOM   3323  O   GLY A 211      18.368  19.339 -10.077  1.00  0.00           O  
ATOM   3324  N   THR A 212      16.689  18.868  -8.658  1.00  0.00           N  
ATOM   3325  H   THR A 212      15.721  19.049  -8.431  1.00  0.00           H  
ATOM   3326  CA  THR A 212      17.439  17.999  -7.751  1.00  0.00           C  
ATOM   3327  HA  THR A 212      18.401  17.754  -8.202  1.00  0.00           H  
ATOM   3328  C   THR A 212      16.683  16.692  -7.539  1.00  0.00           C  
ATOM   3329  CB  THR A 212      17.725  18.702  -6.417  1.00  0.00           C  
ATOM   3330  HB  THR A 212      18.189  17.992  -5.732  1.00  0.00           H  
ATOM   3331  O   THR A 212      15.455  16.678  -7.446  1.00  0.00           O  
ATOM   3332  CG2 THR A 212      18.664  19.895  -6.594  1.00  0.00           C  
ATOM   3333 HG21 THR A 212      18.925  20.310  -5.620  1.00  0.00           H  
ATOM   3334 HG22 THR A 212      18.191  20.668  -7.199  1.00  0.00           H  
ATOM   3335 HG23 THR A 212      19.579  19.572  -7.092  1.00  0.00           H  
ATOM   3336  OG1 THR A 212      16.539  19.198  -5.839  1.00  0.00           O  
ATOM   3337  HG1 THR A 212      16.794  19.912  -5.250  1.00  0.00           H  
ATOM   3338  N   VAL A 213      17.406  15.572  -7.473  1.00  0.00           N  
ATOM   3339  H   VAL A 213      18.411  15.629  -7.555  1.00  0.00           H  
ATOM   3340  CA  VAL A 213      16.805  14.265  -7.173  1.00  0.00           C  
ATOM   3341  HA  VAL A 213      15.809  14.233  -7.613  1.00  0.00           H  
ATOM   3342  C   VAL A 213      16.669  14.117  -5.660  1.00  0.00           C  
ATOM   3343  CB  VAL A 213      17.608  13.092  -7.771  1.00  0.00           C  
ATOM   3344  HB  VAL A 213      18.586  13.034  -7.292  1.00  0.00           H  
ATOM   3345  O   VAL A 213      17.654  14.226  -4.932  1.00  0.00           O  
ATOM   3346  CG1 VAL A 213      16.870  11.768  -7.548  1.00  0.00           C  
ATOM   3347 HG11 VAL A 213      16.798  11.561  -6.480  1.00  0.00           H  
ATOM   3348 HG12 VAL A 213      17.424  10.951  -8.011  1.00  0.00           H  
ATOM   3349 HG13 VAL A 213      15.872  11.820  -7.982  1.00  0.00           H  
ATOM   3350  CG2 VAL A 213      17.819  13.249  -9.280  1.00  0.00           C  
ATOM   3351 HG21 VAL A 213      18.268  12.345  -9.691  1.00  0.00           H  
ATOM   3352 HG22 VAL A 213      16.865  13.434  -9.774  1.00  0.00           H  
ATOM   3353 HG23 VAL A 213      18.510  14.072  -9.467  1.00  0.00           H  
ATOM   3354  N   SER A 214      15.460  13.830  -5.179  1.00  0.00           N  
ATOM   3355  H   SER A 214      14.690  13.770  -5.830  1.00  0.00           H  
ATOM   3356  CA  SER A 214      15.188  13.551  -3.766  1.00  0.00           C  
ATOM   3357  HA  SER A 214      16.137  13.450  -3.240  1.00  0.00           H  
ATOM   3358  C   SER A 214      14.440  12.230  -3.598  1.00  0.00           C  
ATOM   3359  CB  SER A 214      14.444  14.719  -3.105  1.00  0.00           C  
ATOM   3360  HB2 SER A 214      14.294  14.491  -2.049  1.00  0.00           H  
ATOM   3361  HB3 SER A 214      15.053  15.619  -3.180  1.00  0.00           H  
ATOM   3362  O   SER A 214      13.517  11.916  -4.349  1.00  0.00           O  
ATOM   3363  OG  SER A 214      13.184  14.962  -3.706  1.00  0.00           O  
ATOM   3364  HG  SER A 214      13.357  15.326  -4.578  1.00  0.00           H  
ATOM   3365  N   LEU A 215      14.838  11.435  -2.602  1.00  0.00           N  
ATOM   3366  H   LEU A 215      15.597  11.740  -2.009  1.00  0.00           H  
ATOM   3367  CA  LEU A 215      14.121  10.219  -2.223  1.00  0.00           C  
ATOM   3368  HA  LEU A 215      13.720   9.751  -3.122  1.00  0.00           H  
ATOM   3369  C   LEU A 215      12.963  10.590  -1.298  1.00  0.00           C  
ATOM   3370  CB  LEU A 215      15.091   9.236  -1.546  1.00  0.00           C  
ATOM   3371  HB2 LEU A 215      15.945   9.068  -2.202  1.00  0.00           H  
ATOM   3372  HB3 LEU A 215      15.462   9.691  -0.627  1.00  0.00           H  
ATOM   3373  O   LEU A 215      13.183  11.171  -0.235  1.00  0.00           O  
ATOM   3374  CG  LEU A 215      14.454   7.875  -1.202  1.00  0.00           C  
ATOM   3375  HG  LEU A 215      13.571   8.026  -0.581  1.00  0.00           H  
ATOM   3376  CD1 LEU A 215      14.049   7.100  -2.457  1.00  0.00           C  
ATOM   3377 HD11 LEU A 215      14.878   7.070  -3.164  1.00  0.00           H  
ATOM   3378 HD12 LEU A 215      13.795   6.072  -2.198  1.00  0.00           H  
ATOM   3379 HD13 LEU A 215      13.187   7.568  -2.932  1.00  0.00           H  
ATOM   3380  CD2 LEU A 215      15.449   7.031  -0.409  1.00  0.00           C  
ATOM   3381 HD21 LEU A 215      16.336   6.836  -1.010  1.00  0.00           H  
ATOM   3382 HD22 LEU A 215      15.738   7.555   0.503  1.00  0.00           H  
ATOM   3383 HD23 LEU A 215      14.991   6.080  -0.136  1.00  0.00           H  
ATOM   3384  N   GLN A 216      11.736  10.237  -1.676  1.00  0.00           N  
ATOM   3385  H   GLN A 216      11.602   9.782  -2.568  1.00  0.00           H  
ATOM   3386  CA  GLN A 216      10.553  10.550  -0.877  1.00  0.00           C  
ATOM   3387  HA  GLN A 216      10.873  10.951   0.084  1.00  0.00           H  
ATOM   3388  C   GLN A 216       9.738   9.297  -0.571  1.00  0.00           C  
ATOM   3389  CB  GLN A 216       9.703  11.644  -1.541  1.00  0.00           C  
ATOM   3390  HB2 GLN A 216       9.235  11.246  -2.441  1.00  0.00           H  
ATOM   3391  HB3 GLN A 216       8.912  11.926  -0.846  1.00  0.00           H  
ATOM   3392  O   GLN A 216       9.657   8.361  -1.368  1.00  0.00           O  
ATOM   3393  CG  GLN A 216      10.533  12.894  -1.896  1.00  0.00           C  
ATOM   3394  HG2 GLN A 216      11.240  12.647  -2.688  1.00  0.00           H  
ATOM   3395  HG3 GLN A 216      11.100  13.214  -1.022  1.00  0.00           H  
ATOM   3396  CD  GLN A 216       9.697  14.075  -2.370  1.00  0.00           C  
ATOM   3397  NE2 GLN A 216      10.318  15.115  -2.873  1.00  0.00           N  
ATOM   3398 HE21 GLN A 216       9.742  15.869  -3.219  1.00  0.00           H  
ATOM   3399 HE22 GLN A 216      11.315  15.088  -3.035  1.00  0.00           H  
ATOM   3400  OE1 GLN A 216       8.484  14.103  -2.275  1.00  0.00           O  
ATOM   3401  N   THR A 217       9.117   9.288   0.607  1.00  0.00           N  
ATOM   3402  H   THR A 217       9.233  10.088   1.213  1.00  0.00           H  
ATOM   3403  CA  THR A 217       8.127   8.279   0.993  1.00  0.00           C  
ATOM   3404  HA  THR A 217       8.510   7.287   0.751  1.00  0.00           H  
ATOM   3405  C   THR A 217       6.836   8.515   0.221  1.00  0.00           C  
ATOM   3406  CB  THR A 217       7.818   8.350   2.492  1.00  0.00           C  
ATOM   3407  HB  THR A 217       7.253   9.259   2.700  1.00  0.00           H  
ATOM   3408  O   THR A 217       6.369   9.653   0.157  1.00  0.00           O  
ATOM   3409  CG2 THR A 217       7.013   7.151   2.971  1.00  0.00           C  
ATOM   3410 HG21 THR A 217       6.864   7.215   4.049  1.00  0.00           H  
ATOM   3411 HG22 THR A 217       7.547   6.231   2.732  1.00  0.00           H  
ATOM   3412 HG23 THR A 217       6.038   7.129   2.484  1.00  0.00           H  
ATOM   3413  OG1 THR A 217       9.002   8.387   3.262  1.00  0.00           O  
ATOM   3414  HG1 THR A 217       9.512   7.607   3.034  1.00  0.00           H  
ATOM   3415  N   VAL A 218       6.239   7.456  -0.319  1.00  0.00           N  
ATOM   3416  H   VAL A 218       6.653   6.543  -0.195  1.00  0.00           H  
ATOM   3417  CA  VAL A 218       5.057   7.558  -1.179  1.00  0.00           C  
ATOM   3418  HA  VAL A 218       4.771   8.607  -1.249  1.00  0.00           H  
ATOM   3419  C   VAL A 218       3.838   6.830  -0.627  1.00  0.00           C  
ATOM   3420  CB  VAL A 218       5.352   7.100  -2.613  1.00  0.00           C  
ATOM   3421  HB  VAL A 218       4.421   7.217  -3.168  1.00  0.00           H  
ATOM   3422  O   VAL A 218       3.966   5.837   0.095  1.00  0.00           O  
ATOM   3423  CG1 VAL A 218       6.386   7.996  -3.283  1.00  0.00           C  
ATOM   3424 HG11 VAL A 218       6.442   7.737  -4.340  1.00  0.00           H  
ATOM   3425 HG12 VAL A 218       6.071   9.036  -3.194  1.00  0.00           H  
ATOM   3426 HG13 VAL A 218       7.364   7.868  -2.820  1.00  0.00           H  
ATOM   3427  CG2 VAL A 218       5.823   5.647  -2.730  1.00  0.00           C  
ATOM   3428 HG21 VAL A 218       5.115   4.978  -2.241  1.00  0.00           H  
ATOM   3429 HG22 VAL A 218       6.808   5.530  -2.280  1.00  0.00           H  
ATOM   3430 HG23 VAL A 218       5.887   5.372  -3.783  1.00  0.00           H  
ATOM   3431  N   LYS A 219       2.654   7.325  -1.000  1.00  0.00           N  
ATOM   3432  H   LYS A 219       2.670   8.130  -1.610  1.00  0.00           H  
ATOM   3433  CA  LYS A 219       1.368   6.632  -0.870  1.00  0.00           C  
ATOM   3434  HA  LYS A 219       1.527   5.695  -0.336  1.00  0.00           H  
ATOM   3435  C   LYS A 219       0.824   6.264  -2.248  1.00  0.00           C  
ATOM   3436  CB  LYS A 219       0.346   7.432  -0.042  1.00  0.00           C  
ATOM   3437  HB2 LYS A 219      -0.541   6.807   0.068  1.00  0.00           H  
ATOM   3438  HB3 LYS A 219       0.737   7.598   0.961  1.00  0.00           H  
ATOM   3439  O   LYS A 219       1.219   6.855  -3.254  1.00  0.00           O  
ATOM   3440  CG  LYS A 219      -0.094   8.781  -0.634  1.00  0.00           C  
ATOM   3441  HG2 LYS A 219      -0.483   8.621  -1.639  1.00  0.00           H  
ATOM   3442  HG3 LYS A 219       0.754   9.463  -0.687  1.00  0.00           H  
ATOM   3443  CD  LYS A 219      -1.205   9.395   0.241  1.00  0.00           C  
ATOM   3444  HD2 LYS A 219      -1.956   8.629   0.431  1.00  0.00           H  
ATOM   3445  HD3 LYS A 219      -0.789   9.724   1.193  1.00  0.00           H  
ATOM   3446  CE  LYS A 219      -1.889  10.565  -0.474  1.00  0.00           C  
ATOM   3447  HE2 LYS A 219      -2.129  10.214  -1.478  1.00  0.00           H  
ATOM   3448  HE3 LYS A 219      -1.197  11.402  -0.560  1.00  0.00           H  
ATOM   3449  NZ  LYS A 219      -3.162  10.977   0.183  1.00  0.00           N  
ATOM   3450  HZ1 LYS A 219      -3.040  11.281   1.139  1.00  0.00           H  
ATOM   3451  HZ2 LYS A 219      -3.821  10.212   0.193  1.00  0.00           H  
ATOM   3452  HZ3 LYS A 219      -3.624  11.710  -0.336  1.00  0.00           H  
ATOM   3453  N   LEU A 220      -0.087   5.297  -2.268  1.00  0.00           N  
ATOM   3454  H   LEU A 220      -0.397   4.922  -1.383  1.00  0.00           H  
ATOM   3455  CA  LEU A 220      -0.882   4.971  -3.448  1.00  0.00           C  
ATOM   3456  HA  LEU A 220      -0.220   4.717  -4.275  1.00  0.00           H  
ATOM   3457  C   LEU A 220      -1.698   6.196  -3.888  1.00  0.00           C  
ATOM   3458  CB  LEU A 220      -1.777   3.761  -3.128  1.00  0.00           C  
ATOM   3459  HB2 LEU A 220      -2.371   4.011  -2.249  1.00  0.00           H  
ATOM   3460  HB3 LEU A 220      -2.453   3.584  -3.964  1.00  0.00           H  
ATOM   3461  O   LEU A 220      -2.036   7.061  -3.077  1.00  0.00           O  
ATOM   3462  CG  LEU A 220      -1.023   2.466  -2.805  1.00  0.00           C  
ATOM   3463  HG  LEU A 220      -0.323   2.661  -1.993  1.00  0.00           H  
ATOM   3464  CD1 LEU A 220      -2.000   1.384  -2.344  1.00  0.00           C  
ATOM   3465 HD11 LEU A 220      -2.741   1.205  -3.123  1.00  0.00           H  
ATOM   3466 HD12 LEU A 220      -1.467   0.460  -2.124  1.00  0.00           H  
ATOM   3467 HD13 LEU A 220      -2.520   1.721  -1.447  1.00  0.00           H  
ATOM   3468  CD2 LEU A 220      -0.251   1.934  -4.004  1.00  0.00           C  
ATOM   3469 HD21 LEU A 220       0.520   2.641  -4.309  1.00  0.00           H  
ATOM   3470 HD22 LEU A 220       0.229   0.991  -3.742  1.00  0.00           H  
ATOM   3471 HD23 LEU A 220      -0.951   1.785  -4.826  1.00  0.00           H  
ATOM   3472  N   SER A 221      -1.945   6.287  -5.189  1.00  0.00           N  
ATOM   3473  H   SER A 221      -1.640   5.546  -5.804  1.00  0.00           H  
ATOM   3474  CA  SER A 221      -2.679   7.384  -5.811  1.00  0.00           C  
ATOM   3475  HA  SER A 221      -3.153   8.003  -5.049  1.00  0.00           H  
ATOM   3476  C   SER A 221      -3.754   6.841  -6.733  1.00  0.00           C  
ATOM   3477  CB  SER A 221      -1.712   8.243  -6.623  1.00  0.00           C  
ATOM   3478  HB2 SER A 221      -0.876   8.525  -5.982  1.00  0.00           H  
ATOM   3479  HB3 SER A 221      -1.321   7.662  -7.458  1.00  0.00           H  
ATOM   3480  O   SER A 221      -3.605   5.743  -7.259  1.00  0.00           O  
ATOM   3481  OG  SER A 221      -2.337   9.414  -7.114  1.00  0.00           O  
ATOM   3482  HG  SER A 221      -2.967   9.174  -7.796  1.00  0.00           H  
ATOM   3483  N   GLY A 222      -4.760   7.674  -6.979  1.00  0.00           N  
ATOM   3484  H   GLY A 222      -4.855   8.507  -6.415  1.00  0.00           H  
ATOM   3485  CA  GLY A 222      -5.772   7.463  -7.999  1.00  0.00           C  
ATOM   3486  HA2 GLY A 222      -5.364   6.843  -8.797  1.00  0.00           H  
ATOM   3487  HA3 GLY A 222      -6.023   8.424  -8.449  1.00  0.00           H  
ATOM   3488  C   GLY A 222      -7.061   6.860  -7.462  1.00  0.00           C  
ATOM   3489  O   GLY A 222      -7.108   6.353  -6.341  1.00  0.00           O  
ATOM   3490  N   ASP A 223      -8.113   6.961  -8.263  1.00  0.00           N  
ATOM   3491  H   ASP A 223      -7.956   7.330  -9.190  1.00  0.00           H  
ATOM   3492  CA  ASP A 223      -9.480   6.831  -7.770  1.00  0.00           C  
ATOM   3493  HA  ASP A 223      -9.557   7.373  -6.827  1.00  0.00           H  
ATOM   3494  C   ASP A 223      -9.825   5.361  -7.511  1.00  0.00           C  
ATOM   3495  CB  ASP A 223     -10.474   7.466  -8.756  1.00  0.00           C  
ATOM   3496  HB2 ASP A 223     -11.485   7.260  -8.404  1.00  0.00           H  
ATOM   3497  HB3 ASP A 223     -10.359   6.989  -9.729  1.00  0.00           H  
ATOM   3498  O   ASP A 223      -9.918   4.543  -8.438  1.00  0.00           O  
ATOM   3499  CG  ASP A 223     -10.332   8.985  -8.921  1.00  0.00           C  
ATOM   3500  OD1 ASP A 223      -9.819   9.648  -7.996  1.00  0.00           O  
ATOM   3501  OD2 ASP A 223     -10.798   9.472  -9.976  1.00  0.00           O  
ATOM   3502  N   CYS A 224     -10.063   5.010  -6.245  1.00  0.00           N  
ATOM   3503  H   CYS A 224      -9.877   5.691  -5.523  1.00  0.00           H  
ATOM   3504  CA  CYS A 224     -10.534   3.680  -5.873  1.00  0.00           C  
ATOM   3505  HA  CYS A 224     -10.748   3.115  -6.781  1.00  0.00           H  
ATOM   3506  C   CYS A 224     -11.833   3.723  -5.069  1.00  0.00           C  
ATOM   3507  CB  CYS A 224      -9.444   2.904  -5.137  1.00  0.00           C  
ATOM   3508  HB2 CYS A 224      -8.544   2.893  -5.752  1.00  0.00           H  
ATOM   3509  HB3 CYS A 224      -9.221   3.429  -4.208  1.00  0.00           H  
ATOM   3510  O   CYS A 224     -11.951   4.380  -4.037  1.00  0.00           O  
ATOM   3511  SG  CYS A 224      -9.949   1.196  -4.767  1.00  0.00           S  
ATOM   3512  N   LYS A 225     -12.812   2.928  -5.505  1.00  0.00           N  
ATOM   3513  H   LYS A 225     -12.649   2.405  -6.354  1.00  0.00           H  
ATOM   3514  CA  LYS A 225     -14.059   2.704  -4.782  1.00  0.00           C  
ATOM   3515  HA  LYS A 225     -14.169   3.496  -4.042  1.00  0.00           H  
ATOM   3516  C   LYS A 225     -14.008   1.373  -4.047  1.00  0.00           C  
ATOM   3517  CB  LYS A 225     -15.239   2.809  -5.750  1.00  0.00           C  
ATOM   3518  HB2 LYS A 225     -15.235   1.960  -6.433  1.00  0.00           H  
ATOM   3519  HB3 LYS A 225     -15.135   3.725  -6.331  1.00  0.00           H  
ATOM   3520  O   LYS A 225     -13.979   0.306  -4.661  1.00  0.00           O  
ATOM   3521  CG  LYS A 225     -16.558   2.860  -4.972  1.00  0.00           C  
ATOM   3522  HG2 LYS A 225     -16.684   1.944  -4.394  1.00  0.00           H  
ATOM   3523  HG3 LYS A 225     -16.536   3.707  -4.286  1.00  0.00           H  
ATOM   3524  CD  LYS A 225     -17.736   3.025  -5.932  1.00  0.00           C  
ATOM   3525  HD2 LYS A 225     -17.772   2.174  -6.612  1.00  0.00           H  
ATOM   3526  HD3 LYS A 225     -17.593   3.940  -6.509  1.00  0.00           H  
ATOM   3527  CE  LYS A 225     -19.037   3.116  -5.132  1.00  0.00           C  
ATOM   3528  HE2 LYS A 225     -19.191   2.174  -4.606  1.00  0.00           H  
ATOM   3529  HE3 LYS A 225     -18.925   3.900  -4.384  1.00  0.00           H  
ATOM   3530  NZ  LYS A 225     -20.189   3.418  -6.015  1.00  0.00           N  
ATOM   3531  HZ1 LYS A 225     -21.039   3.493  -5.474  1.00  0.00           H  
ATOM   3532  HZ2 LYS A 225     -20.303   2.698  -6.714  1.00  0.00           H  
ATOM   3533  HZ3 LYS A 225     -20.037   4.300  -6.484  1.00  0.00           H  
ATOM   3534  N   ILE A 226     -14.075   1.439  -2.724  1.00  0.00           N  
ATOM   3535  H   ILE A 226     -14.059   2.352  -2.292  1.00  0.00           H  
ATOM   3536  CA  ILE A 226     -14.154   0.267  -1.855  1.00  0.00           C  
ATOM   3537  HA  ILE A 226     -13.714  -0.588  -2.367  1.00  0.00           H  
ATOM   3538  C   ILE A 226     -15.634  -0.038  -1.604  1.00  0.00           C  
ATOM   3539  CB  ILE A 226     -13.336   0.502  -0.565  1.00  0.00           C  
ATOM   3540  HB  ILE A 226     -13.766   1.343  -0.022  1.00  0.00           H  
ATOM   3541  O   ILE A 226     -16.328   0.682  -0.894  1.00  0.00           O  
ATOM   3542  CG1 ILE A 226     -11.856   0.829  -0.900  1.00  0.00           C  
ATOM   3543 HG12 ILE A 226     -11.811   1.667  -1.595  1.00  0.00           H  
ATOM   3544 HG13 ILE A 226     -11.389  -0.028  -1.385  1.00  0.00           H  
ATOM   3545  CG2 ILE A 226     -13.413  -0.752   0.319  1.00  0.00           C  
ATOM   3546 HG21 ILE A 226     -14.448  -0.990   0.561  1.00  0.00           H  
ATOM   3547 HG22 ILE A 226     -12.890  -0.578   1.260  1.00  0.00           H  
ATOM   3548 HG23 ILE A 226     -12.945  -1.583  -0.210  1.00  0.00           H  
ATOM   3549  CD1 ILE A 226     -11.005   1.227   0.312  1.00  0.00           C  
ATOM   3550 HD11 ILE A 226     -10.858   0.377   0.979  1.00  0.00           H  
ATOM   3551 HD12 ILE A 226     -10.029   1.568  -0.031  1.00  0.00           H  
ATOM   3552 HD13 ILE A 226     -11.487   2.041   0.852  1.00  0.00           H  
ATOM   3553  N   THR A 227     -16.140  -1.114  -2.201  1.00  0.00           N  
ATOM   3554  H   THR A 227     -15.520  -1.676  -2.766  1.00  0.00           H  
ATOM   3555  CA  THR A 227     -17.508  -1.601  -1.976  1.00  0.00           C  
ATOM   3556  HA  THR A 227     -18.067  -0.832  -1.445  1.00  0.00           H  
ATOM   3557  C   THR A 227     -17.490  -2.832  -1.075  1.00  0.00           C  
ATOM   3558  CB  THR A 227     -18.283  -1.843  -3.280  1.00  0.00           C  
ATOM   3559  HB  THR A 227     -19.260  -2.256  -3.030  1.00  0.00           H  
ATOM   3560  O   THR A 227     -16.919  -3.880  -1.391  1.00  0.00           O  
ATOM   3561  CG2 THR A 227     -18.502  -0.549  -4.063  1.00  0.00           C  
ATOM   3562 HG21 THR A 227     -17.545  -0.179  -4.432  1.00  0.00           H  
ATOM   3563 HG22 THR A 227     -18.964   0.199  -3.418  1.00  0.00           H  
ATOM   3564 HG23 THR A 227     -19.156  -0.752  -4.911  1.00  0.00           H  
ATOM   3565  OG1 THR A 227     -17.626  -2.732  -4.145  1.00  0.00           O  
ATOM   3566  HG1 THR A 227     -16.694  -2.756  -3.915  1.00  0.00           H  
ATOM   3567  N   LYS A 228     -18.121  -2.717   0.095  1.00  0.00           N  
ATOM   3568  H   LYS A 228     -18.559  -1.836   0.321  1.00  0.00           H  
ATOM   3569  CA  LYS A 228     -18.226  -3.817   1.060  1.00  0.00           C  
ATOM   3570  HA  LYS A 228     -17.270  -4.334   1.132  1.00  0.00           H  
ATOM   3571  C   LYS A 228     -19.261  -4.820   0.560  1.00  0.00           C  
ATOM   3572  CB  LYS A 228     -18.573  -3.256   2.445  1.00  0.00           C  
ATOM   3573  HB2 LYS A 228     -18.815  -4.079   3.117  1.00  0.00           H  
ATOM   3574  HB3 LYS A 228     -19.448  -2.611   2.364  1.00  0.00           H  
ATOM   3575  O   LYS A 228     -20.455  -4.636   0.753  1.00  0.00           O  
ATOM   3576  CG  LYS A 228     -17.395  -2.467   3.034  1.00  0.00           C  
ATOM   3577  HG2 LYS A 228     -16.578  -3.153   3.256  1.00  0.00           H  
ATOM   3578  HG3 LYS A 228     -17.046  -1.722   2.320  1.00  0.00           H  
ATOM   3579  CD  LYS A 228     -17.827  -1.748   4.313  1.00  0.00           C  
ATOM   3580  HD2 LYS A 228     -18.216  -2.465   5.036  1.00  0.00           H  
ATOM   3581  HD3 LYS A 228     -18.615  -1.036   4.067  1.00  0.00           H  
ATOM   3582  CE  LYS A 228     -16.641  -0.997   4.910  1.00  0.00           C  
ATOM   3583  HE2 LYS A 228     -16.260  -0.313   4.152  1.00  0.00           H  
ATOM   3584  HE3 LYS A 228     -15.836  -1.687   5.165  1.00  0.00           H  
ATOM   3585  NZ  LYS A 228     -17.039  -0.192   6.084  1.00  0.00           N  
ATOM   3586  HZ1 LYS A 228     -17.924   0.266   5.918  1.00  0.00           H  
ATOM   3587  HZ2 LYS A 228     -16.392   0.583   6.109  1.00  0.00           H  
ATOM   3588  HZ3 LYS A 228     -17.033  -0.695   6.960  1.00  0.00           H  
ATOM   3589  N   SER A 229     -18.793  -5.857  -0.131  1.00  0.00           N  
ATOM   3590  H   SER A 229     -17.811  -5.850  -0.367  1.00  0.00           H  
ATOM   3591  CA  SER A 229     -19.685  -6.803  -0.809  1.00  0.00           C  
ATOM   3592  HA  SER A 229     -20.557  -6.253  -1.162  1.00  0.00           H  
ATOM   3593  C   SER A 229     -20.225  -7.901   0.107  1.00  0.00           C  
ATOM   3594  CB  SER A 229     -19.008  -7.370  -2.059  1.00  0.00           C  
ATOM   3595  HB2 SER A 229     -19.727  -7.972  -2.614  1.00  0.00           H  
ATOM   3596  HB3 SER A 229     -18.695  -6.542  -2.696  1.00  0.00           H  
ATOM   3597  O   SER A 229     -21.367  -8.316  -0.064  1.00  0.00           O  
ATOM   3598  OG  SER A 229     -17.878  -8.170  -1.750  1.00  0.00           O  
ATOM   3599  HG  SER A 229     -17.456  -7.888  -0.935  1.00  0.00           H  
ATOM   3600  N   ASN A 230     -19.461  -8.362   1.104  1.00  0.00           N  
ATOM   3601  H   ASN A 230     -18.498  -8.069   1.191  1.00  0.00           H  
ATOM   3602  CA  ASN A 230     -19.976  -9.357   2.037  1.00  0.00           C  
ATOM   3603  HA  ASN A 230     -20.996  -9.070   2.290  1.00  0.00           H  
ATOM   3604  C   ASN A 230     -19.157  -9.430   3.332  1.00  0.00           C  
ATOM   3605  CB  ASN A 230     -20.012 -10.727   1.328  1.00  0.00           C  
ATOM   3606  HB2 ASN A 230     -19.041 -11.218   1.400  1.00  0.00           H  
ATOM   3607  HB3 ASN A 230     -20.240 -10.606   0.269  1.00  0.00           H  
ATOM   3608  O   ASN A 230     -17.959  -9.708   3.311  1.00  0.00           O  
ATOM   3609  CG  ASN A 230     -21.067 -11.644   1.903  1.00  0.00           C  
ATOM   3610  ND2 ASN A 230     -21.318 -12.754   1.255  1.00  0.00           N  
ATOM   3611 HD21 ASN A 230     -21.996 -13.388   1.654  1.00  0.00           H  
ATOM   3612 HD22 ASN A 230     -20.745 -12.997   0.459  1.00  0.00           H  
ATOM   3613  OD1 ASN A 230     -21.679 -11.370   2.927  1.00  0.00           O  
ATOM   3614  N   PHE A 231     -19.823  -9.234   4.473  1.00  0.00           N  
ATOM   3615  H   PHE A 231     -20.804  -9.001   4.413  1.00  0.00           H  
ATOM   3616  CA  PHE A 231     -19.268  -9.586   5.785  1.00  0.00           C  
ATOM   3617  HA  PHE A 231     -18.183  -9.592   5.680  1.00  0.00           H  
ATOM   3618  C   PHE A 231     -19.636 -11.018   6.228  1.00  0.00           C  
ATOM   3619  CB  PHE A 231     -19.599  -8.512   6.833  1.00  0.00           C  
ATOM   3620  HB2 PHE A 231     -20.670  -8.313   6.791  1.00  0.00           H  
ATOM   3621  HB3 PHE A 231     -19.405  -8.895   7.834  1.00  0.00           H  
ATOM   3622  O   PHE A 231     -19.322 -11.430   7.346  1.00  0.00           O  
ATOM   3623  CG  PHE A 231     -18.834  -7.205   6.690  1.00  0.00           C  
ATOM   3624  CD1 PHE A 231     -17.445  -7.126   6.934  1.00  0.00           C  
ATOM   3625  HD1 PHE A 231     -16.880  -8.007   7.201  1.00  0.00           H  
ATOM   3626  CD2 PHE A 231     -19.536  -6.034   6.362  1.00  0.00           C  
ATOM   3627  HD2 PHE A 231     -20.600  -6.069   6.178  1.00  0.00           H  
ATOM   3628  CE1 PHE A 231     -16.768  -5.898   6.837  1.00  0.00           C  
ATOM   3629  HE1 PHE A 231     -15.703  -5.852   7.008  1.00  0.00           H  
ATOM   3630  CE2 PHE A 231     -18.869  -4.802   6.294  1.00  0.00           C  
ATOM   3631  HE2 PHE A 231     -19.440  -3.912   6.074  1.00  0.00           H  
ATOM   3632  CZ  PHE A 231     -17.483  -4.732   6.525  1.00  0.00           C  
ATOM   3633  HZ  PHE A 231     -16.964  -3.786   6.473  1.00  0.00           H  
ATOM   3634  N   ALA A 232     -20.310 -11.796   5.381  1.00  0.00           N  
ATOM   3635  H   ALA A 232     -20.564 -11.436   4.472  1.00  0.00           H  
ATOM   3636  CA  ALA A 232     -20.493 -13.226   5.586  1.00  0.00           C  
ATOM   3637  HA  ALA A 232     -20.473 -13.435   6.656  1.00  0.00           H  
ATOM   3638  C   ALA A 232     -19.342 -13.994   4.931  1.00  0.00           C  
ATOM   3639  CB  ALA A 232     -21.866 -13.665   5.067  1.00  0.00           C  
ATOM   3640  HB1 ALA A 232     -22.641 -13.001   5.447  1.00  0.00           H  
ATOM   3641  HB2 ALA A 232     -22.070 -14.684   5.396  1.00  0.00           H  
ATOM   3642  HB3 ALA A 232     -21.877 -13.652   3.977  1.00  0.00           H  
ATOM   3643  O   ALA A 232     -18.928 -13.651   3.834  1.00  0.00           O  
ATOM   3644  N   ASN A 233     -18.838 -15.021   5.620  1.00  0.00           N  
ATOM   3645  H   ASN A 233     -19.291 -15.265   6.490  1.00  0.00           H  
ATOM   3646  CA  ASN A 233     -17.695 -15.836   5.200  1.00  0.00           C  
ATOM   3647  HA  ASN A 233     -16.796 -15.229   5.303  1.00  0.00           H  
ATOM   3648  C   ASN A 233     -17.837 -16.312   3.731  1.00  0.00           C  
ATOM   3649  CB  ASN A 233     -17.609 -17.025   6.182  1.00  0.00           C  
ATOM   3650  HB2 ASN A 233     -18.461 -17.686   6.019  1.00  0.00           H  
ATOM   3651  HB3 ASN A 233     -17.653 -16.654   7.206  1.00  0.00           H  
ATOM   3652  O   ASN A 233     -18.846 -16.959   3.434  1.00  0.00           O  
ATOM   3653  CG  ASN A 233     -16.342 -17.855   6.058  1.00  0.00           C  
ATOM   3654  ND2 ASN A 233     -16.181 -18.862   6.881  1.00  0.00           N  
ATOM   3655 HD21 ASN A 233     -15.335 -19.399   6.750  1.00  0.00           H  
ATOM   3656 HD22 ASN A 233     -16.882 -19.113   7.563  1.00  0.00           H  
ATOM   3657  OD1 ASN A 233     -15.448 -17.584   5.283  1.00  0.00           O  
ATOM   3658  N   PRO A 234     -16.855 -16.053   2.843  1.00  0.00           N  
ATOM   3659  CA  PRO A 234     -15.588 -15.338   3.070  1.00  0.00           C  
ATOM   3660  HA  PRO A 234     -15.094 -15.690   3.975  1.00  0.00           H  
ATOM   3661  C   PRO A 234     -15.744 -13.816   3.183  1.00  0.00           C  
ATOM   3662  CB  PRO A 234     -14.704 -15.722   1.883  1.00  0.00           C  
ATOM   3663  HB2 PRO A 234     -14.172 -16.646   2.106  1.00  0.00           H  
ATOM   3664  HB3 PRO A 234     -14.005 -14.929   1.616  1.00  0.00           H  
ATOM   3665  O   PRO A 234     -16.553 -13.214   2.488  1.00  0.00           O  
ATOM   3666  CG  PRO A 234     -15.702 -15.966   0.755  1.00  0.00           C  
ATOM   3667  HG2 PRO A 234     -15.308 -16.656   0.008  1.00  0.00           H  
ATOM   3668  HG3 PRO A 234     -15.977 -15.019   0.290  1.00  0.00           H  
ATOM   3669  CD  PRO A 234     -16.916 -16.541   1.474  1.00  0.00           C  
ATOM   3670  HD2 PRO A 234     -17.835 -16.217   0.985  1.00  0.00           H  
ATOM   3671  HD3 PRO A 234     -16.860 -17.630   1.478  1.00  0.00           H  
ATOM   3672  N   TYR A 235     -14.928 -13.177   4.033  1.00  0.00           N  
ATOM   3673  H   TYR A 235     -14.206 -13.698   4.511  1.00  0.00           H  
ATOM   3674  CA  TYR A 235     -14.891 -11.713   4.091  1.00  0.00           C  
ATOM   3675  HA  TYR A 235     -15.910 -11.334   4.172  1.00  0.00           H  
ATOM   3676  C   TYR A 235     -14.287 -11.151   2.823  1.00  0.00           C  
ATOM   3677  CB  TYR A 235     -14.079 -11.198   5.270  1.00  0.00           C  
ATOM   3678  HB2 TYR A 235     -13.859 -10.145   5.095  1.00  0.00           H  
ATOM   3679  HB3 TYR A 235     -13.133 -11.736   5.333  1.00  0.00           H  
ATOM   3680  O   TYR A 235     -13.063 -11.091   2.691  1.00  0.00           O  
ATOM   3681  CG  TYR A 235     -14.823 -11.264   6.561  1.00  0.00           C  
ATOM   3682  CD1 TYR A 235     -15.947 -10.456   6.764  1.00  0.00           C  
ATOM   3683  HD1 TYR A 235     -16.252  -9.810   5.954  1.00  0.00           H  
ATOM   3684  CD2 TYR A 235     -14.305 -12.007   7.609  1.00  0.00           C  
ATOM   3685  HD2 TYR A 235     -13.371 -12.532   7.478  1.00  0.00           H  
ATOM   3686  CE1 TYR A 235     -16.651 -10.506   7.982  1.00  0.00           C  
ATOM   3687  HE1 TYR A 235     -17.549  -9.923   8.129  1.00  0.00           H  
ATOM   3688  CE2 TYR A 235     -14.910 -11.868   8.857  1.00  0.00           C  
ATOM   3689  HE2 TYR A 235     -14.319 -12.025   9.747  1.00  0.00           H  
ATOM   3690  OH  TYR A 235     -16.821 -11.368  10.219  1.00  0.00           O  
ATOM   3691  HH  TYR A 235     -17.657 -10.903  10.144  1.00  0.00           H  
ATOM   3692  CZ  TYR A 235     -16.160 -11.281   9.033  1.00  0.00           C  
ATOM   3693  N   THR A 236     -15.166 -10.741   1.922  1.00  0.00           N  
ATOM   3694  H   THR A 236     -16.145 -10.928   2.084  1.00  0.00           H  
ATOM   3695  CA  THR A 236     -14.790 -10.223   0.622  1.00  0.00           C  
ATOM   3696  HA  THR A 236     -13.708 -10.314   0.523  1.00  0.00           H  
ATOM   3697  C   THR A 236     -15.152  -8.759   0.503  1.00  0.00           C  
ATOM   3698  CB  THR A 236     -15.372 -11.039  -0.531  1.00  0.00           C  
ATOM   3699  HB  THR A 236     -15.146 -10.534  -1.470  1.00  0.00           H  
ATOM   3700  O   THR A 236     -16.318  -8.354   0.612  1.00  0.00           O  
ATOM   3701  CG2 THR A 236     -14.754 -12.433  -0.571  1.00  0.00           C  
ATOM   3702 HG21 THR A 236     -15.215 -13.013  -1.371  1.00  0.00           H  
ATOM   3703 HG22 THR A 236     -13.688 -12.334  -0.774  1.00  0.00           H  
ATOM   3704 HG23 THR A 236     -14.901 -12.943   0.381  1.00  0.00           H  
ATOM   3705  OG1 THR A 236     -16.769 -11.165  -0.413  1.00  0.00           O  
ATOM   3706  HG1 THR A 236     -17.149 -10.290  -0.521  1.00  0.00           H  
ATOM   3707  N   VAL A 237     -14.140  -7.954   0.222  1.00  0.00           N  
ATOM   3708  H   VAL A 237     -13.218  -8.357   0.133  1.00  0.00           H  
ATOM   3709  CA  VAL A 237     -14.318  -6.562  -0.178  1.00  0.00           C  
ATOM   3710  HA  VAL A 237     -15.344  -6.247   0.010  1.00  0.00           H  
ATOM   3711  C   VAL A 237     -14.082  -6.478  -1.673  1.00  0.00           C  
ATOM   3712  CB  VAL A 237     -13.410  -5.639   0.640  1.00  0.00           C  
ATOM   3713  HB  VAL A 237     -12.378  -5.986   0.584  1.00  0.00           H  
ATOM   3714  O   VAL A 237     -13.082  -6.982  -2.176  1.00  0.00           O  
ATOM   3715  CG1 VAL A 237     -13.481  -4.195   0.151  1.00  0.00           C  
ATOM   3716 HG11 VAL A 237     -13.075  -4.117  -0.858  1.00  0.00           H  
ATOM   3717 HG12 VAL A 237     -14.509  -3.832   0.158  1.00  0.00           H  
ATOM   3718 HG13 VAL A 237     -12.872  -3.575   0.807  1.00  0.00           H  
ATOM   3719  CG2 VAL A 237     -13.874  -5.644   2.101  1.00  0.00           C  
ATOM   3720 HG21 VAL A 237     -13.828  -6.657   2.500  1.00  0.00           H  
ATOM   3721 HG22 VAL A 237     -13.229  -4.995   2.693  1.00  0.00           H  
ATOM   3722 HG23 VAL A 237     -14.901  -5.284   2.172  1.00  0.00           H  
ATOM   3723  N   SER A 238     -15.022  -5.857  -2.378  1.00  0.00           N  
ATOM   3724  H   SER A 238     -15.756  -5.360  -1.896  1.00  0.00           H  
ATOM   3725  CA  SER A 238     -14.894  -5.606  -3.804  1.00  0.00           C  
ATOM   3726  HA  SER A 238     -14.196  -6.316  -4.247  1.00  0.00           H  
ATOM   3727  C   SER A 238     -14.346  -4.200  -3.984  1.00  0.00           C  
ATOM   3728  CB  SER A 238     -16.239  -5.808  -4.497  1.00  0.00           C  
ATOM   3729  HB2 SER A 238     -16.580  -6.826  -4.305  1.00  0.00           H  
ATOM   3730  HB3 SER A 238     -16.982  -5.118  -4.098  1.00  0.00           H  
ATOM   3731  O   SER A 238     -14.967  -3.227  -3.558  1.00  0.00           O  
ATOM   3732  OG  SER A 238     -16.109  -5.636  -5.894  1.00  0.00           O  
ATOM   3733  HG  SER A 238     -15.996  -4.704  -6.096  1.00  0.00           H  
ATOM   3734  N   ILE A 239     -13.184  -4.091  -4.605  1.00  0.00           N  
ATOM   3735  H   ILE A 239     -12.764  -4.928  -4.983  1.00  0.00           H  
ATOM   3736  CA  ILE A 239     -12.581  -2.818  -4.983  1.00  0.00           C  
ATOM   3737  HA  ILE A 239     -13.105  -2.007  -4.478  1.00  0.00           H  
ATOM   3738  C   ILE A 239     -12.775  -2.598  -6.478  1.00  0.00           C  
ATOM   3739  CB  ILE A 239     -11.107  -2.735  -4.546  1.00  0.00           C  
ATOM   3740  HB  ILE A 239     -10.703  -1.801  -4.937  1.00  0.00           H  
ATOM   3741  O   ILE A 239     -12.650  -3.533  -7.269  1.00  0.00           O  
ATOM   3742  CG1 ILE A 239     -10.258  -3.903  -5.093  1.00  0.00           C  
ATOM   3743 HG12 ILE A 239     -10.421  -4.002  -6.166  1.00  0.00           H  
ATOM   3744 HG13 ILE A 239     -10.548  -4.835  -4.608  1.00  0.00           H  
ATOM   3745  CG2 ILE A 239     -11.044  -2.676  -3.008  1.00  0.00           C  
ATOM   3746 HG21 ILE A 239     -11.291  -3.648  -2.581  1.00  0.00           H  
ATOM   3747 HG22 ILE A 239     -11.751  -1.932  -2.640  1.00  0.00           H  
ATOM   3748 HG23 ILE A 239     -10.046  -2.380  -2.684  1.00  0.00           H  
ATOM   3749  CD1 ILE A 239      -8.761  -3.685  -4.883  1.00  0.00           C  
ATOM   3750 HD11 ILE A 239      -8.206  -4.534  -5.283  1.00  0.00           H  
ATOM   3751 HD12 ILE A 239      -8.530  -3.554  -3.825  1.00  0.00           H  
ATOM   3752 HD13 ILE A 239      -8.454  -2.774  -5.396  1.00  0.00           H  
ATOM   3753  N   THR A 240     -13.089  -1.367  -6.860  1.00  0.00           N  
ATOM   3754  H   THR A 240     -13.214  -0.656  -6.153  1.00  0.00           H  
ATOM   3755  CA  THR A 240     -13.309  -0.988  -8.255  1.00  0.00           C  
ATOM   3756  HA  THR A 240     -12.889  -1.756  -8.906  1.00  0.00           H  
ATOM   3757  C   THR A 240     -12.596   0.322  -8.542  1.00  0.00           C  
ATOM   3758  CB  THR A 240     -14.806  -0.867  -8.579  1.00  0.00           C  
ATOM   3759  HB  THR A 240     -15.232  -0.030  -8.025  1.00  0.00           H  
ATOM   3760  O   THR A 240     -12.729   1.271  -7.774  1.00  0.00           O  
ATOM   3761  CG2 THR A 240     -15.061  -0.663 -10.073  1.00  0.00           C  
ATOM   3762 HG21 THR A 240     -16.133  -0.652 -10.272  1.00  0.00           H  
ATOM   3763 HG22 THR A 240     -14.594  -1.467 -10.643  1.00  0.00           H  
ATOM   3764 HG23 THR A 240     -14.643   0.290 -10.397  1.00  0.00           H  
ATOM   3765  OG1 THR A 240     -15.502  -2.044  -8.222  1.00  0.00           O  
ATOM   3766  HG1 THR A 240     -16.368  -2.005  -8.634  1.00  0.00           H  
ATOM   3767  N   SER A 241     -11.876   0.396  -9.656  1.00  0.00           N  
ATOM   3768  H   SER A 241     -11.794  -0.423 -10.241  1.00  0.00           H  
ATOM   3769  CA  SER A 241     -11.216   1.610 -10.133  1.00  0.00           C  
ATOM   3770  HA  SER A 241     -11.617   2.466  -9.589  1.00  0.00           H  
ATOM   3771  C   SER A 241     -11.461   1.795 -11.636  1.00  0.00           C  
ATOM   3772  CB  SER A 241      -9.716   1.546  -9.839  1.00  0.00           C  
ATOM   3773  HB2 SER A 241      -9.556   1.425  -8.768  1.00  0.00           H  
ATOM   3774  HB3 SER A 241      -9.280   0.697 -10.364  1.00  0.00           H  
ATOM   3775  O   SER A 241     -11.461   0.806 -12.377  1.00  0.00           O  
ATOM   3776  OG  SER A 241      -9.091   2.733 -10.273  1.00  0.00           O  
ATOM   3777  HG  SER A 241      -9.270   3.430  -9.638  1.00  0.00           H  
ATOM   3778  N   PRO A 242     -11.678   3.037 -12.108  1.00  0.00           N  
ATOM   3779  CA  PRO A 242     -11.719   3.347 -13.534  1.00  0.00           C  
ATOM   3780  HA  PRO A 242     -12.325   2.613 -14.066  1.00  0.00           H  
ATOM   3781  C   PRO A 242     -10.322   3.373 -14.181  1.00  0.00           C  
ATOM   3782  CB  PRO A 242     -12.398   4.718 -13.604  1.00  0.00           C  
ATOM   3783  HB2 PRO A 242     -13.480   4.589 -13.584  1.00  0.00           H  
ATOM   3784  HB3 PRO A 242     -12.102   5.284 -14.487  1.00  0.00           H  
ATOM   3785  O   PRO A 242     -10.217   3.411 -15.407  1.00  0.00           O  
ATOM   3786  CG  PRO A 242     -11.945   5.403 -12.314  1.00  0.00           C  
ATOM   3787  HG2 PRO A 242     -12.645   6.175 -11.994  1.00  0.00           H  
ATOM   3788  HG3 PRO A 242     -10.949   5.825 -12.451  1.00  0.00           H  
ATOM   3789  CD  PRO A 242     -11.879   4.250 -11.318  1.00  0.00           C  
ATOM   3790  HD2 PRO A 242     -11.054   4.423 -10.627  1.00  0.00           H  
ATOM   3791  HD3 PRO A 242     -12.820   4.181 -10.771  1.00  0.00           H  
ATOM   3792  N   GLU A 243      -9.245   3.372 -13.391  1.00  0.00           N  
ATOM   3793  H   GLU A 243      -9.361   3.316 -12.389  1.00  0.00           H  
ATOM   3794  CA  GLU A 243      -7.884   3.492 -13.905  1.00  0.00           C  
ATOM   3795  HA  GLU A 243      -7.899   4.233 -14.705  1.00  0.00           H  
ATOM   3796  C   GLU A 243      -7.353   2.187 -14.510  1.00  0.00           C  
ATOM   3797  CB  GLU A 243      -6.934   4.017 -12.826  1.00  0.00           C  
ATOM   3798  HB2 GLU A 243      -5.932   4.033 -13.254  1.00  0.00           H  
ATOM   3799  HB3 GLU A 243      -6.942   3.335 -11.975  1.00  0.00           H  
ATOM   3800  O   GLU A 243      -7.749   1.075 -14.151  1.00  0.00           O  
ATOM   3801  CG  GLU A 243      -7.320   5.436 -12.380  1.00  0.00           C  
ATOM   3802  HG2 GLU A 243      -7.467   6.050 -13.268  1.00  0.00           H  
ATOM   3803  HG3 GLU A 243      -8.266   5.391 -11.839  1.00  0.00           H  
ATOM   3804  CD  GLU A 243      -6.257   6.102 -11.499  1.00  0.00           C  
ATOM   3805  OE1 GLU A 243      -6.616   7.088 -10.825  1.00  0.00           O  
ATOM   3806  OE2 GLU A 243      -5.092   5.641 -11.519  1.00  0.00           O  
ATOM   3807  N   LYS A 244      -6.403   2.321 -15.447  1.00  0.00           N  
ATOM   3808  H   LYS A 244      -6.099   3.258 -15.669  1.00  0.00           H  
ATOM   3809  CA  LYS A 244      -5.812   1.173 -16.155  1.00  0.00           C  
ATOM   3810  HA  LYS A 244      -6.619   0.557 -16.551  1.00  0.00           H  
ATOM   3811  C   LYS A 244      -5.008   0.259 -15.233  1.00  0.00           C  
ATOM   3812  CB  LYS A 244      -4.911   1.643 -17.306  1.00  0.00           C  
ATOM   3813  HB2 LYS A 244      -4.378   0.777 -17.698  1.00  0.00           H  
ATOM   3814  HB3 LYS A 244      -4.174   2.351 -16.925  1.00  0.00           H  
ATOM   3815  O   LYS A 244      -4.963  -0.942 -15.480  1.00  0.00           O  
ATOM   3816  CG  LYS A 244      -5.698   2.283 -18.455  1.00  0.00           C  
ATOM   3817  HG2 LYS A 244      -6.183   3.194 -18.102  1.00  0.00           H  
ATOM   3818  HG3 LYS A 244      -6.462   1.586 -18.801  1.00  0.00           H  
ATOM   3819  CD  LYS A 244      -4.758   2.623 -19.618  1.00  0.00           C  
ATOM   3820  HD2 LYS A 244      -4.286   1.709 -19.978  1.00  0.00           H  
ATOM   3821  HD3 LYS A 244      -3.988   3.309 -19.263  1.00  0.00           H  
ATOM   3822  CE  LYS A 244      -5.550   3.280 -20.753  1.00  0.00           C  
ATOM   3823  HE2 LYS A 244      -6.323   2.587 -21.086  1.00  0.00           H  
ATOM   3824  HE3 LYS A 244      -6.050   4.163 -20.356  1.00  0.00           H  
ATOM   3825  NZ  LYS A 244      -4.673   3.660 -21.889  1.00  0.00           N  
ATOM   3826  HZ1 LYS A 244      -4.218   2.848 -22.280  1.00  0.00           H  
ATOM   3827  HZ2 LYS A 244      -5.216   4.105 -22.615  1.00  0.00           H  
ATOM   3828  HZ3 LYS A 244      -3.968   4.316 -21.583  1.00  0.00           H  
ATOM   3829  N   ILE A 245      -4.326   0.826 -14.239  1.00  0.00           N  
ATOM   3830  H   ILE A 245      -4.460   1.813 -14.072  1.00  0.00           H  
ATOM   3831  CA  ILE A 245      -3.512   0.100 -13.263  1.00  0.00           C  
ATOM   3832  HA  ILE A 245      -3.891  -0.916 -13.156  1.00  0.00           H  
ATOM   3833  C   ILE A 245      -3.662   0.819 -11.931  1.00  0.00           C  
ATOM   3834  CB  ILE A 245      -2.018   0.039 -13.672  1.00  0.00           C  
ATOM   3835  HB  ILE A 245      -1.642   1.059 -13.760  1.00  0.00           H  
ATOM   3836  O   ILE A 245      -3.283   1.979 -11.816  1.00  0.00           O  
ATOM   3837  CG1 ILE A 245      -1.834  -0.659 -15.041  1.00  0.00           C  
ATOM   3838 HG12 ILE A 245      -2.225  -1.675 -14.986  1.00  0.00           H  
ATOM   3839 HG13 ILE A 245      -2.401  -0.114 -15.796  1.00  0.00           H  
ATOM   3840  CG2 ILE A 245      -1.196  -0.683 -12.582  1.00  0.00           C  
ATOM   3841 HG21 ILE A 245      -1.302  -0.177 -11.623  1.00  0.00           H  
ATOM   3842 HG22 ILE A 245      -1.534  -1.714 -12.483  1.00  0.00           H  
ATOM   3843 HG23 ILE A 245      -0.134  -0.660 -12.828  1.00  0.00           H  
ATOM   3844  CD1 ILE A 245      -0.389  -0.708 -15.549  1.00  0.00           C  
ATOM   3845 HD11 ILE A 245       0.048   0.291 -15.522  1.00  0.00           H  
ATOM   3846 HD12 ILE A 245      -0.383  -1.072 -16.576  1.00  0.00           H  
ATOM   3847 HD13 ILE A 245       0.208  -1.386 -14.940  1.00  0.00           H  
ATOM   3848  N   MET A 246      -4.152   0.102 -10.931  1.00  0.00           N  
ATOM   3849  H   MET A 246      -4.473  -0.837 -11.119  1.00  0.00           H  
ATOM   3850  CA  MET A 246      -4.297   0.587  -9.569  1.00  0.00           C  
ATOM   3851  HA  MET A 246      -3.813   1.560  -9.488  1.00  0.00           H  
ATOM   3852  C   MET A 246      -3.601  -0.369  -8.605  1.00  0.00           C  
ATOM   3853  CB  MET A 246      -5.794   0.752  -9.274  1.00  0.00           C  
ATOM   3854  HB2 MET A 246      -6.254   1.321 -10.082  1.00  0.00           H  
ATOM   3855  HB3 MET A 246      -6.271  -0.228  -9.267  1.00  0.00           H  
ATOM   3856  O   MET A 246      -3.439  -1.550  -8.906  1.00  0.00           O  
ATOM   3857  CG  MET A 246      -6.065   1.479  -7.954  1.00  0.00           C  
ATOM   3858  HG2 MET A 246      -7.137   1.659  -7.865  1.00  0.00           H  
ATOM   3859  HG3 MET A 246      -5.760   0.845  -7.122  1.00  0.00           H  
ATOM   3860  SD  MET A 246      -5.204   3.050  -7.795  1.00  0.00           S  
ATOM   3861  CE  MET A 246      -6.044   3.975  -9.099  1.00  0.00           C  
ATOM   3862  HE1 MET A 246      -7.100   4.106  -8.863  1.00  0.00           H  
ATOM   3863  HE2 MET A 246      -5.561   4.949  -9.175  1.00  0.00           H  
ATOM   3864  HE3 MET A 246      -5.922   3.473 -10.059  1.00  0.00           H  
ATOM   3865  N   GLY A 247      -3.160   0.135  -7.457  1.00  0.00           N  
ATOM   3866  H   GLY A 247      -3.373   1.100  -7.250  1.00  0.00           H  
ATOM   3867  CA  GLY A 247      -2.557  -0.678  -6.404  1.00  0.00           C  
ATOM   3868  HA2 GLY A 247      -2.294  -1.664  -6.786  1.00  0.00           H  
ATOM   3869  HA3 GLY A 247      -1.641  -0.206  -6.048  1.00  0.00           H  
ATOM   3870  C   GLY A 247      -3.478  -0.824  -5.206  1.00  0.00           C  
ATOM   3871  O   GLY A 247      -4.189   0.116  -4.849  1.00  0.00           O  
ATOM   3872  N   TYR A 248      -3.417  -1.977  -4.548  1.00  0.00           N  
ATOM   3873  H   TYR A 248      -2.872  -2.734  -4.935  1.00  0.00           H  
ATOM   3874  CA  TYR A 248      -3.957  -2.150  -3.206  1.00  0.00           C  
ATOM   3875  HA  TYR A 248      -4.103  -1.158  -2.780  1.00  0.00           H  
ATOM   3876  C   TYR A 248      -2.968  -2.880  -2.296  1.00  0.00           C  
ATOM   3877  CB  TYR A 248      -5.327  -2.840  -3.244  1.00  0.00           C  
ATOM   3878  HB2 TYR A 248      -5.945  -2.368  -4.008  1.00  0.00           H  
ATOM   3879  HB3 TYR A 248      -5.827  -2.672  -2.290  1.00  0.00           H  
ATOM   3880  O   TYR A 248      -2.064  -3.586  -2.748  1.00  0.00           O  
ATOM   3881  CG  TYR A 248      -5.272  -4.335  -3.489  1.00  0.00           C  
ATOM   3882  CD1 TYR A 248      -5.336  -4.832  -4.800  1.00  0.00           C  
ATOM   3883  HD1 TYR A 248      -5.402  -4.142  -5.628  1.00  0.00           H  
ATOM   3884  CD2 TYR A 248      -5.163  -5.227  -2.404  1.00  0.00           C  
ATOM   3885  HD2 TYR A 248      -5.112  -4.845  -1.396  1.00  0.00           H  
ATOM   3886  CE1 TYR A 248      -5.324  -6.217  -5.038  1.00  0.00           C  
ATOM   3887  HE1 TYR A 248      -5.380  -6.602  -6.046  1.00  0.00           H  
ATOM   3888  CE2 TYR A 248      -5.137  -6.616  -2.634  1.00  0.00           C  
ATOM   3889  HE2 TYR A 248      -5.060  -7.300  -1.802  1.00  0.00           H  
ATOM   3890  OH  TYR A 248      -5.219  -8.450  -4.182  1.00  0.00           O  
ATOM   3891  HH  TYR A 248      -5.112  -8.951  -3.370  1.00  0.00           H  
ATOM   3892  CZ  TYR A 248      -5.226  -7.111  -3.954  1.00  0.00           C  
ATOM   3893  N   LEU A 249      -3.143  -2.697  -0.991  1.00  0.00           N  
ATOM   3894  H   LEU A 249      -3.885  -2.077  -0.700  1.00  0.00           H  
ATOM   3895  CA  LEU A 249      -2.320  -3.308   0.044  1.00  0.00           C  
ATOM   3896  HA  LEU A 249      -1.995  -4.295  -0.286  1.00  0.00           H  
ATOM   3897  C   LEU A 249      -3.122  -3.453   1.338  1.00  0.00           C  
ATOM   3898  CB  LEU A 249      -1.092  -2.410   0.260  1.00  0.00           C  
ATOM   3899  HB2 LEU A 249      -1.445  -1.391   0.421  1.00  0.00           H  
ATOM   3900  HB3 LEU A 249      -0.476  -2.413  -0.640  1.00  0.00           H  
ATOM   3901  O   LEU A 249      -3.908  -2.578   1.683  1.00  0.00           O  
ATOM   3902  CG  LEU A 249      -0.236  -2.821   1.464  1.00  0.00           C  
ATOM   3903  HG  LEU A 249      -0.855  -2.933   2.355  1.00  0.00           H  
ATOM   3904  CD1 LEU A 249       0.539  -4.111   1.226  1.00  0.00           C  
ATOM   3905 HD11 LEU A 249      -0.135  -4.923   0.951  1.00  0.00           H  
ATOM   3906 HD12 LEU A 249       1.254  -3.956   0.418  1.00  0.00           H  
ATOM   3907 HD13 LEU A 249       1.062  -4.393   2.140  1.00  0.00           H  
ATOM   3908  CD2 LEU A 249       0.742  -1.721   1.795  1.00  0.00           C  
ATOM   3909 HD21 LEU A 249       0.212  -0.782   1.952  1.00  0.00           H  
ATOM   3910 HD22 LEU A 249       1.478  -1.610   0.998  1.00  0.00           H  
ATOM   3911 HD23 LEU A 249       1.217  -2.021   2.729  1.00  0.00           H  
ATOM   3912  N   ILE A 250      -2.860  -4.513   2.100  1.00  0.00           N  
ATOM   3913  H   ILE A 250      -2.161  -5.172   1.788  1.00  0.00           H  
ATOM   3914  CA  ILE A 250      -3.329  -4.644   3.482  1.00  0.00           C  
ATOM   3915  HA  ILE A 250      -4.000  -3.819   3.720  1.00  0.00           H  
ATOM   3916  C   ILE A 250      -2.120  -4.566   4.407  1.00  0.00           C  
ATOM   3917  CB  ILE A 250      -4.116  -5.950   3.676  1.00  0.00           C  
ATOM   3918  HB  ILE A 250      -3.455  -6.786   3.450  1.00  0.00           H  
ATOM   3919  O   ILE A 250      -1.159  -5.311   4.212  1.00  0.00           O  
ATOM   3920  CG1 ILE A 250      -5.331  -6.001   2.722  1.00  0.00           C  
ATOM   3921 HG12 ILE A 250      -5.066  -5.647   1.726  1.00  0.00           H  
ATOM   3922 HG13 ILE A 250      -6.128  -5.363   3.104  1.00  0.00           H  
ATOM   3923  CG2 ILE A 250      -4.577  -6.067   5.142  1.00  0.00           C  
ATOM   3924 HG21 ILE A 250      -5.139  -5.178   5.428  1.00  0.00           H  
ATOM   3925 HG22 ILE A 250      -3.716  -6.176   5.801  1.00  0.00           H  
ATOM   3926 HG23 ILE A 250      -5.205  -6.947   5.283  1.00  0.00           H  
ATOM   3927  CD1 ILE A 250      -5.847  -7.428   2.553  1.00  0.00           C  
ATOM   3928 HD11 ILE A 250      -6.191  -7.815   3.513  1.00  0.00           H  
ATOM   3929 HD12 ILE A 250      -6.681  -7.430   1.852  1.00  0.00           H  
ATOM   3930 HD13 ILE A 250      -5.057  -8.069   2.164  1.00  0.00           H  
ATOM   3931  N   LYS A 251      -2.152  -3.667   5.395  1.00  0.00           N  
ATOM   3932  H   LYS A 251      -2.970  -3.083   5.492  1.00  0.00           H  
ATOM   3933  CA  LYS A 251      -1.039  -3.501   6.341  1.00  0.00           C  
ATOM   3934  HA  LYS A 251      -0.587  -4.475   6.528  1.00  0.00           H  
ATOM   3935  C   LYS A 251      -1.463  -2.951   7.695  1.00  0.00           C  
ATOM   3936  CB  LYS A 251       0.043  -2.608   5.716  1.00  0.00           C  
ATOM   3937  HB2 LYS A 251       0.301  -3.001   4.732  1.00  0.00           H  
ATOM   3938  HB3 LYS A 251       0.929  -2.680   6.347  1.00  0.00           H  
ATOM   3939  O   LYS A 251      -2.516  -2.318   7.810  1.00  0.00           O  
ATOM   3940  CG  LYS A 251      -0.350  -1.130   5.561  1.00  0.00           C  
ATOM   3941  HG2 LYS A 251      -0.827  -0.769   6.473  1.00  0.00           H  
ATOM   3942  HG3 LYS A 251      -1.045  -1.014   4.730  1.00  0.00           H  
ATOM   3943  CD  LYS A 251       0.901  -0.285   5.324  1.00  0.00           C  
ATOM   3944  HD2 LYS A 251       1.323  -0.503   4.343  1.00  0.00           H  
ATOM   3945  HD3 LYS A 251       1.632  -0.515   6.099  1.00  0.00           H  
ATOM   3946  CE  LYS A 251       0.538   1.189   5.387  1.00  0.00           C  
ATOM   3947  HE2 LYS A 251       0.182   1.509   4.407  1.00  0.00           H  
ATOM   3948  HE3 LYS A 251      -0.275   1.319   6.102  1.00  0.00           H  
ATOM   3949  NZ  LYS A 251       1.692   2.008   5.802  1.00  0.00           N  
ATOM   3950  HZ1 LYS A 251       1.390   2.952   5.997  1.00  0.00           H  
ATOM   3951  HZ2 LYS A 251       2.135   1.617   6.621  1.00  0.00           H  
ATOM   3952  HZ3 LYS A 251       2.365   2.029   5.049  1.00  0.00           H  
ATOM   3953  N   LYS A 252      -0.595  -3.106   8.696  1.00  0.00           N  
ATOM   3954  H   LYS A 252       0.211  -3.691   8.528  1.00  0.00           H  
ATOM   3955  CA  LYS A 252      -0.695  -2.375   9.969  1.00  0.00           C  
ATOM   3956  HA  LYS A 252      -1.755  -2.234  10.182  1.00  0.00           H  
ATOM   3957  C   LYS A 252      -0.031  -0.989   9.894  1.00  0.00           C  
ATOM   3958  CB  LYS A 252      -0.112  -3.203  11.121  1.00  0.00           C  
ATOM   3959  HB2 LYS A 252       0.940  -3.418  10.935  1.00  0.00           H  
ATOM   3960  HB3 LYS A 252      -0.189  -2.621  12.040  1.00  0.00           H  
ATOM   3961  O   LYS A 252       0.927  -0.795   9.138  1.00  0.00           O  
ATOM   3962  CG  LYS A 252      -0.873  -4.518  11.305  1.00  0.00           C  
ATOM   3963  HG2 LYS A 252      -1.944  -4.312  11.312  1.00  0.00           H  
ATOM   3964  HG3 LYS A 252      -0.646  -5.186  10.474  1.00  0.00           H  
ATOM   3965  CD  LYS A 252      -0.491  -5.201  12.622  1.00  0.00           C  
ATOM   3966  HD2 LYS A 252       0.566  -5.466  12.626  1.00  0.00           H  
ATOM   3967  HD3 LYS A 252      -0.711  -4.526  13.449  1.00  0.00           H  
ATOM   3968  CE  LYS A 252      -1.354  -6.451  12.740  1.00  0.00           C  
ATOM   3969  HE2 LYS A 252      -0.959  -7.240  12.101  1.00  0.00           H  
ATOM   3970  HE3 LYS A 252      -2.345  -6.197  12.363  1.00  0.00           H  
ATOM   3971  NZ  LYS A 252      -1.533  -6.917  14.130  1.00  0.00           N  
ATOM   3972  HZ1 LYS A 252      -0.748  -7.438  14.494  1.00  0.00           H  
ATOM   3973  HZ2 LYS A 252      -2.382  -7.465  14.148  1.00  0.00           H  
ATOM   3974  HZ3 LYS A 252      -1.769  -6.155  14.751  1.00  0.00           H  
ATOM   3975  N   PRO A 253      -0.479  -0.006  10.699  1.00  0.00           N  
ATOM   3976  CA  PRO A 253       0.190   1.290  10.804  1.00  0.00           C  
ATOM   3977  HA  PRO A 253       0.165   1.766   9.824  1.00  0.00           H  
ATOM   3978  C   PRO A 253       1.650   1.161  11.276  1.00  0.00           C  
ATOM   3979  CB  PRO A 253      -0.662   2.120  11.774  1.00  0.00           C  
ATOM   3980  HB2 PRO A 253      -0.684   3.172  11.490  1.00  0.00           H  
ATOM   3981  HB3 PRO A 253      -0.303   2.014  12.798  1.00  0.00           H  
ATOM   3982  O   PRO A 253       1.918   0.796  12.421  1.00  0.00           O  
ATOM   3983  CG  PRO A 253      -2.046   1.485  11.672  1.00  0.00           C  
ATOM   3984  HG2 PRO A 253      -2.633   1.637  12.577  1.00  0.00           H  
ATOM   3985  HG3 PRO A 253      -2.569   1.887  10.804  1.00  0.00           H  
ATOM   3986  CD  PRO A 253      -1.733   0.010  11.441  1.00  0.00           C  
ATOM   3987  HD2 PRO A 253      -1.608  -0.504  12.394  1.00  0.00           H  
ATOM   3988  HD3 PRO A 253      -2.547  -0.439  10.870  1.00  0.00           H  
ATOM   3989  N   GLY A 254       2.596   1.541  10.415  1.00  0.00           N  
ATOM   3990  H   GLY A 254       2.297   1.902   9.521  1.00  0.00           H  
ATOM   3991  CA  GLY A 254       4.042   1.437  10.662  1.00  0.00           C  
ATOM   3992  HA2 GLY A 254       4.243   1.549  11.727  1.00  0.00           H  
ATOM   3993  HA3 GLY A 254       4.545   2.248  10.136  1.00  0.00           H  
ATOM   3994  C   GLY A 254       4.694   0.126  10.206  1.00  0.00           C  
ATOM   3995  O   GLY A 254       5.899  -0.025  10.373  1.00  0.00           O  
ATOM   3996  N   GLU A 255       3.939  -0.804   9.618  1.00  0.00           N  
ATOM   3997  H   GLU A 255       2.948  -0.649   9.499  1.00  0.00           H  
ATOM   3998  CA  GLU A 255       4.505  -2.017   9.020  1.00  0.00           C  
ATOM   3999  HA  GLU A 255       5.181  -2.478   9.741  1.00  0.00           H  
ATOM   4000  C   GLU A 255       5.298  -1.684   7.745  1.00  0.00           C  
ATOM   4001  CB  GLU A 255       3.369  -3.004   8.724  1.00  0.00           C  
ATOM   4002  HB2 GLU A 255       2.768  -2.607   7.906  1.00  0.00           H  
ATOM   4003  HB3 GLU A 255       2.740  -3.081   9.611  1.00  0.00           H  
ATOM   4004  O   GLU A 255       4.819  -0.923   6.896  1.00  0.00           O  
ATOM   4005  CG  GLU A 255       3.863  -4.414   8.363  1.00  0.00           C  
ATOM   4006  HG2 GLU A 255       4.611  -4.340   7.574  1.00  0.00           H  
ATOM   4007  HG3 GLU A 255       4.341  -4.853   9.238  1.00  0.00           H  
ATOM   4008  CD  GLU A 255       2.728  -5.330   7.880  1.00  0.00           C  
ATOM   4009  OE1 GLU A 255       3.060  -6.352   7.225  1.00  0.00           O  
ATOM   4010  OE2 GLU A 255       1.544  -4.986   8.117  1.00  0.00           O  
ATOM   4011  N   ASN A 256       6.490  -2.276   7.592  1.00  0.00           N  
ATOM   4012  H   ASN A 256       6.819  -2.909   8.306  1.00  0.00           H  
ATOM   4013  CA  ASN A 256       7.242  -2.209   6.341  1.00  0.00           C  
ATOM   4014  HA  ASN A 256       7.080  -1.221   5.911  1.00  0.00           H  
ATOM   4015  C   ASN A 256       6.695  -3.245   5.343  1.00  0.00           C  
ATOM   4016  CB  ASN A 256       8.758  -2.337   6.586  1.00  0.00           C  
ATOM   4017  HB2 ASN A 256       9.001  -3.351   6.903  1.00  0.00           H  
ATOM   4018  HB3 ASN A 256       9.056  -1.638   7.367  1.00  0.00           H  
ATOM   4019  O   ASN A 256       6.659  -4.447   5.603  1.00  0.00           O  
ATOM   4020  CG  ASN A 256       9.553  -2.011   5.326  1.00  0.00           C  
ATOM   4021  ND2 ASN A 256      10.843  -1.805   5.426  1.00  0.00           N  
ATOM   4022 HD21 ASN A 256      11.302  -1.518   4.573  1.00  0.00           H  
ATOM   4023 HD22 ASN A 256      11.330  -1.860   6.309  1.00  0.00           H  
ATOM   4024  OD1 ASN A 256       9.016  -1.921   4.236  1.00  0.00           O  
ATOM   4025  N   VAL A 257       6.245  -2.745   4.199  1.00  0.00           N  
ATOM   4026  H   VAL A 257       6.404  -1.759   4.053  1.00  0.00           H  
ATOM   4027  CA  VAL A 257       5.415  -3.442   3.206  1.00  0.00           C  
ATOM   4028  HA  VAL A 257       5.544  -4.519   3.320  1.00  0.00           H  
ATOM   4029  C   VAL A 257       5.824  -3.105   1.776  1.00  0.00           C  
ATOM   4030  CB  VAL A 257       3.935  -3.089   3.425  1.00  0.00           C  
ATOM   4031  HB  VAL A 257       3.336  -3.488   2.608  1.00  0.00           H  
ATOM   4032  O   VAL A 257       5.029  -3.278   0.855  1.00  0.00           O  
ATOM   4033  CG1 VAL A 257       3.421  -3.762   4.703  1.00  0.00           C  
ATOM   4034 HG11 VAL A 257       3.740  -3.201   5.582  1.00  0.00           H  
ATOM   4035 HG12 VAL A 257       3.812  -4.776   4.790  1.00  0.00           H  
ATOM   4036 HG13 VAL A 257       2.333  -3.815   4.679  1.00  0.00           H  
ATOM   4037  CG2 VAL A 257       3.766  -1.552   3.473  1.00  0.00           C  
ATOM   4038 HG21 VAL A 257       3.408  -1.232   4.451  1.00  0.00           H  
ATOM   4039 HG22 VAL A 257       4.703  -1.026   3.286  1.00  0.00           H  
ATOM   4040 HG23 VAL A 257       3.115  -1.201   2.672  1.00  0.00           H  
ATOM   4041  N   GLU A 258       7.058  -2.629   1.586  1.00  0.00           N  
ATOM   4042  H   GLU A 258       7.666  -2.534   2.387  1.00  0.00           H  
ATOM   4043  CA  GLU A 258       7.538  -2.058   0.323  1.00  0.00           C  
ATOM   4044  HA  GLU A 258       7.003  -1.128   0.130  1.00  0.00           H  
ATOM   4045  C   GLU A 258       7.275  -2.944  -0.904  1.00  0.00           C  
ATOM   4046  CB  GLU A 258       9.039  -1.732   0.464  1.00  0.00           C  
ATOM   4047  HB2 GLU A 258       9.468  -1.603  -0.530  1.00  0.00           H  
ATOM   4048  HB3 GLU A 258       9.553  -2.551   0.967  1.00  0.00           H  
ATOM   4049  O   GLU A 258       7.151  -2.434  -2.008  1.00  0.00           O  
ATOM   4050  CG  GLU A 258       9.221  -0.421   1.240  1.00  0.00           C  
ATOM   4051  HG2 GLU A 258       8.728   0.345   0.641  1.00  0.00           H  
ATOM   4052  HG3 GLU A 258       8.700  -0.476   2.196  1.00  0.00           H  
ATOM   4053  CD  GLU A 258      10.677   0.014   1.453  1.00  0.00           C  
ATOM   4054  OE1 GLU A 258      10.873   0.975   2.232  1.00  0.00           O  
ATOM   4055  OE2 GLU A 258      11.566  -0.561   0.789  1.00  0.00           O  
ATOM   4056  N   HIS A 259       7.165  -4.267  -0.770  1.00  0.00           N  
ATOM   4057  H   HIS A 259       7.317  -4.661   0.148  1.00  0.00           H  
ATOM   4058  CA  HIS A 259       6.972  -5.176  -1.913  1.00  0.00           C  
ATOM   4059  HA  HIS A 259       6.873  -4.591  -2.828  1.00  0.00           H  
ATOM   4060  C   HIS A 259       5.667  -5.986  -1.837  1.00  0.00           C  
ATOM   4061  CB  HIS A 259       8.229  -6.039  -2.098  1.00  0.00           C  
ATOM   4062  HB2 HIS A 259       8.327  -6.708  -1.243  1.00  0.00           H  
ATOM   4063  HB3 HIS A 259       8.106  -6.652  -2.991  1.00  0.00           H  
ATOM   4064  O   HIS A 259       5.525  -6.999  -2.515  1.00  0.00           O  
ATOM   4065  CG  HIS A 259       9.519  -5.258  -2.246  1.00  0.00           C  
ATOM   4066  CD2 HIS A 259      10.776  -5.790  -2.310  1.00  0.00           C  
ATOM   4067  HD2 HIS A 259      11.023  -6.841  -2.284  1.00  0.00           H  
ATOM   4068  ND1 HIS A 259       9.674  -3.889  -2.293  1.00  0.00           N  
ATOM   4069  HD1 HIS A 259       8.927  -3.210  -2.330  1.00  0.00           H  
ATOM   4070  CE1 HIS A 259      10.983  -3.603  -2.311  1.00  0.00           C  
ATOM   4071  HE1 HIS A 259      11.411  -2.611  -2.324  1.00  0.00           H  
ATOM   4072  NE2 HIS A 259      11.693  -4.738  -2.352  1.00  0.00           N  
ATOM   4073  N   LYS A 260       4.705  -5.557  -1.008  1.00  0.00           N  
ATOM   4074  H   LYS A 260       4.884  -4.713  -0.482  1.00  0.00           H  
ATOM   4075  CA  LYS A 260       3.407  -6.236  -0.825  1.00  0.00           C  
ATOM   4076  HA  LYS A 260       3.481  -7.253  -1.210  1.00  0.00           H  
ATOM   4077  C   LYS A 260       2.256  -5.599  -1.620  1.00  0.00           C  
ATOM   4078  CB  LYS A 260       3.065  -6.325   0.671  1.00  0.00           C  
ATOM   4079  HB2 LYS A 260       3.042  -5.315   1.080  1.00  0.00           H  
ATOM   4080  HB3 LYS A 260       2.071  -6.760   0.773  1.00  0.00           H  
ATOM   4081  O   LYS A 260       1.122  -6.055  -1.505  1.00  0.00           O  
ATOM   4082  CG  LYS A 260       4.036  -7.163   1.518  1.00  0.00           C  
ATOM   4083  HG2 LYS A 260       5.000  -6.657   1.571  1.00  0.00           H  
ATOM   4084  HG3 LYS A 260       4.168  -8.147   1.068  1.00  0.00           H  
ATOM   4085  CD  LYS A 260       3.455  -7.320   2.935  1.00  0.00           C  
ATOM   4086  HD2 LYS A 260       2.565  -7.946   2.883  1.00  0.00           H  
ATOM   4087  HD3 LYS A 260       3.155  -6.340   3.304  1.00  0.00           H  
ATOM   4088  CE  LYS A 260       4.453  -7.939   3.923  1.00  0.00           C  
ATOM   4089  HE2 LYS A 260       5.347  -7.316   3.950  1.00  0.00           H  
ATOM   4090  HE3 LYS A 260       4.739  -8.926   3.561  1.00  0.00           H  
ATOM   4091  NZ  LYS A 260       3.881  -8.041   5.296  1.00  0.00           N  
ATOM   4092  HZ1 LYS A 260       3.639  -7.152   5.708  1.00  0.00           H  
ATOM   4093  HZ2 LYS A 260       4.533  -8.441   5.956  1.00  0.00           H  
ATOM   4094  HZ3 LYS A 260       3.024  -8.574   5.324  1.00  0.00           H  
ATOM   4095  N   VAL A 261       2.518  -4.534  -2.382  1.00  0.00           N  
ATOM   4096  H   VAL A 261       3.478  -4.230  -2.460  1.00  0.00           H  
ATOM   4097  CA  VAL A 261       1.494  -3.849  -3.187  1.00  0.00           C  
ATOM   4098  HA  VAL A 261       0.613  -3.690  -2.564  1.00  0.00           H  
ATOM   4099  C   VAL A 261       1.087  -4.732  -4.362  1.00  0.00           C  
ATOM   4100  CB  VAL A 261       1.976  -2.473  -3.682  1.00  0.00           C  
ATOM   4101  HB  VAL A 261       2.865  -2.600  -4.299  1.00  0.00           H  
ATOM   4102  O   VAL A 261       1.928  -5.135  -5.163  1.00  0.00           O  
ATOM   4103  CG1 VAL A 261       0.901  -1.759  -4.514  1.00  0.00           C  
ATOM   4104 HG11 VAL A 261      -0.003  -1.618  -3.921  1.00  0.00           H  
ATOM   4105 HG12 VAL A 261       0.658  -2.339  -5.404  1.00  0.00           H  
ATOM   4106 HG13 VAL A 261       1.279  -0.789  -4.839  1.00  0.00           H  
ATOM   4107  CG2 VAL A 261       2.332  -1.567  -2.496  1.00  0.00           C  
ATOM   4108 HG21 VAL A 261       3.180  -1.974  -1.945  1.00  0.00           H  
ATOM   4109 HG22 VAL A 261       2.609  -0.579  -2.864  1.00  0.00           H  
ATOM   4110 HG23 VAL A 261       1.477  -1.469  -1.827  1.00  0.00           H  
ATOM   4111  N   ILE A 262      -0.210  -5.003  -4.481  1.00  0.00           N  
ATOM   4112  H   ILE A 262      -0.849  -4.606  -3.807  1.00  0.00           H  
ATOM   4113  CA  ILE A 262      -0.783  -5.816  -5.554  1.00  0.00           C  
ATOM   4114  HA  ILE A 262       0.016  -6.357  -6.061  1.00  0.00           H  
ATOM   4115  C   ILE A 262      -1.443  -4.884  -6.565  1.00  0.00           C  
ATOM   4116  CB  ILE A 262      -1.764  -6.863  -4.986  1.00  0.00           C  
ATOM   4117  HB  ILE A 262      -2.563  -6.333  -4.467  1.00  0.00           H  
ATOM   4118  O   ILE A 262      -2.228  -4.012  -6.191  1.00  0.00           O  
ATOM   4119  CG1 ILE A 262      -1.048  -7.793  -3.976  1.00  0.00           C  
ATOM   4120 HG12 ILE A 262      -0.513  -7.193  -3.240  1.00  0.00           H  
ATOM   4121 HG13 ILE A 262      -0.315  -8.403  -4.503  1.00  0.00           H  
ATOM   4122  CG2 ILE A 262      -2.367  -7.687  -6.141  1.00  0.00           C  
ATOM   4123 HG21 ILE A 262      -2.946  -7.047  -6.806  1.00  0.00           H  
ATOM   4124 HG22 ILE A 262      -1.577  -8.177  -6.710  1.00  0.00           H  
ATOM   4125 HG23 ILE A 262      -3.048  -8.448  -5.759  1.00  0.00           H  
ATOM   4126  CD1 ILE A 262      -1.983  -8.709  -3.179  1.00  0.00           C  
ATOM   4127 HD11 ILE A 262      -2.721  -8.109  -2.646  1.00  0.00           H  
ATOM   4128 HD12 ILE A 262      -1.399  -9.267  -2.448  1.00  0.00           H  
ATOM   4129 HD13 ILE A 262      -2.483  -9.419  -3.837  1.00  0.00           H  
ATOM   4130  N   SER A 263      -1.129  -5.063  -7.847  1.00  0.00           N  
ATOM   4131  H   SER A 263      -0.509  -5.816  -8.110  1.00  0.00           H  
ATOM   4132  CA  SER A 263      -1.757  -4.310  -8.929  1.00  0.00           C  
ATOM   4133  HA  SER A 263      -2.021  -3.329  -8.532  1.00  0.00           H  
ATOM   4134  C   SER A 263      -3.043  -4.980  -9.420  1.00  0.00           C  
ATOM   4135  CB  SER A 263      -0.774  -4.062 -10.074  1.00  0.00           C  
ATOM   4136  HB2 SER A 263       0.029  -3.416  -9.718  1.00  0.00           H  
ATOM   4137  HB3 SER A 263      -1.295  -3.555 -10.886  1.00  0.00           H  
ATOM   4138  O   SER A 263      -3.138  -6.204  -9.491  1.00  0.00           O  
ATOM   4139  OG  SER A 263      -0.215  -5.273 -10.547  1.00  0.00           O  
ATOM   4140  HG  SER A 263       0.238  -5.104 -11.377  1.00  0.00           H  
ATOM   4141  N   PHE A 264      -4.034  -4.173  -9.790  1.00  0.00           N  
ATOM   4142  H   PHE A 264      -3.915  -3.178  -9.665  1.00  0.00           H  
ATOM   4143  CA  PHE A 264      -5.288  -4.616 -10.398  1.00  0.00           C  
ATOM   4144  HA  PHE A 264      -5.103  -5.545 -10.937  1.00  0.00           H  
ATOM   4145  C   PHE A 264      -5.800  -3.586 -11.415  1.00  0.00           C  
ATOM   4146  CB  PHE A 264      -6.334  -4.904  -9.307  1.00  0.00           C  
ATOM   4147  HB2 PHE A 264      -5.874  -5.491  -8.512  1.00  0.00           H  
ATOM   4148  HB3 PHE A 264      -7.114  -5.527  -9.745  1.00  0.00           H  
ATOM   4149  O   PHE A 264      -5.314  -2.455 -11.469  1.00  0.00           O  
ATOM   4150  CG  PHE A 264      -6.987  -3.675  -8.700  1.00  0.00           C  
ATOM   4151  CD1 PHE A 264      -6.283  -2.883  -7.776  1.00  0.00           C  
ATOM   4152  HD1 PHE A 264      -5.263  -3.130  -7.519  1.00  0.00           H  
ATOM   4153  CD2 PHE A 264      -8.296  -3.313  -9.073  1.00  0.00           C  
ATOM   4154  HD2 PHE A 264      -8.844  -3.905  -9.791  1.00  0.00           H  
ATOM   4155  CE1 PHE A 264      -6.893  -1.756  -7.201  1.00  0.00           C  
ATOM   4156  HE1 PHE A 264      -6.357  -1.165  -6.474  1.00  0.00           H  
ATOM   4157  CE2 PHE A 264      -8.895  -2.166  -8.525  1.00  0.00           C  
ATOM   4158  HE2 PHE A 264      -9.895  -1.885  -8.823  1.00  0.00           H  
ATOM   4159  CZ  PHE A 264      -8.194  -1.387  -7.589  1.00  0.00           C  
ATOM   4160  HZ  PHE A 264      -8.655  -0.506  -7.167  1.00  0.00           H  
ATOM   4161  N   SER A 265      -6.780  -3.977 -12.225  1.00  0.00           N  
ATOM   4162  H   SER A 265      -7.138  -4.919 -12.156  1.00  0.00           H  
ATOM   4163  CA  SER A 265      -7.475  -3.098 -13.168  1.00  0.00           C  
ATOM   4164  HA  SER A 265      -7.355  -2.063 -12.847  1.00  0.00           H  
ATOM   4165  C   SER A 265      -8.971  -3.411 -13.176  1.00  0.00           C  
ATOM   4166  CB  SER A 265      -6.859  -3.225 -14.564  1.00  0.00           C  
ATOM   4167  HB2 SER A 265      -7.335  -2.509 -15.234  1.00  0.00           H  
ATOM   4168  HB3 SER A 265      -5.797  -2.990 -14.490  1.00  0.00           H  
ATOM   4169  O   SER A 265      -9.373  -4.567 -13.026  1.00  0.00           O  
ATOM   4170  OG  SER A 265      -6.990  -4.532 -15.093  1.00  0.00           O  
ATOM   4171  HG  SER A 265      -6.596  -4.541 -15.969  1.00  0.00           H  
ATOM   4172  N   GLY A 266      -9.814  -2.384 -13.308  1.00  0.00           N  
ATOM   4173  H   GLY A 266      -9.447  -1.445 -13.374  1.00  0.00           H  
ATOM   4174  CA  GLY A 266     -11.266  -2.546 -13.231  1.00  0.00           C  
ATOM   4175  HA2 GLY A 266     -11.747  -1.605 -13.498  1.00  0.00           H  
ATOM   4176  HA3 GLY A 266     -11.585  -3.309 -13.942  1.00  0.00           H  
ATOM   4177  C   GLY A 266     -11.726  -2.935 -11.824  1.00  0.00           C  
ATOM   4178  O   GLY A 266     -11.616  -2.139 -10.896  1.00  0.00           O  
ATOM   4179  N   SER A 267     -12.258  -4.147 -11.655  1.00  0.00           N  
ATOM   4180  H   SER A 267     -12.240  -4.790 -12.433  1.00  0.00           H  
ATOM   4181  CA  SER A 267     -12.792  -4.638 -10.378  1.00  0.00           C  
ATOM   4182  HA  SER A 267     -12.688  -3.857  -9.625  1.00  0.00           H  
ATOM   4183  C   SER A 267     -12.048  -5.872  -9.875  1.00  0.00           C  
ATOM   4184  CB  SER A 267     -14.285  -4.949 -10.499  1.00  0.00           C  
ATOM   4185  HB2 SER A 267     -14.656  -5.307  -9.539  1.00  0.00           H  
ATOM   4186  HB3 SER A 267     -14.826  -4.041 -10.767  1.00  0.00           H  
ATOM   4187  O   SER A 267     -11.850  -6.821 -10.633  1.00  0.00           O  
ATOM   4188  OG  SER A 267     -14.500  -5.937 -11.491  1.00  0.00           O  
ATOM   4189  HG  SER A 267     -13.787  -6.577 -11.428  1.00  0.00           H  
ATOM   4190  N   ALA A 268     -11.726  -5.903  -8.584  1.00  0.00           N  
ATOM   4191  H   ALA A 268     -11.963  -5.104  -8.012  1.00  0.00           H  
ATOM   4192  CA  ALA A 268     -11.127  -7.051  -7.913  1.00  0.00           C  
ATOM   4193  HA  ALA A 268     -11.227  -7.929  -8.552  1.00  0.00           H  
ATOM   4194  C   ALA A 268     -11.850  -7.360  -6.595  1.00  0.00           C  
ATOM   4195  CB  ALA A 268      -9.628  -6.792  -7.714  1.00  0.00           C  
ATOM   4196  HB1 ALA A 268      -9.154  -6.629  -8.682  1.00  0.00           H  
ATOM   4197  HB2 ALA A 268      -9.162  -7.651  -7.233  1.00  0.00           H  
ATOM   4198  HB3 ALA A 268      -9.476  -5.910  -7.092  1.00  0.00           H  
ATOM   4199  O   ALA A 268     -12.330  -6.459  -5.909  1.00  0.00           O  
ATOM   4200  N   SER A 269     -11.912  -8.641  -6.225  1.00  0.00           N  
ATOM   4201  H   SER A 269     -11.442  -9.329  -6.795  1.00  0.00           H  
ATOM   4202  CA  SER A 269     -12.453  -9.083  -4.937  1.00  0.00           C  
ATOM   4203  HA  SER A 269     -12.928  -8.242  -4.432  1.00  0.00           H  
ATOM   4204  C   SER A 269     -11.326  -9.592  -4.048  1.00  0.00           C  
ATOM   4205  CB  SER A 269     -13.531 -10.147  -5.130  1.00  0.00           C  
ATOM   4206  HB2 SER A 269     -13.085 -11.067  -5.509  1.00  0.00           H  
ATOM   4207  HB3 SER A 269     -14.266  -9.782  -5.849  1.00  0.00           H  
ATOM   4208  O   SER A 269     -10.566 -10.476  -4.440  1.00  0.00           O  
ATOM   4209  OG  SER A 269     -14.174 -10.393  -3.895  1.00  0.00           O  
ATOM   4210  HG  SER A 269     -15.115 -10.490  -4.060  1.00  0.00           H  
ATOM   4211  N   ILE A 270     -11.213  -9.021  -2.852  1.00  0.00           N  
ATOM   4212  H   ILE A 270     -11.881  -8.305  -2.606  1.00  0.00           H  
ATOM   4213  CA  ILE A 270     -10.166  -9.335  -1.883  1.00  0.00           C  
ATOM   4214  HA  ILE A 270      -9.395  -9.941  -2.359  1.00  0.00           H  
ATOM   4215  C   ILE A 270     -10.786 -10.129  -0.747  1.00  0.00           C  
ATOM   4216  CB  ILE A 270      -9.498  -8.052  -1.354  1.00  0.00           C  
ATOM   4217  HB  ILE A 270     -10.255  -7.437  -0.868  1.00  0.00           H  
ATOM   4218  O   ILE A 270     -11.668  -9.623  -0.057  1.00  0.00           O  
ATOM   4219  CG1 ILE A 270      -8.870  -7.241  -2.505  1.00  0.00           C  
ATOM   4220 HG12 ILE A 270      -9.577  -7.130  -3.327  1.00  0.00           H  
ATOM   4221 HG13 ILE A 270      -7.996  -7.770  -2.886  1.00  0.00           H  
ATOM   4222  CG2 ILE A 270      -8.420  -8.429  -0.317  1.00  0.00           C  
ATOM   4223 HG21 ILE A 270      -7.663  -9.070  -0.769  1.00  0.00           H  
ATOM   4224 HG22 ILE A 270      -8.862  -8.938   0.539  1.00  0.00           H  
ATOM   4225 HG23 ILE A 270      -7.941  -7.528   0.066  1.00  0.00           H  
ATOM   4226  CD1 ILE A 270      -8.463  -5.830  -2.082  1.00  0.00           C  
ATOM   4227 HD11 ILE A 270      -7.920  -5.377  -2.912  1.00  0.00           H  
ATOM   4228 HD12 ILE A 270      -9.348  -5.237  -1.848  1.00  0.00           H  
ATOM   4229 HD13 ILE A 270      -7.793  -5.842  -1.223  1.00  0.00           H  
ATOM   4230  N   THR A 271     -10.287 -11.344  -0.526  1.00  0.00           N  
ATOM   4231  H   THR A 271      -9.518 -11.657  -1.101  1.00  0.00           H  
ATOM   4232  CA  THR A 271     -10.656 -12.159   0.637  1.00  0.00           C  
ATOM   4233  HA  THR A 271     -11.648 -11.860   0.976  1.00  0.00           H  
ATOM   4234  C   THR A 271      -9.660 -11.942   1.772  1.00  0.00           C  
ATOM   4235  CB  THR A 271     -10.736 -13.646   0.278  1.00  0.00           C  
ATOM   4236  HB  THR A 271      -9.759 -14.002  -0.048  1.00  0.00           H  
ATOM   4237  O   THR A 271      -8.468 -12.185   1.591  1.00  0.00           O  
ATOM   4238  CG2 THR A 271     -11.209 -14.480   1.468  1.00  0.00           C  
ATOM   4239 HG21 THR A 271     -12.050 -13.986   1.955  1.00  0.00           H  
ATOM   4240 HG22 THR A 271     -10.397 -14.584   2.188  1.00  0.00           H  
ATOM   4241 HG23 THR A 271     -11.503 -15.473   1.128  1.00  0.00           H  
ATOM   4242  OG1 THR A 271     -11.660 -13.844  -0.765  1.00  0.00           O  
ATOM   4243  HG1 THR A 271     -11.402 -13.284  -1.502  1.00  0.00           H  
ATOM   4244  N   PHE A 272     -10.129 -11.517   2.946  1.00  0.00           N  
ATOM   4245  H   PHE A 272     -11.113 -11.302   3.023  1.00  0.00           H  
ATOM   4246  CA  PHE A 272      -9.266 -11.333   4.119  1.00  0.00           C  
ATOM   4247  HA  PHE A 272      -8.312 -10.930   3.781  1.00  0.00           H  
ATOM   4248  C   PHE A 272      -8.967 -12.653   4.837  1.00  0.00           C  
ATOM   4249  CB  PHE A 272      -9.886 -10.325   5.094  1.00  0.00           C  
ATOM   4250  HB2 PHE A 272      -9.218 -10.210   5.947  1.00  0.00           H  
ATOM   4251  HB3 PHE A 272     -10.823 -10.741   5.466  1.00  0.00           H  
ATOM   4252  O   PHE A 272      -9.866 -13.469   5.062  1.00  0.00           O  
ATOM   4253  CG  PHE A 272     -10.144  -8.947   4.516  1.00  0.00           C  
ATOM   4254  CD1 PHE A 272      -9.129  -8.258   3.827  1.00  0.00           C  
ATOM   4255  HD1 PHE A 272      -8.163  -8.721   3.690  1.00  0.00           H  
ATOM   4256  CD2 PHE A 272     -11.392  -8.331   4.701  1.00  0.00           C  
ATOM   4257  HD2 PHE A 272     -12.164  -8.834   5.265  1.00  0.00           H  
ATOM   4258  CE1 PHE A 272      -9.368  -6.972   3.311  1.00  0.00           C  
ATOM   4259  HE1 PHE A 272      -8.589  -6.443   2.782  1.00  0.00           H  
ATOM   4260  CE2 PHE A 272     -11.628  -7.043   4.199  1.00  0.00           C  
ATOM   4261  HE2 PHE A 272     -12.577  -6.563   4.386  1.00  0.00           H  
ATOM   4262  CZ  PHE A 272     -10.620  -6.365   3.494  1.00  0.00           C  
ATOM   4263  HZ  PHE A 272     -10.798  -5.369   3.115  1.00  0.00           H  
ATOM   4264  N   THR A 273      -7.713 -12.834   5.258  1.00  0.00           N  
ATOM   4265  H   THR A 273      -7.023 -12.118   5.077  1.00  0.00           H  
ATOM   4266  CA  THR A 273      -7.306 -13.946   6.128  1.00  0.00           C  
ATOM   4267  HA  THR A 273      -7.845 -14.841   5.816  1.00  0.00           H  
ATOM   4268  C   THR A 273      -7.682 -13.671   7.587  1.00  0.00           C  
ATOM   4269  CB  THR A 273      -5.803 -14.251   6.007  1.00  0.00           C  
ATOM   4270  HB  THR A 273      -5.579 -15.135   6.604  1.00  0.00           H  
ATOM   4271  O   THR A 273      -7.986 -12.541   7.968  1.00  0.00           O  
ATOM   4272  CG2 THR A 273      -5.370 -14.520   4.566  1.00  0.00           C  
ATOM   4273 HG21 THR A 273      -5.473 -13.618   3.962  1.00  0.00           H  
ATOM   4274 HG22 THR A 273      -5.983 -15.312   4.137  1.00  0.00           H  
ATOM   4275 HG23 THR A 273      -4.327 -14.836   4.553  1.00  0.00           H  
ATOM   4276  OG1 THR A 273      -5.047 -13.175   6.499  1.00  0.00           O  
ATOM   4277  HG1 THR A 273      -4.121 -13.430   6.501  1.00  0.00           H  
ATOM   4278  N   GLU A 274      -7.668 -14.704   8.436  1.00  0.00           N  
ATOM   4279  H   GLU A 274      -7.407 -15.618   8.096  1.00  0.00           H  
ATOM   4280  CA  GLU A 274      -8.007 -14.567   9.865  1.00  0.00           C  
ATOM   4281  HA  GLU A 274      -9.015 -14.163   9.957  1.00  0.00           H  
ATOM   4282  C   GLU A 274      -7.098 -13.582  10.607  1.00  0.00           C  
ATOM   4283  CB  GLU A 274      -7.989 -15.940  10.552  1.00  0.00           C  
ATOM   4284  HB2 GLU A 274      -7.037 -16.438  10.368  1.00  0.00           H  
ATOM   4285  HB3 GLU A 274      -8.116 -15.795  11.625  1.00  0.00           H  
ATOM   4286  O   GLU A 274      -7.567 -12.845  11.471  1.00  0.00           O  
ATOM   4287  CG  GLU A 274      -9.145 -16.802  10.028  1.00  0.00           C  
ATOM   4288  HG2 GLU A 274     -10.078 -16.258  10.176  1.00  0.00           H  
ATOM   4289  HG3 GLU A 274      -9.017 -16.952   8.956  1.00  0.00           H  
ATOM   4290  CD  GLU A 274      -9.274 -18.172  10.701  1.00  0.00           C  
ATOM   4291  OE1 GLU A 274     -10.028 -19.001  10.143  1.00  0.00           O  
ATOM   4292  OE2 GLU A 274      -8.788 -18.393  11.829  1.00  0.00           O  
ATOM   4293  N   GLU A 275      -5.828 -13.524  10.219  1.00  0.00           N  
ATOM   4294  H   GLU A 275      -5.515 -14.162   9.502  1.00  0.00           H  
ATOM   4295  CA  GLU A 275      -4.821 -12.632  10.798  1.00  0.00           C  
ATOM   4296  HA  GLU A 275      -4.821 -12.730  11.884  1.00  0.00           H  
ATOM   4297  C   GLU A 275      -5.089 -11.158  10.471  1.00  0.00           C  
ATOM   4298  CB  GLU A 275      -3.445 -13.050  10.264  1.00  0.00           C  
ATOM   4299  HB2 GLU A 275      -2.693 -12.363  10.652  1.00  0.00           H  
ATOM   4300  HB3 GLU A 275      -3.460 -12.976   9.177  1.00  0.00           H  
ATOM   4301  O   GLU A 275      -4.817 -10.283  11.288  1.00  0.00           O  
ATOM   4302  CG  GLU A 275      -3.072 -14.487  10.675  1.00  0.00           C  
ATOM   4303  HG2 GLU A 275      -2.977 -14.524  11.760  1.00  0.00           H  
ATOM   4304  HG3 GLU A 275      -3.873 -15.168  10.386  1.00  0.00           H  
ATOM   4305  CD  GLU A 275      -1.774 -14.984  10.027  1.00  0.00           C  
ATOM   4306  OE1 GLU A 275      -1.489 -16.188  10.206  1.00  0.00           O  
ATOM   4307  OE2 GLU A 275      -1.111 -14.186   9.328  1.00  0.00           O  
ATOM   4308  N   MET A 276      -5.691 -10.877   9.310  1.00  0.00           N  
ATOM   4309  H   MET A 276      -5.930 -11.645   8.700  1.00  0.00           H  
ATOM   4310  CA  MET A 276      -6.031  -9.516   8.875  1.00  0.00           C  
ATOM   4311  HA  MET A 276      -5.196  -8.854   9.104  1.00  0.00           H  
ATOM   4312  C   MET A 276      -7.269  -8.953   9.593  1.00  0.00           C  
ATOM   4313  CB  MET A 276      -6.240  -9.509   7.354  1.00  0.00           C  
ATOM   4314  HB2 MET A 276      -6.578  -8.522   7.039  1.00  0.00           H  
ATOM   4315  HB3 MET A 276      -7.014 -10.233   7.097  1.00  0.00           H  
ATOM   4316  O   MET A 276      -7.551  -7.762   9.517  1.00  0.00           O  
ATOM   4317  CG  MET A 276      -4.958  -9.848   6.588  1.00  0.00           C  
ATOM   4318  HG2 MET A 276      -4.255  -9.022   6.697  1.00  0.00           H  
ATOM   4319  HG3 MET A 276      -4.498 -10.736   7.020  1.00  0.00           H  
ATOM   4320  SD  MET A 276      -5.241 -10.159   4.824  1.00  0.00           S  
ATOM   4321  CE  MET A 276      -3.549 -10.579   4.330  1.00  0.00           C  
ATOM   4322  HE1 MET A 276      -3.524 -10.794   3.262  1.00  0.00           H  
ATOM   4323  HE2 MET A 276      -2.886  -9.741   4.545  1.00  0.00           H  
ATOM   4324  HE3 MET A 276      -3.213 -11.456   4.883  1.00  0.00           H  
ATOM   4325  N   LEU A 277      -8.029  -9.800  10.292  1.00  0.00           N  
ATOM   4326  H   LEU A 277      -7.695 -10.750  10.372  1.00  0.00           H  
ATOM   4327  CA  LEU A 277      -9.323  -9.479  10.904  1.00  0.00           C  
ATOM   4328  HA  LEU A 277      -9.719  -8.579  10.434  1.00  0.00           H  
ATOM   4329  C   LEU A 277      -9.215  -9.152  12.403  1.00  0.00           C  
ATOM   4330  CB  LEU A 277     -10.275 -10.640  10.618  1.00  0.00           C  
ATOM   4331  HB2 LEU A 277     -11.188 -10.487  11.193  1.00  0.00           H  
ATOM   4332  HB3 LEU A 277      -9.806 -11.554  10.983  1.00  0.00           H  
ATOM   4333  O   LEU A 277     -10.127  -9.421  13.194  1.00  0.00           O  
ATOM   4334  CG  LEU A 277     -10.637 -10.796   9.133  1.00  0.00           C  
ATOM   4335  HG  LEU A 277      -9.744 -10.704   8.515  1.00  0.00           H  
ATOM   4336  CD1 LEU A 277     -11.224 -12.185   8.922  1.00  0.00           C  
ATOM   4337 HD11 LEU A 277     -11.296 -12.360   7.848  1.00  0.00           H  
ATOM   4338 HD12 LEU A 277     -12.189 -12.255   9.424  1.00  0.00           H  
ATOM   4339 HD13 LEU A 277     -10.534 -12.930   9.319  1.00  0.00           H  
ATOM   4340  CD2 LEU A 277     -11.664  -9.763   8.662  1.00  0.00           C  
ATOM   4341 HD21 LEU A 277     -11.871  -9.915   7.603  1.00  0.00           H  
ATOM   4342 HD22 LEU A 277     -12.592  -9.849   9.227  1.00  0.00           H  
ATOM   4343 HD23 LEU A 277     -11.256  -8.760   8.791  1.00  0.00           H  
ATOM   4344  N   ASP A 278      -8.089  -8.573  12.803  1.00  0.00           N  
ATOM   4345  H   ASP A 278      -7.394  -8.363  12.101  1.00  0.00           H  
ATOM   4346  CA  ASP A 278      -7.754  -8.222  14.184  1.00  0.00           C  
ATOM   4347  HA  ASP A 278      -8.230  -8.947  14.844  1.00  0.00           H  
ATOM   4348  C   ASP A 278      -8.265  -6.835  14.615  1.00  0.00           C  
ATOM   4349  CB  ASP A 278      -6.237  -8.369  14.381  1.00  0.00           C  
ATOM   4350  HB2 ASP A 278      -5.963  -9.405  14.184  1.00  0.00           H  
ATOM   4351  HB3 ASP A 278      -6.002  -8.160  15.425  1.00  0.00           H  
ATOM   4352  O   ASP A 278      -8.363  -6.562  15.814  1.00  0.00           O  
ATOM   4353  CG  ASP A 278      -5.377  -7.461  13.494  1.00  0.00           C  
ATOM   4354  OD1 ASP A 278      -5.938  -6.673  12.692  1.00  0.00           O  
ATOM   4355  OD2 ASP A 278      -4.136  -7.552  13.610  1.00  0.00           O  
ATOM   4356  N   GLY A 279      -8.666  -5.988  13.662  1.00  0.00           N  
ATOM   4357  H   GLY A 279      -8.494  -6.266  12.706  1.00  0.00           H  
ATOM   4358  CA  GLY A 279      -9.054  -4.597  13.912  1.00  0.00           C  
ATOM   4359  HA2 GLY A 279      -9.832  -4.306  13.206  1.00  0.00           H  
ATOM   4360  HA3 GLY A 279      -9.463  -4.506  14.918  1.00  0.00           H  
ATOM   4361  C   GLY A 279      -7.908  -3.589  13.819  1.00  0.00           C  
ATOM   4362  O   GLY A 279      -8.142  -2.397  14.039  1.00  0.00           O  
ATOM   4363  N   GLU A 280      -6.693  -4.056  13.535  1.00  0.00           N  
ATOM   4364  H   GLU A 280      -6.585  -5.045  13.361  1.00  0.00           H  
ATOM   4365  CA  GLU A 280      -5.471  -3.250  13.455  1.00  0.00           C  
ATOM   4366  HA  GLU A 280      -5.657  -2.251  13.850  1.00  0.00           H  
ATOM   4367  C   GLU A 280      -4.976  -3.079  12.016  1.00  0.00           C  
ATOM   4368  CB  GLU A 280      -4.354  -3.892  14.290  1.00  0.00           C  
ATOM   4369  HB2 GLU A 280      -4.086  -4.850  13.845  1.00  0.00           H  
ATOM   4370  HB3 GLU A 280      -3.481  -3.242  14.243  1.00  0.00           H  
ATOM   4371  O   GLU A 280      -4.243  -2.130  11.733  1.00  0.00           O  
ATOM   4372  CG  GLU A 280      -4.725  -4.101  15.765  1.00  0.00           C  
ATOM   4373  HG2 GLU A 280      -5.544  -4.817  15.836  1.00  0.00           H  
ATOM   4374  HG3 GLU A 280      -5.068  -3.150  16.173  1.00  0.00           H  
ATOM   4375  CD  GLU A 280      -3.542  -4.618  16.599  1.00  0.00           C  
ATOM   4376  OE1 GLU A 280      -3.652  -4.515  17.842  1.00  0.00           O  
ATOM   4377  OE2 GLU A 280      -2.551  -5.126  16.009  1.00  0.00           O  
ATOM   4378  N   HIS A 281      -5.369  -3.973  11.107  1.00  0.00           N  
ATOM   4379  H   HIS A 281      -5.903  -4.773  11.414  1.00  0.00           H  
ATOM   4380  CA  HIS A 281      -5.047  -3.853   9.689  1.00  0.00           C  
ATOM   4381  HA  HIS A 281      -4.027  -3.478   9.605  1.00  0.00           H  
ATOM   4382  C   HIS A 281      -5.967  -2.866   8.964  1.00  0.00           C  
ATOM   4383  CB  HIS A 281      -5.087  -5.218   9.003  1.00  0.00           C  
ATOM   4384  HB2 HIS A 281      -4.947  -5.077   7.931  1.00  0.00           H  
ATOM   4385  HB3 HIS A 281      -6.071  -5.663   9.157  1.00  0.00           H  
ATOM   4386  O   HIS A 281      -7.174  -2.786   9.210  1.00  0.00           O  
ATOM   4387  CG  HIS A 281      -4.035  -6.175   9.486  1.00  0.00           C  
ATOM   4388  CD2 HIS A 281      -2.837  -6.460   8.890  1.00  0.00           C  
ATOM   4389  HD2 HIS A 281      -2.446  -6.008   7.990  1.00  0.00           H  
ATOM   4390  ND1 HIS A 281      -4.141  -6.993  10.581  1.00  0.00           N  
ATOM   4391  HD1 HIS A 281      -4.870  -6.980  11.280  1.00  0.00           H  
ATOM   4392  CE1 HIS A 281      -3.070  -7.793  10.617  1.00  0.00           C  
ATOM   4393  HE1 HIS A 281      -2.905  -8.560  11.359  1.00  0.00           H  
ATOM   4394  NE2 HIS A 281      -2.222  -7.477   9.627  1.00  0.00           N  
ATOM   4395  N   ASN A 282      -5.384  -2.170   7.992  1.00  0.00           N  
ATOM   4396  H   ASN A 282      -4.391  -2.290   7.849  1.00  0.00           H  
ATOM   4397  CA  ASN A 282      -6.083  -1.292   7.067  1.00  0.00           C  
ATOM   4398  HA  ASN A 282      -7.150  -1.289   7.289  1.00  0.00           H  
ATOM   4399  C   ASN A 282      -5.899  -1.801   5.638  1.00  0.00           C  
ATOM   4400  CB  ASN A 282      -5.554   0.139   7.234  1.00  0.00           C  
ATOM   4401  HB2 ASN A 282      -6.026   0.786   6.495  1.00  0.00           H  
ATOM   4402  HB3 ASN A 282      -4.478   0.141   7.054  1.00  0.00           H  
ATOM   4403  O   ASN A 282      -4.802  -2.211   5.255  1.00  0.00           O  
ATOM   4404  CG  ASN A 282      -5.837   0.724   8.607  1.00  0.00           C  
ATOM   4405  ND2 ASN A 282      -4.993   1.615   9.071  1.00  0.00           N  
ATOM   4406 HD21 ASN A 282      -4.223   1.923   8.494  1.00  0.00           H  
ATOM   4407 HD22 ASN A 282      -5.240   2.034   9.956  1.00  0.00           H  
ATOM   4408  OD1 ASN A 282      -6.819   0.431   9.269  1.00  0.00           O  
ATOM   4409  N   LEU A 283      -6.970  -1.735   4.853  1.00  0.00           N  
ATOM   4410  H   LEU A 283      -7.815  -1.342   5.243  1.00  0.00           H  
ATOM   4411  CA  LEU A 283      -6.926  -1.864   3.405  1.00  0.00           C  
ATOM   4412  HA  LEU A 283      -6.123  -2.544   3.123  1.00  0.00           H  
ATOM   4413  C   LEU A 283      -6.639  -0.481   2.814  1.00  0.00           C  
ATOM   4414  CB  LEU A 283      -8.267  -2.442   2.917  1.00  0.00           C  
ATOM   4415  HB2 LEU A 283      -9.071  -1.823   3.315  1.00  0.00           H  
ATOM   4416  HB3 LEU A 283      -8.385  -3.448   3.322  1.00  0.00           H  
ATOM   4417  O   LEU A 283      -7.385   0.460   3.063  1.00  0.00           O  
ATOM   4418  CG  LEU A 283      -8.419  -2.493   1.384  1.00  0.00           C  
ATOM   4419  HG  LEU A 283      -8.291  -1.494   0.967  1.00  0.00           H  
ATOM   4420  CD1 LEU A 283      -7.405  -3.435   0.730  1.00  0.00           C  
ATOM   4421 HD11 LEU A 283      -7.510  -4.444   1.130  1.00  0.00           H  
ATOM   4422 HD12 LEU A 283      -6.392  -3.073   0.902  1.00  0.00           H  
ATOM   4423 HD13 LEU A 283      -7.571  -3.452  -0.347  1.00  0.00           H  
ATOM   4424  CD2 LEU A 283      -9.823  -2.978   1.021  1.00  0.00           C  
ATOM   4425 HD21 LEU A 283     -10.564  -2.314   1.464  1.00  0.00           H  
ATOM   4426 HD22 LEU A 283      -9.975  -3.996   1.379  1.00  0.00           H  
ATOM   4427 HD23 LEU A 283      -9.944  -2.958  -0.062  1.00  0.00           H  
ATOM   4428  N   LEU A 284      -5.576  -0.372   2.028  1.00  0.00           N  
ATOM   4429  H   LEU A 284      -5.013  -1.198   1.882  1.00  0.00           H  
ATOM   4430  CA  LEU A 284      -5.257   0.787   1.203  1.00  0.00           C  
ATOM   4431  HA  LEU A 284      -5.875   1.638   1.487  1.00  0.00           H  
ATOM   4432  C   LEU A 284      -5.567   0.440  -0.250  1.00  0.00           C  
ATOM   4433  CB  LEU A 284      -3.775   1.164   1.377  1.00  0.00           C  
ATOM   4434  HB2 LEU A 284      -3.160   0.360   0.974  1.00  0.00           H  
ATOM   4435  HB3 LEU A 284      -3.589   2.058   0.781  1.00  0.00           H  
ATOM   4436  O   LEU A 284      -5.164  -0.626  -0.717  1.00  0.00           O  
ATOM   4437  CG  LEU A 284      -3.332   1.432   2.825  1.00  0.00           C  
ATOM   4438  HG  LEU A 284      -3.396   0.514   3.409  1.00  0.00           H  
ATOM   4439  CD1 LEU A 284      -1.877   1.896   2.831  1.00  0.00           C  
ATOM   4440 HD11 LEU A 284      -1.593   2.149   3.853  1.00  0.00           H  
ATOM   4441 HD12 LEU A 284      -1.236   1.102   2.448  1.00  0.00           H  
ATOM   4442 HD13 LEU A 284      -1.767   2.781   2.204  1.00  0.00           H  
ATOM   4443  CD2 LEU A 284      -4.179   2.505   3.505  1.00  0.00           C  
ATOM   4444 HD21 LEU A 284      -5.183   2.114   3.671  1.00  0.00           H  
ATOM   4445 HD22 LEU A 284      -4.242   3.386   2.866  1.00  0.00           H  
ATOM   4446 HD23 LEU A 284      -3.752   2.779   4.469  1.00  0.00           H  
ATOM   4447  N   CYS A 285      -6.262   1.321  -0.959  1.00  0.00           N  
ATOM   4448  H   CYS A 285      -6.556   2.185  -0.526  1.00  0.00           H  
ATOM   4449  CA  CYS A 285      -6.543   1.181  -2.381  1.00  0.00           C  
ATOM   4450  HA  CYS A 285      -5.780   0.561  -2.853  1.00  0.00           H  
ATOM   4451  C   CYS A 285      -6.529   2.558  -3.032  1.00  0.00           C  
ATOM   4452  CB  CYS A 285      -7.909   0.522  -2.579  1.00  0.00           C  
ATOM   4453  HB2 CYS A 285      -7.932  -0.421  -2.032  1.00  0.00           H  
ATOM   4454  HB3 CYS A 285      -8.684   1.179  -2.183  1.00  0.00           H  
ATOM   4455  O   CYS A 285      -7.368   3.385  -2.689  1.00  0.00           O  
ATOM   4456  SG  CYS A 285      -8.243   0.188  -4.324  1.00  0.00           S  
ATOM   4457  N   GLY A 286      -5.600   2.792  -3.960  1.00  0.00           N  
ATOM   4458  H   GLY A 286      -4.981   2.046  -4.245  1.00  0.00           H  
ATOM   4459  CA  GLY A 286      -5.431   4.115  -4.561  1.00  0.00           C  
ATOM   4460  HA2 GLY A 286      -6.302   4.333  -5.180  1.00  0.00           H  
ATOM   4461  HA3 GLY A 286      -4.547   4.135  -5.199  1.00  0.00           H  
ATOM   4462  C   GLY A 286      -5.284   5.206  -3.499  1.00  0.00           C  
ATOM   4463  O   GLY A 286      -4.497   5.073  -2.563  1.00  0.00           O  
ATOM   4464  N   ASP A 287      -6.068   6.264  -3.624  1.00  0.00           N  
ATOM   4465  H   ASP A 287      -6.730   6.300  -4.385  1.00  0.00           H  
ATOM   4466  CA  ASP A 287      -6.148   7.345  -2.648  1.00  0.00           C  
ATOM   4467  HA  ASP A 287      -5.135   7.595  -2.336  1.00  0.00           H  
ATOM   4468  C   ASP A 287      -6.930   6.989  -1.370  1.00  0.00           C  
ATOM   4469  CB  ASP A 287      -6.735   8.577  -3.351  1.00  0.00           C  
ATOM   4470  HB2 ASP A 287      -6.152   8.787  -4.247  1.00  0.00           H  
ATOM   4471  HB3 ASP A 287      -6.626   9.432  -2.683  1.00  0.00           H  
ATOM   4472  O   ASP A 287      -6.727   7.647  -0.354  1.00  0.00           O  
ATOM   4473  CG  ASP A 287      -8.215   8.429  -3.740  1.00  0.00           C  
ATOM   4474  OD1 ASP A 287      -8.663   7.290  -4.019  1.00  0.00           O  
ATOM   4475  OD2 ASP A 287      -8.905   9.467  -3.709  1.00  0.00           O  
ATOM   4476  N   LYS A 288      -7.758   5.936  -1.377  1.00  0.00           N  
ATOM   4477  H   LYS A 288      -7.842   5.431  -2.248  1.00  0.00           H  
ATOM   4478  CA  LYS A 288      -8.641   5.570  -0.262  1.00  0.00           C  
ATOM   4479  HA  LYS A 288      -8.732   6.462   0.357  1.00  0.00           H  
ATOM   4480  C   LYS A 288      -8.062   4.541   0.699  1.00  0.00           C  
ATOM   4481  CB  LYS A 288     -10.040   5.172  -0.788  1.00  0.00           C  
ATOM   4482  HB2 LYS A 288     -10.631   4.776   0.037  1.00  0.00           H  
ATOM   4483  HB3 LYS A 288      -9.927   4.379  -1.528  1.00  0.00           H  
ATOM   4484  O   LYS A 288      -7.249   3.673   0.370  1.00  0.00           O  
ATOM   4485  CG  LYS A 288     -10.837   6.331  -1.424  1.00  0.00           C  
ATOM   4486  HG2 LYS A 288     -11.804   5.953  -1.755  1.00  0.00           H  
ATOM   4487  HG3 LYS A 288     -10.302   6.700  -2.299  1.00  0.00           H  
ATOM   4488  CD  LYS A 288     -11.073   7.500  -0.447  1.00  0.00           C  
ATOM   4489  HD2 LYS A 288     -10.117   7.826  -0.038  1.00  0.00           H  
ATOM   4490  HD3 LYS A 288     -11.705   7.168   0.377  1.00  0.00           H  
ATOM   4491  CE  LYS A 288     -11.673   8.754  -1.084  1.00  0.00           C  
ATOM   4492  HE2 LYS A 288     -12.711   8.572  -1.364  1.00  0.00           H  
ATOM   4493  HE3 LYS A 288     -11.102   8.977  -1.985  1.00  0.00           H  
ATOM   4494  NZ  LYS A 288     -11.560   9.909  -0.137  1.00  0.00           N  
ATOM   4495  HZ1 LYS A 288     -11.832  10.786  -0.556  1.00  0.00           H  
ATOM   4496  HZ2 LYS A 288     -10.606  10.056   0.163  1.00  0.00           H  
ATOM   4497  HZ3 LYS A 288     -12.068   9.812   0.731  1.00  0.00           H  
ATOM   4498  N   SER A 289      -8.561   4.603   1.931  1.00  0.00           N  
ATOM   4499  H   SER A 289      -9.250   5.315   2.127  1.00  0.00           H  
ATOM   4500  CA  SER A 289      -8.282   3.616   2.969  1.00  0.00           C  
ATOM   4501  HA  SER A 289      -7.860   2.732   2.490  1.00  0.00           H  
ATOM   4502  C   SER A 289      -9.546   3.177   3.691  1.00  0.00           C  
ATOM   4503  CB  SER A 289      -7.238   4.138   3.950  1.00  0.00           C  
ATOM   4504  HB2 SER A 289      -6.376   4.485   3.380  1.00  0.00           H  
ATOM   4505  HB3 SER A 289      -6.922   3.318   4.594  1.00  0.00           H  
ATOM   4506  O   SER A 289     -10.484   3.950   3.856  1.00  0.00           O  
ATOM   4507  OG  SER A 289      -7.738   5.176   4.768  1.00  0.00           O  
ATOM   4508  HG  SER A 289      -8.049   5.899   4.219  1.00  0.00           H  
ATOM   4509  N   ALA A 290      -9.565   1.924   4.134  1.00  0.00           N  
ATOM   4510  H   ALA A 290      -8.779   1.329   3.911  1.00  0.00           H  
ATOM   4511  CA  ALA A 290     -10.646   1.363   4.926  1.00  0.00           C  
ATOM   4512  HA  ALA A 290     -11.235   2.175   5.352  1.00  0.00           H  
ATOM   4513  C   ALA A 290     -10.082   0.527   6.076  1.00  0.00           C  
ATOM   4514  CB  ALA A 290     -11.569   0.546   4.015  1.00  0.00           C  
ATOM   4515  HB1 ALA A 290     -12.391   0.133   4.601  1.00  0.00           H  
ATOM   4516  HB2 ALA A 290     -11.013  -0.264   3.544  1.00  0.00           H  
ATOM   4517  HB3 ALA A 290     -11.985   1.197   3.246  1.00  0.00           H  
ATOM   4518  O   ALA A 290      -9.238  -0.354   5.881  1.00  0.00           O  
ATOM   4519  N   LYS A 291     -10.578   0.776   7.290  1.00  0.00           N  
ATOM   4520  H   LYS A 291     -11.266   1.510   7.380  1.00  0.00           H  
ATOM   4521  CA  LYS A 291     -10.214  -0.010   8.472  1.00  0.00           C  
ATOM   4522  HA  LYS A 291      -9.136  -0.170   8.456  1.00  0.00           H  
ATOM   4523  C   LYS A 291     -10.890  -1.377   8.426  1.00  0.00           C  
ATOM   4524  CB  LYS A 291     -10.559   0.776   9.741  1.00  0.00           C  
ATOM   4525  HB2 LYS A 291     -11.640   0.895   9.820  1.00  0.00           H  
ATOM   4526  HB3 LYS A 291     -10.101   1.763   9.672  1.00  0.00           H  
ATOM   4527  O   LYS A 291     -12.111  -1.465   8.280  1.00  0.00           O  
ATOM   4528  CG  LYS A 291     -10.022   0.064  10.988  1.00  0.00           C  
ATOM   4529  HG2 LYS A 291      -8.956  -0.126  10.860  1.00  0.00           H  
ATOM   4530  HG3 LYS A 291     -10.536  -0.888  11.124  1.00  0.00           H  
ATOM   4531  CD  LYS A 291     -10.228   0.930  12.231  1.00  0.00           C  
ATOM   4532  HD2 LYS A 291      -9.754   1.899  12.070  1.00  0.00           H  
ATOM   4533  HD3 LYS A 291     -11.294   1.072  12.406  1.00  0.00           H  
ATOM   4534  CE  LYS A 291      -9.578   0.230  13.424  1.00  0.00           C  
ATOM   4535  HE2 LYS A 291     -10.076  -0.725  13.595  1.00  0.00           H  
ATOM   4536  HE3 LYS A 291      -8.544  -0.001  13.169  1.00  0.00           H  
ATOM   4537  NZ  LYS A 291      -9.622   1.076  14.639  1.00  0.00           N  
ATOM   4538  HZ1 LYS A 291      -9.146   0.601  15.392  1.00  0.00           H  
ATOM   4539  HZ2 LYS A 291      -9.144   1.948  14.460  1.00  0.00           H  
ATOM   4540  HZ3 LYS A 291     -10.576   1.275  14.903  1.00  0.00           H  
ATOM   4541  N   ILE A 292     -10.115  -2.445   8.600  1.00  0.00           N  
ATOM   4542  H   ILE A 292      -9.127  -2.323   8.771  1.00  0.00           H  
ATOM   4543  CA  ILE A 292     -10.661  -3.803   8.653  1.00  0.00           C  
ATOM   4544  HA  ILE A 292     -11.473  -3.858   7.928  1.00  0.00           H  
ATOM   4545  C   ILE A 292     -11.217  -4.037  10.065  1.00  0.00           C  
ATOM   4546  CB  ILE A 292      -9.615  -4.855   8.226  1.00  0.00           C  
ATOM   4547  HB  ILE A 292      -8.784  -4.844   8.931  1.00  0.00           H  
ATOM   4548  O   ILE A 292     -10.495  -3.844  11.044  1.00  0.00           O  
ATOM   4549  CG1 ILE A 292      -9.085  -4.528   6.808  1.00  0.00           C  
ATOM   4550 HG12 ILE A 292      -8.648  -3.529   6.805  1.00  0.00           H  
ATOM   4551 HG13 ILE A 292      -9.913  -4.533   6.099  1.00  0.00           H  
ATOM   4552  CG2 ILE A 292     -10.262  -6.252   8.258  1.00  0.00           C  
ATOM   4553 HG21 ILE A 292      -9.522  -7.009   7.999  1.00  0.00           H  
ATOM   4554 HG22 ILE A 292     -11.085  -6.307   7.546  1.00  0.00           H  
ATOM   4555 HG23 ILE A 292     -10.616  -6.483   9.263  1.00  0.00           H  
ATOM   4556  CD1 ILE A 292      -7.999  -5.479   6.297  1.00  0.00           C  
ATOM   4557 HD11 ILE A 292      -8.409  -6.475   6.124  1.00  0.00           H  
ATOM   4558 HD12 ILE A 292      -7.189  -5.542   7.023  1.00  0.00           H  
ATOM   4559 HD13 ILE A 292      -7.607  -5.099   5.354  1.00  0.00           H  
ATOM   4560  N   PRO A 293     -12.498  -4.413  10.229  1.00  0.00           N  
ATOM   4561  CA  PRO A 293     -13.085  -4.582  11.552  1.00  0.00           C  
ATOM   4562  HA  PRO A 293     -12.874  -3.698  12.155  1.00  0.00           H  
ATOM   4563  C   PRO A 293     -12.523  -5.814  12.269  1.00  0.00           C  
ATOM   4564  CB  PRO A 293     -14.595  -4.677  11.322  1.00  0.00           C  
ATOM   4565  HB2 PRO A 293     -15.027  -3.677  11.339  1.00  0.00           H  
ATOM   4566  HB3 PRO A 293     -15.087  -5.316  12.055  1.00  0.00           H  
ATOM   4567  O   PRO A 293     -12.285  -6.862  11.663  1.00  0.00           O  
ATOM   4568  CG  PRO A 293     -14.700  -5.249   9.909  1.00  0.00           C  
ATOM   4569  HG2 PRO A 293     -14.596  -6.334   9.943  1.00  0.00           H  
ATOM   4570  HG3 PRO A 293     -15.637  -4.967   9.430  1.00  0.00           H  
ATOM   4571  CD  PRO A 293     -13.493  -4.644   9.193  1.00  0.00           C  
ATOM   4572  HD2 PRO A 293     -13.770  -3.692   8.740  1.00  0.00           H  
ATOM   4573  HD3 PRO A 293     -13.126  -5.332   8.432  1.00  0.00           H  
ATOM   4574  N   LYS A 294     -12.400  -5.715  13.598  1.00  0.00           N  
ATOM   4575  H   LYS A 294     -12.606  -4.826  14.030  1.00  0.00           H  
ATOM   4576  CA  LYS A 294     -12.075  -6.860  14.453  1.00  0.00           C  
ATOM   4577  HA  LYS A 294     -11.180  -7.339  14.057  1.00  0.00           H  
ATOM   4578  C   LYS A 294     -13.222  -7.857  14.418  1.00  0.00           C  
ATOM   4579  CB  LYS A 294     -11.794  -6.395  15.887  1.00  0.00           C  
ATOM   4580  HB2 LYS A 294     -12.686  -5.932  16.309  1.00  0.00           H  
ATOM   4581  HB3 LYS A 294     -11.003  -5.645  15.862  1.00  0.00           H  
ATOM   4582  O   LYS A 294     -14.329  -7.541  14.853  1.00  0.00           O  
ATOM   4583  CG  LYS A 294     -11.348  -7.561  16.783  1.00  0.00           C  
ATOM   4584  HG2 LYS A 294     -10.540  -8.104  16.293  1.00  0.00           H  
ATOM   4585  HG3 LYS A 294     -12.181  -8.244  16.951  1.00  0.00           H  
ATOM   4586  CD  LYS A 294     -10.852  -7.020  18.126  1.00  0.00           C  
ATOM   4587  HD2 LYS A 294     -10.073  -6.282  17.931  1.00  0.00           H  
ATOM   4588  HD3 LYS A 294     -11.674  -6.535  18.653  1.00  0.00           H  
ATOM   4589  CE  LYS A 294     -10.266  -8.146  18.979  1.00  0.00           C  
ATOM   4590  HE2 LYS A 294      -9.567  -8.705  18.357  1.00  0.00           H  
ATOM   4591  HE3 LYS A 294     -11.067  -8.818  19.288  1.00  0.00           H  
ATOM   4592  NZ  LYS A 294      -9.547  -7.593  20.151  1.00  0.00           N  
ATOM   4593  HZ1 LYS A 294     -10.156  -7.039  20.735  1.00  0.00           H  
ATOM   4594  HZ2 LYS A 294      -9.114  -8.325  20.697  1.00  0.00           H  
ATOM   4595  HZ3 LYS A 294      -8.803  -6.993  19.824  1.00  0.00           H  
ATOM   4596  N   THR A 295     -12.966  -9.076  13.959  1.00  0.00           N  
ATOM   4597  H   THR A 295     -12.037  -9.281  13.619  1.00  0.00           H  
ATOM   4598  CA  THR A 295     -14.011 -10.103  13.888  1.00  0.00           C  
ATOM   4599  HA  THR A 295     -14.882  -9.766  14.450  1.00  0.00           H  
ATOM   4600  C   THR A 295     -13.552 -11.396  14.545  1.00  0.00           C  
ATOM   4601  CB  THR A 295     -14.521 -10.320  12.458  1.00  0.00           C  
ATOM   4602  HB  THR A 295     -15.292 -11.090  12.483  1.00  0.00           H  
ATOM   4603  O   THR A 295     -12.682 -12.112  14.058  1.00  0.00           O  
ATOM   4604  CG2 THR A 295     -15.114  -9.064  11.823  1.00  0.00           C  
ATOM   4605 HG21 THR A 295     -15.404  -9.260  10.791  1.00  0.00           H  
ATOM   4606 HG22 THR A 295     -14.384  -8.254  11.813  1.00  0.00           H  
ATOM   4607 HG23 THR A 295     -15.989  -8.743  12.388  1.00  0.00           H  
ATOM   4608  OG1 THR A 295     -13.492 -10.756  11.631  1.00  0.00           O  
ATOM   4609  HG1 THR A 295     -12.910 -10.005  11.488  1.00  0.00           H  
ATOM   4610  N   ASN A 296     -14.183 -11.747  15.666  1.00  0.00           N  
ATOM   4611  H   ASN A 296     -14.900 -11.139  16.036  1.00  0.00           H  
ATOM   4612  CA  ASN A 296     -13.916 -13.019  16.329  1.00  0.00           C  
ATOM   4613  HA  ASN A 296     -12.839 -13.190  16.327  1.00  0.00           H  
ATOM   4614  C   ASN A 296     -14.581 -14.162  15.547  1.00  0.00           C  
ATOM   4615  CB  ASN A 296     -14.374 -12.926  17.793  1.00  0.00           C  
ATOM   4616  HB2 ASN A 296     -13.898 -12.058  18.249  1.00  0.00           H  
ATOM   4617  HB3 ASN A 296     -15.454 -12.785  17.839  1.00  0.00           H  
ATOM   4618  O   ASN A 296     -15.811 -14.218  15.460  1.00  0.00           O  
ATOM   4619  CG  ASN A 296     -14.011 -14.158  18.606  1.00  0.00           C  
ATOM   4620  ND2 ASN A 296     -13.714 -13.991  19.871  1.00  0.00           N  
ATOM   4621 HD21 ASN A 296     -13.702 -13.067  20.280  1.00  0.00           H  
ATOM   4622 HD22 ASN A 296     -13.396 -14.807  20.375  1.00  0.00           H  
ATOM   4623  OD1 ASN A 296     -14.008 -15.284  18.134  1.00  0.00           O  
ATOM   4624  N   LYS A 297     -13.774 -15.091  15.020  1.00  0.00           N  
ATOM   4625  H   LYS A 297     -12.777 -14.938  15.080  1.00  0.00           H  
ATOM   4626  CA  LYS A 297     -14.243 -16.262  14.261  1.00  0.00           C  
ATOM   4627  HA  LYS A 297     -14.683 -15.926  13.322  1.00  0.00           H  
ATOM   4628  C   LYS A 297     -15.331 -17.051  14.996  1.00  0.00           C  
ATOM   4629  CB  LYS A 297     -13.035 -17.153  13.930  1.00  0.00           C  
ATOM   4630  HB2 LYS A 297     -12.290 -16.553  13.408  1.00  0.00           H  
ATOM   4631  HB3 LYS A 297     -12.591 -17.523  14.854  1.00  0.00           H  
ATOM   4632  O   LYS A 297     -16.358 -17.355  14.404  1.00  0.00           O  
ATOM   4633  CG  LYS A 297     -13.418 -18.346  13.039  1.00  0.00           C  
ATOM   4634  HG2 LYS A 297     -14.137 -18.982  13.554  1.00  0.00           H  
ATOM   4635  HG3 LYS A 297     -13.859 -17.981  12.112  1.00  0.00           H  
ATOM   4636  CD  LYS A 297     -12.171 -19.171  12.720  1.00  0.00           C  
ATOM   4637  HD2 LYS A 297     -11.443 -18.513  12.244  1.00  0.00           H  
ATOM   4638  HD3 LYS A 297     -11.738 -19.557  13.643  1.00  0.00           H  
ATOM   4639  CE  LYS A 297     -12.495 -20.336  11.782  1.00  0.00           C  
ATOM   4640  HE2 LYS A 297     -13.003 -19.939  10.903  1.00  0.00           H  
ATOM   4641  HE3 LYS A 297     -13.177 -21.025  12.282  1.00  0.00           H  
ATOM   4642  NZ  LYS A 297     -11.246 -21.016  11.365  1.00  0.00           N  
ATOM   4643  HZ1 LYS A 297     -10.687 -21.321  12.148  1.00  0.00           H  
ATOM   4644  HZ2 LYS A 297     -10.669 -20.339  10.886  1.00  0.00           H  
ATOM   4645  HZ3 LYS A 297     -11.410 -21.765  10.707  1.00  0.00           H  
ATOM   4646  N   ARG A 298     -15.176 -17.295  16.306  1.00  0.00           N  
ATOM   4647  H   ARG A 298     -14.359 -16.912  16.760  1.00  0.00           H  
ATOM   4648  CA  ARG A 298     -16.160 -18.056  17.102  1.00  0.00           C  
ATOM   4649  HA  ARG A 298     -16.344 -19.004  16.596  1.00  0.00           H  
ATOM   4650  C   ARG A 298     -17.512 -17.348  17.166  1.00  0.00           C  
ATOM   4651  CB  ARG A 298     -15.604 -18.333  18.510  1.00  0.00           C  
ATOM   4652  HB2 ARG A 298     -14.659 -18.869  18.418  1.00  0.00           H  
ATOM   4653  HB3 ARG A 298     -15.416 -17.386  19.016  1.00  0.00           H  
ATOM   4654  O   ARG A 298     -18.546 -17.990  17.015  1.00  0.00           O  
ATOM   4655  CG  ARG A 298     -16.579 -19.168  19.360  1.00  0.00           C  
ATOM   4656  HG2 ARG A 298     -16.780 -20.121  18.870  1.00  0.00           H  
ATOM   4657  HG3 ARG A 298     -17.522 -18.630  19.452  1.00  0.00           H  
ATOM   4658  CD  ARG A 298     -16.069 -19.414  20.785  1.00  0.00           C  
ATOM   4659  HD2 ARG A 298     -15.647 -18.489  21.177  1.00  0.00           H  
ATOM   4660  HD3 ARG A 298     -16.926 -19.689  21.399  1.00  0.00           H  
ATOM   4661  NE  ARG A 298     -15.072 -20.500  20.854  1.00  0.00           N  
ATOM   4662  HE  ARG A 298     -14.811 -20.938  19.982  1.00  0.00           H  
ATOM   4663  NH1 ARG A 298     -14.765 -20.459  23.130  1.00  0.00           N  
ATOM   4664 HH11 ARG A 298     -15.373 -19.654  23.185  1.00  0.00           H  
ATOM   4665 HH12 ARG A 298     -14.282 -20.801  23.948  1.00  0.00           H  
ATOM   4666  NH2 ARG A 298     -13.692 -21.982  21.903  1.00  0.00           N  
ATOM   4667 HH21 ARG A 298     -13.449 -22.396  21.014  1.00  0.00           H  
ATOM   4668 HH22 ARG A 298     -13.247 -22.333  22.739  1.00  0.00           H  
ATOM   4669  CZ  ARG A 298     -14.517 -20.975  21.957  1.00  0.00           C  
ATOM   4670  N   VAL A 299     -17.505 -16.035  17.397  1.00  0.00           N  
ATOM   4671  H   VAL A 299     -16.610 -15.571  17.447  1.00  0.00           H  
ATOM   4672  CA  VAL A 299     -18.737 -15.231  17.440  1.00  0.00           C  
ATOM   4673  HA  VAL A 299     -19.440 -15.695  18.131  1.00  0.00           H  
ATOM   4674  C   VAL A 299     -19.404 -15.229  16.059  1.00  0.00           C  
ATOM   4675  CB  VAL A 299     -18.435 -13.805  17.945  1.00  0.00           C  
ATOM   4676  HB  VAL A 299     -17.711 -13.331  17.282  1.00  0.00           H  
ATOM   4677  O   VAL A 299     -20.616 -15.400  15.955  1.00  0.00           O  
ATOM   4678  CG1 VAL A 299     -19.695 -12.946  17.985  1.00  0.00           C  
ATOM   4679 HG11 VAL A 299     -20.088 -12.800  16.979  1.00  0.00           H  
ATOM   4680 HG12 VAL A 299     -20.442 -13.450  18.599  1.00  0.00           H  
ATOM   4681 HG13 VAL A 299     -19.474 -11.967  18.409  1.00  0.00           H  
ATOM   4682  CG2 VAL A 299     -17.862 -13.834  19.371  1.00  0.00           C  
ATOM   4683 HG21 VAL A 299     -18.575 -14.302  20.050  1.00  0.00           H  
ATOM   4684 HG22 VAL A 299     -17.670 -12.817  19.713  1.00  0.00           H  
ATOM   4685 HG23 VAL A 299     -16.924 -14.389  19.398  1.00  0.00           H  
ATOM   4686  N   ARG A 300     -18.602 -15.132  14.993  1.00  0.00           N  
ATOM   4687  H   ARG A 300     -17.613 -15.027  15.168  1.00  0.00           H  
ATOM   4688  CA  ARG A 300     -19.042 -15.086  13.593  1.00  0.00           C  
ATOM   4689  HA  ARG A 300     -19.789 -14.301  13.477  1.00  0.00           H  
ATOM   4690  C   ARG A 300     -19.680 -16.382  13.105  1.00  0.00           C  
ATOM   4691  CB  ARG A 300     -17.822 -14.749  12.741  1.00  0.00           C  
ATOM   4692  HB2 ARG A 300     -17.112 -15.573  12.803  1.00  0.00           H  
ATOM   4693  HB3 ARG A 300     -17.347 -13.857  13.149  1.00  0.00           H  
ATOM   4694  O   ARG A 300     -20.814 -16.343  12.630  1.00  0.00           O  
ATOM   4695  CG  ARG A 300     -18.155 -14.492  11.263  1.00  0.00           C  
ATOM   4696  HG2 ARG A 300     -18.902 -15.197  10.898  1.00  0.00           H  
ATOM   4697  HG3 ARG A 300     -18.551 -13.482  11.157  1.00  0.00           H  
ATOM   4698  CD  ARG A 300     -16.901 -14.652  10.403  1.00  0.00           C  
ATOM   4699  HD2 ARG A 300     -17.086 -14.211   9.424  1.00  0.00           H  
ATOM   4700  HD3 ARG A 300     -16.709 -15.718  10.279  1.00  0.00           H  
ATOM   4701  NE  ARG A 300     -15.724 -14.022  11.029  1.00  0.00           N  
ATOM   4702  HE  ARG A 300     -15.886 -13.403  11.810  1.00  0.00           H  
ATOM   4703  NH1 ARG A 300     -14.209 -14.695   9.469  1.00  0.00           N  
ATOM   4704 HH11 ARG A 300     -13.257 -14.745   9.135  1.00  0.00           H  
ATOM   4705 HH12 ARG A 300     -14.967 -15.016   8.885  1.00  0.00           H  
ATOM   4706  NH2 ARG A 300     -13.493 -13.609  11.283  1.00  0.00           N  
ATOM   4707 HH21 ARG A 300     -12.553 -13.681  10.920  1.00  0.00           H  
ATOM   4708 HH22 ARG A 300     -13.635 -12.891  11.978  1.00  0.00           H  
ATOM   4709  CZ  ARG A 300     -14.483 -14.136  10.614  1.00  0.00           C  
ATOM   4710  N   ASP A 301     -18.985 -17.511  13.244  1.00  0.00           N  
ATOM   4711  H   ASP A 301     -18.034 -17.459  13.580  1.00  0.00           H  
ATOM   4712  CA  ASP A 301     -19.495 -18.828  12.838  1.00  0.00           C  
ATOM   4713  HA  ASP A 301     -19.654 -18.845  11.760  1.00  0.00           H  
ATOM   4714  C   ASP A 301     -20.834 -19.108  13.520  1.00  0.00           C  
ATOM   4715  CB  ASP A 301     -18.485 -19.927  13.216  1.00  0.00           C  
ATOM   4716  HB2 ASP A 301     -18.219 -19.823  14.268  1.00  0.00           H  
ATOM   4717  HB3 ASP A 301     -18.963 -20.898  13.085  1.00  0.00           H  
ATOM   4718  O   ASP A 301     -21.746 -19.702  12.945  1.00  0.00           O  
ATOM   4719  CG  ASP A 301     -17.211 -19.919  12.362  1.00  0.00           C  
ATOM   4720  OD1 ASP A 301     -17.222 -19.270  11.291  1.00  0.00           O  
ATOM   4721  OD2 ASP A 301     -16.235 -20.573  12.796  1.00  0.00           O  
ATOM   4722  N   CYS A 302     -20.988 -18.592  14.737  1.00  0.00           N  
ATOM   4723  H   CYS A 302     -20.206 -18.113  15.159  1.00  0.00           H  
ATOM   4724  CA  CYS A 302     -22.222 -18.708  15.470  1.00  0.00           C  
ATOM   4725  HA  CYS A 302     -22.556 -19.741  15.370  1.00  0.00           H  
ATOM   4726  C   CYS A 302     -23.356 -17.814  14.960  1.00  0.00           C  
ATOM   4727  CB  CYS A 302     -21.925 -18.438  16.925  1.00  0.00           C  
ATOM   4728  HB2 CYS A 302     -20.884 -18.669  17.153  1.00  0.00           H  
ATOM   4729  HB3 CYS A 302     -22.121 -17.394  17.173  1.00  0.00           H  
ATOM   4730  O   CYS A 302     -24.482 -18.293  14.827  1.00  0.00           O  
ATOM   4731  SG  CYS A 302     -22.941 -19.526  17.894  1.00  0.00           S  
ATOM   4732  N   ILE A 303     -23.082 -16.542  14.644  1.00  0.00           N  
ATOM   4733  H   ILE A 303     -22.142 -16.198  14.783  1.00  0.00           H  
ATOM   4734  CA  ILE A 303     -24.080 -15.639  14.048  1.00  0.00           C  
ATOM   4735  HA  ILE A 303     -24.939 -15.580  14.717  1.00  0.00           H  
ATOM   4736  C   ILE A 303     -24.584 -16.216  12.721  1.00  0.00           C  
ATOM   4737  CB  ILE A 303     -23.513 -14.210  13.871  1.00  0.00           C  
ATOM   4738  HB  ILE A 303     -22.556 -14.278  13.352  1.00  0.00           H  
ATOM   4739  O   ILE A 303     -25.790 -16.249  12.494  1.00  0.00           O  
ATOM   4740  CG1 ILE A 303     -23.295 -13.542  15.247  1.00  0.00           C  
ATOM   4741 HG12 ILE A 303     -24.263 -13.274  15.673  1.00  0.00           H  
ATOM   4742 HG13 ILE A 303     -22.826 -14.244  15.936  1.00  0.00           H  
ATOM   4743  CG2 ILE A 303     -24.464 -13.333  13.031  1.00  0.00           C  
ATOM   4744 HG21 ILE A 303     -24.565 -13.725  12.019  1.00  0.00           H  
ATOM   4745 HG22 ILE A 303     -25.449 -13.286  13.495  1.00  0.00           H  
ATOM   4746 HG23 ILE A 303     -24.074 -12.320  12.936  1.00  0.00           H  
ATOM   4747  CD1 ILE A 303     -22.412 -12.288  15.182  1.00  0.00           C  
ATOM   4748 HD11 ILE A 303     -21.455 -12.532  14.720  1.00  0.00           H  
ATOM   4749 HD12 ILE A 303     -22.232 -11.920  16.192  1.00  0.00           H  
ATOM   4750 HD13 ILE A 303     -22.900 -11.496  14.615  1.00  0.00           H  
ATOM   4751  N   ILE A 304     -23.685 -16.742  11.881  1.00  0.00           N  
ATOM   4752  H   ILE A 304     -22.708 -16.680  12.131  1.00  0.00           H  
ATOM   4753  CA  ILE A 304     -24.043 -17.354  10.592  1.00  0.00           C  
ATOM   4754  HA  ILE A 304     -24.660 -16.650  10.033  1.00  0.00           H  
ATOM   4755  C   ILE A 304     -24.889 -18.613  10.808  1.00  0.00           C  
ATOM   4756  CB  ILE A 304     -22.774 -17.646   9.757  1.00  0.00           C  
ATOM   4757  HB  ILE A 304     -22.087 -18.237  10.362  1.00  0.00           H  
ATOM   4758  O   ILE A 304     -25.979 -18.733  10.238  1.00  0.00           O  
ATOM   4759  CG1 ILE A 304     -22.079 -16.318   9.371  1.00  0.00           C  
ATOM   4760 HG12 ILE A 304     -21.916 -15.718  10.266  1.00  0.00           H  
ATOM   4761 HG13 ILE A 304     -22.728 -15.748   8.706  1.00  0.00           H  
ATOM   4762  CG2 ILE A 304     -23.125 -18.455   8.492  1.00  0.00           C  
ATOM   4763 HG21 ILE A 304     -23.831 -17.901   7.873  1.00  0.00           H  
ATOM   4764 HG22 ILE A 304     -22.227 -18.659   7.909  1.00  0.00           H  
ATOM   4765 HG23 ILE A 304     -23.554 -19.423   8.750  1.00  0.00           H  
ATOM   4766  CD1 ILE A 304     -20.713 -16.496   8.695  1.00  0.00           C  
ATOM   4767 HD11 ILE A 304     -20.076 -17.135   9.306  1.00  0.00           H  
ATOM   4768 HD12 ILE A 304     -20.238 -15.521   8.587  1.00  0.00           H  
ATOM   4769 HD13 ILE A 304     -20.827 -16.932   7.702  1.00  0.00           H  
ATOM   4770  N   LYS A 305     -24.430 -19.526  11.678  1.00  0.00           N  
ATOM   4771  H   LYS A 305     -23.522 -19.374  12.093  1.00  0.00           H  
ATOM   4772  CA  LYS A 305     -25.154 -20.762  12.019  1.00  0.00           C  
ATOM   4773  HA  LYS A 305     -25.265 -21.360  11.114  1.00  0.00           H  
ATOM   4774  C   LYS A 305     -26.566 -20.482  12.536  1.00  0.00           C  
ATOM   4775  CB  LYS A 305     -24.322 -21.550  13.043  1.00  0.00           C  
ATOM   4776  HB2 LYS A 305     -24.194 -20.954  13.946  1.00  0.00           H  
ATOM   4777  HB3 LYS A 305     -23.341 -21.743  12.610  1.00  0.00           H  
ATOM   4778  O   LYS A 305     -27.481 -21.264  12.284  1.00  0.00           O  
ATOM   4779  CG  LYS A 305     -24.963 -22.896  13.412  1.00  0.00           C  
ATOM   4780  HG2 LYS A 305     -25.897 -22.725  13.948  1.00  0.00           H  
ATOM   4781  HG3 LYS A 305     -25.172 -23.454  12.500  1.00  0.00           H  
ATOM   4782  CD  LYS A 305     -24.028 -23.721  14.302  1.00  0.00           C  
ATOM   4783  HD2 LYS A 305     -23.087 -23.880  13.775  1.00  0.00           H  
ATOM   4784  HD3 LYS A 305     -23.835 -23.175  15.226  1.00  0.00           H  
ATOM   4785  CE  LYS A 305     -24.682 -25.071  14.615  1.00  0.00           C  
ATOM   4786  HE2 LYS A 305     -24.966 -25.541  13.673  1.00  0.00           H  
ATOM   4787  HE3 LYS A 305     -25.593 -24.891  15.187  1.00  0.00           H  
ATOM   4788  NZ  LYS A 305     -23.766 -25.963  15.366  1.00  0.00           N  
ATOM   4789  HZ1 LYS A 305     -22.927 -26.133  14.829  1.00  0.00           H  
ATOM   4790  HZ2 LYS A 305     -24.204 -26.855  15.546  1.00  0.00           H  
ATOM   4791  HZ3 LYS A 305     -23.502 -25.546  16.248  1.00  0.00           H  
ATOM   4792  N   TYR A 306     -26.755 -19.363  13.230  1.00  0.00           N  
ATOM   4793  H   TYR A 306     -25.943 -18.800  13.438  1.00  0.00           H  
ATOM   4794  CA  TYR A 306     -28.033 -18.954  13.802  1.00  0.00           C  
ATOM   4795  HA  TYR A 306     -28.751 -19.761  13.655  1.00  0.00           H  
ATOM   4796  C   TYR A 306     -28.675 -17.754  13.098  1.00  0.00           C  
ATOM   4797  CB  TYR A 306     -27.863 -18.776  15.312  1.00  0.00           C  
ATOM   4798  HB2 TYR A 306     -28.807 -18.419  15.722  1.00  0.00           H  
ATOM   4799  HB3 TYR A 306     -27.120 -17.999  15.493  1.00  0.00           H  
ATOM   4800  O   TYR A 306     -29.533 -17.089  13.677  1.00  0.00           O  
ATOM   4801  CG  TYR A 306     -27.465 -20.053  16.037  1.00  0.00           C  
ATOM   4802  CD1 TYR A 306     -28.244 -21.223  15.912  1.00  0.00           C  
ATOM   4803  HD1 TYR A 306     -29.126 -21.215  15.289  1.00  0.00           H  
ATOM   4804  CD2 TYR A 306     -26.298 -20.078  16.821  1.00  0.00           C  
ATOM   4805  HD2 TYR A 306     -25.705 -19.181  16.923  1.00  0.00           H  
ATOM   4806  CE1 TYR A 306     -27.849 -22.412  16.558  1.00  0.00           C  
ATOM   4807  HE1 TYR A 306     -28.421 -23.320  16.445  1.00  0.00           H  
ATOM   4808  CE2 TYR A 306     -25.908 -21.259  17.478  1.00  0.00           C  
ATOM   4809  HE2 TYR A 306     -25.021 -21.268  18.094  1.00  0.00           H  
ATOM   4810  OH  TYR A 306     -26.285 -23.573  17.959  1.00  0.00           O  
ATOM   4811  HH  TYR A 306     -25.569 -23.402  18.575  1.00  0.00           H  
ATOM   4812  CZ  TYR A 306     -26.677 -22.429  17.341  1.00  0.00           C  
ATOM   4813  N   SER A 307     -28.332 -17.509  11.831  1.00  0.00           N  
ATOM   4814  H   SER A 307     -27.583 -18.058  11.432  1.00  0.00           H  
ATOM   4815  CA  SER A 307     -28.804 -16.364  11.030  1.00  0.00           C  
ATOM   4816  HA  SER A 307     -28.357 -15.453  11.430  1.00  0.00           H  
ATOM   4817  C   SER A 307     -30.328 -16.182  11.023  1.00  0.00           C  
ATOM   4818  CB  SER A 307     -28.307 -16.496   9.590  1.00  0.00           C  
ATOM   4819  HB2 SER A 307     -28.766 -15.723   8.973  1.00  0.00           H  
ATOM   4820  HB3 SER A 307     -27.226 -16.359   9.569  1.00  0.00           H  
ATOM   4821  O   SER A 307     -30.813 -15.055  11.013  1.00  0.00           O  
ATOM   4822  OG  SER A 307     -28.625 -17.775   9.073  1.00  0.00           O  
ATOM   4823  HG  SER A 307     -27.813 -18.287   9.097  1.00  0.00           H  
ATOM   4824  N   LYS A 308     -31.095 -17.276  11.109  1.00  0.00           N  
ATOM   4825  H   LYS A 308     -30.613 -18.162  11.064  1.00  0.00           H  
ATOM   4826  CA  LYS A 308     -32.570 -17.255  11.123  1.00  0.00           C  
ATOM   4827  HA  LYS A 308     -32.911 -16.486  10.430  1.00  0.00           H  
ATOM   4828  C   LYS A 308     -33.200 -16.883  12.471  1.00  0.00           C  
ATOM   4829  CB  LYS A 308     -33.111 -18.613  10.643  1.00  0.00           C  
ATOM   4830  HB2 LYS A 308     -32.744 -19.403  11.298  1.00  0.00           H  
ATOM   4831  HB3 LYS A 308     -34.199 -18.594  10.707  1.00  0.00           H  
ATOM   4832  O   LYS A 308     -34.395 -16.623  12.523  1.00  0.00           O  
ATOM   4833  CG  LYS A 308     -32.719 -18.923   9.190  1.00  0.00           C  
ATOM   4834  HG2 LYS A 308     -33.034 -18.097   8.553  1.00  0.00           H  
ATOM   4835  HG3 LYS A 308     -31.637 -19.032   9.115  1.00  0.00           H  
ATOM   4836  CD  LYS A 308     -33.389 -20.216   8.702  1.00  0.00           C  
ATOM   4837  HD2 LYS A 308     -33.066 -21.049   9.326  1.00  0.00           H  
ATOM   4838  HD3 LYS A 308     -34.470 -20.106   8.779  1.00  0.00           H  
ATOM   4839  CE  LYS A 308     -33.001 -20.480   7.241  1.00  0.00           C  
ATOM   4840  HE2 LYS A 308     -33.267 -19.602   6.652  1.00  0.00           H  
ATOM   4841  HE3 LYS A 308     -31.919 -20.597   7.182  1.00  0.00           H  
ATOM   4842  NZ  LYS A 308     -33.680 -21.681   6.688  1.00  0.00           N  
ATOM   4843  HZ1 LYS A 308     -33.430 -22.512   7.204  1.00  0.00           H  
ATOM   4844  HZ2 LYS A 308     -34.683 -21.568   6.715  1.00  0.00           H  
ATOM   4845  HZ3 LYS A 308     -33.416 -21.818   5.723  1.00  0.00           H  
ATOM   4846  N   SER A 309     -32.447 -16.909  13.570  1.00  0.00           N  
ATOM   4847  H   SER A 309     -31.455 -17.065  13.465  1.00  0.00           H  
ATOM   4848  CA  SER A 309     -32.998 -16.789  14.926  1.00  0.00           C  
ATOM   4849  HA  SER A 309     -34.010 -16.389  14.878  1.00  0.00           H  
ATOM   4850  C   SER A 309     -32.173 -15.845  15.795  1.00  0.00           C  
ATOM   4851  CB  SER A 309     -33.091 -18.172  15.579  1.00  0.00           C  
ATOM   4852  HB2 SER A 309     -33.405 -18.051  16.616  1.00  0.00           H  
ATOM   4853  HB3 SER A 309     -33.824 -18.782  15.050  1.00  0.00           H  
ATOM   4854  O   SER A 309     -31.123 -16.235  16.310  1.00  0.00           O  
ATOM   4855  OG  SER A 309     -31.833 -18.816  15.563  1.00  0.00           O  
ATOM   4856  HG  SER A 309     -31.184 -18.120  15.687  1.00  0.00           H  
ATOM   4857  N   ILE A 310     -32.692 -14.637  16.017  1.00  0.00           N  
ATOM   4858  H   ILE A 310     -33.536 -14.387  15.521  1.00  0.00           H  
ATOM   4859  CA  ILE A 310     -32.030 -13.568  16.784  1.00  0.00           C  
ATOM   4860  HA  ILE A 310     -31.099 -13.300  16.284  1.00  0.00           H  
ATOM   4861  C   ILE A 310     -31.660 -14.042  18.197  1.00  0.00           C  
ATOM   4862  CB  ILE A 310     -32.936 -12.311  16.806  1.00  0.00           C  
ATOM   4863  HB  ILE A 310     -33.909 -12.598  17.206  1.00  0.00           H  
ATOM   4864  O   ILE A 310     -30.515 -13.903  18.614  1.00  0.00           O  
ATOM   4865  CG1 ILE A 310     -33.133 -11.762  15.371  1.00  0.00           C  
ATOM   4866 HG12 ILE A 310     -33.372 -12.575  14.686  1.00  0.00           H  
ATOM   4867 HG13 ILE A 310     -32.206 -11.304  15.027  1.00  0.00           H  
ATOM   4868  CG2 ILE A 310     -32.347 -11.219  17.718  1.00  0.00           C  
ATOM   4869 HG21 ILE A 310     -32.989 -10.338  17.723  1.00  0.00           H  
ATOM   4870 HG22 ILE A 310     -31.357 -10.928  17.367  1.00  0.00           H  
ATOM   4871 HG23 ILE A 310     -32.271 -11.563  18.750  1.00  0.00           H  
ATOM   4872  CD1 ILE A 310     -34.271 -10.741  15.248  1.00  0.00           C  
ATOM   4873 HD11 ILE A 310     -34.038  -9.834  15.806  1.00  0.00           H  
ATOM   4874 HD12 ILE A 310     -35.200 -11.171  15.622  1.00  0.00           H  
ATOM   4875 HD13 ILE A 310     -34.403 -10.475  14.199  1.00  0.00           H  
ATOM   4876  N   TYR A 311     -32.575 -14.719  18.899  1.00  0.00           N  
ATOM   4877  H   TYR A 311     -33.510 -14.786  18.523  1.00  0.00           H  
ATOM   4878  CA  TYR A 311     -32.333 -15.217  20.260  1.00  0.00           C  
ATOM   4879  HA  TYR A 311     -32.115 -14.360  20.898  1.00  0.00           H  
ATOM   4880  C   TYR A 311     -31.123 -16.163  20.358  1.00  0.00           C  
ATOM   4881  CB  TYR A 311     -33.609 -15.889  20.792  1.00  0.00           C  
ATOM   4882  HB2 TYR A 311     -33.441 -16.165  21.833  1.00  0.00           H  
ATOM   4883  HB3 TYR A 311     -34.414 -15.154  20.790  1.00  0.00           H  
ATOM   4884  O   TYR A 311     -30.342 -16.076  21.306  1.00  0.00           O  
ATOM   4885  CG  TYR A 311     -34.074 -17.120  20.025  1.00  0.00           C  
ATOM   4886  CD1 TYR A 311     -34.891 -16.980  18.886  1.00  0.00           C  
ATOM   4887  HD1 TYR A 311     -35.211 -16.000  18.564  1.00  0.00           H  
ATOM   4888  CD2 TYR A 311     -33.735 -18.407  20.487  1.00  0.00           C  
ATOM   4889  HD2 TYR A 311     -33.143 -18.514  21.384  1.00  0.00           H  
ATOM   4890  CE1 TYR A 311     -35.342 -18.119  18.192  1.00  0.00           C  
ATOM   4891  HE1 TYR A 311     -35.990 -18.019  17.334  1.00  0.00           H  
ATOM   4892  CE2 TYR A 311     -34.220 -19.549  19.823  1.00  0.00           C  
ATOM   4893  HE2 TYR A 311     -33.999 -20.530  20.217  1.00  0.00           H  
ATOM   4894  OH  TYR A 311     -35.462 -20.506  18.006  1.00  0.00           O  
ATOM   4895  HH  TYR A 311     -35.647 -21.217  18.624  1.00  0.00           H  
ATOM   4896  CZ  TYR A 311     -35.005 -19.405  18.658  1.00  0.00           C  
ATOM   4897  N   LYS A 312     -30.913 -17.038  19.361  1.00  0.00           N  
ATOM   4898  H   LYS A 312     -31.541 -17.013  18.570  1.00  0.00           H  
ATOM   4899  CA  LYS A 312     -29.748 -17.940  19.336  1.00  0.00           C  
ATOM   4900  HA  LYS A 312     -29.600 -18.346  20.336  1.00  0.00           H  
ATOM   4901  C   LYS A 312     -28.456 -17.197  18.989  1.00  0.00           C  
ATOM   4902  CB  LYS A 312     -29.948 -19.112  18.368  1.00  0.00           C  
ATOM   4903  HB2 LYS A 312     -30.050 -18.706  17.362  1.00  0.00           H  
ATOM   4904  HB3 LYS A 312     -29.057 -19.738  18.407  1.00  0.00           H  
ATOM   4905  O   LYS A 312     -27.401 -17.571  19.498  1.00  0.00           O  
ATOM   4906  CG  LYS A 312     -31.172 -19.985  18.654  1.00  0.00           C  
ATOM   4907  HG2 LYS A 312     -32.057 -19.393  18.421  1.00  0.00           H  
ATOM   4908  HG3 LYS A 312     -31.184 -20.272  19.705  1.00  0.00           H  
ATOM   4909  CD  LYS A 312     -31.182 -21.245  17.776  1.00  0.00           C  
ATOM   4910  HD2 LYS A 312     -30.338 -21.879  18.048  1.00  0.00           H  
ATOM   4911  HD3 LYS A 312     -31.084 -20.955  16.730  1.00  0.00           H  
ATOM   4912  CE  LYS A 312     -32.493 -22.011  17.971  1.00  0.00           C  
ATOM   4913  HE2 LYS A 312     -33.309 -21.299  17.849  1.00  0.00           H  
ATOM   4914  HE3 LYS A 312     -32.528 -22.396  18.991  1.00  0.00           H  
ATOM   4915  NZ  LYS A 312     -32.652 -23.111  16.988  1.00  0.00           N  
ATOM   4916  HZ1 LYS A 312     -31.905 -23.784  17.076  1.00  0.00           H  
ATOM   4917  HZ2 LYS A 312     -33.532 -23.587  17.130  1.00  0.00           H  
ATOM   4918  HZ3 LYS A 312     -32.651 -22.736  16.051  1.00  0.00           H  
ATOM   4919  N   GLN A 313     -28.527 -16.141  18.174  1.00  0.00           N  
ATOM   4920  H   GLN A 313     -29.429 -15.857  17.819  1.00  0.00           H  
ATOM   4921  CA  GLN A 313     -27.369 -15.284  17.891  1.00  0.00           C  
ATOM   4922  HA  GLN A 313     -26.542 -15.902  17.542  1.00  0.00           H  
ATOM   4923  C   GLN A 313     -26.913 -14.573  19.164  1.00  0.00           C  
ATOM   4924  CB  GLN A 313     -27.682 -14.239  16.813  1.00  0.00           C  
ATOM   4925  HB2 GLN A 313     -26.809 -13.598  16.688  1.00  0.00           H  
ATOM   4926  HB3 GLN A 313     -28.512 -13.611  17.137  1.00  0.00           H  
ATOM   4927  O   GLN A 313     -25.753 -14.704  19.549  1.00  0.00           O  
ATOM   4928  CG  GLN A 313     -28.024 -14.856  15.458  1.00  0.00           C  
ATOM   4929  HG2 GLN A 313     -27.153 -15.365  15.046  1.00  0.00           H  
ATOM   4930  HG3 GLN A 313     -28.817 -15.591  15.592  1.00  0.00           H  
ATOM   4931  CD  GLN A 313     -28.503 -13.810  14.461  1.00  0.00           C  
ATOM   4932  NE2 GLN A 313     -29.219 -14.223  13.448  1.00  0.00           N  
ATOM   4933 HE21 GLN A 313     -29.555 -13.527  12.797  1.00  0.00           H  
ATOM   4934 HE22 GLN A 313     -29.452 -15.203  13.374  1.00  0.00           H  
ATOM   4935  OE1 GLN A 313     -28.269 -12.622  14.582  1.00  0.00           O  
ATOM   4936  N   THR A 314     -27.834 -13.904  19.866  1.00  0.00           N  
ATOM   4937  H   THR A 314     -28.758 -13.786  19.475  1.00  0.00           H  
ATOM   4938  CA  THR A 314     -27.543 -13.208  21.126  1.00  0.00           C
[truncated: 78,903 more chars]
