# Supplementary material for: The Viral Class II Membrane Fusion Machinery: Divergent Evolution from an Ancestral Heterodimer
Source: Viruses. 2021 Nov 26;13(12):2368. doi: 10.3390/v13122368 (PMC8706100; doi:10.3390/v13122368)
Supplement: Supplementary file 1 [file viruses-13-02368-s001.zip › Supl_File3_LCV_Gn_Fig3B.pdb]

ATOM      1  N   SER A   1      26.256  33.623  -2.045  1.00 39.80           N  
ATOM      2  H   SER A   1      26.039  34.518  -1.629  1.00 39.80           H  
ATOM      3  H2  SER A   1      27.061  33.214  -1.593  1.00 39.80           H  
ATOM      4  H3  SER A   1      26.458  33.755  -3.026  1.00 39.80           H  
ATOM      5  CA  SER A   1      25.077  32.744  -1.913  1.00 39.80           C  
ATOM      6  HA  SER A   1      24.931  32.477  -0.867  1.00 39.80           H  
ATOM      7  C   SER A   1      25.304  31.498  -2.739  1.00 39.80           C  
ATOM      8  CB  SER A   1      23.830  33.469  -2.421  1.00 39.80           C  
ATOM      9  HB2 SER A   1      22.943  32.870  -2.212  1.00 39.80           H  
ATOM     10  HB3 SER A   1      23.903  33.651  -3.493  1.00 39.80           H  
ATOM     11  O   SER A   1      25.741  31.676  -3.873  1.00 39.80           O  
ATOM     12  OG  SER A   1      23.762  34.698  -1.733  1.00 39.80           O  
ATOM     13  HG  SER A   1      22.921  35.123  -1.916  1.00 39.80           H  
ATOM     14  N   PRO A   2      25.059  30.269  -2.246  1.00 49.25           N  
ATOM     15  CA  PRO A   2      25.021  29.138  -3.160  1.00 49.25           C  
ATOM     16  HA  PRO A   2      25.969  29.030  -3.687  1.00 49.25           H  
ATOM     17  C   PRO A   2      23.903  29.435  -4.159  1.00 49.25           C  
ATOM     18  CB  PRO A   2      24.771  27.896  -2.302  1.00 49.25           C  
ATOM     19  HB2 PRO A   2      25.725  27.484  -1.974  1.00 49.25           H  
ATOM     20  HB3 PRO A   2      24.193  27.138  -2.831  1.00 49.25           H  
ATOM     21  O   PRO A   2      22.779  29.754  -3.765  1.00 49.25           O  
ATOM     22  CG  PRO A   2      24.015  28.447  -1.093  1.00 49.25           C  
ATOM     23  HG2 PRO A   2      24.204  27.855  -0.197  1.00 49.25           H  
ATOM     24  HG3 PRO A   2      22.947  28.467  -1.311  1.00 49.25           H  
ATOM     25  CD  PRO A   2      24.532  29.884  -0.942  1.00 49.25           C  
ATOM     26  HD2 PRO A   2      23.719  30.540  -0.631  1.00 49.25           H  
ATOM     27  HD3 PRO A   2      25.336  29.906  -0.206  1.00 49.25           H  
ATOM     28  N   VAL A   3      24.233  29.441  -5.448  1.00 53.65           N  
ATOM     29  H   VAL A   3      25.183  29.224  -5.714  1.00 53.65           H  
ATOM     30  CA  VAL A   3      23.220  29.501  -6.496  1.00 53.65           C  
ATOM     31  HA  VAL A   3      22.554  30.347  -6.322  1.00 53.65           H  
ATOM     32  C   VAL A   3      22.437  28.203  -6.344  1.00 53.65           C  
ATOM     33  CB  VAL A   3      23.859  29.653  -7.894  1.00 53.65           C  
ATOM     34  HB  VAL A   3      24.502  28.796  -8.096  1.00 53.65           H  
ATOM     35  O   VAL A   3      22.926  27.139  -6.721  1.00 53.65           O  
ATOM     36  CG1 VAL A   3      22.789  29.735  -8.990  1.00 53.65           C  
ATOM     37 HG11 VAL A   3      22.188  28.826  -8.998  1.00 53.65           H  
ATOM     38 HG12 VAL A   3      22.137  30.592  -8.819  1.00 53.65           H  
ATOM     39 HG13 VAL A   3      23.266  29.838  -9.964  1.00 53.65           H  
ATOM     40  CG2 VAL A   3      24.716  30.925  -7.978  1.00 53.65           C  
ATOM     41 HG21 VAL A   3      24.107  31.803  -7.764  1.00 53.65           H  
ATOM     42 HG22 VAL A   3      25.137  31.019  -8.979  1.00 53.65           H  
ATOM     43 HG23 VAL A   3      25.541  30.877  -7.267  1.00 53.65           H  
ATOM     44  N   TYR A   4      21.267  28.260  -5.703  1.00 55.96           N  
ATOM     45  H   TYR A   4      20.994  29.129  -5.268  1.00 55.96           H  
ATOM     46  CA  TYR A   4      20.317  27.154  -5.711  1.00 55.96           C  
ATOM     47  HA  TYR A   4      20.807  26.238  -5.380  1.00 55.96           H  
ATOM     48  C   TYR A   4      19.883  26.965  -7.166  1.00 55.96           C  
ATOM     49  CB  TYR A   4      19.124  27.435  -4.779  1.00 55.96           C  
ATOM     50  HB2 TYR A   4      18.257  26.894  -5.159  1.00 55.96           H  
ATOM     51  HB3 TYR A   4      18.870  28.494  -4.815  1.00 55.96           H  
ATOM     52  O   TYR A   4      18.919  27.571  -7.629  1.00 55.96           O  
ATOM     53  CG  TYR A   4      19.311  27.000  -3.336  1.00 55.96           C  
ATOM     54  CD1 TYR A   4      18.995  25.678  -2.962  1.00 55.96           C  
ATOM     55  HD1 TYR A   4      18.652  24.972  -3.705  1.00 55.96           H  
ATOM     56  CD2 TYR A   4      19.752  27.916  -2.360  1.00 55.96           C  
ATOM     57  HD2 TYR A   4      19.998  28.928  -2.645  1.00 55.96           H  
ATOM     58  CE1 TYR A   4      19.107  25.275  -1.618  1.00 55.96           C  
ATOM     59  HE1 TYR A   4      18.860  24.266  -1.321  1.00 55.96           H  
ATOM     60  CE2 TYR A   4      19.860  27.518  -1.012  1.00 55.96           C  
ATOM     61  HE2 TYR A   4      20.184  28.224  -0.262  1.00 55.96           H  
ATOM     62  OH  TYR A   4      19.624  25.800   0.657  1.00 55.96           O  
ATOM     63  HH  TYR A   4      19.894  26.510   1.245  1.00 55.96           H  
ATOM     64  CZ  TYR A   4      19.533  26.194  -0.639  1.00 55.96           C  
ATOM     65  N   GLN A   5      20.640  26.175  -7.926  1.00 62.15           N  
ATOM     66  H   GLN A   5      21.501  25.814  -7.540  1.00 62.15           H  
ATOM     67  CA  GLN A   5      20.168  25.683  -9.207  1.00 62.15           C  
ATOM     68  HA  GLN A   5      19.817  26.526  -9.802  1.00 62.15           H  
ATOM     69  C   GLN A   5      18.976  24.774  -8.932  1.00 62.15           C  
ATOM     70  CB  GLN A   5      21.275  24.966  -9.987  1.00 62.15           C  
ATOM     71  HB2 GLN A   5      21.884  24.368  -9.308  1.00 62.15           H  
ATOM     72  HB3 GLN A   5      20.813  24.297 -10.714  1.00 62.15           H  
ATOM     73  O   GLN A   5      19.017  23.913  -8.051  1.00 62.15           O  
ATOM     74  CG  GLN A   5      22.150  25.969 -10.754  1.00 62.15           C  
ATOM     75  HG2 GLN A   5      22.667  26.620 -10.050  1.00 62.15           H  
ATOM     76  HG3 GLN A   5      21.514  26.582 -11.393  1.00 62.15           H  
ATOM     77  CD  GLN A   5      23.191  25.277 -11.626  1.00 62.15           C  
ATOM     78  NE2 GLN A   5      23.661  25.912 -12.675  1.00 62.15           N  
ATOM     79 HE21 GLN A   5      24.267  25.361 -13.265  1.00 62.15           H  
ATOM     80 HE22 GLN A   5      23.244  26.781 -12.977  1.00 62.15           H  
ATOM     81  OE1 GLN A   5      23.594  24.150 -11.393  1.00 62.15           O  
ATOM     82  N   ARG A   6      17.891  25.005  -9.671  1.00 69.97           N  
ATOM     83  H   ARG A   6      17.947  25.716 -10.386  1.00 69.97           H  
ATOM     84  CA  ARG A   6      16.686  24.182  -9.597  1.00 69.97           C  
ATOM     85  HA  ARG A   6      16.317  24.194  -8.572  1.00 69.97           H  
ATOM     86  C   ARG A   6      17.054  22.729  -9.937  1.00 69.97           C  
ATOM     87  CB  ARG A   6      15.612  24.764 -10.539  1.00 69.97           C  
ATOM     88  HB2 ARG A   6      16.031  24.870 -11.539  1.00 69.97           H  
ATOM     89  HB3 ARG A   6      14.778  24.064 -10.596  1.00 69.97           H  
ATOM     90  O   ARG A   6      17.919  22.485 -10.778  1.00 69.97           O  
ATOM     91  CG  ARG A   6      15.071  26.127 -10.060  1.00 69.97           C  
ATOM     92  HG2 ARG A   6      15.893  26.835  -9.946  1.00 69.97           H  
ATOM     93  HG3 ARG A   6      14.586  25.994  -9.093  1.00 69.97           H  
ATOM     94  CD  ARG A   6      14.060  26.703 -11.062  1.00 69.97           C  
ATOM     95  HD2 ARG A   6      14.581  26.919 -11.995  1.00 69.97           H  
ATOM     96  HD3 ARG A   6      13.295  25.952 -11.263  1.00 69.97           H  
ATOM     97  NE  ARG A   6      13.409  27.929 -10.556  1.00 69.97           N  
ATOM     98  HE  ARG A   6      13.584  28.181  -9.593  1.00 69.97           H  
ATOM     99  NH1 ARG A   6      12.334  28.504 -12.509  1.00 69.97           N  
ATOM    100 HH11 ARG A   6      12.847  27.797 -13.016  1.00 69.97           H  
ATOM    101 HH12 ARG A   6      11.759  29.136 -13.048  1.00 69.97           H  
ATOM    102  NH2 ARG A   6      12.021  29.736 -10.676  1.00 69.97           N  
ATOM    103 HH21 ARG A   6      11.406  30.321 -11.224  1.00 69.97           H  
ATOM    104 HH22 ARG A   6      12.186  29.942  -9.702  1.00 69.97           H  
ATOM    105  CZ  ARG A   6      12.595  28.713 -11.248  1.00 69.97           C  
ATOM    106  N   CYS A   7      16.362  21.771  -9.317  1.00 81.36           N  
ATOM    107  H   CYS A   7      15.698  22.055  -8.611  1.00 81.36           H  
ATOM    108  CA  CYS A   7      16.463  20.332  -9.597  1.00 81.36           C  
ATOM    109  HA  CYS A   7      15.590  19.870  -9.136  1.00 81.36           H  
ATOM    110  C   CYS A   7      17.687  19.613  -8.980  1.00 81.36           C  
ATOM    111  CB  CYS A   7      16.310  20.118 -11.115  1.00 81.36           C  
ATOM    112  HB2 CYS A   7      15.673  20.905 -11.519  1.00 81.36           H  
ATOM    113  HB3 CYS A   7      17.285  20.238 -11.588  1.00 81.36           H  
ATOM    114  O   CYS A   7      17.539  18.929  -7.970  1.00 81.36           O  
ATOM    115  SG  CYS A   7      15.631  18.559 -11.693  1.00 81.36           S  
ATOM    116  N   PHE A   8      18.880  19.731  -9.575  1.00 85.91           N  
ATOM    117  H   PHE A   8      18.954  20.362 -10.360  1.00 85.91           H  
ATOM    118  CA  PHE A   8      20.120  19.064  -9.136  1.00 85.91           C  
ATOM    119  HA  PHE A   8      20.192  19.147  -8.052  1.00 85.91           H  
ATOM    120  C   PHE A   8      21.366  19.738  -9.746  1.00 85.91           C  
ATOM    121  CB  PHE A   8      20.083  17.567  -9.510  1.00 85.91           C  
ATOM    122  HB2 PHE A   8      21.005  17.095  -9.170  1.00 85.91           H  
ATOM    123  HB3 PHE A   8      19.268  17.090  -8.967  1.00 85.91           H  
ATOM    124  O   PHE A   8      21.249  20.478 -10.727  1.00 85.91           O  
ATOM    125  CG  PHE A   8      19.914  17.285 -10.990  1.00 85.91           C  
ATOM    126  CD1 PHE A   8      18.635  17.016 -11.509  1.00 85.91           C  
ATOM    127  HD1 PHE A   8      17.784  16.976 -10.844  1.00 85.91           H  
ATOM    128  CD2 PHE A   8      21.025  17.309 -11.852  1.00 85.91           C  
ATOM    129  HD2 PHE A   8      22.016  17.510 -11.471  1.00 85.91           H  
ATOM    130  CE1 PHE A   8      18.459  16.789 -12.883  1.00 85.91           C  
ATOM    131  HE1 PHE A   8      17.477  16.583 -13.283  1.00 85.91           H  
ATOM    132  CE2 PHE A   8      20.848  17.077 -13.224  1.00 85.91           C  
ATOM    133  HE2 PHE A   8      21.702  17.105 -13.884  1.00 85.91           H  
ATOM    134  CZ  PHE A   8      19.571  16.807 -13.737  1.00 85.91           C  
ATOM    135  HZ  PHE A   8      19.436  16.606 -14.789  1.00 85.91           H  
ATOM    136  N   GLN A   9      22.553  19.463  -9.185  1.00 81.45           N  
ATOM    137  H   GLN A   9      22.573  18.874  -8.364  1.00 81.45           H  
ATOM    138  CA  GLN A   9      23.841  20.029  -9.629  1.00 81.45           C  
ATOM    139  HA  GLN A   9      23.652  20.858 -10.310  1.00 81.45           H  
ATOM    140  C   GLN A   9      24.701  19.026 -10.429  1.00 81.45           C  
ATOM    141  CB  GLN A   9      24.590  20.614  -8.414  1.00 81.45           C  
ATOM    142  HB2 GLN A   9      25.589  20.913  -8.730  1.00 81.45           H  
ATOM    143  HB3 GLN A   9      24.687  19.853  -7.641  1.00 81.45           H  
ATOM    144  O   GLN A   9      25.129  19.346 -11.533  1.00 81.45           O  
ATOM    145  CG  GLN A   9      23.866  21.851  -7.843  1.00 81.45           C  
ATOM    146  HG2 GLN A   9      23.771  22.596  -8.633  1.00 81.45           H  
ATOM    147  HG3 GLN A   9      22.863  21.574  -7.518  1.00 81.45           H  
ATOM    148  CD  GLN A   9      24.577  22.499  -6.656  1.00 81.45           C  
ATOM    149  NE2 GLN A   9      24.175  23.683  -6.250  1.00 81.45           N  
ATOM    150 HE21 GLN A   9      24.691  24.059  -5.467  1.00 81.45           H  
ATOM    151 HE22 GLN A   9      23.474  24.204  -6.758  1.00 81.45           H  
ATOM    152  OE1 GLN A   9      25.485  21.969  -6.046  1.00 81.45           O  
ATOM    153  N   ASP A  10      24.874  17.791  -9.942  1.00 84.27           N  
ATOM    154  H   ASP A  10      24.649  17.650  -8.968  1.00 84.27           H  
ATOM    155  CA  ASP A  10      25.812  16.810 -10.529  1.00 84.27           C  
ATOM    156  HA  ASP A  10      26.629  17.358 -11.000  1.00 84.27           H  
ATOM    157  C   ASP A  10      25.175  15.909 -11.604  1.00 84.27           C  
ATOM    158  CB  ASP A  10      26.443  15.957  -9.417  1.00 84.27           C  
ATOM    159  HB2 ASP A  10      25.715  15.232  -9.055  1.00 84.27           H  
ATOM    160  HB3 ASP A  10      27.297  15.413  -9.819  1.00 84.27           H  
ATOM    161  O   ASP A  10      24.847  14.750 -11.345  1.00 84.27           O  
ATOM    162  CG  ASP A  10      26.890  16.808  -8.241  1.00 84.27           C  
ATOM    163  OD1 ASP A  10      27.750  17.685  -8.451  1.00 84.27           O  
ATOM    164  OD2 ASP A  10      26.242  16.627  -7.183  1.00 84.27           O  
ATOM    165  N   GLY A  11      24.960  16.432 -12.811  1.00 87.47           N  
ATOM    166  H   GLY A  11      25.277  17.376 -12.983  1.00 87.47           H  
ATOM    167  CA  GLY A  11      24.453  15.644 -13.941  1.00 87.47           C  
ATOM    168  HA2 GLY A  11      23.469  16.011 -14.232  1.00 87.47           H  
ATOM    169  HA3 GLY A  11      24.330  14.600 -13.653  1.00 87.47           H  
ATOM    170  C   GLY A  11      25.359  15.678 -15.166  1.00 87.47           C  
ATOM    171  O   GLY A  11      26.182  16.576 -15.327  1.00 87.47           O  
ATOM    172  N   ALA A  12      25.175  14.705 -16.054  1.00 91.89           N  
ATOM    173  H   ALA A  12      24.422  14.050 -15.896  1.00 91.89           H  
ATOM    174  CA  ALA A  12      25.842  14.658 -17.347  1.00 91.89           C  
ATOM    175  HA  ALA A  12      26.808  15.157 -17.269  1.00 91.89           H  
ATOM    176  C   ALA A  12      25.006  15.392 -18.402  1.00 91.89           C  
ATOM    177  CB  ALA A  12      26.101  13.197 -17.726  1.00 91.89           C  
ATOM    178  HB1 ALA A  12      26.608  13.152 -18.690  1.00 91.89           H  
ATOM    179  HB2 ALA A  12      26.730  12.724 -16.972  1.00 91.89           H  
ATOM    180  HB3 ALA A  12      25.155  12.659 -17.798  1.00 91.89           H  
ATOM    181  O   ALA A  12      23.779  15.265 -18.430  1.00 91.89           O  
ATOM    182  N   ILE A  13      25.668  16.143 -19.283  1.00 91.24           N  
ATOM    183  H   ILE A  13      26.676  16.177 -19.233  1.00 91.24           H  
ATOM    184  CA  ILE A  13      25.016  16.731 -20.456  1.00 91.24           C  
ATOM    185  HA  ILE A  13      24.097  17.227 -20.143  1.00 91.24           H  
ATOM    186  C   ILE A  13      24.652  15.587 -21.403  1.00 91.24           C  
ATOM    187  CB  ILE A  13      25.918  17.786 -21.137  1.00 91.24           C  
ATOM    188  HB  ILE A  13      26.865  17.317 -21.402  1.00 91.24           H  
ATOM    189  O   ILE A  13      25.528  14.865 -21.870  1.00 91.24           O  
ATOM    190  CG1 ILE A  13      26.201  18.956 -20.164  1.00 91.24           C  
ATOM    191 HG12 ILE A  13      25.274  19.496 -19.969  1.00 91.24           H  
ATOM    192 HG13 ILE A  13      26.563  18.562 -19.214  1.00 91.24           H  
ATOM    193  CG2 ILE A  13      25.244  18.289 -22.429  1.00 91.24           C  
ATOM    194 HG21 ILE A  13      25.832  19.081 -22.891  1.00 91.24           H  
ATOM    195 HG22 ILE A  13      25.175  17.481 -23.158  1.00 91.24           H  
ATOM    196 HG23 ILE A  13      24.241  18.657 -22.216  1.00 91.24           H  
ATOM    197  CD1 ILE A  13      27.258  19.947 -20.666  1.00 91.24           C  
ATOM    198 HD11 ILE A  13      26.895  20.491 -21.538  1.00 91.24           H  
ATOM    199 HD12 ILE A  13      28.174  19.415 -20.923  1.00 91.24           H  
ATOM    200 HD13 ILE A  13      27.477  20.667 -19.878  1.00 91.24           H  
ATOM    201  N   VAL A  14      23.357  15.421 -21.666  1.00 91.11           N  
ATOM    202  H   VAL A  14      22.704  16.065 -21.245  1.00 91.11           H  
ATOM    203  CA  VAL A  14      22.835  14.406 -22.594  1.00 91.11           C  
ATOM    204  HA  VAL A  14      23.504  13.545 -22.611  1.00 91.11           H  
ATOM    205  C   VAL A  14      22.776  14.966 -24.006  1.00 91.11           C  
ATOM    206  CB  VAL A  14      21.437  13.932 -22.160  1.00 91.11           C  
ATOM    207  HB  VAL A  14      20.751  14.779 -22.159  1.00 91.11           H  
ATOM    208  O   VAL A  14      23.142  14.294 -24.966  1.00 91.11           O  
ATOM    209  CG1 VAL A  14      20.872  12.851 -23.089  1.00 91.11           C  
ATOM    210 HG11 VAL A  14      20.729  13.248 -24.094  1.00 91.11           H  
ATOM    211 HG12 VAL A  14      21.555  12.003 -23.138  1.00 91.11           H  
ATOM    212 HG13 VAL A  14      19.902  12.513 -22.727  1.00 91.11           H  
ATOM    213  CG2 VAL A  14      21.478  13.345 -20.749  1.00 91.11           C  
ATOM    214 HG21 VAL A  14      22.226  12.555 -20.695  1.00 91.11           H  
ATOM    215 HG22 VAL A  14      21.723  14.125 -20.028  1.00 91.11           H  
ATOM    216 HG23 VAL A  14      20.498  12.931 -20.510  1.00 91.11           H  
ATOM    217  N   LYS A  15      22.321  16.214 -24.134  1.00 92.00           N  
ATOM    218  H   LYS A  15      22.068  16.721 -23.298  1.00 92.00           H  
ATOM    219  CA  LYS A  15      22.183  16.897 -25.417  1.00 92.00           C  
ATOM    220  HA  LYS A  15      22.953  16.518 -26.089  1.00 92.00           H  
ATOM    221  C   LYS A  15      22.397  18.389 -25.231  1.00 92.00           C  
ATOM    222  CB  LYS A  15      20.793  16.597 -26.008  1.00 92.00           C  
ATOM    223  HB2 LYS A  15      20.537  15.552 -25.829  1.00 92.00           H  
ATOM    224  HB3 LYS A  15      20.051  17.203 -25.487  1.00 92.00           H  
ATOM    225  O   LYS A  15      22.018  18.959 -24.209  1.00 92.00           O  
ATOM    226  CG  LYS A  15      20.667  16.864 -27.517  1.00 92.00           C  
ATOM    227  HG2 LYS A  15      21.014  17.870 -27.756  1.00 92.00           H  
ATOM    228  HG3 LYS A  15      19.607  16.811 -27.765  1.00 92.00           H  
ATOM    229  CD  LYS A  15      21.413  15.832 -28.381  1.00 92.00           C  
ATOM    230  HD2 LYS A  15      21.132  14.834 -28.044  1.00 92.00           H  
ATOM    231  HD3 LYS A  15      22.492  15.954 -28.283  1.00 92.00           H  
ATOM    232  CE  LYS A  15      20.993  16.006 -29.848  1.00 92.00           C  
ATOM    233  HE2 LYS A  15      21.462  16.893 -30.274  1.00 92.00           H  
ATOM    234  HE3 LYS A  15      19.916  16.174 -29.862  1.00 92.00           H  
ATOM    235  NZ  LYS A  15      21.278  14.803 -30.668  1.00 92.00           N  
ATOM    236  HZ1 LYS A  15      20.925  13.970 -30.219  1.00 92.00           H  
ATOM    237  HZ2 LYS A  15      22.250  14.693 -30.923  1.00 92.00           H  
ATOM    238  HZ3 LYS A  15      20.702  14.799 -31.497  1.00 92.00           H  
ATOM    239  N   GLN A  16      22.983  19.019 -26.236  1.00 91.70           N  
ATOM    240  H   GLN A  16      23.263  18.492 -27.051  1.00 91.70           H  
ATOM    241  CA  GLN A  16      23.166  20.457 -26.288  1.00 91.70           C  
ATOM    242  HA  GLN A  16      22.448  20.937 -25.623  1.00 91.70           H  
ATOM    243  C   GLN A  16      22.899  20.925 -27.714  1.00 91.70           C  
ATOM    244  CB  GLN A  16      24.580  20.787 -25.801  1.00 91.70           C  
ATOM    245  HB2 GLN A  16      24.674  20.456 -24.767  1.00 91.70           H  
ATOM    246  HB3 GLN A  16      25.311  20.251 -26.406  1.00 91.70           H  
ATOM    247  O   GLN A  16      23.459  20.364 -28.654  1.00 91.70           O  
ATOM    248  CG  GLN A  16      24.880  22.287 -25.870  1.00 91.70           C  
ATOM    249  HG2 GLN A  16      24.085  22.842 -25.371  1.00 91.70           H  
ATOM    250  HG3 GLN A  16      24.904  22.605 -26.912  1.00 91.70           H  
ATOM    251  CD  GLN A  16      26.216  22.649 -25.236  1.00 91.70           C  
ATOM    252  NE2 GLN A  16      26.554  23.914 -25.212  1.00 91.70           N  
ATOM    253 HE21 GLN A  16      25.942  24.560 -25.689  1.00 91.70           H  
ATOM    254 HE22 GLN A  16      27.521  24.096 -24.984  1.00 91.70           H  
ATOM    255  OE1 GLN A  16      26.997  21.835 -24.778  1.00 91.70           O  
ATOM    256  N   ASN A  17      22.044  21.933 -27.868  1.00 89.62           N  
ATOM    257  H   ASN A  17      21.634  22.358 -27.048  1.00 89.62           H  
ATOM    258  CA  ASN A  17      21.710  22.503 -29.166  1.00 89.62           C  
ATOM    259  HA  ASN A  17      22.480  22.215 -29.881  1.00 89.62           H  
ATOM    260  C   ASN A  17      21.644  24.040 -29.075  1.00 89.62           C  
ATOM    261  CB  ASN A  17      20.395  21.890 -29.674  1.00 89.62           C  
ATOM    262  HB2 ASN A  17      20.443  20.804 -29.593  1.00 89.62           H  
ATOM    263  HB3 ASN A  17      19.563  22.257 -29.072  1.00 89.62           H  
ATOM    264  O   ASN A  17      20.810  24.574 -28.336  1.00 89.62           O  
ATOM    265  CG  ASN A  17      20.121  22.222 -31.129  1.00 89.62           C  
ATOM    266  ND2 ASN A  17      19.028  21.743 -31.670  1.00 89.62           N  
ATOM    267 HD21 ASN A  17      18.873  21.950 -32.647  1.00 89.62           H  
ATOM    268 HD22 ASN A  17      18.426  21.112 -31.160  1.00 89.62           H  
ATOM    269  OD1 ASN A  17      20.894  22.885 -31.800  1.00 89.62           O  
ATOM    270  N   PRO A  18      22.518  24.771 -29.787  1.00 86.76           N  
ATOM    271  CA  PRO A  18      22.402  26.215 -29.920  1.00 86.76           C  
ATOM    272  HA  PRO A  18      22.128  26.663 -28.965  1.00 86.76           H  
ATOM    273  C   PRO A  18      21.338  26.581 -30.968  1.00 86.76           C  
ATOM    274  CB  PRO A  18      23.808  26.680 -30.303  1.00 86.76           C  
ATOM    275  HB2 PRO A  18      24.395  26.829 -29.397  1.00 86.76           H  
ATOM    276  HB3 PRO A  18      23.792  27.594 -30.897  1.00 86.76           H  
ATOM    277  O   PRO A  18      21.490  26.294 -32.153  1.00 86.76           O  
ATOM    278  CG  PRO A  18      24.383  25.500 -31.090  1.00 86.76           C  
ATOM    279  HG2 PRO A  18      24.094  25.581 -32.138  1.00 86.76           H  
ATOM    280  HG3 PRO A  18      25.468  25.447 -31.001  1.00 86.76           H  
ATOM    281  CD  PRO A  18      23.708  24.278 -30.470  1.00 86.76           C  
ATOM    282  HD2 PRO A  18      23.446  23.570 -31.256  1.00 86.76           H  
ATOM    283  HD3 PRO A  18      24.377  23.813 -29.746  1.00 86.76           H  
ATOM    284  N   SER A  19      20.286  27.284 -30.553  1.00 86.66           N  
ATOM    285  H   SER A  19      20.204  27.493 -29.568  1.00 86.66           H  
ATOM    286  CA  SER A  19      19.193  27.739 -31.427  1.00 86.66           C  
ATOM    287  HA  SER A  19      19.522  27.686 -32.465  1.00 86.66           H  
ATOM    288  C   SER A  19      18.822  29.199 -31.153  1.00 86.66           C  
ATOM    289  CB  SER A  19      17.979  26.807 -31.293  1.00 86.66           C  
ATOM    290  HB2 SER A  19      17.136  27.183 -31.874  1.00 86.66           H  
ATOM    291  HB3 SER A  19      18.251  25.822 -31.672  1.00 86.66           H  
ATOM    292  O   SER A  19      19.282  29.810 -30.189  1.00 86.66           O  
ATOM    293  OG  SER A  19      17.616  26.681 -29.943  1.00 86.66           O  
ATOM    294  HG  SER A  19      16.800  27.139 -29.727  1.00 86.66           H  
ATOM    295  N   LYS A  20      18.011  29.805 -32.030  1.00 84.96           N  
ATOM    296  H   LYS A  20      17.679  29.272 -32.821  1.00 84.96           H  
ATOM    297  CA  LYS A  20      17.415  31.132 -31.770  1.00 84.96           C  
ATOM    298  HA  LYS A  20      18.158  31.792 -31.323  1.00 84.96           H  
ATOM    299  C   LYS A  20      16.272  31.062 -30.752  1.00 84.96           C  
ATOM    300  CB  LYS A  20      16.910  31.764 -33.074  1.00 84.96           C  
ATOM    301  HB2 LYS A  20      16.314  32.640 -32.819  1.00 84.96           H  
ATOM    302  HB3 LYS A  20      16.265  31.057 -33.596  1.00 84.96           H  
ATOM    303  O   LYS A  20      15.992  32.050 -30.083  1.00 84.96           O  
ATOM    304  CG  LYS A  20      18.053  32.213 -33.995  1.00 84.96           C  
ATOM    305  HG2 LYS A  20      18.631  31.346 -34.315  1.00 84.96           H  
ATOM    306  HG3 LYS A  20      18.705  32.898 -33.453  1.00 84.96           H  
ATOM    307  CD  LYS A  20      17.473  32.927 -35.222  1.00 84.96           C  
ATOM    308  HD2 LYS A  20      16.804  32.243 -35.744  1.00 84.96           H  
ATOM    309  HD3 LYS A  20      16.902  33.793 -34.888  1.00 84.96           H  
ATOM    310  CE  LYS A  20      18.589  33.380 -36.167  1.00 84.96           C  
ATOM    311  HE2 LYS A  20      19.161  32.503 -36.470  1.00 84.96           H  
ATOM    312  HE3 LYS A  20      19.255  34.049 -35.622  1.00 84.96           H  
ATOM    313  NZ  LYS A  20      18.027  34.063 -37.359  1.00 84.96           N  
ATOM    314  HZ1 LYS A  20      18.761  34.347 -37.992  1.00 84.96           H  
ATOM    315  HZ2 LYS A  20      17.506  34.882 -37.080  1.00 84.96           H  
ATOM    316  HZ3 LYS A  20      17.398  33.445 -37.852  1.00 84.96           H  
ATOM    317  N   GLU A  21      15.624  29.906 -30.661  1.00 86.39           N  
ATOM    318  H   GLU A  21      15.913  29.144 -31.257  1.00 86.39           H  
ATOM    319  CA  GLU A  21      14.497  29.639 -29.770  1.00 86.39           C  
ATOM    320  HA  GLU A  21      14.029  30.578 -29.474  1.00 86.39           H  
ATOM    321  C   GLU A  21      14.971  28.915 -28.511  1.00 86.39           C  
ATOM    322  CB  GLU A  21      13.448  28.799 -30.506  1.00 86.39           C  
ATOM    323  HB2 GLU A  21      12.655  28.538 -29.805  1.00 86.39           H  
ATOM    324  HB3 GLU A  21      13.918  27.884 -30.866  1.00 86.39           H  
ATOM    325  O   GLU A  21      15.690  27.916 -28.601  1.00 86.39           O  
ATOM    326  CG  GLU A  21      12.838  29.567 -31.689  1.00 86.39           C  
ATOM    327  HG2 GLU A  21      13.637  29.899 -32.353  1.00 86.39           H  
ATOM    328  HG3 GLU A  21      12.335  30.454 -31.304  1.00 86.39           H  
ATOM    329  CD  GLU A  21      11.848  28.733 -32.511  1.00 86.39           C  
ATOM    330  OE1 GLU A  21      11.401  29.276 -33.545  1.00 86.39           O  
ATOM    331  OE2 GLU A  21      11.584  27.574 -32.129  1.00 86.39           O  
ATOM    332  N   ALA A  22      14.566  29.412 -27.345  1.00 86.09           N  
ATOM    333  H   ALA A  22      13.923  30.191 -27.341  1.00 86.09           H  
ATOM    334  CA  ALA A  22      14.926  28.831 -26.059  1.00 86.09           C  
ATOM    335  HA  ALA A  22      15.947  28.452 -26.115  1.00 86.09           H  
ATOM    336  C   ALA A  22      14.007  27.660 -25.701  1.00 86.09           C  
ATOM    337  CB  ALA A  22      14.893  29.928 -24.996  1.00 86.09           C  
ATOM    338  HB1 ALA A  22      15.129  29.501 -24.021  1.00 86.09           H  
ATOM    339  HB2 ALA A  22      15.629  30.693 -25.242  1.00 86.09           H  
ATOM    340  HB3 ALA A  22      13.899  30.374 -24.949  1.00 86.09           H  
ATOM    341  O   ALA A  22      12.786  27.758 -25.826  1.00 86.09           O  
ATOM    342  N   VAL A  23      14.594  26.573 -25.197  1.00 88.19           N  
ATOM    343  H   VAL A  23      15.599  26.571 -25.097  1.00 88.19           H  
ATOM    344  CA  VAL A  23      13.819  25.466 -24.628  1.00 88.19           C  
ATOM    345  HA  VAL A  23      13.019  25.238 -25.332  1.00 88.19           H  
ATOM    346  C   VAL A  23      13.172  25.905 -23.313  1.00 88.19           C  
ATOM    347  CB  VAL A  23      14.674  24.191 -24.481  1.00 88.19           C  
ATOM    348  HB  VAL A  23      15.200  24.034 -25.423  1.00 88.19           H  
ATOM    349  O   VAL A  23      13.724  26.719 -22.570  1.00 88.19           O  
ATOM    350  CG1 VAL A  23      15.725  24.280 -23.367  1.00 88.19           C  
ATOM    351 HG11 VAL A  23      15.243  24.368 -22.393  1.00 88.19           H  
ATOM    352 HG12 VAL A  23      16.364  25.150 -23.519  1.00 88.19           H  
ATOM    353 HG13 VAL A  23      16.344  23.383 -23.374  1.00 88.19           H  
ATOM    354  CG2 VAL A  23      13.805  22.951 -24.236  1.00 88.19           C  
ATOM    355 HG21 VAL A  23      13.046  22.869 -25.014  1.00 88.19           H  
ATOM    356 HG22 VAL A  23      14.426  22.056 -24.282  1.00 88.19           H  
ATOM    357 HG23 VAL A  23      13.328  22.991 -23.257  1.00 88.19           H  
ATOM    358  N   THR A  24      12.001  25.354 -22.998  1.00 88.63           N  
ATOM    359  H   THR A  24      11.602  24.665 -23.620  1.00 88.63           H  
ATOM    360  CA  THR A  24      11.392  25.556 -21.678  1.00 88.63           C  
ATOM    361  HA  THR A  24      11.348  26.626 -21.474  1.00 88.63           H  
ATOM    362  C   THR A  24      12.251  24.894 -20.606  1.00 88.63           C  
ATOM    363  CB  THR A  24       9.967  24.999 -21.627  1.00 88.63           C  
ATOM    364  HB  THR A  24       9.990  23.915 -21.736  1.00 88.63           H  
ATOM    365  O   THR A  24      12.610  23.723 -20.734  1.00 88.63           O  
ATOM    366  CG2 THR A  24       9.235  25.373 -20.338  1.00 88.63           C  
ATOM    367 HG21 THR A  24       8.229  24.956 -20.365  1.00 88.63           H  
ATOM    368 HG22 THR A  24       9.755  24.972 -19.468  1.00 88.63           H  
ATOM    369 HG23 THR A  24       9.169  26.458 -20.250  1.00 88.63           H  
ATOM    370  OG1 THR A  24       9.219  25.562 -22.678  1.00 88.63           O  
ATOM    371  HG1 THR A  24       9.822  26.030 -23.260  1.00 88.63           H  
ATOM    372  N   GLU A  25      12.563  25.627 -19.537  1.00 88.35           N  
ATOM    373  H   GLU A  25      12.291  26.599 -19.507  1.00 88.35           H  
ATOM    374  CA  GLU A  25      13.261  25.075 -18.378  1.00 88.35           C  
ATOM    375  HA  GLU A  25      14.096  24.467 -18.728  1.00 88.35           H  
ATOM    376  C   GLU A  25      12.318  24.187 -17.569  1.00 88.35           C  
ATOM    377  CB  GLU A  25      13.820  26.181 -17.476  1.00 88.35           C  
ATOM    378  HB2 GLU A  25      14.290  25.704 -16.616  1.00 88.35           H  
ATOM    379  HB3 GLU A  25      13.000  26.805 -17.121  1.00 88.35           H  
ATOM    380  O   GLU A  25      11.396  24.672 -16.907  1.00 88.35           O  
ATOM    381  CG  GLU A  25      14.856  27.074 -18.166  1.00 88.35           C  
ATOM    382  HG2 GLU A  25      14.366  27.646 -18.953  1.00 88.35           H  
ATOM    383  HG3 GLU A  25      15.613  26.441 -18.629  1.00 88.35           H  
ATOM    384  CD  GLU A  25      15.534  28.045 -17.185  1.00 88.35           C  
ATOM    385  OE1 GLU A  25      16.575  28.607 -17.589  1.00 88.35           O  
ATOM    386  OE2 GLU A  25      15.030  28.222 -16.045  1.00 88.35           O  
ATOM    387  N   VAL A  26      12.549  22.878 -17.604  1.00 91.66           N  
ATOM    388  H   VAL A  26      13.295  22.533 -18.191  1.00 91.66           H  
ATOM    389  CA  VAL A  26      11.776  21.903 -16.834  1.00 91.66           C  
ATOM    390  HA  VAL A  26      11.175  22.439 -16.100  1.00 91.66           H  
ATOM    391  C   VAL A  26      12.699  20.995 -16.038  1.00 91.66           C  
ATOM    392  CB  VAL A  26      10.788  21.107 -17.710  1.00 91.66           C  
ATOM    393  HB  VAL A  26      10.269  20.402 -17.061  1.00 91.66           H  
ATOM    394  O   VAL A  26      13.874  20.836 -16.354  1.00 91.66           O  
ATOM    395  CG1 VAL A  26       9.729  22.025 -18.329  1.00 91.66           C  
ATOM    396 HG11 VAL A  26       8.972  21.426 -18.836  1.00 91.66           H  
ATOM    397 HG12 VAL A  26      10.193  22.691 -19.057  1.00 91.66           H  
ATOM    398 HG13 VAL A  26       9.250  22.622 -17.553  1.00 91.66           H  
ATOM    399  CG2 VAL A  26      11.448  20.307 -18.834  1.00 91.66           C  
ATOM    400 HG21 VAL A  26      10.711  19.635 -19.274  1.00 91.66           H  
ATOM    401 HG22 VAL A  26      11.805  20.979 -19.615  1.00 91.66           H  
ATOM    402 HG23 VAL A  26      12.282  19.717 -18.453  1.00 91.66           H  
ATOM    403  N   CYS A  27      12.156  20.407 -14.977  1.00 91.92           N  
ATOM    404  H   CYS A  27      11.176  20.571 -14.797  1.00 91.92           H  
ATOM    405  CA  CYS A  27      12.808  19.402 -14.147  1.00 91.92           C  
ATOM    406  HA  CYS A  27      13.715  19.032 -14.626  1.00 91.92           H  
ATOM    407  C   CYS A  27      11.820  18.256 -13.977  1.00 91.92           C  
ATOM    408  CB  CYS A  27      13.175  20.026 -12.799  1.00 91.92           C  
ATOM    409  HB2 CYS A  27      12.297  20.563 -12.441  1.00 91.92           H  
ATOM    410  HB3 CYS A  27      13.971  20.753 -12.958  1.00 91.92           H  
ATOM    411  O   CYS A  27      10.790  18.423 -13.322  1.00 91.92           O  
ATOM    412  SG  CYS A  27      13.653  18.867 -11.481  1.00 91.92           S  
ATOM    413  N   LEU A  28      12.120  17.118 -14.588  1.00 93.38           N  
ATOM    414  H   LEU A  28      13.013  17.041 -15.055  1.00 93.38           H  
ATOM    415  CA  LEU A  28      11.283  15.929 -14.545  1.00 93.38           C  
ATOM    416  HA  LEU A  28      10.414  16.117 -13.915  1.00 93.38           H  
ATOM    417  C   LEU A  28      12.061  14.787 -13.899  1.00 93.38           C  
ATOM    418  CB  LEU A  28      10.775  15.577 -15.953  1.00 93.38           C  
ATOM    419  HB2 LEU A  28      11.634  15.328 -16.577  1.00 93.38           H  
ATOM    420  HB3 LEU A  28      10.150  14.687 -15.875  1.00 93.38           H  
ATOM    421  O   LEU A  28      13.279  14.671 -14.045  1.00 93.38           O  
ATOM    422  CG  LEU A  28       9.962  16.680 -16.659  1.00 93.38           C  
ATOM    423  HG  LEU A  28      10.574  17.576 -16.765  1.00 93.38           H  
ATOM    424  CD1 LEU A  28       9.561  16.211 -18.055  1.00 93.38           C  
ATOM    425 HD11 LEU A  28       9.091  17.028 -18.602  1.00 93.38           H  
ATOM    426 HD12 LEU A  28      10.443  15.881 -18.605  1.00 93.38           H  
ATOM    427 HD13 LEU A  28       8.862  15.377 -17.988  1.00 93.38           H  
ATOM    428  CD2 LEU A  28       8.679  17.037 -15.905  1.00 93.38           C  
ATOM    429 HD21 LEU A  28       8.074  16.143 -15.754  1.00 93.38           H  
ATOM    430 HD22 LEU A  28       8.919  17.481 -14.939  1.00 93.38           H  
ATOM    431 HD23 LEU A  28       8.106  17.762 -16.482  1.00 93.38           H  
ATOM    432  N   LYS A  29      11.344  13.944 -13.165  1.00 93.24           N  
ATOM    433  H   LYS A  29      10.340  14.057 -13.157  1.00 93.24           H  
ATOM    434  CA  LYS A  29      11.868  12.715 -12.580  1.00 93.24           C  
ATOM    435  HA  LYS A  29      12.928  12.606 -12.810  1.00 93.24           H  
ATOM    436  C   LYS A  29      11.146  11.546 -13.231  1.00 93.24           C  
ATOM    437  CB  LYS A  29      11.697  12.760 -11.057  1.00 93.24           C  
ATOM    438  HB2 LYS A  29      12.254  13.610 -10.661  1.00 93.24           H  
ATOM    439  HB3 LYS A  29      10.641  12.888 -10.818  1.00 93.24           H  
ATOM    440  O   LYS A  29       9.919  11.547 -13.268  1.00 93.24           O  
ATOM    441  CG  LYS A  29      12.208  11.470 -10.409  1.00 93.24           C  
ATOM    442  HG2 LYS A  29      11.627  10.630 -10.789  1.00 93.24           H  
ATOM    443  HG3 LYS A  29      13.256  11.316 -10.666  1.00 93.24           H  
ATOM    444  CD  LYS A  29      12.052  11.504  -8.889  1.00 93.24           C  
ATOM    445  HD2 LYS A  29      12.717  12.258  -8.466  1.00 93.24           H  
ATOM    446  HD3 LYS A  29      11.016  11.736  -8.640  1.00 93.24           H  
ATOM    447  CE  LYS A  29      12.411  10.112  -8.368  1.00 93.24           C  
ATOM    448  HE2 LYS A  29      11.809   9.382  -8.910  1.00 93.24           H  
ATOM    449  HE3 LYS A  29      13.452   9.902  -8.613  1.00 93.24           H  
ATOM    450  NZ  LYS A  29      12.175   9.984  -6.913  1.00 93.24           N  
ATOM    451  HZ1 LYS A  29      12.397   9.042  -6.623  1.00 93.24           H  
ATOM    452  HZ2 LYS A  29      12.748  10.639  -6.400  1.00 93.24           H  
ATOM    453  HZ3 LYS A  29      11.198  10.150  -6.714  1.00 93.24           H  
ATOM    454  N   ASP A  30      11.916  10.587 -13.715  1.00 93.39           N  
ATOM    455  H   ASP A  30      12.915  10.643 -13.574  1.00 93.39           H  
ATOM    456  CA  ASP A  30      11.424   9.312 -14.220  1.00 93.39           C  
ATOM    457  HA  ASP A  30      10.334   9.326 -14.235  1.00 93.39           H  
ATOM    458  C   ASP A  30      11.811   8.174 -13.255  1.00 93.39           C  
ATOM    459  CB  ASP A  30      11.870   9.160 -15.686  1.00 93.39           C  
ATOM    460  HB2 ASP A  30      11.306   8.347 -16.143  1.00 93.39           H  
ATOM    461  HB3 ASP A  30      11.574  10.069 -16.208  1.00 93.39           H  
ATOM    462  O   ASP A  30      12.287   8.432 -12.140  1.00 93.39           O  
ATOM    463  CG  ASP A  30      13.364   8.937 -15.938  1.00 93.39           C  
ATOM    464  OD1 ASP A  30      14.060   8.353 -15.086  1.00 93.39           O  
ATOM    465  OD2 ASP A  30      13.852   9.337 -17.016  1.00 93.39           O  
ATOM    466  N   ASP A  31      11.573   6.919 -13.641  1.00 92.74           N  
ATOM    467  H   ASP A  31      11.200   6.736 -14.561  1.00 92.74           H  
ATOM    468  CA  ASP A  31      11.793   5.773 -12.749  1.00 92.74           C  
ATOM    469  HA  ASP A  31      11.361   6.008 -11.776  1.00 92.74           H  
ATOM    470  C   ASP A  31      13.283   5.475 -12.499  1.00 92.74           C  
ATOM    471  CB  ASP A  31      11.059   4.535 -13.295  1.00 92.74           C  
ATOM    472  HB2 ASP A  31      11.338   3.667 -12.699  1.00 92.74           H  
ATOM    473  HB3 ASP A  31      11.377   4.351 -14.321  1.00 92.74           H  
ATOM    474  O   ASP A  31      13.620   4.742 -11.568  1.00 92.74           O  
ATOM    475  CG  ASP A  31       9.532   4.676 -13.235  1.00 92.74           C  
ATOM    476  OD1 ASP A  31       9.030   5.305 -12.277  1.00 92.74           O  
ATOM    477  OD2 ASP A  31       8.866   4.146 -14.152  1.00 92.74           O  
ATOM    478  N   VAL A  32      14.191   6.049 -13.294  1.00 94.36           N  
ATOM    479  H   VAL A  32      13.848   6.692 -13.994  1.00 94.36           H  
ATOM    480  CA  VAL A  32      15.631   5.730 -13.293  1.00 94.36           C  
ATOM    481  HA  VAL A  32      15.838   4.967 -12.543  1.00 94.36           H  
ATOM    482  C   VAL A  32      16.494   6.954 -12.967  1.00 94.36           C  
ATOM    483  CB  VAL A  32      16.029   5.171 -14.675  1.00 94.36           C  
ATOM    484  HB  VAL A  32      15.989   5.971 -15.414  1.00 94.36           H  
ATOM    485  O   VAL A  32      17.603   6.844 -12.435  1.00 94.36           O  
ATOM    486  CG1 VAL A  32      17.442   4.589 -14.650  1.00 94.36           C  
ATOM    487 HG11 VAL A  32      17.466   3.710 -14.006  1.00 94.36           H  
ATOM    488 HG12 VAL A  32      18.171   5.307 -14.276  1.00 94.36           H  
ATOM    489 HG13 VAL A  32      17.725   4.308 -15.665  1.00 94.36           H  
ATOM    490  CG2 VAL A  32      15.132   4.022 -15.143  1.00 94.36           C  
ATOM    491 HG21 VAL A  32      14.097   4.350 -15.242  1.00 94.36           H  
ATOM    492 HG22 VAL A  32      15.470   3.651 -16.110  1.00 94.36           H  
ATOM    493 HG23 VAL A  32      15.193   3.219 -14.407  1.00 94.36           H  
ATOM    494  N   SER A  33      16.022   8.146 -13.309  1.00 93.80           N  
ATOM    495  H   SER A  33      15.098   8.178 -13.715  1.00 93.80           H  
ATOM    496  CA  SER A  33      16.817   9.354 -13.447  1.00 93.80           C  
ATOM    497  HA  SER A  33      17.606   9.342 -12.695  1.00 93.80           H  
ATOM    498  C   SER A  33      16.000  10.629 -13.226  1.00 93.80           C  
ATOM    499  CB  SER A  33      17.491   9.351 -14.829  1.00 93.80           C  
ATOM    500  HB2 SER A  33      17.865   8.349 -15.042  1.00 93.80           H  
ATOM    501  HB3 SER A  33      18.346  10.025 -14.803  1.00 93.80           H  
ATOM    502  O   SER A  33      14.772  10.644 -13.154  1.00 93.80           O  
ATOM    503  OG  SER A  33      16.650   9.760 -15.889  1.00 93.80           O  
ATOM    504  HG  SER A  33      15.805   9.306 -15.854  1.00 93.80           H  
ATOM    505  N   MET A  34      16.715  11.740 -13.086  1.00 93.90           N  
ATOM    506  H   MET A  34      17.721  11.657 -13.119  1.00 93.90           H  
ATOM    507  CA  MET A  34      16.151  13.080 -13.159  1.00 93.90           C  
ATOM    508  HA  MET A  34      15.073  13.024 -13.306  1.00 93.90           H  
ATOM    509  C   MET A  34      16.745  13.795 -14.358  1.00 93.90           C  
ATOM    510  CB  MET A  34      16.422  13.867 -11.876  1.00 93.90           C  
ATOM    511  HB2 MET A  34      17.495  13.904 -11.687  1.00 93.90           H  
ATOM    512  HB3 MET A  34      16.054  14.884 -12.016  1.00 93.90           H  
ATOM    513  O   MET A  34      17.958  13.754 -14.575  1.00 93.90           O  
ATOM    514  CG  MET A  34      15.714  13.243 -10.674  1.00 93.90           C  
ATOM    515  HG2 MET A  34      16.062  12.215 -10.577  1.00 93.90           H  
ATOM    516  HG3 MET A  34      14.642  13.223 -10.869  1.00 93.90           H  
ATOM    517  SD  MET A  34      16.009  14.087  -9.095  1.00 93.90           S  
ATOM    518  CE  MET A  34      15.174  15.667  -9.408  1.00 93.90           C  
ATOM    519  HE1 MET A  34      15.640  16.172 -10.254  1.00 93.90           H  
ATOM    520  HE2 MET A  34      14.122  15.489  -9.629  1.00 93.90           H  
ATOM    521  HE3 MET A  34      15.256  16.303  -8.527  1.00 93.90           H  
ATOM    522  N   ILE A  35      15.901  14.494 -15.101  1.00 94.04           N  
ATOM    523  H   ILE A  35      14.925  14.509 -14.841  1.00 94.04           H  
ATOM    524  CA  ILE A  35      16.294  15.291 -16.250  1.00 94.04           C  
ATOM    525  HA  ILE A  35      17.381  15.267 -16.324  1.00 94.04           H  
ATOM    526  C   ILE A  35      15.899  16.746 -16.047  1.00 94.04           C  
ATOM    527  CB  ILE A  35      15.747  14.676 -17.549  1.00 94.04           C  
ATOM    528  HB  ILE A  35      16.096  13.644 -17.592  1.00 94.04           H  
ATOM    529  O   ILE A  35      14.817  17.047 -15.543  1.00 94.04           O  
ATOM    530  CG1 ILE A  35      16.356  15.441 -18.732  1.00 94.04           C  
ATOM    531 HG12 ILE A  35      17.405  15.660 -18.532  1.00 94.04           H  
ATOM    532 HG13 ILE A  35      15.831  16.386 -18.876  1.00 94.04           H  
ATOM    533  CG2 ILE A  35      14.210  14.665 -17.627  1.00 94.04           C  
ATOM    534 HG21 ILE A  35      13.885  14.140 -18.526  1.00 94.04           H  
ATOM    535 HG22 ILE A  35      13.794  14.137 -16.770  1.00 94.04           H  
ATOM    536 HG23 ILE A  35      13.817  15.682 -17.653  1.00 94.04           H  
ATOM    537  CD1 ILE A  35      16.320  14.653 -20.025  1.00 94.04           C  
ATOM    538 HD11 ILE A  35      15.296  14.407 -20.306  1.00 94.04           H  
ATOM    539 HD12 ILE A  35      16.911  13.741 -19.932  1.00 94.04           H  
ATOM    540 HD13 ILE A  35      16.763  15.306 -20.778  1.00 94.04           H  
ATOM    541  N   LYS A  36      16.788  17.655 -16.444  1.00 93.05           N  
ATOM    542  H   LYS A  36      17.656  17.333 -16.847  1.00 93.05           H  
ATOM    543  CA  LYS A  36      16.487  19.079 -16.529  1.00 93.05           C  
ATOM    544  HA  LYS A  36      15.402  19.173 -16.502  1.00 93.05           H  
ATOM    545  C   LYS A  36      16.923  19.661 -17.863  1.00 93.05           C  
ATOM    546  CB  LYS A  36      17.054  19.851 -15.327  1.00 93.05           C  
ATOM    547  HB2 LYS A  36      16.649  20.863 -15.346  1.00 93.05           H  
ATOM    548  HB3 LYS A  36      16.716  19.370 -14.409  1.00 93.05           H  
ATOM    549  O   LYS A  36      17.935  19.243 -18.423  1.00 93.05           O  
ATOM    550  CG  LYS A  36      18.588  19.934 -15.326  1.00 93.05           C  
ATOM    551  HG2 LYS A  36      18.927  20.437 -16.232  1.00 93.05           H  
ATOM    552  HG3 LYS A  36      19.006  18.928 -15.308  1.00 93.05           H  
ATOM    553  CD  LYS A  36      19.104  20.725 -14.119  1.00 93.05           C  
ATOM    554  HD2 LYS A  36      18.719  21.743 -14.179  1.00 93.05           H  
ATOM    555  HD3 LYS A  36      18.760  20.257 -13.197  1.00 93.05           H  
ATOM    556  CE  LYS A  36      20.633  20.748 -14.130  1.00 93.05           C  
ATOM    557  HE2 LYS A  36      21.007  19.767 -13.837  1.00 93.05           H  
ATOM    558  HE3 LYS A  36      20.955  20.955 -15.150  1.00 93.05           H  
ATOM    559  NZ  LYS A  36      21.167  21.801 -13.240  1.00 93.05           N  
ATOM    560  HZ1 LYS A  36      22.177  21.830 -13.267  1.00 93.05           H  
ATOM    561  HZ2 LYS A  36      20.853  22.696 -13.586  1.00 93.05           H  
ATOM    562  HZ3 LYS A  36      20.884  21.657 -12.281  1.00 93.05           H  
ATOM    563  N   THR A  37      16.182  20.649 -18.332  1.00 92.60           N  
ATOM    564  H   THR A  37      15.355  20.918 -17.818  1.00 92.60           H  
ATOM    565  CA  THR A  37      16.527  21.473 -19.492  1.00 92.60           C  
ATOM    566  HA  THR A  37      17.414  21.068 -19.979  1.00 92.60           H  
ATOM    567  C   THR A  37      16.852  22.885 -19.014  1.00 92.60           C  
ATOM    568  CB  THR A  37      15.396  21.477 -20.528  1.00 92.60           C  
ATOM    569  HB  THR A  37      15.596  22.236 -21.285  1.00 92.60           H  
ATOM    570  O   THR A  37      16.163  23.436 -18.159  1.00 92.60           O  
ATOM    571  CG2 THR A  37      15.245  20.113 -21.207  1.00 92.60           C  
ATOM    572 HG21 THR A  37      15.053  19.337 -20.465  1.00 92.60           H  
ATOM    573 HG22 THR A  37      14.411  20.147 -21.908  1.00 92.60           H  
ATOM    574 HG23 THR A  37      16.155  19.874 -21.757  1.00 92.60           H  
ATOM    575  OG1 THR A  37      14.186  21.763 -19.875  1.00 92.60           O  
ATOM    576  HG1 THR A  37      13.671  22.365 -20.417  1.00 92.60           H  
ATOM    577  N   GLU A  38      17.926  23.469 -19.534  1.00 91.02           N  
ATOM    578  H   GLU A  38      18.477  22.952 -20.204  1.00 91.02           H  
ATOM    579  CA  GLU A  38      18.360  24.834 -19.228  1.00 91.02           C  
ATOM    580  HA  GLU A  38      17.579  25.361 -18.680  1.00 91.02           H  
ATOM    581  C   GLU A  38      18.606  25.589 -20.537  1.00 91.02           C  
ATOM    582  CB  GLU A  38      19.636  24.835 -18.357  1.00 91.02           C  
ATOM    583  HB2 GLU A  38      20.406  24.243 -18.852  1.00 91.02           H  
ATOM    584  HB3 GLU A  38      19.993  25.862 -18.283  1.00 91.02           H  
ATOM    585  O   GLU A  38      19.222  25.047 -21.458  1.00 91.02           O  
ATOM    586  CG  GLU A  38      19.425  24.297 -16.928  1.00 91.02           C  
ATOM    587  HG2 GLU A  38      18.628  24.871 -16.456  1.00 91.02           H  
ATOM    588  HG3 GLU A  38      19.100  23.258 -16.987  1.00 91.02           H  
ATOM    589  CD  GLU A  38      20.682  24.364 -16.028  1.00 91.02           C  
ATOM    590  OE1 GLU A  38      20.587  23.893 -14.864  1.00 91.02           O  
ATOM    591  OE2 GLU A  38      21.763  24.845 -16.463  1.00 91.02           O  
ATOM    592  N   ALA A  39      18.173  26.847 -20.612  1.00 90.64           N  
ATOM    593  H   ALA A  39      17.673  27.248 -19.830  1.00 90.64           H  
ATOM    594  CA  ALA A  39      18.443  27.724 -21.747  1.00 90.64           C  
ATOM    595  HA  ALA A  39      18.944  27.168 -22.539  1.00 90.64           H  
ATOM    596  C   ALA A  39      19.366  28.866 -21.308  1.00 90.64           C  
ATOM    597  CB  ALA A  39      17.116  28.226 -22.323  1.00 90.64           C  
ATOM    598  HB1 ALA A  39      17.311  28.859 -23.189  1.00 90.64           H  
ATOM    599  HB2 ALA A  39      16.573  28.800 -21.572  1.00 90.64           H  
ATOM    600  HB3 ALA A  39      16.502  27.382 -22.634  1.00 90.64           H  
ATOM    601  O   ALA A  39      18.991  29.725 -20.511  1.00 90.64           O  
ATOM    602  N   ARG A  40      20.597  28.906 -21.832  1.00 89.13           N  
ATOM    603  H   ARG A  40      20.861  28.169 -22.470  1.00 89.13           H  
ATOM    604  CA  ARG A  40      21.543  30.000 -21.556  1.00 89.13           C  
ATOM    605  HA  ARG A  40      21.201  30.556 -20.683  1.00 89.13           H  
ATOM    606  C   ARG A  40      21.577  30.976 -22.719  1.00 89.13           C  
ATOM    607  CB  ARG A  40      22.937  29.456 -21.234  1.00 89.13           C  
ATOM    608  HB2 ARG A  40      23.284  28.829 -22.055  1.00 89.13           H  
ATOM    609  HB3 ARG A  40      23.621  30.298 -21.122  1.00 89.13           H  
ATOM    610  O   ARG A  40      22.064  30.639 -23.795  1.00 89.13           O  
ATOM    611  CG  ARG A  40      22.933  28.640 -19.939  1.00 89.13           C  
ATOM    612  HG2 ARG A  40      22.331  27.742 -20.075  1.00 89.13           H  
ATOM    613  HG3 ARG A  40      22.509  29.234 -19.130  1.00 89.13           H  
ATOM    614  CD  ARG A  40      24.363  28.240 -19.576  1.00 89.13           C  
ATOM    615  HD2 ARG A  40      24.941  29.142 -19.377  1.00 89.13           H  
ATOM    616  HD3 ARG A  40      24.803  27.708 -20.419  1.00 89.13           H  
ATOM    617  NE  ARG A  40      24.367  27.366 -18.395  1.00 89.13           N  
ATOM    618  HE  ARG A  40      23.471  27.023 -18.081  1.00 89.13           H  
ATOM    619  NH1 ARG A  40      26.641  27.240 -18.093  1.00 89.13           N  
ATOM    620 HH11 ARG A  40      27.433  26.854 -17.599  1.00 89.13           H  
ATOM    621 HH12 ARG A  40      26.770  27.877 -18.866  1.00 89.13           H  
ATOM    622  NH2 ARG A  40      25.249  26.070 -16.773  1.00 89.13           N  
ATOM    623 HH21 ARG A  40      26.037  25.637 -16.313  1.00 89.13           H  
ATOM    624 HH22 ARG A  40      24.316  25.733 -16.585  1.00 89.13           H  
ATOM    625  CZ  ARG A  40      25.423  26.903 -17.758  1.00 89.13           C  
ATOM    626  N   TYR A  41      21.095  32.193 -22.499  1.00 89.59           N  
ATOM    627  H   TYR A  41      20.652  32.386 -21.612  1.00 89.59           H  
ATOM    628  CA  TYR A  41      21.077  33.228 -23.528  1.00 89.59           C  
ATOM    629  HA  TYR A  41      20.741  32.767 -24.456  1.00 89.59           H  
ATOM    630  C   TYR A  41      22.475  33.810 -23.761  1.00 89.59           C  
ATOM    631  CB  TYR A  41      20.055  34.311 -23.175  1.00 89.59           C  
ATOM    632  HB2 TYR A  41      20.345  34.791 -22.240  1.00 89.59           H  
ATOM    633  HB3 TYR A  41      20.067  35.072 -23.955  1.00 89.59           H  
ATOM    634  O   TYR A  41      23.154  34.232 -22.826  1.00 89.59           O  
ATOM    635  CG  TYR A  41      18.647  33.768 -23.047  1.00 89.59           C  
ATOM    636  CD1 TYR A  41      17.841  33.630 -24.193  1.00 89.59           C  
ATOM    637  HD1 TYR A  41      18.216  33.921 -25.163  1.00 89.59           H  
ATOM    638  CD2 TYR A  41      18.159  33.362 -21.789  1.00 89.59           C  
ATOM    639  HD2 TYR A  41      18.775  33.450 -20.906  1.00 89.59           H  
ATOM    640  CE1 TYR A  41      16.537  33.113 -24.075  1.00 89.59           C  
ATOM    641  HE1 TYR A  41      15.902  33.017 -24.943  1.00 89.59           H  
ATOM    642  CE2 TYR A  41      16.868  32.816 -21.673  1.00 89.59           C  
ATOM    643  HE2 TYR A  41      16.504  32.480 -20.714  1.00 89.59           H  
ATOM    644  OH  TYR A  41      14.796  32.194 -22.712  1.00 89.59           O  
ATOM    645  HH  TYR A  41      14.611  31.855 -21.833  1.00 89.59           H  
ATOM    646  CZ  TYR A  41      16.050  32.701 -22.817  1.00 89.59           C  
ATOM    647  N   VAL A  42      22.889  33.855 -25.023  1.00 86.82           N  
ATOM    648  H   VAL A  42      22.261  33.499 -25.729  1.00 86.82           H  
ATOM    649  CA  VAL A  42      24.152  34.428 -25.490  1.00 86.82           C  
ATOM    650  HA  VAL A  42      24.654  34.918 -24.656  1.00 86.82           H  
ATOM    651  C   VAL A  42      23.835  35.475 -26.551  1.00 86.82           C  
ATOM    652  CB  VAL A  42      25.097  33.342 -26.042  1.00 86.82           C  
ATOM    653  HB  VAL A  42      24.642  32.876 -26.916  1.00 86.82           H  
ATOM    654  O   VAL A  42      23.101  35.215 -27.502  1.00 86.82           O  
ATOM    655  CG1 VAL A  42      26.445  33.949 -26.455  1.00 86.82           C  
ATOM    656 HG11 VAL A  42      27.110  33.162 -26.811  1.00 86.82           H  
ATOM    657 HG12 VAL A  42      26.313  34.662 -27.269  1.00 86.82           H  
ATOM    658 HG13 VAL A  42      26.913  34.451 -25.608  1.00 86.82           H  
ATOM    659  CG2 VAL A  42      25.375  32.250 -24.999  1.00 86.82           C  
ATOM    660 HG21 VAL A  42      25.773  32.695 -24.087  1.00 86.82           H  
ATOM    661 HG22 VAL A  42      24.455  31.715 -24.764  1.00 86.82           H  
ATOM    662 HG23 VAL A  42      26.092  31.532 -25.397  1.00 86.82           H  
ATOM    663  N   ARG A  43      24.385  36.680 -26.398  1.00 85.94           N  
ATOM    664  H   ARG A  43      25.025  36.819 -25.629  1.00 85.94           H  
ATOM    665  CA  ARG A  43      24.210  37.775 -27.357  1.00 85.94           C  
ATOM    666  HA  ARG A  43      23.388  37.540 -28.033  1.00 85.94           H  
ATOM    667  C   ARG A  43      25.470  37.919 -28.204  1.00 85.94           C  
ATOM    668  CB  ARG A  43      23.848  39.056 -26.596  1.00 85.94           C  
ATOM    669  HB2 ARG A  43      24.679  39.343 -25.951  1.00 85.94           H  
ATOM    670  HB3 ARG A  43      22.977  38.858 -25.971  1.00 85.94           H  
ATOM    671  O   ARG A  43      26.519  38.259 -27.669  1.00 85.94           O  
ATOM    672  CG  ARG A  43      23.519  40.211 -27.551  1.00 85.94           C  
ATOM    673  HG2 ARG A  43      24.383  40.431 -28.178  1.00 85.94           H  
ATOM    674  HG3 ARG A  43      22.680  39.928 -28.186  1.00 85.94           H  
ATOM    675  CD  ARG A  43      23.155  41.462 -26.746  1.00 85.94           C  
ATOM    676  HD2 ARG A  43      24.010  41.737 -26.128  1.00 85.94           H  
ATOM    677  HD3 ARG A  43      22.309  41.230 -26.099  1.00 85.94           H  
ATOM    678  NE  ARG A  43      22.803  42.587 -27.631  1.00 85.94           N  
ATOM    679  HE  ARG A  43      22.818  42.403 -28.624  1.00 85.94           H  
ATOM    680  NH1 ARG A  43      22.461  44.158 -25.990  1.00 85.94           N  
ATOM    681 HH11 ARG A  43      22.202  45.095 -25.717  1.00 85.94           H  
ATOM    682 HH12 ARG A  43      22.716  43.474 -25.292  1.00 85.94           H  
ATOM    683  NH2 ARG A  43      22.172  44.716 -28.131  1.00 85.94           N  
ATOM    684 HH21 ARG A  43      21.934  45.653 -27.840  1.00 85.94           H  
ATOM    685 HH22 ARG A  43      22.185  44.491 -29.116  1.00 85.94           H  
ATOM    686  CZ  ARG A  43      22.481  43.810 -27.248  1.00 85.94           C  
ATOM    687  N   ASN A  44      25.334  37.725 -29.513  1.00 83.33           N  
ATOM    688  H   ASN A  44      24.408  37.527 -29.864  1.00 83.33           H  
ATOM    689  CA  ASN A  44      26.389  37.969 -30.500  1.00 83.33           C  
ATOM    690  HA  ASN A  44      27.307  38.262 -29.991  1.00 83.33           H  
ATOM    691  C   ASN A  44      26.003  39.147 -31.417  1.00 83.33           C  
ATOM    692  CB  ASN A  44      26.664  36.656 -31.267  1.00 83.33           C  
ATOM    693  HB2 ASN A  44      27.246  36.865 -32.164  1.00 83.33           H  
ATOM    694  HB3 ASN A  44      25.720  36.207 -31.575  1.00 83.33           H  
ATOM    695  O   ASN A  44      24.897  39.680 -31.324  1.00 83.33           O  
ATOM    696  CG  ASN A  44      27.458  35.639 -30.459  1.00 83.33           C  
ATOM    697  ND2 ASN A  44      27.591  34.431 -30.952  1.00 83.33           N  
ATOM    698 HD21 ASN A  44      27.144  34.163 -31.817  1.00 83.33           H  
ATOM    699 HD22 ASN A  44      28.136  33.788 -30.396  1.00 83.33           H  
ATOM    700  OD1 ASN A  44      27.993  35.909 -29.401  1.00 83.33           O  
ATOM    701  N   ALA A  45      26.901  39.548 -32.327  1.00 84.83           N  
ATOM    702  H   ALA A  45      27.808  39.104 -32.340  1.00 84.83           H  
ATOM    703  CA  ALA A  45      26.673  40.657 -33.266  1.00 84.83           C  
ATOM    704  HA  ALA A  45      26.527  41.574 -32.695  1.00 84.83           H  
ATOM    705  C   ALA A  45      25.424  40.476 -34.158  1.00 84.83           C  
ATOM    706  CB  ALA A  45      27.934  40.816 -34.127  1.00 84.83           C  
ATOM    707  HB1 ALA A  45      28.106  39.916 -34.717  1.00 84.83           H  
ATOM    708  HB2 ALA A  45      27.807  41.662 -34.804  1.00 84.83           H  
ATOM    709  HB3 ALA A  45      28.799  41.006 -33.493  1.00 84.83           H  
ATOM    710  O   ALA A  45      24.826  41.457 -34.588  1.00 84.83           O  
ATOM    711  N   THR A  46      25.016  39.230 -34.414  1.00 82.74           N  
ATOM    712  H   THR A  46      25.552  38.462 -34.035  1.00 82.74           H  
ATOM    713  CA  THR A  46      23.888  38.867 -35.286  1.00 82.74           C  
ATOM    714  HA  THR A  46      23.745  39.654 -36.026  1.00 82.74           H  
ATOM    715  C   THR A  46      22.545  38.717 -34.558  1.00 82.74           C  
ATOM    716  CB  THR A  46      24.212  37.567 -36.040  1.00 82.74           C  
ATOM    717  HB  THR A  46      23.330  37.221 -36.580  1.00 82.74           H  
ATOM    718  O   THR A  46      21.523  38.565 -35.224  1.00 82.74           O  
ATOM    719  CG2 THR A  46      25.358  37.743 -37.034  1.00 82.74           C  
ATOM    720 HG21 THR A  46      26.279  38.014 -36.516  1.00 82.74           H  
ATOM    721 HG22 THR A  46      25.515  36.817 -37.587  1.00 82.74           H  
ATOM    722 HG23 THR A  46      25.106  38.532 -37.743  1.00 82.74           H  
ATOM    723  OG1 THR A  46      24.632  36.573 -35.131  1.00 82.74           O  
ATOM    724  HG1 THR A  46      24.864  35.796 -35.646  1.00 82.74           H  
ATOM    725  N   GLY A  47      22.513  38.747 -33.218  1.00 85.62           N  
ATOM    726  H   GLY A  47      23.373  38.902 -32.712  1.00 85.62           H  
ATOM    727  CA  GLY A  47      21.279  38.595 -32.439  1.00 85.62           C  
ATOM    728  HA2 GLY A  47      20.563  38.000 -33.006  1.00 85.62           H  
ATOM    729  HA3 GLY A  47      20.839  39.579 -32.280  1.00 85.62           H  
ATOM    730  C   GLY A  47      21.455  37.918 -31.075  1.00 85.62           C  
ATOM    731  O   GLY A  47      22.569  37.629 -30.633  1.00 85.62           O  
ATOM    732  N   VAL A  48      20.324  37.683 -30.402  1.00 85.41           N  
ATOM    733  H   VAL A  48      19.449  37.894 -30.859  1.00 85.41           H  
ATOM    734  CA  VAL A  48      20.240  36.869 -29.179  1.00 85.41           C  
ATOM    735  HA  VAL A  48      21.187  36.927 -28.642  1.00 85.41           H  
ATOM    736  C   VAL A  48      20.012  35.416 -29.584  1.00 85.41           C  
ATOM    737  CB  VAL A  48      19.126  37.359 -28.230  1.00 85.41           C  
ATOM    738  HB  VAL A  48      18.161  37.272 -28.729  1.00 85.41           H  
ATOM    739  O   VAL A  48      19.115  35.121 -30.369  1.00 85.41           O  
ATOM    740  CG1 VAL A  48      19.089  36.538 -26.932  1.00 85.41           C  
ATOM    741 HG11 VAL A  48      18.328  36.936 -26.261  1.00 85.41           H  
ATOM    742 HG12 VAL A  48      20.059  36.564 -26.436  1.00 85.41           H  
ATOM    743 HG13 VAL A  48      18.827  35.503 -27.152  1.00 85.41           H  
ATOM    744  CG2 VAL A  48      19.338  38.830 -27.841  1.00 85.41           C  
ATOM    745 HG21 VAL A  48      18.546  39.145 -27.163  1.00 85.41           H  
ATOM    746 HG22 VAL A  48      19.299  39.464 -28.727  1.00 85.41           H  
ATOM    747 HG23 VAL A  48      20.303  38.949 -27.348  1.00 85.41           H  
ATOM    748  N   PHE A  49      20.832  34.524 -29.046  1.00 87.18           N  
ATOM    749  H   PHE A  49      21.544  34.846 -28.407  1.00 87.18           H  
ATOM    750  CA  PHE A  49      20.755  33.080 -29.234  1.00 87.18           C  
ATOM    751  HA  PHE A  49      19.885  32.824 -29.839  1.00 87.18           H  
ATOM    752  C   PHE A  49      20.597  32.408 -27.873  1.00 87.18           C  
ATOM    753  CB  PHE A  49      22.020  32.589 -29.952  1.00 87.18           C  
ATOM    754  HB2 PHE A  49      22.891  32.829 -29.342  1.00 87.18           H  
ATOM    755  HB3 PHE A  49      21.972  31.503 -30.039  1.00 87.18           H  
ATOM    756  O   PHE A  49      20.994  32.964 -26.850  1.00 87.18           O  
ATOM    757  CG  PHE A  49      22.206  33.180 -31.335  1.00 87.18           C  
ATOM    758  CD1 PHE A  49      21.683  32.515 -32.459  1.00 87.18           C  
ATOM    759  HD1 PHE A  49      21.172  31.572 -32.335  1.00 87.18           H  
ATOM    760  CD2 PHE A  49      22.873  34.409 -31.496  1.00 87.18           C  
ATOM    761  HD2 PHE A  49      23.262  34.928 -30.632  1.00 87.18           H  
ATOM    762  CE1 PHE A  49      21.824  33.078 -33.740  1.00 87.18           C  
ATOM    763  HE1 PHE A  49      21.435  32.554 -34.601  1.00 87.18           H  
ATOM    764  CE2 PHE A  49      22.998  34.981 -32.773  1.00 87.18           C  
ATOM    765  HE2 PHE A  49      23.484  35.939 -32.886  1.00 87.18           H  
ATOM    766  CZ  PHE A  49      22.474  34.315 -33.896  1.00 87.18           C  
ATOM    767  HZ  PHE A  49      22.571  34.758 -34.876  1.00 87.18           H  
ATOM    768  N   SER A  50      20.052  31.201 -27.851  1.00 88.03           N  
ATOM    769  H   SER A  50      19.703  30.797 -28.709  1.00 88.03           H  
ATOM    770  CA  SER A  50      19.952  30.365 -26.660  1.00 88.03           C  
ATOM    771  HA  SER A  50      20.343  30.897 -25.793  1.00 88.03           H  
ATOM    772  C   SER A  50      20.770  29.096 -26.851  1.00 88.03           C  
ATOM    773  CB  SER A  50      18.494  30.026 -26.359  1.00 88.03           C  
ATOM    774  HB2 SER A  50      18.442  29.321 -25.530  1.00 88.03           H  
ATOM    775  HB3 SER A  50      17.960  30.936 -26.083  1.00 88.03           H  
ATOM    776  O   SER A  50      20.560  28.330 -27.790  1.00 88.03           O  
ATOM    777  OG  SER A  50      17.889  29.465 -27.498  1.00 88.03           O  
ATOM    778  HG  SER A  50      18.413  28.725 -27.812  1.00 88.03           H  
ATOM    779  N   ASN A  51      21.699  28.855 -25.936  1.00 90.49           N  
ATOM    780  H   ASN A  51      21.835  29.529 -25.196  1.00 90.49           H  
ATOM    781  CA  ASN A  51      22.353  27.568 -25.801  1.00 90.49           C  
ATOM    782  HA  ASN A  51      22.455  27.095 -26.778  1.00 90.49           H  
ATOM    783  C   ASN A  51      21.481  26.668 -24.923  1.00 90.49           C  
ATOM    784  CB  ASN A  51      23.753  27.797 -25.225  1.00 90.49           C  
ATOM    785  HB2 ASN A  51      24.317  28.453 -25.887  1.00 90.49           H  
ATOM    786  HB3 ASN A  51      23.668  28.273 -24.248  1.00 90.49           H  
ATOM    787  O   ASN A  51      21.475  26.824 -23.698  1.00 90.49           O  
ATOM    788  CG  ASN A  51      24.504  26.492 -25.091  1.00 90.49           C  
ATOM    789  ND2 ASN A  51      25.397  26.391 -24.137  1.00 90.49           N  
ATOM    790 HD21 ASN A  51      25.544  27.162 -23.501  1.00 90.49           H  
ATOM    791 HD22 ASN A  51      25.822  25.483 -24.018  1.00 90.49           H  
ATOM    792  OD1 ASN A  51      24.336  25.557 -25.855  1.00 90.49           O  
ATOM    793  N   ASN A  52      20.733  25.767 -25.552  1.00 92.29           N  
ATOM    794  H   ASN A  52      20.799  25.667 -26.555  1.00 92.29           H  
ATOM    795  CA  ASN A  52      19.843  24.858 -24.850  1.00 92.29           C  
ATOM    796  HA  ASN A  52      19.485  25.336 -23.939  1.00 92.29           H  
ATOM    797  C   ASN A  52      20.605  23.592 -24.460  1.00 92.29           C  
ATOM    798  CB  ASN A  52      18.622  24.565 -25.724  1.00 92.29           C  
ATOM    799  HB2 ASN A  52      17.944  23.923 -25.161  1.00 92.29           H  
ATOM    800  HB3 ASN A  52      18.930  24.049 -26.633  1.00 92.29           H  
ATOM    801  O   ASN A  52      21.288  22.987 -25.287  1.00 92.29           O  
ATOM    802  CG  ASN A  52      17.829  25.802 -26.081  1.00 92.29           C  
ATOM    803  ND2 ASN A  52      17.333  25.883 -27.284  1.00 92.29           N  
ATOM    804 HD21 ASN A  52      16.783  26.690 -27.539  1.00 92.29           H  
ATOM    805 HD22 ASN A  52      17.577  25.215 -28.001  1.00 92.29           H  
ATOM    806  OD1 ASN A  52      17.611  26.690 -25.272  1.00 92.29           O  
ATOM    807  N   VAL A  53      20.494  23.192 -23.196  1.00 92.48           N  
ATOM    808  H   VAL A  53      19.931  23.748 -22.568  1.00 92.48           H  
ATOM    809  CA  VAL A  53      21.212  22.047 -22.633  1.00 92.48           C  
ATOM    810  HA  VAL A  53      21.660  21.465 -23.439  1.00 92.48           H  
ATOM    811  C   VAL A  53      20.227  21.154 -21.892  1.00 92.48           C  
ATOM    812  CB  VAL A  53      22.346  22.499 -21.687  1.00 92.48           C  
ATOM    813  HB  VAL A  53      21.913  22.927 -20.783  1.00 92.48           H  
ATOM    814  O   VAL A  53      19.519  21.615 -21.001  1.00 92.48           O  
ATOM    815  CG1 VAL A  53      23.230  21.310 -21.296  1.00 92.48           C  
ATOM    816 HG11 VAL A  53      23.972  21.627 -20.562  1.00 92.48           H  
ATOM    817 HG12 VAL A  53      22.632  20.510 -20.860  1.00 92.48           H  
ATOM    818 HG13 VAL A  53      23.740  20.927 -22.180  1.00 92.48           H  
ATOM    819  CG2 VAL A  53      23.276  23.549 -22.315  1.00 92.48           C  
ATOM    820 HG21 VAL A  53      23.698  23.162 -23.242  1.00 92.48           H  
ATOM    821 HG22 VAL A  53      22.721  24.463 -22.524  1.00 92.48           H  
ATOM    822 HG23 VAL A  53      24.083  23.789 -21.622  1.00 92.48           H  
ATOM    823  N   ALA A  54      20.214  19.867 -22.225  1.00 92.98           N  
ATOM    824  H   ALA A  54      20.827  19.562 -22.968  1.00 92.98           H  
ATOM    825  CA  ALA A  54      19.540  18.831 -21.457  1.00 92.98           C  
ATOM    826  HA  ALA A  54      18.802  19.286 -20.797  1.00 92.98           H  
ATOM    827  C   ALA A  54      20.573  18.089 -20.600  1.00 92.98           C  
ATOM    828  CB  ALA A  54      18.789  17.901 -22.412  1.00 92.98           C  
ATOM    829  HB1 ALA A  54      19.493  17.404 -23.080  1.00 92.98           H  
ATOM    830  HB2 ALA A  54      18.076  18.475 -23.005  1.00 92.98           H  
ATOM    831  HB3 ALA A  54      18.245  17.149 -21.841  1.00 92.98           H  
ATOM    832  O   ALA A  54      21.555  17.546 -21.114  1.00 92.98           O  
ATOM    833  N   ILE A  55      20.355  18.065 -19.288  1.00 93.42           N  
ATOM    834  H   ILE A  55      19.508  18.496 -18.948  1.00 93.42           H  
ATOM    835  CA  ILE A  55      21.247  17.457 -18.299  1.00 93.42           C  
ATOM    836  HA  ILE A  55      22.105  17.019 -18.810  1.00 93.42           H  
ATOM    837  C   ILE A  55      20.480  16.337 -17.599  1.00 93.42           C  
ATOM    838  CB  ILE A  55      21.777  18.517 -17.301  1.00 93.42           C  
ATOM    839  HB  ILE A  55      20.936  18.882 -16.711  1.00 93.42           H  
ATOM    840  O   ILE A  55      19.344  16.547 -17.175  1.00 93.42           O  
ATOM    841  CG1 ILE A  55      22.426  19.718 -18.029  1.00 93.42           C  
ATOM    842 HG12 ILE A  55      23.314  19.373 -18.559  1.00 93.42           H  
ATOM    843 HG13 ILE A  55      21.729  20.115 -18.768  1.00 93.42           H  
ATOM    844  CG2 ILE A  55      22.806  17.874 -16.353  1.00 93.42           C  
ATOM    845 HG21 ILE A  55      22.420  16.941 -15.942  1.00 93.42           H  
ATOM    846 HG22 ILE A  55      23.725  17.653 -16.897  1.00 93.42           H  
ATOM    847 HG23 ILE A  55      23.040  18.545 -15.527  1.00 93.42           H  
ATOM    848  CD1 ILE A  55      22.809  20.907 -17.140  1.00 93.42           C  
ATOM    849 HD11 ILE A  55      21.907  21.384 -16.755  1.00 93.42           H  
ATOM    850 HD12 ILE A  55      23.341  21.641 -17.744  1.00 93.42           H  
ATOM    851 HD13 ILE A  55      23.457  20.599 -16.320  1.00 93.42           H  
ATOM    852  N   ARG A  56      21.096  15.164 -17.434  1.00 94.06           N  
ATOM    853  H   ARG A  56      22.035  15.071 -17.793  1.00 94.06           H  
ATOM    854  CA  ARG A  56      20.515  14.020 -16.716  1.00 94.06           C  
ATOM    855  HA  ARG A  56      19.550  14.320 -16.307  1.00 94.06           H  
ATOM    856  C   ARG A  56      21.389  13.597 -15.544  1.00 94.06           C  
ATOM    857  CB  ARG A  56      20.252  12.861 -17.688  1.00 94.06           C  
ATOM    858  HB2 ARG A  56      19.598  13.229 -18.479  1.00 94.06           H  
ATOM    859  HB3 ARG A  56      21.199  12.538 -18.119  1.00 94.06           H  
ATOM    860  O   ARG A  56      22.608  13.491 -15.665  1.00 94.06           O  
ATOM    861  CG  ARG A  56      19.577  11.650 -17.022  1.00 94.06           C  
ATOM    862  HG2 ARG A  56      20.232  11.253 -16.246  1.00 94.06           H  
ATOM    863  HG3 ARG A  56      18.640  11.958 -16.559  1.00 94.06           H  
ATOM    864  CD  ARG A  56      19.301  10.513 -18.007  1.00 94.06           C  
ATOM    865  HD2 ARG A  56      18.978   9.642 -17.438  1.00 94.06           H  
ATOM    866  HD3 ARG A  56      20.226  10.260 -18.526  1.00 94.06           H  
ATOM    867  NE  ARG A  56      18.253  10.853 -18.983  1.00 94.06           N  
ATOM    868  HE  ARG A  56      17.727  11.705 -18.849  1.00 94.06           H  
ATOM    869  NH1 ARG A  56      18.379   8.900 -20.183  1.00 94.06           N  
ATOM    870 HH11 ARG A  56      18.016   8.321 -20.927  1.00 94.06           H  
ATOM    871 HH12 ARG A  56      18.945   8.503 -19.447  1.00 94.06           H  
ATOM    872  NH2 ARG A  56      17.034  10.499 -20.866  1.00 94.06           N  
ATOM    873 HH21 ARG A  56      16.329  11.168 -20.592  1.00 94.06           H  
ATOM    874 HH22 ARG A  56      16.685   9.846 -21.553  1.00 94.06           H  
ATOM    875  CZ  ARG A  56      17.889  10.089 -19.994  1.00 94.06           C  
ATOM    876  N   LYS A  57      20.744  13.295 -14.421  1.00 94.24           N  
ATOM    877  H   LYS A  57      19.743  13.428 -14.418  1.00 94.24           H  
ATOM    878  CA  LYS A  57      21.341  12.656 -13.250  1.00 94.24           C  
ATOM    879  HA  LYS A  57      22.406  12.497 -13.420  1.00 94.24           H  
ATOM    880  C   LYS A  57      20.686  11.297 -13.033  1.00 94.24           C  
ATOM    881  CB  LYS A  57      21.191  13.593 -12.045  1.00 94.24           C  
ATOM    882  HB2 LYS A  57      21.710  14.525 -12.272  1.00 94.24           H  
ATOM    883  HB3 LYS A  57      20.138  13.812 -11.870  1.00 94.24           H  
ATOM    884  O   LYS A  57      19.484  11.218 -12.797  1.00 94.24           O  
ATOM    885  CG  LYS A  57      21.807  12.982 -10.781  1.00 94.24           C  
ATOM    886  HG2 LYS A  57      21.222  12.117 -10.469  1.00 94.24           H  
ATOM    887  HG3 LYS A  57      22.824  12.659 -11.003  1.00 94.24           H  
ATOM    888  CD  LYS A  57      21.848  14.002  -9.638  1.00 94.24           C  
ATOM    889  HD2 LYS A  57      20.835  14.306  -9.376  1.00 94.24           H  
ATOM    890  HD3 LYS A  57      22.419  14.871  -9.965  1.00 94.24           H  
ATOM    891  CE  LYS A  57      22.540  13.354  -8.433  1.00 94.24           C  
ATOM    892  HE2 LYS A  57      21.891  12.575  -8.033  1.00 94.24           H  
ATOM    893  HE3 LYS A  57      23.451  12.873  -8.788  1.00 94.24           H  
ATOM    894  NZ  LYS A  57      22.891  14.342  -7.382  1.00 94.24           N  
ATOM    895  HZ1 LYS A  57      22.078  14.846  -7.057  1.00 94.24           H  
ATOM    896  HZ2 LYS A  57      23.580  14.993  -7.731  1.00 94.24           H  
ATOM    897  HZ3 LYS A  57      23.327  13.878  -6.598  1.00 94.24           H  
ATOM    898  N   TRP A  58      21.472  10.231 -13.107  1.00 92.32           N  
ATOM    899  H   TRP A  58      22.455  10.358 -13.299  1.00 92.32           H  
ATOM    900  CA  TRP A  58      21.002   8.874 -12.836  1.00 92.32           C  
ATOM    901  HA  TRP A  58      20.051   8.712 -13.344  1.00 92.32           H  
ATOM    902  C   TRP A  58      20.776   8.689 -11.331  1.00 92.32           C  
ATOM    903  CB  TRP A  58      22.013   7.876 -13.411  1.00 92.32           C  
ATOM    904  HB2 TRP A  58      22.972   8.004 -12.909  1.00 92.32           H  
ATOM    905  HB3 TRP A  58      21.663   6.866 -13.200  1.00 92.32           H  
ATOM    906  O   TRP A  58      21.672   8.971 -10.538  1.00 92.32           O  
ATOM    907  CG  TRP A  58      22.211   8.003 -14.894  1.00 92.32           C  
ATOM    908  CD1 TRP A  58      23.281   8.544 -15.521  1.00 92.32           C  
ATOM    909  HD1 TRP A  58      24.152   8.943 -15.023  1.00 92.32           H  
ATOM    910  CD2 TRP A  58      21.310   7.571 -15.956  1.00 92.32           C  
ATOM    911  CE2 TRP A  58      21.910   7.862 -17.216  1.00 92.32           C  
ATOM    912  CE3 TRP A  58      20.054   6.935 -15.977  1.00 92.32           C  
ATOM    913  HE3 TRP A  58      19.580   6.692 -15.037  1.00 92.32           H  
ATOM    914  NE1 TRP A  58      23.102   8.473 -16.891  1.00 92.32           N  
ATOM    915  HE1 TRP A  58      23.801   8.768 -17.559  1.00 92.32           H  
ATOM    916  CH2 TRP A  58      20.075   6.835 -18.415  1.00 92.32           C  
ATOM    917  HH2 TRP A  58      19.627   6.484 -19.333  1.00 92.32           H  
ATOM    918  CZ2 TRP A  58      21.310   7.505 -18.434  1.00 92.32           C  
ATOM    919  HZ2 TRP A  58      21.818   7.695 -19.369  1.00 92.32           H  
ATOM    920  CZ3 TRP A  58      19.438   6.574 -17.190  1.00 92.32           C  
ATOM    921  HZ3 TRP A  58      18.493   6.052 -17.177  1.00 92.32           H  
ATOM    922  N   LEU A  59      19.577   8.252 -10.941  1.00 92.32           N  
ATOM    923  H   LEU A  59      18.895   8.006 -11.644  1.00 92.32           H  
ATOM    924  CA  LEU A  59      19.257   7.890  -9.556  1.00 92.32           C  
ATOM    925  HA  LEU A  59      19.884   8.458  -8.869  1.00 92.32           H  
ATOM    926  C   LEU A  59      19.548   6.409  -9.294  1.00 92.32           C  
ATOM    927  CB  LEU A  59      17.780   8.196  -9.254  1.00 92.32           C  
ATOM    928  HB2 LEU A  59      17.589   7.894  -8.224  1.00 92.32           H  
ATOM    929  HB3 LEU A  59      17.156   7.573  -9.894  1.00 92.32           H  
ATOM    930  O   LEU A  59      19.944   6.050  -8.190  1.00 92.32           O  
ATOM    931  CG  LEU A  59      17.340   9.661  -9.421  1.00 92.32           C  
ATOM    932  HG  LEU A  59      17.455   9.969 -10.460  1.00 92.32           H  
ATOM    933  CD1 LEU A  59      15.860   9.761  -9.046  1.00 92.32           C  
ATOM    934 HD11 LEU A  59      15.544  10.804  -9.016  1.00 92.32           H  
ATOM    935 HD12 LEU A  59      15.273   9.233  -9.798  1.00 92.32           H  
ATOM    936 HD13 LEU A  59      15.695   9.303  -8.071  1.00 92.32           H  
ATOM    937  CD2 LEU A  59      18.139  10.621  -8.535  1.00 92.32           C  
ATOM    938 HD21 LEU A  59      17.747  11.632  -8.649  1.00 92.32           H  
ATOM    939 HD22 LEU A  59      18.074  10.313  -7.492  1.00 92.32           H  
ATOM    940 HD23 LEU A  59      19.181  10.623  -8.856  1.00 92.32           H  
ATOM    941  N   VAL A  60      19.383   5.574 -10.323  1.00 90.87           N  
ATOM    942  H   VAL A  60      18.975   5.946 -11.169  1.00 90.87           H  
ATOM    943  CA  VAL A  60      19.684   4.139 -10.311  1.00 90.87           C  
ATOM    944  HA  VAL A  60      19.982   3.831  -9.308  1.00 90.87           H  
ATOM    945  C   VAL A  60      20.856   3.892 -11.257  1.00 90.87           C  
ATOM    946  CB  VAL A  60      18.439   3.320 -10.699  1.00 90.87           C  
ATOM    947  HB  VAL A  60      18.187   3.508 -11.743  1.00 90.87           H  
ATOM    948  O   VAL A  60      20.684   3.760 -12.469  1.00 90.87           O  
ATOM    949  CG1 VAL A  60      18.689   1.820 -10.505  1.00 90.87           C  
ATOM    950 HG11 VAL A  60      17.817   1.257 -10.835  1.00 90.87           H  
ATOM    951 HG12 VAL A  60      19.547   1.495 -11.093  1.00 90.87           H  
ATOM    952 HG13 VAL A  60      18.886   1.598  -9.456  1.00 90.87           H  
ATOM    953  CG2 VAL A  60      17.229   3.717  -9.846  1.00 90.87           C  
ATOM    954 HG21 VAL A  60      17.463   3.613  -8.787  1.00 90.87           H  
ATOM    955 HG22 VAL A  60      16.925   4.742 -10.062  1.00 90.87           H  
ATOM    956 HG23 VAL A  60      16.393   3.065 -10.099  1.00 90.87           H  
ATOM    957  N   SER A  61      22.080   3.908 -10.727  1.00 86.22           N  
ATOM    958  H   SER A  61      22.185   3.988  -9.725  1.00 86.22           H  
ATOM    959  CA  SER A  61      23.298   3.821 -11.548  1.00 86.22           C  
ATOM    960  HA  SER A  61      23.238   4.571 -12.337  1.00 86.22           H  
ATOM    961  C   SER A  61      23.468   2.465 -12.241  1.00 86.22           C  
ATOM    962  CB  SER A  61      24.529   4.135 -10.691  1.00 86.22           C  
ATOM    963  HB2 SER A  61      24.509   5.192 -10.424  1.00 86.22           H  
ATOM    964  HB3 SER A  61      25.433   3.947 -11.269  1.00 86.22           H  
ATOM    965  O   SER A  61      24.049   2.390 -13.319  1.00 86.22           O  
ATOM    966  OG  SER A  61      24.542   3.366  -9.501  1.00 86.22           O  
ATOM    967  HG  SER A  61      24.522   2.433  -9.724  1.00 86.22           H  
ATOM    968  N   ASP A  62      22.935   1.407 -11.639  1.00 89.45           N  
ATOM    969  H   ASP A  62      22.415   1.541 -10.784  1.00 89.45           H  
ATOM    970  CA  ASP A  62      23.029   0.007 -12.055  1.00 89.45           C  
ATOM    971  HA  ASP A  62      23.880  -0.105 -12.726  1.00 89.45           H  
ATOM    972  C   ASP A  62      21.798  -0.480 -12.839  1.00 89.45           C  
ATOM    973  CB  ASP A  62      23.321  -0.854 -10.813  1.00 89.45           C  
ATOM    974  HB2 ASP A  62      24.276  -0.541 -10.391  1.00 89.45           H  
ATOM    975  HB3 ASP A  62      23.425  -1.894 -11.121  1.00 89.45           H  
ATOM    976  O   ASP A  62      21.643  -1.674 -13.078  1.00 89.45           O  
ATOM    977  CG  ASP A  62      22.260  -0.775  -9.707  1.00 89.45           C  
ATOM    978  OD1 ASP A  62      21.614   0.290  -9.560  1.00 89.45           O  
ATOM    979  OD2 ASP A  62      22.140  -1.767  -8.953  1.00 89.45           O  
ATOM    980  N   TRP A  63      20.914   0.417 -13.293  1.00 91.75           N  
ATOM    981  H   TRP A  63      21.033   1.388 -13.043  1.00 91.75           H  
ATOM    982  CA  TRP A  63      19.710   0.007 -14.031  1.00 91.75           C  
ATOM    983  HA  TRP A  63      19.142  -0.672 -13.395  1.00 91.75           H  
ATOM    984  C   TRP A  63      20.036  -0.755 -15.332  1.00 91.75           C  
ATOM    985  CB  TRP A  63      18.834   1.228 -14.317  1.00 91.75           C  
ATOM    986  HB2 TRP A  63      17.802   0.886 -14.394  1.00 91.75           H  
ATOM    987  HB3 TRP A  63      18.879   1.917 -13.473  1.00 91.75           H  
ATOM    988  O   TRP A  63      19.289  -1.643 -15.740  1.00 91.75           O  
ATOM    989  CG  TRP A  63      19.156   1.963 -15.579  1.00 91.75           C  
ATOM    990  CD1 TRP A  63      20.192   2.811 -15.764  1.00 91.75           C  
ATOM    991  HD1 TRP A  63      20.911   3.080 -15.005  1.00 91.75           H  
ATOM    992  CD2 TRP A  63      18.430   1.929 -16.847  1.00 91.75           C  
ATOM    993  CE2 TRP A  63      19.129   2.740 -17.786  1.00 91.75           C  
ATOM    994  CE3 TRP A  63      17.230   1.333 -17.288  1.00 91.75           C  
ATOM    995  HE3 TRP A  63      16.651   0.740 -16.595  1.00 91.75           H  
ATOM    996  NE1 TRP A  63      20.169   3.272 -17.065  1.00 91.75           N  
ATOM    997  HE1 TRP A  63      20.867   3.887 -17.459  1.00 91.75           H  
ATOM    998  CH2 TRP A  63      17.501   2.308 -19.517  1.00 91.75           C  
ATOM    999  HH2 TRP A  63      17.129   2.455 -20.520  1.00 91.75           H  
ATOM   1000  CZ2 TRP A  63      18.709   2.899 -19.113  1.00 91.75           C  
ATOM   1001  HZ2 TRP A  63      19.288   3.500 -19.799  1.00 91.75           H  
ATOM   1002  CZ3 TRP A  63      16.749   1.559 -18.593  1.00 91.75           C  
ATOM   1003  HZ3 TRP A  63      15.793   1.155 -18.892  1.00 91.75           H  
ATOM   1004  N   HIS A  64      21.184  -0.463 -15.955  1.00 92.28           N  
ATOM   1005  H   HIS A  64      21.749   0.279 -15.568  1.00 92.28           H  
ATOM   1006  CA  HIS A  64      21.673  -1.174 -17.139  1.00 92.28           C  
ATOM   1007  HA  HIS A  64      20.908  -1.123 -17.913  1.00 92.28           H  
ATOM   1008  C   HIS A  64      21.957  -2.662 -16.864  1.00 92.28           C  
ATOM   1009  CB  HIS A  64      22.947  -0.500 -17.665  1.00 92.28           C  
ATOM   1010  HB2 HIS A  64      23.719  -0.555 -16.897  1.00 92.28           H  
ATOM   1011  HB3 HIS A  64      23.304  -1.061 -18.528  1.00 92.28           H  
ATOM   1012  O   HIS A  64      21.837  -3.476 -17.784  1.00 92.28           O  
ATOM   1013  CG  HIS A  64      22.777   0.940 -18.081  1.00 92.28           C  
ATOM   1014  CD2 HIS A  64      22.338   1.402 -19.294  1.00 92.28           C  
ATOM   1015  HD2 HIS A  64      21.999   0.793 -20.120  1.00 92.28           H  
ATOM   1016  ND1 HIS A  64      23.142   2.038 -17.337  1.00 92.28           N  
ATOM   1017  HD1 HIS A  64      23.553   2.021 -16.415  1.00 92.28           H  
ATOM   1018  CE1 HIS A  64      22.951   3.131 -18.093  1.00 92.28           C  
ATOM   1019  HE1 HIS A  64      23.182   4.141 -17.787  1.00 92.28           H  
ATOM   1020  NE2 HIS A  64      22.442   2.799 -19.288  1.00 92.28           N  
ATOM   1021  N   ASP A  65      22.264  -3.039 -15.617  1.00 92.20           N  
ATOM   1022  H   ASP A  65      22.326  -2.343 -14.887  1.00 92.20           H  
ATOM   1023  CA  ASP A  65      22.543  -4.427 -15.228  1.00 92.20           C  
ATOM   1024  HA  ASP A  65      23.348  -4.814 -15.853  1.00 92.20           H  
ATOM   1025  C   ASP A  65      21.315  -5.321 -15.432  1.00 92.20           C  
ATOM   1026  CB  ASP A  65      22.992  -4.514 -13.756  1.00 92.20           C  
ATOM   1027  HB2 ASP A  65      23.100  -5.569 -13.502  1.00 92.20           H  
ATOM   1028  HB3 ASP A  65      22.211  -4.114 -13.109  1.00 92.20           H  
ATOM   1029  O   ASP A  65      21.445  -6.512 -15.720  1.00 92.20           O  
ATOM   1030  CG  ASP A  65      24.332  -3.833 -13.445  1.00 92.20           C  
ATOM   1031  OD1 ASP A  65      25.020  -3.406 -14.399  1.00 92.20           O  
ATOM   1032  OD2 ASP A  65      24.687  -3.808 -12.245  1.00 92.20           O  
ATOM   1033  N   CYS A  66      20.111  -4.739 -15.370  1.00 92.89           N  
ATOM   1034  H   CYS A  66      20.067  -3.751 -15.165  1.00 92.89           H  
ATOM   1035  CA  CYS A  66      18.866  -5.457 -15.621  1.00 92.89           C  
ATOM   1036  HA  CYS A  66      18.960  -6.428 -15.135  1.00 92.89           H  
ATOM   1037  C   CYS A  66      18.595  -5.727 -17.114  1.00 92.89           C  
ATOM   1038  CB  CYS A  66      17.704  -4.732 -14.935  1.00 92.89           C  
ATOM   1039  HB2 CYS A  66      18.075  -4.188 -14.066  1.00 92.89           H  
ATOM   1040  HB3 CYS A  66      17.030  -5.504 -14.564  1.00 92.89           H  
ATOM   1041  O   CYS A  66      17.612  -6.395 -17.452  1.00 92.89           O  
ATOM   1042  SG  CYS A  66      16.712  -3.591 -15.929  1.00 92.89           S  
ATOM   1043  N   ARG A  67      19.459  -5.225 -18.012  1.00 93.97           N  
ATOM   1044  H   ARG A  67      20.241  -4.704 -17.642  1.00 93.97           H  
ATOM   1045  CA  ARG A  67      19.336  -5.309 -19.478  1.00 93.97           C  
ATOM   1046  HA  ARG A  67      20.096  -4.662 -19.916  1.00 93.97           H  
ATOM   1047  C   ARG A  67      17.972  -4.787 -19.954  1.00 93.97           C  
ATOM   1048  CB  ARG A  67      19.634  -6.736 -19.954  1.00 93.97           C  
ATOM   1049  HB2 ARG A  67      18.896  -7.412 -19.523  1.00 93.97           H  
ATOM   1050  HB3 ARG A  67      19.547  -6.773 -21.040  1.00 93.97           H  
ATOM   1051  O   ARG A  67      17.124  -5.581 -20.389  1.00 93.97           O  
ATOM   1052  CG  ARG A  67      21.030  -7.215 -19.545  1.00 93.97           C  
ATOM   1053  HG2 ARG A  67      21.136  -7.173 -18.461  1.00 93.97           H  
ATOM   1054  HG3 ARG A  67      21.791  -6.586 -20.006  1.00 93.97           H  
ATOM   1055  CD  ARG A  67      21.201  -8.665 -19.997  1.00 93.97           C  
ATOM   1056  HD2 ARG A  67      21.187  -8.701 -21.086  1.00 93.97           H  
ATOM   1057  HD3 ARG A  67      20.367  -9.248 -19.606  1.00 93.97           H  
ATOM   1058  NE  ARG A  67      22.459  -9.230 -19.490  1.00 93.97           N  
ATOM   1059  HE  ARG A  67      23.043  -8.608 -18.949  1.00 93.97           H  
ATOM   1060  NH1 ARG A  67      22.122 -11.385 -20.206  1.00 93.97           N  
ATOM   1061 HH11 ARG A  67      22.406 -12.354 -20.211  1.00 93.97           H  
ATOM   1062 HH12 ARG A  67      21.214 -11.114 -20.555  1.00 93.97           H  
ATOM   1063  NH2 ARG A  67      23.973 -10.874 -19.068  1.00 93.97           N  
ATOM   1064 HH21 ARG A  67      24.264 -11.839 -19.131  1.00 93.97           H  
ATOM   1065 HH22 ARG A  67      24.523 -10.222 -18.529  1.00 93.97           H  
ATOM   1066  CZ  ARG A  67      22.846 -10.488 -19.593  1.00 93.97           C  
ATOM   1067  N   PRO A  68      17.731  -3.472 -19.833  1.00 94.29           N  
ATOM   1068  CA  PRO A  68      16.454  -2.864 -20.182  1.00 94.29           C  
ATOM   1069  HA  PRO A  68      15.656  -3.324 -19.600  1.00 94.29           H  
ATOM   1070  C   PRO A  68      16.149  -3.026 -21.678  1.00 94.29           C  
ATOM   1071  CB  PRO A  68      16.591  -1.397 -19.767  1.00 94.29           C  
ATOM   1072  HB2 PRO A  68      16.015  -0.729 -20.407  1.00 94.29           H  
ATOM   1073  HB3 PRO A  68      16.282  -1.291 -18.727  1.00 94.29           H  
ATOM   1074  O   PRO A  68      17.012  -2.812 -22.529  1.00 94.29           O  
ATOM   1075  CG  PRO A  68      18.094  -1.131 -19.881  1.00 94.29           C  
ATOM   1076  HG2 PRO A  68      18.361  -0.943 -20.921  1.00 94.29           H  
ATOM   1077  HG3 PRO A  68      18.438  -0.318 -19.243  1.00 94.29           H  
ATOM   1078  CD  PRO A  68      18.690  -2.451 -19.423  1.00 94.29           C  
ATOM   1079  HD2 PRO A  68      18.783  -2.454 -18.337  1.00 94.29           H  
ATOM   1080  HD3 PRO A  68      19.667  -2.589 -19.887  1.00 94.29           H  
ATOM   1081  N   LYS A  69      14.908  -3.399 -22.006  1.00 94.31           N  
ATOM   1082  H   LYS A  69      14.273  -3.618 -21.252  1.00 94.31           H  
ATOM   1083  CA  LYS A  69      14.382  -3.481 -23.377  1.00 94.31           C  
ATOM   1084  HA  LYS A  69      15.143  -3.146 -24.081  1.00 94.31           H  
ATOM   1085  C   LYS A  69      13.173  -2.572 -23.535  1.00 94.31           C  
ATOM   1086  CB  LYS A  69      13.983  -4.921 -23.723  1.00 94.31           C  
ATOM   1087  HB2 LYS A  69      13.412  -5.346 -22.897  1.00 94.31           H  
ATOM   1088  HB3 LYS A  69      13.344  -4.907 -24.606  1.00 94.31           H  
ATOM   1089  O   LYS A  69      12.260  -2.625 -22.716  1.00 94.31           O  
ATOM   1090  CG  LYS A  69      15.201  -5.798 -24.026  1.00 94.31           C  
ATOM   1091  HG2 LYS A  69      15.860  -5.821 -23.159  1.00 94.31           H  
ATOM   1092  HG3 LYS A  69      15.749  -5.378 -24.869  1.00 94.31           H  
ATOM   1093  CD  LYS A  69      14.732  -7.213 -24.381  1.00 94.31           C  
ATOM   1094  HD2 LYS A  69      14.111  -7.592 -23.570  1.00 94.31           H  
ATOM   1095  HD3 LYS A  69      14.136  -7.178 -25.293  1.00 94.31           H  
ATOM   1096  CE  LYS A  69      15.937  -8.135 -24.581  1.00 94.31           C  
ATOM   1097  HE2 LYS A  69      16.579  -8.048 -23.705  1.00 94.31           H  
ATOM   1098  HE3 LYS A  69      16.500  -7.794 -25.450  1.00 94.31           H  
ATOM   1099  NZ  LYS A  69      15.498  -9.540 -24.749  1.00 94.31           N  
ATOM   1100  HZ1 LYS A  69      15.005  -9.831 -23.917  1.00 94.31           H  
ATOM   1101  HZ2 LYS A  69      14.873  -9.623 -25.538  1.00 94.31           H  
ATOM   1102  HZ3 LYS A  69      16.292 -10.150 -24.884  1.00 94.31           H  
ATOM   1103  N   LYS A  70      13.167  -1.780 -24.606  1.00 93.76           N  
ATOM   1104  H   LYS A  70      13.967  -1.807 -25.222  1.00 93.76           H  
ATOM   1105  CA  LYS A  70      12.063  -0.888 -24.972  1.00 93.76           C  
ATOM   1106  HA  LYS A  70      11.767  -0.308 -24.097  1.00 93.76           H  
ATOM   1107  C   LYS A  70      10.860  -1.712 -25.436  1.00 93.76           C  
ATOM   1108  CB  LYS A  70      12.572   0.087 -26.045  1.00 93.76           C  
ATOM   1109  HB2 LYS A  70      13.489   0.550 -25.681  1.00 93.76           H  
ATOM   1110  HB3 LYS A  70      12.804  -0.459 -26.960  1.00 93.76           H  
ATOM   1111  O   LYS A  70      10.989  -2.491 -26.381  1.00 93.76           O  
ATOM   1112  CG  LYS A  70      11.568   1.202 -26.361  1.00 93.76           C  
ATOM   1113  HG2 LYS A  70      11.250   1.669 -25.429  1.00 93.76           H  
ATOM   1114  HG3 LYS A  70      10.696   0.780 -26.862  1.00 93.76           H  
ATOM   1115  CD  LYS A  70      12.216   2.270 -27.258  1.00 93.76           C  
ATOM   1116  HD2 LYS A  70      12.531   1.832 -28.205  1.00 93.76           H  
ATOM   1117  HD3 LYS A  70      13.082   2.684 -26.742  1.00 93.76           H  
ATOM   1118  CE  LYS A  70      11.207   3.390 -27.510  1.00 93.76           C  
ATOM   1119  HE2 LYS A  70      10.732   3.610 -26.553  1.00 93.76           H  
ATOM   1120  HE3 LYS A  70      10.416   3.045 -28.176  1.00 93.76           H  
ATOM   1121  NZ  LYS A  70      11.811   4.648 -28.028  1.00 93.76           N  
ATOM   1122  HZ1 LYS A  70      11.081   5.341 -28.102  1.00 93.76           H  
ATOM   1123  HZ2 LYS A  70      12.467   5.052 -27.375  1.00 93.76           H  
ATOM   1124  HZ3 LYS A  70      12.249   4.550 -28.933  1.00 93.76           H  
ATOM   1125  N   ILE A  71       9.722  -1.579 -24.756  1.00 92.59           N  
ATOM   1126  H   ILE A  71       9.683  -0.872 -24.036  1.00 92.59           H  
ATOM   1127  CA  ILE A  71       8.481  -2.320 -25.038  1.00 92.59           C  
ATOM   1128  HA  ILE A  71       8.456  -2.568 -26.099  1.00 92.59           H  
ATOM   1129  C   ILE A  71       7.280  -1.417 -24.737  1.00 92.59           C  
ATOM   1130  CB  ILE A  71       8.399  -3.645 -24.228  1.00 92.59           C  
ATOM   1131  HB  ILE A  71       8.479  -3.403 -23.168  1.00 92.59           H  
ATOM   1132  O   ILE A  71       7.232  -0.754 -23.702  1.00 92.59           O  
ATOM   1133  CG1 ILE A  71       9.555  -4.609 -24.591  1.00 92.59           C  
ATOM   1134 HG12 ILE A  71       9.542  -4.806 -25.663  1.00 92.59           H  
ATOM   1135 HG13 ILE A  71      10.500  -4.126 -24.344  1.00 92.59           H  
ATOM   1136  CG2 ILE A  71       7.045  -4.349 -24.452  1.00 92.59           C  
ATOM   1137 HG21 ILE A  71       6.228  -3.725 -24.091  1.00 92.59           H  
ATOM   1138 HG22 ILE A  71       6.986  -5.270 -23.872  1.00 92.59           H  
ATOM   1139 HG23 ILE A  71       6.898  -4.576 -25.508  1.00 92.59           H  
ATOM   1140  CD1 ILE A  71       9.561  -5.948 -23.844  1.00 92.59           C  
ATOM   1141 HD11 ILE A  71       8.766  -6.596 -24.214  1.00 92.59           H  
ATOM   1142 HD12 ILE A  71      10.516  -6.448 -24.010  1.00 92.59           H  
ATOM   1143 HD13 ILE A  71       9.429  -5.779 -22.776  1.00 92.59           H  
ATOM   1144  N   VAL A  72       6.271  -1.441 -25.611  1.00 87.88           N  
ATOM   1145  H   VAL A  72       6.350  -2.030 -26.427  1.00 87.88           H  
ATOM   1146  CA  VAL A  72       4.995  -0.748 -25.375  1.00 87.88           C  
ATOM   1147  HA  VAL A  72       5.207   0.300 -25.165  1.00 87.88           H  
ATOM   1148  C   VAL A  72       4.294  -1.357 -24.157  1.00 87.88           C  
ATOM   1149  CB  VAL A  72       4.083  -0.814 -26.615  1.00 87.88           C  
ATOM   1150  HB  VAL A  72       3.855  -1.855 -26.844  1.00 87.88           H  
ATOM   1151  O   VAL A  72       4.008  -2.553 -24.139  1.00 87.88           O  
ATOM   1152  CG1 VAL A  72       2.765  -0.063 -26.383  1.00 87.88           C  
ATOM   1153 HG11 VAL A  72       2.162  -0.086 -27.290  1.00 87.88           H  
ATOM   1154 HG12 VAL A  72       2.964   0.975 -26.116  1.00 87.88           H  
ATOM   1155 HG13 VAL A  72       2.191  -0.538 -25.586  1.00 87.88           H  
ATOM   1156  CG2 VAL A  72       4.768  -0.190 -27.840  1.00 87.88           C  
ATOM   1157 HG21 VAL A  72       4.092  -0.214 -28.695  1.00 87.88           H  
ATOM   1158 HG22 VAL A  72       5.667  -0.747 -28.102  1.00 87.88           H  
ATOM   1159 HG23 VAL A  72       5.038   0.845 -27.630  1.00 87.88           H  
ATOM   1160  N   GLY A  73       4.010  -0.533 -23.146  1.00 83.95           N  
ATOM   1161  H   GLY A  73       4.291   0.435 -23.213  1.00 83.95           H  
ATOM   1162  CA  GLY A  73       3.406  -0.987 -21.889  1.00 83.95           C  
ATOM   1163  HA2 GLY A  73       2.948  -0.131 -21.394  1.00 83.95           H  
ATOM   1164  HA3 GLY A  73       2.628  -1.722 -22.097  1.00 83.95           H  
ATOM   1165  C   GLY A  73       4.398  -1.608 -20.900  1.00 83.95           C  
ATOM   1166  O   GLY A  73       3.981  -2.350 -20.012  1.00 83.95           O  
ATOM   1167  N   GLY A  74       5.698  -1.338 -21.058  1.00 87.96           N  
ATOM   1168  H   GLY A  74       5.989  -0.786 -21.852  1.00 87.96           H  
ATOM   1169  CA  GLY A  74       6.687  -1.630 -20.025  1.00 87.96           C  
ATOM   1170  HA2 GLY A  74       7.684  -1.376 -20.385  1.00 87.96           H  
ATOM   1171  HA3 GLY A  74       6.651  -2.696 -19.800  1.00 87.96           H  
ATOM   1172  C   GLY A  74       6.424  -0.856 -18.730  1.00 87.96           C  
ATOM   1173  O   GLY A  74       5.887   0.248 -18.747  1.00 87.96           O  
ATOM   1174  N   HIS A  75       6.813  -1.443 -17.603  1.00 89.46           N  
ATOM   1175  H   HIS A  75       7.239  -2.358 -17.651  1.00 89.46           H  
ATOM   1176  CA  HIS A  75       6.576  -0.904 -16.260  1.00 89.46           C  
ATOM   1177  HA  HIS A  75       5.700  -0.256 -16.289  1.00 89.46           H  
ATOM   1178  C   HIS A  75       7.722  -0.029 -15.731  1.00 89.46           C  
ATOM   1179  CB  HIS A  75       6.239  -2.073 -15.329  1.00 89.46           C  
ATOM   1180  HB2 HIS A  75       6.017  -1.682 -14.336  1.00 89.46           H  
ATOM   1181  HB3 HIS A  75       5.338  -2.563 -15.697  1.00 89.46           H  
ATOM   1182  O   HIS A  75       7.770   0.262 -14.541  1.00 89.46           O  
ATOM   1183  CG  HIS A  75       7.331  -3.110 -15.229  1.00 89.46           C  
ATOM   1184  CD2 HIS A  75       8.104  -3.343 -14.133  1.00 89.46           C  
ATOM   1185  HD2 HIS A  75       8.002  -2.838 -13.184  1.00 89.46           H  
ATOM   1186  ND1 HIS A  75       7.653  -4.051 -16.212  1.00 89.46           N  
ATOM   1187  CE1 HIS A  75       8.610  -4.824 -15.680  1.00 89.46           C  
ATOM   1188  HE1 HIS A  75       9.030  -5.697 -16.157  1.00 89.46           H  
ATOM   1189  NE2 HIS A  75       8.923  -4.406 -14.440  1.00 89.46           N  
ATOM   1190  HE2 HIS A  75       9.578  -4.845 -13.809  1.00 89.46           H  
ATOM   1191  N   ILE A  76       8.669   0.353 -16.592  1.00 94.14           N  
ATOM   1192  H   ILE A  76       8.605   0.013 -17.540  1.00 94.14           H  
ATOM   1193  CA  ILE A  76       9.735   1.320 -16.300  1.00 94.14           C  
ATOM   1194  HA  ILE A  76       9.617   1.719 -15.293  1.00 94.14           H  
ATOM   1195  C   ILE A  76       9.599   2.460 -17.299  1.00 94.14           C  
ATOM   1196  CB  ILE A  76      11.135   0.679 -16.427  1.00 94.14           C  
ATOM   1197  HB  ILE A  76      11.272   0.378 -17.465  1.00 94.14           H  
ATOM   1198  O   ILE A  76       9.807   2.258 -18.492  1.00 94.14           O  
ATOM   1199  CG1 ILE A  76      11.296  -0.581 -15.556  1.00 94.14           C  
ATOM   1200 HG12 ILE A  76      11.408  -0.278 -14.516  1.00 94.14           H  
ATOM   1201 HG13 ILE A  76      10.417  -1.219 -15.644  1.00 94.14           H  
ATOM   1202  CG2 ILE A  76      12.231   1.706 -16.077  1.00 94.14           C  
ATOM   1203 HG21 ILE A  76      13.222   1.276 -16.217  1.00 94.14           H  
ATOM   1204 HG22 ILE A  76      12.157   2.582 -16.721  1.00 94.14           H  
ATOM   1205 HG23 ILE A  76      12.117   2.026 -15.041  1.00 94.14           H  
ATOM   1206  CD1 ILE A  76      12.502  -1.429 -15.970  1.00 94.14           C  
ATOM   1207 HD11 ILE A  76      12.442  -2.399 -15.478  1.00 94.14           H  
ATOM   1208 HD12 ILE A  76      12.493  -1.593 -17.048  1.00 94.14           H  
ATOM   1209 HD13 ILE A  76      13.432  -0.938 -15.684  1.00 94.14           H  
ATOM   1210  N   ASN A  77       9.286   3.657 -16.834  1.00 93.79           N  
ATOM   1211  H   ASN A  77       9.130   3.770 -15.843  1.00 93.79           H  
ATOM   1212  CA  ASN A  77       9.194   4.838 -17.676  1.00 93.79           C  
ATOM   1213  HA  ASN A  77       9.037   4.538 -18.713  1.00 93.79           H  
ATOM   1214  C   ASN A  77      10.500   5.625 -17.613  1.00 93.79           C  
ATOM   1215  CB  ASN A  77       7.973   5.651 -17.245  1.00 93.79           C  
ATOM   1216  HB2 ASN A  77       8.067   5.905 -16.189  1.00 93.79           H  
ATOM   1217  HB3 ASN A  77       7.923   6.575 -17.821  1.00 93.79           H  
ATOM   1218  O   ASN A  77      10.974   5.985 -16.534  1.00 93.79           O  
ATOM   1219  CG  ASN A  77       6.695   4.872 -17.483  1.00 93.79           C  
ATOM   1220  ND2 ASN A  77       5.876   4.728 -16.470  1.00 93.79           N  
ATOM   1221 HD21 ASN A  77       6.221   4.945 -15.546  1.00 93.79           H  
ATOM   1222 HD22 ASN A  77       5.100   4.098 -16.615  1.00 93.79           H  
ATOM   1223  OD1 ASN A  77       6.427   4.374 -18.568  1.00 93.79           O  
ATOM   1224  N   VAL A  78      11.069   5.905 -18.782  1.00 94.82           N  
ATOM   1225  H   VAL A  78      10.632   5.558 -19.623  1.00 94.82           H  
ATOM   1226  CA  VAL A  78      12.303   6.679 -18.945  1.00 94.82           C  
ATOM   1227  HA  VAL A  78      12.601   7.097 -17.983  1.00 94.82           H  
ATOM   1228  C   VAL A  78      12.025   7.831 -19.900  1.00 94.82           C  
ATOM   1229  CB  VAL A  78      13.457   5.795 -19.455  1.00 94.82           C  
ATOM   1230  HB  VAL A  78      13.225   5.437 -20.458  1.00 94.82           H  
ATOM   1231  O   VAL A  78      11.466   7.627 -20.975  1.00 94.82           O  
ATOM   1232  CG1 VAL A  78      14.770   6.588 -19.510  1.00 94.82           C  
ATOM   1233 HG11 VAL A  78      14.683   7.401 -20.232  1.00 94.82           H  
ATOM   1234 HG12 VAL A  78      15.581   5.932 -19.827  1.00 94.82           H  
ATOM   1235 HG13 VAL A  78      14.995   7.000 -18.527  1.00 94.82           H  
ATOM   1236  CG2 VAL A  78      13.681   4.579 -18.546  1.00 94.82           C  
ATOM   1237 HG21 VAL A  78      12.820   3.913 -18.605  1.00 94.82           H  
ATOM   1238 HG22 VAL A  78      13.808   4.914 -17.517  1.00 94.82           H  
ATOM   1239 HG23 VAL A  78      14.562   4.024 -18.868  1.00 94.82           H  
ATOM   1240  N   ILE A  79      12.407   9.050 -19.526  1.00 94.83           N  
ATOM   1241  H   ILE A  79      12.900   9.161 -18.651  1.00 94.83           H  
ATOM   1242  CA  ILE A  79      12.205  10.231 -20.372  1.00 94.83           C  
ATOM   1243  HA  ILE A  79      11.304  10.103 -20.973  1.00 94.83           H  
ATOM   1244  C   ILE A  79      13.390  10.360 -21.321  1.00 94.83           C  
ATOM   1245  CB  ILE A  79      12.015  11.494 -19.508  1.00 94.83           C  
ATOM   1246  HB  ILE A  79      12.866  11.585 -18.834  1.00 94.83           H  
ATOM   1247  O   ILE A  79      14.471  10.748 -20.894  1.00 94.83           O  
ATOM   1248  CG1 ILE A  79      10.721  11.384 -18.672  1.00 94.83           C  
ATOM   1249 HG12 ILE A  79       9.854  11.499 -19.322  1.00 94.83           H  
ATOM   1250 HG13 ILE A  79      10.653  10.397 -18.216  1.00 94.83           H  
ATOM   1251  CG2 ILE A  79      11.952  12.750 -20.401  1.00 94.83           C  
ATOM   1252 HG21 ILE A  79      11.780  13.644 -19.802  1.00 94.83           H  
ATOM   1253 HG22 ILE A  79      11.145  12.643 -21.126  1.00 94.83           H  
ATOM   1254 HG23 ILE A  79      12.888  12.890 -20.942  1.00 94.83           H  
ATOM   1255  CD1 ILE A  79      10.650  12.421 -17.545  1.00 94.83           C  
ATOM   1256 HD11 ILE A  79      10.538  13.421 -17.963  1.00 94.83           H  
ATOM   1257 HD12 ILE A  79      11.553  12.379 -16.936  1.00 94.83           H  
ATOM   1258 HD13 ILE A  79       9.786  12.208 -16.915  1.00 94.83           H  
ATOM   1259  N   GLU A  80      13.211  10.067 -22.603  1.00 93.24           N  
ATOM   1260  H   GLU A  80      12.276   9.822 -22.896  1.00 93.24           H  
ATOM   1261  CA  GLU A  80      14.195  10.272 -23.667  1.00 93.24           C  
ATOM   1262  HA  GLU A  80      15.187  10.071 -23.262  1.00 93.24           H  
ATOM   1263  C   GLU A  80      14.210  11.726 -24.163  1.00 93.24           C  
ATOM   1264  CB  GLU A  80      13.967   9.270 -24.813  1.00 93.24           C  
ATOM   1265  HB2 GLU A  80      12.931   9.323 -25.148  1.00 93.24           H  
ATOM   1266  HB3 GLU A  80      14.621   9.534 -25.644  1.00 93.24           H  
ATOM   1267  O   GLU A  80      13.209  12.441 -24.102  1.00 93.24           O  
ATOM   1268  CG  GLU A  80      14.301   7.838 -24.360  1.00 93.24           C  
ATOM   1269  HG2 GLU A  80      15.336   7.817 -24.019  1.00 93.24           H  
ATOM   1270  HG3 GLU A  80      13.671   7.580 -23.509  1.00 93.24           H  
ATOM   1271  CD  GLU A  80      14.120   6.763 -25.445  1.00 93.24           C  
ATOM   1272  OE1 GLU A  80      14.162   5.571 -25.070  1.00 93.24           O  
ATOM   1273  OE2 GLU A  80      13.957   7.070 -26.645  1.00 93.24           O  
ATOM   1274  N   VAL A  81      15.380  12.169 -24.633  1.00 92.79           N  
ATOM   1275  H   VAL A  81      16.120  11.498 -24.784  1.00 92.79           H  
ATOM   1276  CA  VAL A  81      15.596  13.522 -25.166  1.00 92.79           C  
ATOM   1277  HA  VAL A  81      14.741  14.152 -24.920  1.00 92.79           H  
ATOM   1278  C   VAL A  81      15.710  13.429 -26.678  1.00 92.79           C  
ATOM   1279  CB  VAL A  81      16.860  14.185 -24.588  1.00 92.79           C  
ATOM   1280  HB  VAL A  81      17.751  13.663 -24.939  1.00 92.79           H  
ATOM   1281  O   VAL A  81      16.652  12.810 -27.176  1.00 92.79           O  
ATOM   1282  CG1 VAL A  81      16.963  15.663 -24.985  1.00 92.79           C  
ATOM   1283 HG11 VAL A  81      17.848  16.114 -24.537  1.00 92.79           H  
ATOM   1284 HG12 VAL A  81      16.072  16.202 -24.662  1.00 92.79           H  
ATOM   1285 HG13 VAL A  81      17.052  15.746 -26.068  1.00 92.79           H  
ATOM   1286  CG2 VAL A  81      16.860  14.127 -23.067  1.00 92.79           C  
ATOM   1287 HG21 VAL A  81      16.908  13.093 -22.726  1.00 92.79           H  
ATOM   1288 HG22 VAL A  81      17.731  14.660 -22.686  1.00 92.79           H  
ATOM   1289 HG23 VAL A  81      15.935  14.583 -22.713  1.00 92.79           H  
ATOM   1290  N   GLY A  82      14.770  14.047 -27.387  1.00 90.92           N  
ATOM   1291  H   GLY A  82      14.035  14.535 -26.894  1.00 90.92           H  
ATOM   1292  CA  GLY A  82      14.798  14.180 -28.839  1.00 90.92           C  
ATOM   1293  HA2 GLY A  82      13.852  14.601 -29.179  1.00 90.92           H  
ATOM   1294  HA3 GLY A  82      14.918  13.195 -29.290  1.00 90.92           H  
ATOM   1295  C   GLY A  82      15.931  15.087 -29.326  1.00 90.92           C  
ATOM   1296  O   GLY A  82      16.575  15.809 -28.558  1.00 90.92           O  
ATOM   1297  N   ASP A  83      16.184  15.074 -30.634  1.00 87.34           N  
ATOM   1298  H   ASP A  83      15.634  14.474 -31.232  1.00 87.34           H  
ATOM   1299  CA  ASP A  83      17.230  15.905 -31.246  1.00 87.34           C  
ATOM   1300  HA  ASP A  83      18.163  15.727 -30.712  1.00 87.34           H  
ATOM   1301  C   ASP A  83      16.952  17.414 -31.132  1.00 87.34           C  
ATOM   1302  CB  ASP A  83      17.416  15.497 -32.714  1.00 87.34           C  
ATOM   1303  HB2 ASP A  83      16.443  15.420 -33.200  1.00 87.34           H  
ATOM   1304  HB3 ASP A  83      17.986  16.272 -33.224  1.00 87.34           H  
ATOM   1305  O   ASP A  83      17.881  18.219 -31.036  1.00 87.34           O  
ATOM   1306  CG  ASP A  83      18.189  14.185 -32.855  1.00 87.34           C  
ATOM   1307  OD1 ASP A  83      19.216  14.043 -32.140  1.00 87.34           O  
ATOM   1308  OD2 ASP A  83      17.805  13.367 -33.711  1.00 87.34           O  
ATOM   1309  N   ASP A  84      15.677  17.786 -31.071  1.00 86.95           N  
ATOM   1310  H   ASP A  84      14.970  17.065 -31.074  1.00 86.95           H  
ATOM   1311  CA  ASP A  84      15.160  19.135 -30.832  1.00 86.95           C  
ATOM   1312  HA  ASP A  84      15.838  19.852 -31.295  1.00 86.95           H  
ATOM   1313  C   ASP A  84      15.068  19.502 -29.336  1.00 86.95           C  
ATOM   1314  CB  ASP A  84      13.794  19.263 -31.530  1.00 86.95           C  
ATOM   1315  HB2 ASP A  84      13.477  20.305 -31.493  1.00 86.95           H  
ATOM   1316  HB3 ASP A  84      13.903  18.989 -32.580  1.00 86.95           H  
ATOM   1317  O   ASP A  84      14.548  20.562 -28.997  1.00 86.95           O  
ATOM   1318  CG  ASP A  84      12.713  18.382 -30.895  1.00 86.95           C  
ATOM   1319  OD1 ASP A  84      13.076  17.319 -30.335  1.00 86.95           O  
ATOM   1320  OD2 ASP A  84      11.528  18.761 -30.957  1.00 86.95           O  
ATOM   1321  N   LEU A  85      15.587  18.654 -28.437  1.00 87.75           N  
ATOM   1322  H   LEU A  85      15.973  17.795 -28.801  1.00 87.75           H  
ATOM   1323  CA  LEU A  85      15.435  18.747 -26.977  1.00 87.75           C  
ATOM   1324  HA  LEU A  85      15.932  17.866 -26.571  1.00 87.75           H  
ATOM   1325  C   LEU A  85      13.982  18.605 -26.485  1.00 87.75           C  
ATOM   1326  CB  LEU A  85      16.151  19.983 -26.383  1.00 87.75           C  
ATOM   1327  HB2 LEU A  85      15.862  20.885 -26.923  1.00 87.75           H  
ATOM   1328  HB3 LEU A  85      15.801  20.111 -25.358  1.00 87.75           H  
ATOM   1329  O   LEU A  85      13.692  18.925 -25.327  1.00 87.75           O  
ATOM   1330  CG  LEU A  85      17.679  19.894 -26.298  1.00 87.75           C  
ATOM   1331  HG  LEU A  85      17.968  18.982 -25.775  1.00 87.75           H  
ATOM   1332  CD1 LEU A  85      18.377  19.939 -27.656  1.00 87.75           C  
ATOM   1333 HD11 LEU A  85      19.453  20.043 -27.521  1.00 87.75           H  
ATOM   1334 HD12 LEU A  85      18.185  19.012 -28.197  1.00 87.75           H  
ATOM   1335 HD13 LEU A  85      17.982  20.770 -28.240  1.00 87.75           H  
ATOM   1336  CD2 LEU A  85      18.178  21.092 -25.497  1.00 87.75           C  
ATOM   1337 HD21 LEU A  85      19.262  21.045 -25.391  1.00 87.75           H  
ATOM   1338 HD22 LEU A  85      17.720  21.102 -24.508  1.00 87.75           H  
ATOM   1339 HD23 LEU A  85      17.895  21.989 -26.049  1.00 87.75           H  
ATOM   1340  N   SER A  86      13.081  18.073 -27.314  1.00 89.91           N  
ATOM   1341  H   SER A  86      13.347  17.835 -28.259  1.00 89.91           H  
ATOM   1342  CA  SER A  86      11.789  17.581 -26.837  1.00 89.91           C  
ATOM   1343  HA  SER A  86      11.293  18.391 -26.302  1.00 89.91           H  
ATOM   1344  C   SER A  86      11.983  16.412 -25.865  1.00 89.91           C  
ATOM   1345  CB  SER A  86      10.884  17.177 -28.003  1.00 89.91           C  
ATOM   1346  HB2 SER A  86       9.926  16.830 -27.616  1.00 89.91           H  
ATOM   1347  HB3 SER A  86      10.712  18.034 -28.653  1.00 89.91           H  
ATOM   1348  O   SER A  86      12.968  15.670 -25.926  1.00 89.91           O  
ATOM   1349  OG  SER A  86      11.488  16.138 -28.730  1.00 89.91           O  
ATOM   1350  HG  SER A  86      12.006  16.545 -29.428  1.00 89.91           H  
ATOM   1351  N   LEU A  87      11.057  16.269 -24.919  1.00 92.05           N  
ATOM   1352  H   LEU A  87      10.240  16.863 -24.954  1.00 92.05           H  
ATOM   1353  CA  LEU A  87      11.080  15.207 -23.918  1.00 92.05           C  
ATOM   1354  HA  LEU A  87      12.015  14.651 -23.984  1.00 92.05           H  
ATOM   1355  C   LEU A  87       9.947  14.226 -24.215  1.00 92.05           C  
ATOM   1356  CB  LEU A  87      10.982  15.812 -22.506  1.00 92.05           C  
ATOM   1357  HB2 LEU A  87      10.036  16.347 -22.425  1.00 92.05           H  
ATOM   1358  HB3 LEU A  87      10.962  14.996 -21.784  1.00 92.05           H  
ATOM   1359  O   LEU A  87       8.778  14.615 -24.219  1.00 92.05           O  
ATOM   1360  CG  LEU A  87      12.125  16.777 -22.136  1.00 92.05           C  
ATOM   1361  HG  LEU A  87      12.110  17.637 -22.806  1.00 92.05           H  
ATOM   1362  CD1 LEU A  87      11.925  17.284 -20.709  1.00 92.05           C  
ATOM   1363 HD11 LEU A  87      12.639  18.083 -20.508  1.00 92.05           H  
ATOM   1364 HD12 LEU A  87      10.914  17.675 -20.600  1.00 92.05           H  
ATOM   1365 HD13 LEU A  87      12.089  16.469 -20.004  1.00 92.05           H  
ATOM   1366  CD2 LEU A  87      13.505  16.120 -22.195  1.00 92.05           C  
ATOM   1367 HD21 LEU A  87      13.505  15.199 -21.612  1.00 92.05           H  
ATOM   1368 HD22 LEU A  87      14.262  16.807 -21.818  1.00 92.05           H  
ATOM   1369 HD23 LEU A  87      13.746  15.886 -23.232  1.00 92.05           H  
ATOM   1370  N   HIS A  88      10.293  12.960 -24.432  1.00 92.99           N  
ATOM   1371  H   HIS A  88      11.272  12.714 -24.405  1.00 92.99           H  
ATOM   1372  CA  HIS A  88       9.334  11.893 -24.708  1.00 92.99           C  
ATOM   1373  HA  HIS A  88       8.320  12.277 -24.601  1.00 92.99           H  
ATOM   1374  C   HIS A  88       9.506  10.757 -23.709  1.00 92.99           C  
ATOM   1375  CB  HIS A  88       9.495  11.399 -26.149  1.00 92.99           C  
ATOM   1376  HB2 HIS A  88      10.509  11.022 -26.287  1.00 92.99           H  
ATOM   1377  HB3 HIS A  88       8.806  10.572 -26.321  1.00 92.99           H  
ATOM   1378  O   HIS A  88      10.620  10.317 -23.446  1.00 92.99           O  
ATOM   1379  CG  HIS A  88       9.221  12.467 -27.174  1.00 92.99           C  
ATOM   1380  CD2 HIS A  88      10.095  12.942 -28.113  1.00 92.99           C  
ATOM   1381  HD2 HIS A  88      11.118  12.623 -28.254  1.00 92.99           H  
ATOM   1382  ND1 HIS A  88       8.037  13.152 -27.339  1.00 92.99           N  
ATOM   1383  HD1 HIS A  88       7.217  13.072 -26.755  1.00 92.99           H  
ATOM   1384  CE1 HIS A  88       8.191  14.007 -28.361  1.00 92.99           C  
ATOM   1385  HE1 HIS A  88       7.441  14.694 -28.724  1.00 92.99           H  
ATOM   1386  NE2 HIS A  88       9.419  13.895 -28.876  1.00 92.99           N  
ATOM   1387  N   THR A  89       8.406  10.278 -23.138  1.00 94.09           N  
ATOM   1388  H   THR A  89       7.506  10.663 -23.387  1.00 94.09           H  
ATOM   1389  CA  THR A  89       8.441   9.144 -22.212  1.00 94.09           C  
ATOM   1390  HA  THR A  89       9.378   9.162 -21.656  1.00 94.09           H  
ATOM   1391  C   THR A  89       8.372   7.844 -22.990  1.00 94.09           C  
ATOM   1392  CB  THR A  89       7.305   9.206 -21.191  1.00 94.09           C  
ATOM   1393  HB  THR A  89       6.344   9.114 -21.697  1.00 94.09           H  
ATOM   1394  O   THR A  89       7.457   7.643 -23.785  1.00 94.09           O  
ATOM   1395  CG2 THR A  89       7.428   8.114 -20.129  1.00 94.09           C  
ATOM   1396 HG21 THR A  89       6.648   8.236 -19.377  1.00 94.09           H  
ATOM   1397 HG22 THR A  89       7.309   7.131 -20.584  1.00 94.09           H  
ATOM   1398 HG23 THR A  89       8.407   8.170 -19.653  1.00 94.09           H  
ATOM   1399  OG1 THR A  89       7.350  10.439 -20.508  1.00 94.09           O  
ATOM   1400  HG1 THR A  89       6.694  10.397 -19.807  1.00 94.09           H  
ATOM   1401  N   GLU A  90       9.312   6.952 -22.715  1.00 95.04           N  
ATOM   1402  H   GLU A  90      10.047   7.198 -22.067  1.00 95.04           H  
ATOM   1403  CA  GLU A  90       9.397   5.632 -23.318  1.00 95.04           C  
ATOM   1404  HA  GLU A  90       8.525   5.465 -23.951  1.00 95.04           H  
ATOM   1405  C   GLU A  90       9.380   4.555 -22.242  1.00 95.04           C  
ATOM   1406  CB  GLU A  90      10.654   5.553 -24.190  1.00 95.04           C  
ATOM   1407  HB2 GLU A  90      11.508   5.910 -23.615  1.00 95.04           H  
ATOM   1408  HB3 GLU A  90      10.849   4.520 -24.476  1.00 95.04           H  
ATOM   1409  O   GLU A  90       9.958   4.711 -21.162  1.00 95.04           O  
ATOM   1410  CG  GLU A  90      10.501   6.418 -25.451  1.00 95.04           C  
ATOM   1411  HG2 GLU A  90      11.483   6.493 -25.917  1.00 95.04           H  
ATOM   1412  HG3 GLU A  90      10.194   7.431 -25.187  1.00 95.04           H  
ATOM   1413  CD  GLU A  90       9.536   5.831 -26.489  1.00 95.04           C  
ATOM   1414  OE1 GLU A  90       9.626   6.286 -27.652  1.00 95.04           O  
ATOM   1415  OE2 GLU A  90       8.929   4.763 -26.243  1.00 95.04           O  
ATOM   1416  N   SER A  91       8.697   3.454 -22.541  1.00 95.06           N  
ATOM   1417  H   SER A  91       8.258   3.392 -23.449  1.00 95.06           H  
ATOM   1418  CA  SER A  91       8.495   2.364 -21.593  1.00 95.06           C  
ATOM   1419  HA  SER A  91       8.673   2.748 -20.588  1.00 95.06           H  
ATOM   1420  C   SER A  91       9.478   1.218 -21.835  1.00 95.06           C  
ATOM   1421  CB  SER A  91       7.048   1.880 -21.602  1.00 95.06           C  
ATOM   1422  HB2 SER A  91       6.943   1.075 -20.874  1.00 95.06           H  
ATOM   1423  HB3 SER A  91       6.803   1.497 -22.593  1.00 95.06           H  
ATOM   1424  O   SER A  91       9.732   0.787 -22.964  1.00 95.06           O  
ATOM   1425  OG  SER A  91       6.144   2.920 -21.274  1.00 95.06           O  
ATOM   1426  HG  SER A  91       6.324   3.239 -20.386  1.00 95.06           H  
ATOM   1427  N   TYR A  92      10.016   0.697 -20.739  1.00 95.37           N  
ATOM   1428  H   TYR A  92       9.778   1.135 -19.861  1.00 95.37           H  
ATOM   1429  CA  TYR A  92      11.043  -0.331 -20.693  1.00 95.37           C  
ATOM   1430  HA  TYR A  92      11.166  -0.747 -21.693  1.00 95.37           H  
ATOM   1431  C   TYR A  92      10.640  -1.476 -19.762  1.00 95.37           C  
ATOM   1432  CB  TYR A  92      12.381   0.298 -20.270  1.00 95.37           C  
ATOM   1433  HB2 TYR A  92      13.067  -0.495 -19.970  1.00 95.37           H  
ATOM   1434  HB3 TYR A  92      12.227   0.935 -19.399  1.00 95.37           H  
ATOM   1435  O   TYR A  92       9.850  -1.318 -18.832  1.00 95.37           O  
ATOM   1436  CG  TYR A  92      13.052   1.119 -21.352  1.00 95.37           C  
ATOM   1437  CD1 TYR A  92      14.039   0.522 -22.155  1.00 95.37           C  
ATOM   1438  HD1 TYR A  92      14.316  -0.509 -21.990  1.00 95.37           H  
ATOM   1439  CD2 TYR A  92      12.697   2.468 -21.559  1.00 95.37           C  
ATOM   1440  HD2 TYR A  92      11.937   2.930 -20.947  1.00 95.37           H  
ATOM   1441  CE1 TYR A  92      14.669   1.266 -23.167  1.00 95.37           C  
ATOM   1442  HE1 TYR A  92      15.435   0.820 -23.784  1.00 95.37           H  
ATOM   1443  CE2 TYR A  92      13.317   3.213 -22.585  1.00 95.37           C  
ATOM   1444  HE2 TYR A  92      13.040   4.242 -22.761  1.00 95.37           H  
ATOM   1445  OH  TYR A  92      14.920   3.260 -24.408  1.00 95.37           O  
ATOM   1446  HH  TYR A  92      14.588   4.146 -24.574  1.00 95.37           H  
ATOM   1447  CZ  TYR A  92      14.302   2.606 -23.394  1.00 95.37           C  
ATOM   1448  N   VAL A  93      11.222  -2.647 -20.012  1.00 94.33           N  
ATOM   1449  H   VAL A  93      11.782  -2.713 -20.849  1.00 94.33           H  
ATOM   1450  CA  VAL A  93      11.138  -3.837 -19.160  1.00 94.33           C  
ATOM   1451  HA  VAL A  93      10.724  -3.563 -18.190  1.00 94.33           H  
ATOM   1452  C   VAL A  93      12.546  -4.382 -18.946  1.00 94.33           C  
ATOM   1453  CB  VAL A  93      10.217  -4.898 -19.797  1.00 94.33           C  
ATOM   1454  HB  VAL A  93      10.565  -5.107 -20.809  1.00 94.33           H  
ATOM   1455  O   VAL A  93      13.342  -4.447 -19.885  1.00 94.33           O  
ATOM   1456  CG1 VAL A  93      10.215  -6.216 -19.022  1.00 94.33           C  
ATOM   1457 HG11 VAL A  93      10.058  -6.023 -17.961  1.00 94.33           H  
ATOM   1458 HG12 VAL A  93       9.424  -6.872 -19.386  1.00 94.33           H  
ATOM   1459 HG13 VAL A  93      11.165  -6.733 -19.163  1.00 94.33           H  
ATOM   1460  CG2 VAL A  93       8.774  -4.393 -19.878  1.00 94.33           C  
ATOM   1461 HG21 VAL A  93       8.725  -3.551 -20.568  1.00 94.33           H  
ATOM   1462 HG22 VAL A  93       8.116  -5.176 -20.255  1.00 94.33           H  
ATOM   1463 HG23 VAL A  93       8.431  -4.078 -18.892  1.00 94.33           H  
ATOM   1464  N   CYS A  94      12.871  -4.794 -17.723  1.00 94.90           N  
ATOM   1465  H   CYS A  94      12.192  -4.709 -16.980  1.00 94.90           H  
ATOM   1466  CA  CYS A  94      14.121  -5.499 -17.449  1.00 94.90           C  
ATOM   1467  HA  CYS A  94      14.946  -4.956 -17.910  1.00 94.90           H  
ATOM   1468  C   CYS A  94      14.085  -6.911 -18.055  1.00 94.90           C  
ATOM   1469  CB  CYS A  94      14.364  -5.536 -15.939  1.00 94.90           C  
ATOM   1470  HB2 CYS A  94      15.154  -6.256 -15.726  1.00 94.90           H  
ATOM   1471  HB3 CYS A  94      13.458  -5.890 -15.447  1.00 94.90           H  
ATOM   1472  O   CYS A  94      13.122  -7.651 -17.868  1.00 94.90           O  
ATOM   1473  SG  CYS A  94      14.838  -3.948 -15.199  1.00 94.90           S  
ATOM   1474  N   SER A  95      15.147  -7.313 -18.757  1.00 93.65           N  
ATOM   1475  H   SER A  95      15.935  -6.687 -18.841  1.00 93.65           H  
ATOM   1476  CA  SER A  95      15.259  -8.678 -19.297  1.00 93.65           C  
ATOM   1477  HA  SER A  95      14.270  -9.030 -19.588  1.00 93.65           H  
ATOM   1478  C   SER A  95      15.815  -9.680 -18.288  1.00 93.65           C  
ATOM   1479  CB  SER A  95      16.155  -8.725 -20.532  1.00 93.65           C  
ATOM   1480  HB2 SER A  95      17.186  -8.528 -20.239  1.00 93.65           H  
ATOM   1481  HB3 SER A  95      16.105  -9.723 -20.968  1.00 93.65           H  
ATOM   1482  O   SER A  95      15.807 -10.875 -18.567  1.00 93.65           O  
ATOM   1483  OG  SER A  95      15.759  -7.780 -21.495  1.00 93.65           O  
ATOM   1484  HG  SER A  95      15.971  -6.917 -21.131  1.00 93.65           H  
ATOM   1485  N   ALA A  96      16.351  -9.205 -17.162  1.00 92.74           N  
ATOM   1486  H   ALA A  96      16.393  -8.204 -17.028  1.00 92.74           H  
ATOM   1487  CA  ALA A  96      16.843 -10.058 -16.092  1.00 92.74           C  
ATOM   1488  HA  ALA A  96      17.600 -10.727 -16.502  1.00 92.74           H  
ATOM   1489  C   ALA A  96      15.715 -10.921 -15.506  1.00 92.74           C  
ATOM   1490  CB  ALA A  96      17.507  -9.185 -15.024  1.00 92.74           C  
ATOM   1491  HB1 ALA A  96      17.840  -9.815 -14.199  1.00 92.74           H  
ATOM   1492  HB2 ALA A  96      16.798  -8.451 -14.642  1.00 92.74           H  
ATOM   1493  HB3 ALA A  96      18.371  -8.673 -15.449  1.00 92.74           H  
ATOM   1494  O   ALA A  96      14.626 -10.424 -15.201  1.00 92.74           O  
ATOM   1495  N   ASP A  97      15.993 -12.213 -15.340  1.00 92.43           N  
ATOM   1496  H   ASP A  97      16.906 -12.562 -15.597  1.00 92.43           H  
ATOM   1497  CA  ASP A  97      15.059 -13.154 -14.739  1.00 92.43           C  
ATOM   1498  HA  ASP A  97      14.106 -13.065 -15.261  1.00 92.43           H  
ATOM   1499  C   ASP A  97      14.805 -12.832 -13.268  1.00 92.43           C  
ATOM   1500  CB  ASP A  97      15.571 -14.597 -14.880  1.00 92.43           C  
ATOM   1501  HB2 ASP A  97      15.108 -15.214 -14.110  1.00 92.43           H  
ATOM   1502  HB3 ASP A  97      16.649 -14.623 -14.724  1.00 92.43           H  
ATOM   1503  O   ASP A  97      15.687 -12.392 -12.532  1.00 92.43           O  
ATOM   1504  CG  ASP A  97      15.208 -15.213 -16.229  1.00 92.43           C  
ATOM   1505  OD1 ASP A  97      14.019 -15.079 -16.605  1.00 92.43           O  
ATOM   1506  OD2 ASP A  97      16.083 -15.876 -16.823  1.00 92.43           O  
ATOM   1507  N   CYS A  98      13.583 -13.107 -12.825  1.00 94.73           N  
ATOM   1508  H   CYS A  98      12.884 -13.426 -13.481  1.00 94.73           H  
ATOM   1509  CA  CYS A  98      13.245 -13.075 -11.413  1.00 94.73           C  
ATOM   1510  HA  CYS A  98      14.146 -13.298 -10.841  1.00 94.73           H  
ATOM   1511  C   CYS A  98      12.213 -14.141 -11.048  1.00 94.73           C  
ATOM   1512  CB  CYS A  98      12.795 -11.670 -11.036  1.00 94.73           C  
ATOM   1513  HB2 CYS A  98      13.577 -10.968 -11.325  1.00 94.73           H  
ATOM   1514  HB3 CYS A  98      12.688 -11.608  -9.953  1.00 94.73           H  
ATOM   1515  O   CYS A  98      11.607 -14.789 -11.910  1.00 94.73           O  
ATOM   1516  SG  CYS A  98      11.250 -11.136 -11.753  1.00 94.73           S  
ATOM   1517  N   THR A  99      12.030 -14.362  -9.754  1.00 94.85           N  
ATOM   1518  H   THR A  99      12.605 -13.850  -9.101  1.00 94.85           H  
ATOM   1519  CA  THR A  99      11.049 -15.286  -9.190  1.00 94.85           C  
ATOM   1520  HA  THR A  99      10.504 -15.770 -10.001  1.00 94.85           H  
ATOM   1521  C   THR A  99      10.034 -14.510  -8.364  1.00 94.85           C  
ATOM   1522  CB  THR A  99      11.716 -16.403  -8.374  1.00 94.85           C  
ATOM   1523  HB  THR A  99      10.942 -17.059  -7.975  1.00 94.85           H  
ATOM   1524  O   THR A  99      10.385 -13.620  -7.591  1.00 94.85           O  
ATOM   1525  CG2 THR A  99      12.674 -17.238  -9.225  1.00 94.85           C  
ATOM   1526 HG21 THR A  99      13.046 -18.078  -8.639  1.00 94.85           H  
ATOM   1527 HG22 THR A  99      12.153 -17.623 -10.102  1.00 94.85           H  
ATOM   1528 HG23 THR A  99      13.521 -16.631  -9.546  1.00 94.85           H  
ATOM   1529  OG1 THR A  99      12.455 -15.871  -7.311  1.00 94.85           O  
ATOM   1530  HG1 THR A  99      12.974 -16.574  -6.913  1.00 94.85           H  
ATOM   1531  N   ILE A 100       8.757 -14.839  -8.561  1.00 94.46           N  
ATOM   1532  H   ILE A 100       8.539 -15.597  -9.193  1.00 94.46           H  
ATOM   1533  CA  ILE A 100       7.631 -14.242  -7.845  1.00 94.46           C  
ATOM   1534  HA  ILE A 100       7.985 -13.429  -7.211  1.00 94.46           H  
ATOM   1535  C   ILE A 100       7.053 -15.331  -6.946  1.00 94.46           C  
ATOM   1536  CB  ILE A 100       6.583 -13.660  -8.826  1.00 94.46           C  
ATOM   1537  HB  ILE A 100       6.215 -14.469  -9.457  1.00 94.46           H  
ATOM   1538  O   ILE A 100       6.542 -16.337  -7.434  1.00 94.46           O  
ATOM   1539  CG1 ILE A 100       7.201 -12.571  -9.739  1.00 94.46           C  
ATOM   1540 HG12 ILE A 100       8.144 -12.924 -10.156  1.00 94.46           H  
ATOM   1541 HG13 ILE A 100       7.415 -11.682  -9.145  1.00 94.46           H  
ATOM   1542  CG2 ILE A 100       5.398 -13.085  -8.025  1.00 94.46           C  
ATOM   1543 HG21 ILE A 100       4.648 -12.668  -8.697  1.00 94.46           H  
ATOM   1544 HG22 ILE A 100       5.747 -12.307  -7.347  1.00 94.46           H  
ATOM   1545 HG23 ILE A 100       4.911 -13.869  -7.444  1.00 94.46           H  
ATOM   1546  CD1 ILE A 100       6.323 -12.160 -10.927  1.00 94.46           C  
ATOM   1547 HD11 ILE A 100       5.362 -11.772 -10.591  1.00 94.46           H  
ATOM   1548 HD12 ILE A 100       6.830 -11.383 -11.499  1.00 94.46           H  
ATOM   1549 HD13 ILE A 100       6.165 -13.021 -11.578  1.00 94.46           H  
ATOM   1550  N   GLY A 101       7.159 -15.137  -5.638  1.00 91.57           N  
ATOM   1551  H   GLY A 101       7.617 -14.294  -5.320  1.00 91.57           H  
ATOM   1552  CA  GLY A 101       6.526 -15.963  -4.619  1.00 91.57           C  
ATOM   1553  HA2 GLY A 101       6.056 -16.835  -5.073  1.00 91.57           H  
ATOM   1554  HA3 GLY A 101       7.277 -16.305  -3.907  1.00 91.57           H  
ATOM   1555  C   GLY A 101       5.474 -15.161  -3.865  1.00 91.57           C  
ATOM   1556  O   GLY A 101       5.647 -13.969  -3.624  1.00 91.57           O  
ATOM   1557  N   VAL A 102       4.389 -15.816  -3.469  1.00 88.20           N  
ATOM   1558  H   VAL A 102       4.310 -16.802  -3.670  1.00 88.20           H  
ATOM   1559  CA  VAL A 102       3.368 -15.221  -2.602  1.00 88.20           C  
ATOM   1560  HA  VAL A 102       3.620 -14.186  -2.374  1.00 88.20           H  
ATOM   1561  C   VAL A 102       3.366 -16.000  -1.302  1.00 88.20           C  
ATOM   1562  CB  VAL A 102       1.979 -15.218  -3.263  1.00 88.20           C  
ATOM   1563  HB  VAL A 102       1.653 -16.244  -3.433  1.00 88.20           H  
ATOM   1564  O   VAL A 102       3.029 -17.183  -1.290  1.00 88.20           O  
ATOM   1565  CG1 VAL A 102       0.948 -14.513  -2.371  1.00 88.20           C  
ATOM   1566 HG11 VAL A 102       0.838 -15.043  -1.426  1.00 88.20           H  
ATOM   1567 HG12 VAL A 102      -0.021 -14.492  -2.871  1.00 88.20           H  
ATOM   1568 HG13 VAL A 102       1.265 -13.490  -2.168  1.00 88.20           H  
ATOM   1569  CG2 VAL A 102       2.018 -14.499  -4.615  1.00 88.20           C  
ATOM   1570 HG21 VAL A 102       1.022 -14.512  -5.057  1.00 88.20           H  
ATOM   1571 HG22 VAL A 102       2.693 -15.009  -5.303  1.00 88.20           H  
ATOM   1572 HG23 VAL A 102       2.351 -13.470  -4.483  1.00 88.20           H  
ATOM   1573  N   ASP A 103       3.752 -15.337  -0.220  1.00 85.01           N  
ATOM   1574  H   ASP A 103       3.978 -14.355  -0.292  1.00 85.01           H  
ATOM   1575  CA  ASP A 103       3.611 -15.873   1.122  1.00 85.01           C  
ATOM   1576  HA  ASP A 103       3.734 -16.956   1.092  1.00 85.01           H  
ATOM   1577  C   ASP A 103       2.200 -15.561   1.634  1.00 85.01           C  
ATOM   1578  CB  ASP A 103       4.717 -15.333   2.031  1.00 85.01           C  
ATOM   1579  HB2 ASP A 103       5.684 -15.553   1.580  1.00 85.01           H  
ATOM   1580  HB3 ASP A 103       4.618 -14.251   2.121  1.00 85.01           H  
ATOM   1581  O   ASP A 103       1.841 -14.411   1.913  1.00 85.01           O  
ATOM   1582  CG  ASP A 103       4.668 -15.965   3.423  1.00 85.01           C  
ATOM   1583  OD1 ASP A 103       3.698 -16.704   3.708  1.00 85.01           O  
ATOM   1584  OD2 ASP A 103       5.568 -15.630   4.221  1.00 85.01           O  
ATOM   1585  N   LYS A 104       1.382 -16.613   1.716  1.00 78.72           N  
ATOM   1586  H   LYS A 104       1.787 -17.522   1.544  1.00 78.72           H  
ATOM   1587  CA  LYS A 104      -0.004 -16.525   2.180  1.00 78.72           C  
ATOM   1588  HA  LYS A 104      -0.470 -15.653   1.723  1.00 78.72           H  
ATOM   1589  C   LYS A 104      -0.108 -16.324   3.692  1.00 78.72           C  
ATOM   1590  CB  LYS A 104      -0.783 -17.780   1.769  1.00 78.72           C  
ATOM   1591  HB2 LYS A 104      -0.277 -18.663   2.161  1.00 78.72           H  
ATOM   1592  HB3 LYS A 104      -1.775 -17.730   2.218  1.00 78.72           H  
ATOM   1593  O   LYS A 104      -1.134 -15.828   4.143  1.00 78.72           O  
ATOM   1594  CG  LYS A 104      -0.944 -17.906   0.248  1.00 78.72           C  
ATOM   1595  HG2 LYS A 104       0.035 -18.026  -0.217  1.00 78.72           H  
ATOM   1596  HG3 LYS A 104      -1.416 -17.005  -0.142  1.00 78.72           H  
ATOM   1597  CD  LYS A 104      -1.817 -19.123  -0.078  1.00 78.72           C  
ATOM   1598  HD2 LYS A 104      -1.348 -20.016   0.335  1.00 78.72           H  
ATOM   1599  HD3 LYS A 104      -2.796 -18.989   0.381  1.00 78.72           H  
ATOM   1600  CE  LYS A 104      -1.972 -19.273  -1.593  1.00 78.72           C  
ATOM   1601  HE2 LYS A 104      -2.405 -18.356  -1.990  1.00 78.72           H  
ATOM   1602  HE3 LYS A 104      -0.981 -19.391  -2.031  1.00 78.72           H  
ATOM   1603  NZ  LYS A 104      -2.829 -20.436  -1.929  1.00 78.72           N  
ATOM   1604  HZ1 LYS A 104      -2.427 -21.285  -1.558  1.00 78.72           H  
ATOM   1605  HZ2 LYS A 104      -3.749 -20.317  -1.531  1.00 78.72           H  
ATOM   1606  HZ3 LYS A 104      -2.921 -20.531  -2.931  1.00 78.72           H  
ATOM   1607  N   GLU A 105       0.912 -16.706   4.458  1.00 75.85           N  
ATOM   1608  H   GLU A 105       1.780 -16.997   4.032  1.00 75.85           H  
ATOM   1609  CA  GLU A 105       0.892 -16.616   5.920  1.00 75.85           C  
ATOM   1610  HA  GLU A 105      -0.098 -16.880   6.292  1.00 75.85           H  
ATOM   1611  C   GLU A 105       1.183 -15.189   6.381  1.00 75.85           C  
ATOM   1612  CB  GLU A 105       1.909 -17.592   6.532  1.00 75.85           C  
ATOM   1613  HB2 GLU A 105       1.880 -17.471   7.615  1.00 75.85           H  
ATOM   1614  HB3 GLU A 105       2.911 -17.342   6.184  1.00 75.85           H  
ATOM   1615  O   GLU A 105       0.495 -14.665   7.255  1.00 75.85           O  
ATOM   1616  CG  GLU A 105       1.596 -19.058   6.192  1.00 75.85           C  
ATOM   1617  HG2 GLU A 105       0.574 -19.272   6.504  1.00 75.85           H  
ATOM   1618  HG3 GLU A 105       1.649 -19.193   5.112  1.00 75.85           H  
ATOM   1619  CD  GLU A 105       2.547 -20.063   6.863  1.00 75.85           C  
ATOM   1620  OE1 GLU A 105       2.328 -21.274   6.632  1.00 75.85           O  
ATOM   1621  OE2 GLU A 105       3.455 -19.638   7.614  1.00 75.85           O  
ATOM   1622  N   THR A 106       2.163 -14.530   5.754  1.00 78.42           N  
ATOM   1623  H   THR A 106       2.728 -15.047   5.095  1.00 78.42           H  
ATOM   1624  CA  THR A 106       2.565 -13.157   6.107  1.00 78.42           C  
ATOM   1625  HA  THR A 106       2.230 -12.956   7.124  1.00 78.42           H  
ATOM   1626  C   THR A 106       1.919 -12.070   5.242  1.00 78.42           C  
ATOM   1627  CB  THR A 106       4.091 -13.005   6.113  1.00 78.42           C  
ATOM   1628  HB  THR A 106       4.328 -11.988   6.425  1.00 78.42           H  
ATOM   1629  O   THR A 106       2.102 -10.880   5.520  1.00 78.42           O  
ATOM   1630  CG2 THR A 106       4.777 -13.961   7.086  1.00 78.42           C  
ATOM   1631 HG21 THR A 106       5.847 -13.757   7.099  1.00 78.42           H  
ATOM   1632 HG22 THR A 106       4.373 -13.825   8.089  1.00 78.42           H  
ATOM   1633 HG23 THR A 106       4.624 -14.995   6.777  1.00 78.42           H  
ATOM   1634  OG1 THR A 106       4.621 -13.201   4.826  1.00 78.42           O  
ATOM   1635  HG1 THR A 106       5.011 -14.078   4.784  1.00 78.42           H  
ATOM   1636  N   ALA A 107       1.154 -12.454   4.212  1.00 82.30           N  
ATOM   1637  H   ALA A 107       1.069 -13.448   4.054  1.00 82.30           H  
ATOM   1638  CA  ALA A 107       0.573 -11.559   3.209  1.00 82.30           C  
ATOM   1639  HA  ALA A 107       0.160 -12.201   2.431  1.00 82.30           H  
ATOM   1640  C   ALA A 107       1.621 -10.687   2.503  1.00 82.30           C  
ATOM   1641  CB  ALA A 107      -0.584 -10.770   3.822  1.00 82.30           C  
ATOM   1642  HB1 ALA A 107      -0.214 -10.116   4.612  1.00 82.30           H  
ATOM   1643  HB2 ALA A 107      -1.306 -11.474   4.235  1.00 82.30           H  
ATOM   1644  HB3 ALA A 107      -1.069 -10.161   3.058  1.00 82.30           H  
ATOM   1645  O   ALA A 107       1.496  -9.458   2.406  1.00 82.30           O  
ATOM   1646  N   GLN A 108       2.684 -11.338   2.032  1.00 88.48           N  
ATOM   1647  H   GLN A 108       2.717 -12.342   2.137  1.00 88.48           H  
ATOM   1648  CA  GLN A 108       3.804 -10.678   1.371  1.00 88.48           C  
ATOM   1649  HA  GLN A 108       3.541  -9.636   1.190  1.00 88.48           H  
ATOM   1650  C   GLN A 108       4.088 -11.304   0.014  1.00 88.48           C  
ATOM   1651  CB  GLN A 108       5.060 -10.690   2.256  1.00 88.48           C  
ATOM   1652  HB2 GLN A 108       5.338 -11.719   2.484  1.00 88.48           H  
ATOM   1653  HB3 GLN A 108       5.879 -10.218   1.715  1.00 88.48           H  
ATOM   1654  O   GLN A 108       4.055 -12.519  -0.165  1.00 88.48           O  
ATOM   1655  CG  GLN A 108       4.817  -9.922   3.559  1.00 88.48           C  
ATOM   1656  HG2 GLN A 108       4.004 -10.402   4.105  1.00 88.48           H  
ATOM   1657  HG3 GLN A 108       4.517  -8.902   3.317  1.00 88.48           H  
ATOM   1658  CD  GLN A 108       6.013  -9.866   4.495  1.00 88.48           C  
ATOM   1659  NE2 GLN A 108       5.817  -9.424   5.716  1.00 88.48           N  
ATOM   1660 HE21 GLN A 108       6.621  -9.515   6.320  1.00 88.48           H  
ATOM   1661 HE22 GLN A 108       4.869  -9.359   6.060  1.00 88.48           H  
ATOM   1662  OE1 GLN A 108       7.142 -10.172   4.160  1.00 88.48           O  
ATOM   1663  N   VAL A 109       4.420 -10.454  -0.949  1.00 91.21           N  
ATOM   1664  H   VAL A 109       4.431  -9.468  -0.732  1.00 91.21           H  
ATOM   1665  CA  VAL A 109       4.990 -10.880  -2.222  1.00 91.21           C  
ATOM   1666  HA  VAL A 109       4.661 -11.894  -2.448  1.00 91.21           H  
ATOM   1667  C   VAL A 109       6.503 -10.883  -2.064  1.00 91.21           C  
ATOM   1668  CB  VAL A 109       4.525  -9.980  -3.373  1.00 91.21           C  
ATOM   1669  HB  VAL A 109       4.859  -8.957  -3.197  1.00 91.21           H  
ATOM   1670  O   VAL A 109       7.111  -9.846  -1.793  1.00 91.21           O  
ATOM   1671  CG1 VAL A 109       5.092 -10.465  -4.709  1.00 91.21           C  
ATOM   1672 HG11 VAL A 109       4.749 -11.477  -4.924  1.00 91.21           H  
ATOM   1673 HG12 VAL A 109       4.760  -9.786  -5.495  1.00 91.21           H  
ATOM   1674 HG13 VAL A 109       6.182 -10.450  -4.687  1.00 91.21           H  
ATOM   1675  CG2 VAL A 109       2.994  -9.988  -3.479  1.00 91.21           C  
ATOM   1676 HG21 VAL A 109       2.633 -11.009  -3.602  1.00 91.21           H  
ATOM   1677 HG22 VAL A 109       2.678  -9.382  -4.328  1.00 91.21           H  
ATOM   1678 HG23 VAL A 109       2.559  -9.563  -2.575  1.00 91.21           H  
ATOM   1679  N   ARG A 110       7.106 -12.057  -2.224  1.00 93.75           N  
ATOM   1680  H   ARG A 110       6.526 -12.836  -2.499  1.00 93.75           H  
ATOM   1681  CA  ARG A 110       8.552 -12.248  -2.250  1.00 93.75           C  
ATOM   1682  HA  ARG A 110       9.035 -11.444  -1.695  1.00 93.75           H  
ATOM   1683  C   ARG A 110       9.020 -12.192  -3.694  1.00 93.75           C  
ATOM   1684  CB  ARG A 110       8.898 -13.582  -1.581  1.00 93.75           C  
ATOM   1685  HB2 ARG A 110       8.495 -13.582  -0.568  1.00 93.75           H  
ATOM   1686  HB3 ARG A 110       8.428 -14.392  -2.138  1.00 93.75           H  
ATOM   1687  O   ARG A 110       8.622 -13.022  -4.507  1.00 93.75           O  
ATOM   1688  CG  ARG A 110      10.413 -13.820  -1.514  1.00 93.75           C  
ATOM   1689  HG2 ARG A 110      10.879 -13.053  -0.894  1.00 93.75           H  
ATOM   1690  HG3 ARG A 110      10.848 -13.782  -2.512  1.00 93.75           H  
ATOM   1691  CD  ARG A 110      10.661 -15.207  -0.919  1.00 93.75           C  
ATOM   1692  HD2 ARG A 110      10.129 -15.290   0.029  1.00 93.75           H  
ATOM   1693  HD3 ARG A 110      10.251 -15.943  -1.610  1.00 93.75           H  
ATOM   1694  NE  ARG A 110      12.091 -15.470  -0.687  1.00 93.75           N  
ATOM   1695  HE  ARG A 110      12.665 -14.674  -0.445  1.00 93.75           H  
ATOM   1696  NH1 ARG A 110      11.973 -17.764  -0.784  1.00 93.75           N  
ATOM   1697 HH11 ARG A 110      11.000 -17.691  -1.046  1.00 93.75           H  
ATOM   1698 HH12 ARG A 110      12.428 -18.664  -0.745  1.00 93.75           H  
ATOM   1699  NH2 ARG A 110      13.895 -16.798  -0.243  1.00 93.75           N  
ATOM   1700 HH21 ARG A 110      14.467 -15.968  -0.170  1.00 93.75           H  
ATOM   1701 HH22 ARG A 110      14.298 -17.718  -0.144  1.00 93.75           H  
ATOM   1702  CZ  ARG A 110      12.646 -16.666  -0.582  1.00 93.75           C  
ATOM   1703  N   LEU A 111       9.897 -11.247  -3.995  1.00 95.29           N  
ATOM   1704  H   LEU A 111      10.189 -10.613  -3.265  1.00 95.29           H  
ATOM   1705  CA  LEU A 111      10.542 -11.138  -5.298  1.00 95.29           C  
ATOM   1706  HA  LEU A 111      10.109 -11.856  -5.994  1.00 95.29           H  
ATOM   1707  C   LEU A 111      12.018 -11.459  -5.142  1.00 95.29           C  
ATOM   1708  CB  LEU A 111      10.339  -9.735  -5.873  1.00 95.29           C  
ATOM   1709  HB2 LEU A 111      10.856  -9.026  -5.226  1.00 95.29           H  
ATOM   1710  HB3 LEU A 111      10.807  -9.690  -6.856  1.00 95.29           H  
ATOM   1711  O   LEU A 111      12.658 -10.929  -4.230  1.00 95.29           O  
ATOM   1712  CG  LEU A 111       8.875  -9.296  -5.993  1.00 95.29           C  
ATOM   1713  HG  LEU A 111       8.377  -9.343  -5.025  1.00 95.29           H  
ATOM   1714  CD1 LEU A 111       8.837  -7.861  -6.485  1.00 95.29           C  
ATOM   1715 HD11 LEU A 111       7.808  -7.506  -6.534  1.00 95.29           H  
ATOM   1716 HD12 LEU A 111       9.404  -7.215  -5.814  1.00 95.29           H  
ATOM   1717 HD13 LEU A 111       9.289  -7.825  -7.477  1.00 95.29           H  
ATOM   1718  CD2 LEU A 111       8.123 -10.156  -7.003  1.00 95.29           C  
ATOM   1719 HD21 LEU A 111       8.032 -11.175  -6.626  1.00 95.29           H  
ATOM   1720 HD22 LEU A 111       8.656 -10.160  -7.954  1.00 95.29           H  
ATOM   1721 HD23 LEU A 111       7.123  -9.747  -7.149  1.00 95.29           H  
ATOM   1722  N   GLN A 112      12.561 -12.309  -6.012  1.00 95.36           N  
ATOM   1723  H   GLN A 112      11.976 -12.747  -6.709  1.00 95.36           H  
ATOM   1724  CA  GLN A 112      13.993 -12.607  -6.015  1.00 95.36           C  
ATOM   1725  HA  GLN A 112      14.474 -11.851  -5.396  1.00 95.36           H  
ATOM   1726  C   GLN A 112      14.605 -12.495  -7.406  1.00 95.36           C  
ATOM   1727  CB  GLN A 112      14.338 -13.961  -5.388  1.00 95.36           C  
ATOM   1728  HB2 GLN A 112      15.370 -13.906  -5.042  1.00 95.36           H  
ATOM   1729  HB3 GLN A 112      14.304 -14.741  -6.148  1.00 95.36           H  
ATOM   1730  O   GLN A 112      13.985 -12.873  -8.392  1.00 95.36           O  
ATOM   1731  CG  GLN A 112      13.448 -14.365  -4.211  1.00 95.36           C  
ATOM   1732  HG2 GLN A 112      12.437 -14.573  -4.560  1.00 95.36           H  
ATOM   1733  HG3 GLN A 112      13.415 -13.554  -3.483  1.00 95.36           H  
ATOM   1734  CD  GLN A 112      14.003 -15.610  -3.558  1.00 95.36           C  
ATOM   1735  NE2 GLN A 112      14.861 -15.461  -2.580  1.00 95.36           N  
ATOM   1736 HE21 GLN A 112      15.228 -14.536  -2.409  1.00 95.36           H  
ATOM   1737 HE22 GLN A 112      15.406 -16.289  -2.387  1.00 95.36           H  
ATOM   1738  OE1 GLN A 112      13.724 -16.735  -3.927  1.00 95.36           O  
ATOM   1739  N   THR A 113      15.821 -11.973  -7.475  1.00 94.74           N  
ATOM   1740  H   THR A 113      16.268 -11.692  -6.614  1.00 94.74           H  
ATOM   1741  CA  THR A 113      16.583 -11.701  -8.698  1.00 94.74           C  
ATOM   1742  HA  THR A 113      16.358 -12.450  -9.458  1.00 94.74           H  
ATOM   1743  C   THR A 113      18.074 -11.757  -8.372  1.00 94.74           C  
ATOM   1744  CB  THR A 113      16.199 -10.315  -9.246  1.00 94.74           C  
ATOM   1745  HB  THR A 113      15.124 -10.307  -9.425  1.00 94.74           H  
ATOM   1746  O   THR A 113      18.472 -11.374  -7.272  1.00 94.74           O  
ATOM   1747  CG2 THR A 113      16.537  -9.169  -8.286  1.00 94.74           C  
ATOM   1748 HG21 THR A 113      17.613  -9.098  -8.127  1.00 94.74           H  
ATOM   1749 HG22 THR A 113      16.163  -8.224  -8.681  1.00 94.74           H  
ATOM   1750 HG23 THR A 113      16.091  -9.350  -7.308  1.00 94.74           H  
ATOM   1751  OG1 THR A 113      16.842 -10.044 -10.466  1.00 94.74           O  
ATOM   1752  HG1 THR A 113      17.493  -9.360 -10.294  1.00 94.74           H  
ATOM   1753  N   ASP A 114      18.914 -12.184  -9.310  1.00 92.81           N  
ATOM   1754  H   ASP A 114      18.545 -12.545 -10.178  1.00 92.81           H  
ATOM   1755  CA  ASP A 114      20.371 -12.217  -9.098  1.00 92.81           C  
ATOM   1756  HA  ASP A 114      20.583 -12.509  -8.070  1.00 92.81           H  
ATOM   1757  C   ASP A 114      21.014 -10.841  -9.328  1.00 92.81           C  
ATOM   1758  CB  ASP A 114      20.994 -13.272 -10.021  1.00 92.81           C  
ATOM   1759  HB2 ASP A 114      22.077 -13.245  -9.903  1.00 92.81           H  
ATOM   1760  HB3 ASP A 114      20.760 -13.024 -11.056  1.00 92.81           H  
ATOM   1761  O   ASP A 114      21.955 -10.442  -8.640  1.00 92.81           O  
ATOM   1762  CG  ASP A 114      20.509 -14.690  -9.702  1.00 92.81           C  
ATOM   1763  OD1 ASP A 114      20.305 -14.987  -8.503  1.00 92.81           O  
ATOM   1764  OD2 ASP A 114      20.337 -15.459 -10.671  1.00 92.81           O  
ATOM   1765  N   THR A 115      20.466 -10.079 -10.275  1.00 92.88           N  
ATOM   1766  H   THR A 115      19.693 -10.467 -10.797  1.00 92.88           H  
ATOM   1767  CA  THR A 115      20.904  -8.725 -10.636  1.00 92.88           C  
ATOM   1768  HA  THR A 115      21.807  -8.472 -10.080  1.00 92.88           H  
ATOM   1769  C   THR A 115      19.839  -7.699 -10.279  1.00 92.88           C  
ATOM   1770  CB  THR A 115      21.235  -8.630 -12.132  1.00 92.88           C  
ATOM   1771  HB  THR A 115      21.561  -7.616 -12.365  1.00 92.88           H  
ATOM   1772  O   THR A 115      18.697  -8.054  -9.992  1.00 92.88           O  
ATOM   1773  CG2 THR A 115      22.354  -9.594 -12.525  1.00 92.88           C  
ATOM   1774 HG21 THR A 115      23.230  -9.417 -11.901  1.00 92.88           H  
ATOM   1775 HG22 THR A 115      22.620  -9.424 -13.568  1.00 92.88           H  
ATOM   1776 HG23 THR A 115      22.026 -10.627 -12.406  1.00 92.88           H  
ATOM   1777  OG1 THR A 115      20.099  -8.933 -12.910  1.00 92.88           O  
ATOM   1778  HG1 THR A 115      19.532  -8.159 -12.923  1.00 92.88           H  
ATOM   1779  N   THR A 116      20.182  -6.414 -10.332  1.00 93.37           N  
ATOM   1780  H   THR A 116      21.131  -6.147 -10.553  1.00 93.37           H  
ATOM   1781  CA  THR A 116      19.213  -5.324 -10.167  1.00 93.37           C  
ATOM   1782  HA  THR A 116      18.825  -5.361  -9.149  1.00 93.37           H  
ATOM   1783  C   THR A 116      18.038  -5.503 -11.125  1.00 93.37           C  
ATOM   1784  CB  THR A 116      19.922  -3.976 -10.344  1.00 93.37           C  
ATOM   1785  HB  THR A 116      20.405  -3.928 -11.320  1.00 93.37           H  
ATOM   1786  O   THR A 116      18.223  -5.869 -12.286  1.00 93.37           O  
ATOM   1787  CG2 THR A 116      18.991  -2.777 -10.175  1.00 93.37           C  
ATOM   1788 HG21 THR A 116      18.440  -2.853  -9.238  1.00 93.37           H  
ATOM   1789 HG22 THR A 116      18.298  -2.735 -11.016  1.00 93.37           H  
ATOM   1790 HG23 THR A 116      19.578  -1.859 -10.173  1.00 93.37           H  
ATOM   1791  OG1 THR A 116      20.898  -3.964  -9.325  1.00 93.37           O  
ATOM   1792  HG1 THR A 116      21.303  -3.095  -9.284  1.00 93.37           H  
ATOM   1793  N   ASN A 117      16.821  -5.320 -10.620  1.00 94.78           N  
ATOM   1794  H   ASN A 117      16.731  -5.071  -9.645  1.00 94.78           H  
ATOM   1795  CA  ASN A 117      15.586  -5.521 -11.369  1.00 94.78           C  
ATOM   1796  HA  ASN A 117      15.775  -5.295 -12.418  1.00 94.78           H  
ATOM   1797  C   ASN A 117      14.513  -4.541 -10.874  1.00 94.78           C  
ATOM   1798  CB  ASN A 117      15.186  -7.008 -11.247  1.00 94.78           C  
ATOM   1799  HB2 ASN A 117      14.622  -7.176 -10.330  1.00 94.78           H  
ATOM   1800  HB3 ASN A 117      16.099  -7.600 -11.182  1.00 94.78           H  
ATOM   1801  O   ASN A 117      14.647  -3.938  -9.804  1.00 94.78           O  
ATOM   1802  CG  ASN A 117      14.403  -7.552 -12.430  1.00 94.78           C  
ATOM   1803  ND2 ASN A 117      14.561  -8.827 -12.710  1.00 94.78           N  
ATOM   1804 HD21 ASN A 117      14.173  -9.194 -13.568  1.00 94.78           H  
ATOM   1805 HD22 ASN A 117      15.211  -9.387 -12.178  1.00 94.78           H  
ATOM   1806  OD1 ASN A 117      13.680  -6.845 -13.117  1.00 94.78           O  
ATOM   1807  N   HIS A 118      13.454  -4.380 -11.658  1.00 95.03           N  
ATOM   1808  H   HIS A 118      13.375  -4.963 -12.478  1.00 95.03           H  
ATOM   1809  CA  HIS A 118      12.344  -3.488 -11.349  1.00 95.03           C  
ATOM   1810  HA  HIS A 118      12.522  -2.999 -10.392  1.00 95.03           H  
ATOM   1811  C   HIS A 118      11.048  -4.281 -11.241  1.00 95.03           C  
ATOM   1812  CB  HIS A 118      12.237  -2.392 -12.407  1.00 95.03           C  
ATOM   1813  HB2 HIS A 118      11.957  -2.845 -13.358  1.00 95.03           H  
ATOM   1814  HB3 HIS A 118      13.204  -1.902 -12.525  1.00 95.03           H  
ATOM   1815  O   HIS A 118      10.737  -5.111 -12.107  1.00 95.03           O  
ATOM   1816  CG  HIS A 118      11.216  -1.351 -12.037  1.00 95.03           C  
ATOM   1817  CD2 HIS A 118      11.387  -0.335 -11.138  1.00 95.03           C  
ATOM   1818  HD2 HIS A 118      12.284  -0.138 -10.570  1.00 95.03           H  
ATOM   1819  ND1 HIS A 118       9.935  -1.243 -12.526  1.00 95.03           N  
ATOM   1820  HD1 HIS A 118       9.552  -1.716 -13.332  1.00 95.03           H  
ATOM   1821  CE1 HIS A 118       9.352  -0.188 -11.936  1.00 95.03           C  
ATOM   1822  HE1 HIS A 118       8.368   0.190 -12.174  1.00 95.03           H  
ATOM   1823  NE2 HIS A 118      10.193   0.384 -11.060  1.00 95.03           N  
ATOM   1824  N   PHE A 119      10.290  -4.010 -10.183  1.00 94.89           N  
ATOM   1825  H   PHE A 119      10.562  -3.256  -9.568  1.00 94.89           H  
ATOM   1826  CA  PHE A 119       8.993  -4.623  -9.957  1.00 94.89           C  
ATOM   1827  HA  PHE A 119       8.816  -5.360 -10.740  1.00 94.89           H  
ATOM   1828  C   PHE A 119       7.867  -3.602 -10.051  1.00 94.89           C  
ATOM   1829  CB  PHE A 119       8.977  -5.381  -8.628  1.00 94.89           C  
ATOM   1830  HB2 PHE A 119       9.876  -5.995  -8.580  1.00 94.89           H  
ATOM   1831  HB3 PHE A 119       8.118  -6.051  -8.641  1.00 94.89           H  
ATOM   1832  O   PHE A 119       8.037  -2.426  -9.740  1.00 94.89           O  
ATOM   1833  CG  PHE A 119       8.890  -4.525  -7.375  1.00 94.89           C  
ATOM   1834  CD1 PHE A 119      10.056  -4.146  -6.688  1.00 94.89           C  
ATOM   1835  HD1 PHE A 119      11.022  -4.450  -7.062  1.00 94.89           H  
ATOM   1836  CD2 PHE A 119       7.639  -4.094  -6.895  1.00 94.89           C  
ATOM   1837  HD2 PHE A 119       6.739  -4.355  -7.431  1.00 94.89           H  
ATOM   1838  CE1 PHE A 119       9.982  -3.331  -5.545  1.00 94.89           C  
ATOM   1839  HE1 PHE A 119      10.888  -3.017  -5.049  1.00 94.89           H  
ATOM   1840  CE2 PHE A 119       7.559  -3.278  -5.754  1.00 94.89           C  
ATOM   1841  HE2 PHE A 119       6.595  -2.924  -5.419  1.00 94.89           H  
ATOM   1842  CZ  PHE A 119       8.731  -2.894  -5.080  1.00 94.89           C  
ATOM   1843  HZ  PHE A 119       8.671  -2.244  -4.219  1.00 94.89           H  
ATOM   1844  N   GLU A 120       6.693  -4.092 -10.422  1.00 94.59           N  
ATOM   1845  H   GLU A 120       6.648  -5.058 -10.715  1.00 94.59           H  
ATOM   1846  CA  GLU A 120       5.432  -3.376 -10.330  1.00 94.59           C  
ATOM   1847  HA  GLU A 120       5.533  -2.541  -9.637  1.00 94.59           H  
ATOM   1848  C   GLU A 120       4.367  -4.336  -9.795  1.00 94.59           C  
ATOM   1849  CB  GLU A 120       5.059  -2.807 -11.702  1.00 94.59           C  
ATOM   1850  HB2 GLU A 120       4.938  -3.633 -12.403  1.00 94.59           H  
ATOM   1851  HB3 GLU A 120       5.870  -2.166 -12.048  1.00 94.59           H  
ATOM   1852  O   GLU A 120       4.164  -5.429 -10.321  1.00 94.59           O  
ATOM   1853  CG  GLU A 120       3.771  -1.977 -11.633  1.00 94.59           C  
ATOM   1854  HG2 GLU A 120       3.939  -1.128 -10.970  1.00 94.59           H  
ATOM   1855  HG3 GLU A 120       2.969  -2.579 -11.206  1.00 94.59           H  
ATOM   1856  CD  GLU A 120       3.321  -1.496 -13.016  1.00 94.59           C  
ATOM   1857  OE1 GLU A 120       2.887  -0.328 -13.102  1.00 94.59           O  
ATOM   1858  OE2 GLU A 120       3.344  -2.329 -13.953  1.00 94.59           O  
ATOM   1859  N   ILE A 121       3.695  -3.938  -8.722  1.00 93.13           N  
ATOM   1860  H   ILE A 121       3.932  -3.040  -8.326  1.00 93.13           H  
ATOM   1861  CA  ILE A 121       2.552  -4.641  -8.147  1.00 93.13           C  
ATOM   1862  HA  ILE A 121       2.381  -5.575  -8.682  1.00 93.13           H  
ATOM   1863  C   ILE A 121       1.346  -3.742  -8.357  1.00 93.13           C  
ATOM   1864  CB  ILE A 121       2.791  -4.980  -6.660  1.00 93.13           C  
ATOM   1865  HB  ILE A 121       2.996  -4.056  -6.120  1.00 93.13           H  
ATOM   1866  O   ILE A 121       1.221  -2.712  -7.697  1.00 93.13           O  
ATOM   1867  CG1 ILE A 121       4.013  -5.914  -6.518  1.00 93.13           C  
ATOM   1868 HG12 ILE A 121       4.858  -5.509  -7.075  1.00 93.13           H  
ATOM   1869 HG13 ILE A 121       3.773  -6.885  -6.949  1.00 93.13           H  
ATOM   1870  CG2 ILE A 121       1.526  -5.632  -6.063  1.00 93.13           C  
ATOM   1871 HG21 ILE A 121       1.247  -6.520  -6.632  1.00 93.13           H  
ATOM   1872 HG22 ILE A 121       0.694  -4.930  -6.083  1.00 93.13           H  
ATOM   1873 HG23 ILE A 121       1.685  -5.908  -5.020  1.00 93.13           H  
ATOM   1874  CD1 ILE A 121       4.492  -6.119  -5.081  1.00 93.13           C  
ATOM   1875 HD11 ILE A 121       3.722  -6.592  -4.471  1.00 93.13           H  
ATOM   1876 HD12 ILE A 121       4.762  -5.150  -4.662  1.00 93.13           H  
ATOM   1877 HD13 ILE A 121       5.373  -6.761  -5.087  1.00 93.13           H  
ATOM   1878  N   ALA A 122       0.475  -4.134  -9.280  1.00 91.21           N  
ATOM   1879  H   ALA A 122       0.671  -4.982  -9.791  1.00 91.21           H  
ATOM   1880  CA  ALA A 122      -0.757  -3.433  -9.593  1.00 91.21           C  
ATOM   1881  HA  ALA A 122      -0.731  -2.435  -9.155  1.00 91.21           H  
ATOM   1882  C   ALA A 122      -1.952  -4.183  -8.991  1.00 91.21           C  
ATOM   1883  CB  ALA A 122      -0.847  -3.263 -11.114  1.00 91.21           C  
ATOM   1884  HB1 ALA A 122      -0.834  -4.237 -11.603  1.00 91.21           H  
ATOM   1885  HB2 ALA A 122      -1.769  -2.741 -11.370  1.00 91.21           H  
ATOM   1886  HB3 ALA A 122      -0.000  -2.675 -11.468  1.00 91.21           H  
ATOM   1887  O   ALA A 122      -2.256  -5.308  -9.390  1.00 91.21           O  
ATOM   1888  N   GLY A 123      -2.625  -3.555  -8.030  1.00 87.15           N  
ATOM   1889  H   GLY A 123      -2.268  -2.666  -7.709  1.00 87.15           H  
ATOM   1890  CA  GLY A 123      -3.899  -4.008  -7.468  1.00 87.15           C  
ATOM   1891  HA2 GLY A 123      -3.722  -4.539  -6.532  1.00 87.15           H  
ATOM   1892  HA3 GLY A 123      -4.402  -4.678  -8.165  1.00 87.15           H  
ATOM   1893  C   GLY A 123      -4.815  -2.818  -7.216  1.00 87.15           C  
ATOM   1894  O   GLY A 123      -5.012  -1.994  -8.106  1.00 87.15           O  
ATOM   1895  N   THR A 124      -5.319  -2.668  -5.987  1.00 84.90           N  
ATOM   1896  H   THR A 124      -5.154  -3.388  -5.298  1.00 84.90           H  
ATOM   1897  CA  THR A 124      -6.011  -1.423  -5.580  1.00 84.90           C  
ATOM   1898  HA  THR A 124      -6.810  -1.204  -6.288  1.00 84.90           H  
ATOM   1899  C   THR A 124      -5.048  -0.234  -5.558  1.00 84.90           C  
ATOM   1900  CB  THR A 124      -6.614  -1.563  -4.175  1.00 84.90           C  
ATOM   1901  HB  THR A 124      -5.811  -1.604  -3.439  1.00 84.90           H  
ATOM   1902  O   THR A 124      -5.412   0.904  -5.842  1.00 84.90           O  
ATOM   1903  CG2 THR A 124      -7.546  -0.403  -3.822  1.00 84.90           C  
ATOM   1904 HG21 THR A 124      -8.027  -0.604  -2.864  1.00 84.90           H  
ATOM   1905 HG22 THR A 124      -6.985   0.528  -3.741  1.00 84.90           H  
ATOM   1906 HG23 THR A 124      -8.313  -0.298  -4.589  1.00 84.90           H  
ATOM   1907  OG1 THR A 124      -7.359  -2.752  -4.072  1.00 84.90           O  
ATOM   1908  HG1 THR A 124      -6.756  -3.460  -3.835  1.00 84.90           H  
ATOM   1909  N   THR A 125      -3.794  -0.514  -5.208  1.00 86.42           N  
ATOM   1910  H   THR A 125      -3.556  -1.491  -5.119  1.00 86.42           H  
ATOM   1911  CA  THR A 125      -2.686   0.440  -5.249  1.00 86.42           C  
ATOM   1912  HA  THR A 125      -3.041   1.389  -5.651  1.00 86.42           H  
ATOM   1913  C   THR A 125      -1.623  -0.084  -6.198  1.00 86.42           C  
ATOM   1914  CB  THR A 125      -2.103   0.717  -3.853  1.00 86.42           C  
ATOM   1915  HB  THR A 125      -1.263   1.404  -3.955  1.00 86.42           H  
ATOM   1916  O   THR A 125      -1.465  -1.299  -6.338  1.00 86.42           O  
ATOM   1917  CG2 THR A 125      -3.138   1.364  -2.932  1.00 86.42           C  
ATOM   1918 HG21 THR A 125      -3.536   2.261  -3.406  1.00 86.42           H  
ATOM   1919 HG22 THR A 125      -3.957   0.674  -2.729  1.00 86.42           H  
ATOM   1920 HG23 THR A 125      -2.661   1.643  -1.993  1.00 86.42           H  
ATOM   1921  OG1 THR A 125      -1.639  -0.459  -3.224  1.00 86.42           O  
ATOM   1922  HG1 THR A 125      -2.205  -1.185  -3.497  1.00 86.42           H  
ATOM   1923  N   VAL A 126      -0.905   0.828  -6.850  1.00 90.42           N  
ATOM   1924  H   VAL A 126      -1.089   1.810  -6.699  1.00 90.42           H  
ATOM   1925  CA  VAL A 126       0.261   0.484  -7.664  1.00 90.42           C  
ATOM   1926  HA  VAL A 126       0.238  -0.584  -7.883  1.00 90.42           H  
ATOM   1927  C   VAL A 126       1.507   0.780  -6.845  1.00 90.42           C  
ATOM   1928  CB  VAL A 126       0.264   1.199  -9.026  1.00 90.42           C  
ATOM   1929  HB  VAL A 126       0.329   2.277  -8.873  1.00 90.42           H  
ATOM   1930  O   VAL A 126       1.716   1.912  -6.410  1.00 90.42           O  
ATOM   1931  CG1 VAL A 126       1.456   0.736  -9.870  1.00 90.42           C  
ATOM   1932 HG11 VAL A 126       1.424   1.204 -10.854  1.00 90.42           H  
ATOM   1933 HG12 VAL A 126       1.435  -0.346 -10.005  1.00 90.42           H  
ATOM   1934 HG13 VAL A 126       2.397   1.022  -9.399  1.00 90.42           H  
ATOM   1935  CG2 VAL A 126      -1.022   0.888  -9.806  1.00 90.42           C  
ATOM   1936 HG21 VAL A 126      -1.127  -0.188  -9.944  1.00 90.42           H  
ATOM   1937 HG22 VAL A 126      -1.895   1.272  -9.276  1.00 90.42           H  
ATOM   1938 HG23 VAL A 126      -0.979   1.366 -10.784  1.00 90.42           H  
ATOM   1939  N   LYS A 127       2.319  -0.249  -6.602  1.00 91.43           N  
ATOM   1940  H   LYS A 127       2.052  -1.147  -6.979  1.00 91.43           H  
ATOM   1941  CA  LYS A 127       3.631  -0.123  -5.962  1.00 91.43           C  
ATOM   1942  HA  LYS A 127       3.818   0.918  -5.700  1.00 91.43           H  
ATOM   1943  C   LYS A 127       4.692  -0.547  -6.961  1.00 91.43           C  
ATOM   1944  CB  LYS A 127       3.710  -0.975  -4.685  1.00 91.43           C  
ATOM   1945  HB2 LYS A 127       4.728  -0.920  -4.298  1.00 91.43           H  
ATOM   1946  HB3 LYS A 127       3.497  -2.014  -4.934  1.00 91.43           H  
ATOM   1947  O   LYS A 127       4.680  -1.691  -7.406  1.00 91.43           O  
ATOM   1948  CG  LYS A 127       2.740  -0.511  -3.590  1.00 91.43           C  
ATOM   1949  HG2 LYS A 127       1.715  -0.610  -3.947  1.00 91.43           H  
ATOM   1950  HG3 LYS A 127       2.933   0.535  -3.352  1.00 91.43           H  
ATOM   1951  CD  LYS A 127       2.915  -1.364  -2.325  1.00 91.43           C  
ATOM   1952  HD2 LYS A 127       2.776  -2.414  -2.581  1.00 91.43           H  
ATOM   1953  HD3 LYS A 127       3.921  -1.220  -1.930  1.00 91.43           H  
ATOM   1954  CE  LYS A 127       1.878  -0.961  -1.273  1.00 91.43           C  
ATOM   1955  HE2 LYS A 127       1.983   0.102  -1.057  1.00 91.43           H  
ATOM   1956  HE3 LYS A 127       0.882  -1.107  -1.691  1.00 91.43           H  
ATOM   1957  NZ  LYS A 127       2.012  -1.745  -0.020  1.00 91.43           N  
ATOM   1958  HZ1 LYS A 127       1.286  -1.456   0.620  1.00 91.43           H  
ATOM   1959  HZ2 LYS A 127       1.885  -2.737  -0.161  1.00 91.43           H  
ATOM   1960  HZ3 LYS A 127       2.895  -1.578   0.441  1.00 91.43           H  
ATOM   1961  N   SER A 128       5.620   0.344  -7.268  1.00 92.94           N  
ATOM   1962  H   SER A 128       5.562   1.284  -6.904  1.00 92.94           H  
ATOM   1963  CA  SER A 128       6.779   0.049  -8.103  1.00 92.94           C  
ATOM   1964  HA  SER A 128       6.795  -1.019  -8.324  1.00 92.94           H  
ATOM   1965  C   SER A 128       8.072   0.362  -7.363  1.00 92.94           C  
ATOM   1966  CB  SER A 128       6.699   0.795  -9.437  1.00 92.94           C  
ATOM   1967  HB2 SER A 128       7.585   0.564 -10.030  1.00 92.94           H  
ATOM   1968  HB3 SER A 128       5.817   0.466  -9.987  1.00 92.94           H  
ATOM   1969  O   SER A 128       8.085   1.110  -6.379  1.00 92.94           O  
ATOM   1970  OG  SER A 128       6.628   2.190  -9.219  1.00 92.94           O  
ATOM   1971  HG  SER A 128       6.832   2.632 -10.046  1.00 92.94           H  
ATOM   1972  N   GLY A 129       9.164  -0.249  -7.805  1.00 93.28           N  
ATOM   1973  H   GLY A 129       9.102  -0.862  -8.605  1.00 93.28           H  
ATOM   1974  CA  GLY A 129      10.465   0.017  -7.225  1.00 93.28           C  
ATOM   1975  HA2 GLY A 129      10.720   1.058  -7.425  1.00 93.28           H  
ATOM   1976  HA3 GLY A 129      10.418  -0.122  -6.145  1.00 93.28           H  
ATOM   1977  C   GLY A 129      11.575  -0.864  -7.768  1.00 93.28           C  
ATOM   1978  O   GLY A 129      11.359  -1.925  -8.358  1.00 93.28           O  
ATOM   1979  N   TRP A 130      12.796  -0.410  -7.517  1.00 94.12           N  
ATOM   1980  H   TRP A 130      12.890   0.465  -7.021  1.00 94.12           H  
ATOM   1981  CA  TRP A 130      14.014  -1.149  -7.810  1.00 94.12           C  
ATOM   1982  HA  TRP A 130      13.851  -1.771  -8.690  1.00 94.12           H  
ATOM   1983  C   TRP A 130      14.371  -2.059  -6.646  1.00 94.12           C  
ATOM   1984  CB  TRP A 130      15.138  -0.168  -8.139  1.00 94.12           C  
ATOM   1985  HB2 TRP A 130      15.261   0.543  -7.322  1.00 94.12           H  
ATOM   1986  HB3 TRP A 130      16.071  -0.721  -8.249  1.00 94.12           H  
ATOM   1987  O   TRP A 130      14.231  -1.688  -5.479  1.00 94.12           O  
ATOM   1988  CG  TRP A 130      14.876   0.568  -9.409  1.00 94.12           C  
ATOM   1989  CD1 TRP A 130      14.205   1.735  -9.535  1.00 94.12           C  
ATOM   1990  HD1 TRP A 130      13.805   2.323  -8.722  1.00 94.12           H  
ATOM   1991  CD2 TRP A 130      15.189   0.134 -10.765  1.00 94.12           C  
ATOM   1992  CE2 TRP A 130      14.643   1.084 -11.675  1.00 94.12           C  
ATOM   1993  CE3 TRP A 130      15.845  -0.988 -11.314  1.00 94.12           C  
ATOM   1994  HE3 TRP A 130      16.251  -1.733 -10.646  1.00 94.12           H  
ATOM   1995  NE1 TRP A 130      14.082   2.052 -10.872  1.00 94.12           N  
ATOM   1996  HE1 TRP A 130      13.667   2.911 -11.203  1.00 94.12           H  
ATOM   1997  CH2 TRP A 130      15.402  -0.201 -13.580  1.00 94.12           C  
ATOM   1998  HH2 TRP A 130      15.471  -0.346 -14.648  1.00 94.12           H  
ATOM   1999  CZ2 TRP A 130      14.707   0.903 -13.060  1.00 94.12           C  
ATOM   2000  HZ2 TRP A 130      14.182   1.582 -13.714  1.00 94.12           H  
ATOM   2001  CZ3 TRP A 130      15.977  -1.141 -12.707  1.00 94.12           C  
ATOM   2002  HZ3 TRP A 130      16.496  -1.997 -13.112  1.00 94.12           H  
ATOM   2003  N   PHE A 131      14.853  -3.255  -6.961  1.00 94.21           N  
ATOM   2004  H   PHE A 131      14.940  -3.511  -7.934  1.00 94.21           H  
ATOM   2005  CA  PHE A 131      15.323  -4.197  -5.960  1.00 94.21           C  
ATOM   2006  HA  PHE A 131      15.671  -3.629  -5.097  1.00 94.21           H  
ATOM   2007  C   PHE A 131      16.513  -5.004  -6.473  1.00 94.21           C  
ATOM   2008  CB  PHE A 131      14.172  -5.095  -5.491  1.00 94.21           C  
ATOM   2009  HB2 PHE A 131      13.293  -4.482  -5.294  1.00 94.21           H  
ATOM   2010  HB3 PHE A 131      14.467  -5.540  -4.540  1.00 94.21           H  
ATOM   2011  O   PHE A 131      16.720  -5.172  -7.675  1.00 94.21           O  
ATOM   2012  CG  PHE A 131      13.788  -6.209  -6.445  1.00 94.21           C  
ATOM   2013  CD1 PHE A 131      13.124  -5.925  -7.654  1.00 94.21           C  
ATOM   2014  HD1 PHE A 131      12.932  -4.903  -7.944  1.00 94.21           H  
ATOM   2015  CD2 PHE A 131      14.084  -7.542  -6.109  1.00 94.21           C  
ATOM   2016  HD2 PHE A 131      14.606  -7.774  -5.192  1.00 94.21           H  
ATOM   2017  CE1 PHE A 131      12.728  -6.971  -8.504  1.00 94.21           C  
ATOM   2018  HE1 PHE A 131      12.225  -6.750  -9.435  1.00 94.21           H  
ATOM   2019  CE2 PHE A 131      13.670  -8.586  -6.947  1.00 94.21           C  
ATOM   2020  HE2 PHE A 131      13.877  -9.610  -6.674  1.00 94.21           H  
ATOM   2021  CZ  PHE A 131      13.012  -8.301  -8.151  1.00 94.21           C  
ATOM   2022  HZ  PHE A 131      12.737  -9.119  -8.799  1.00 94.21           H  
ATOM   2023  N   LYS A 132      17.295  -5.517  -5.526  1.00 91.90           N  
ATOM   2024  H   LYS A 132      17.043  -5.348  -4.563  1.00 91.90           H  
ATOM   2025  CA  LYS A 132      18.447  -6.382  -5.765  1.00 91.90           C  
ATOM   2026  HA  LYS A 132      18.406  -6.770  -6.783  1.00 91.90           H  
ATOM   2027  C   LYS A 132      18.371  -7.551  -4.794  1.00 91.90           C  
ATOM   2028  CB  LYS A 132      19.721  -5.540  -5.596  1.00 91.90           C  
ATOM   2029  HB2 LYS A 132      19.795  -5.190  -4.567  1.00 91.90           H  
ATOM   2030  HB3 LYS A 132      19.638  -4.670  -6.247  1.00 91.90           H  
ATOM   2031  O   LYS A 132      18.027  -7.344  -3.631  1.00 91.90           O  
ATOM   2032  CG  LYS A 132      20.998  -6.303  -5.969  1.00 91.90           C  
ATOM   2033  HG2 LYS A 132      21.165  -7.119  -5.266  1.00 91.90           H  
ATOM   2034  HG3 LYS A 132      20.888  -6.712  -6.974  1.00 91.90           H  
ATOM   2035  CD  LYS A 132      22.196  -5.348  -5.943  1.00 91.90           C  
ATOM   2036  HD2 LYS A 132      22.344  -4.968  -4.932  1.00 91.90           H  
ATOM   2037  HD3 LYS A 132      21.981  -4.512  -6.607  1.00 91.90           H  
ATOM   2038  CE  LYS A 132      23.463  -6.057  -6.426  1.00 91.90           C  
ATOM   2039  HE2 LYS A 132      23.219  -6.605  -7.336  1.00 91.90           H  
ATOM   2040  HE3 LYS A 132      23.788  -6.777  -5.675  1.00 91.90           H  
ATOM   2041  NZ  LYS A 132      24.530  -5.070  -6.722  1.00 91.90           N  
ATOM   2042  HZ1 LYS A 132      24.790  -4.545  -5.900  1.00 91.90           H  
ATOM   2043  HZ2 LYS A 132      25.343  -5.520  -7.118  1.00 91.90           H  
ATOM   2044  HZ3 LYS A 132      24.193  -4.414  -7.412  1.00 91.90           H  
ATOM   2045  N   SER A 133      18.722  -8.758  -5.233  1.00 92.40           N  
ATOM   2046  H   SER A 133      18.960  -8.866  -6.208  1.00 92.40           H  
ATOM   2047  CA  SER A 133      18.617  -9.994  -4.443  1.00 92.40           C  
ATOM   2048  HA  SER A 133      18.969 -10.798  -5.088  1.00 92.40           H  
ATOM   2049  C   SER A 133      17.171 -10.377  -4.098  1.00 92.40           C  
ATOM   2050  CB  SER A 133      19.608 -10.023  -3.268  1.00 92.40           C  
ATOM   2051  HB2 SER A 133      19.707 -11.050  -2.917  1.00 92.40           H  
ATOM   2052  HB3 SER A 133      20.585  -9.692  -3.621  1.00 92.40           H  
ATOM   2053  O   SER A 133      16.443 -10.825  -4.970  1.00 92.40           O  
ATOM   2054  OG  SER A 133      19.204  -9.211  -2.180  1.00 92.40           O  
ATOM   2055  HG  SER A 133      18.890  -8.374  -2.528  1.00 92.40           H  
ATOM   2056  N   THR A 134      16.731 -10.235  -2.849  1.00 94.58           N  
ATOM   2057  H   THR A 134      17.356  -9.800  -2.185  1.00 94.58           H  
ATOM   2058  CA  THR A 134      15.380 -10.564  -2.390  1.00 94.58           C  
ATOM   2059  HA  THR A 134      14.777 -10.884  -3.240  1.00 94.58           H  
ATOM   2060  C   THR A 134      14.722  -9.343  -1.769  1.00 94.58           C  
ATOM   2061  CB  THR A 134      15.416 -11.721  -1.387  1.00 94.58           C  
ATOM   2062  HB  THR A 134      16.043 -11.445  -0.539  1.00 94.58           H  
ATOM   2063  O   THR A 134      15.313  -8.688  -0.915  1.00 94.58           O  
ATOM   2064  CG2 THR A 134      14.035 -12.126  -0.872  1.00 94.58           C  
ATOM   2065 HG21 THR A 134      13.342 -12.260  -1.703  1.00 94.58           H  
ATOM   2066 HG22 THR A 134      14.112 -13.047  -0.294  1.00 94.58           H  
ATOM   2067 HG23 THR A 134      13.644 -11.340  -0.226  1.00 94.58           H  
ATOM   2068  OG1 THR A 134      15.973 -12.858  -2.011  1.00 94.58           O  
ATOM   2069  HG1 THR A 134      16.755 -12.546  -2.472  1.00 94.58           H  
ATOM   2070  N   THR A 135      13.478  -9.071  -2.150  1.00 94.39           N  
ATOM   2071  H   THR A 135      13.044  -9.663  -2.844  1.00 94.39           H  
ATOM   2072  CA  THR A 135      12.638  -8.062  -1.501  1.00 94.39           C  
ATOM   2073  HA  THR A 135      13.116  -7.754  -0.571  1.00 94.39           H  
ATOM   2074  C   THR A 135      11.287  -8.656  -1.123  1.00 94.39           C  
ATOM   2075  CB  THR A 135      12.507  -6.796  -2.356  1.00 94.39           C  
ATOM   2076  HB  THR A 135      13.506  -6.439  -2.606  1.00 94.39           H  
ATOM   2077  O   THR A 135      10.798  -9.589  -1.765  1.00 94.39           O  
ATOM   2078  CG2 THR A 135      11.727  -7.011  -3.645  1.00 94.39           C  
ATOM   2079 HG21 THR A 135      10.741  -7.426  -3.435  1.00 94.39           H  
ATOM   2080 HG22 THR A 135      12.277  -7.718  -4.266  1.00 94.39           H  
ATOM   2081 HG23 THR A 135      11.619  -6.071  -4.187  1.00 94.39           H  
ATOM   2082  OG1 THR A 135      11.854  -5.791  -1.622  1.00 94.39           O  
ATOM   2083  HG1 THR A 135      11.749  -5.031  -2.200  1.00 94.39           H  
ATOM   2084  N   TYR A 136      10.697  -8.108  -0.067  1.00 93.40           N  
ATOM   2085  H   TYR A 136      11.113  -7.275   0.325  1.00 93.40           H  
ATOM   2086  CA  TYR A 136       9.391  -8.495   0.441  1.00 93.40           C  
ATOM   2087  HA  TYR A 136       8.953  -9.265  -0.195  1.00 93.40           H  
ATOM   2088  C   TYR A 136       8.485  -7.273   0.422  1.00 93.40           C  
ATOM   2089  CB  TYR A 136       9.513  -9.067   1.856  1.00 93.40           C  
ATOM   2090  HB2 TYR A 136       9.940  -8.312   2.517  1.00 93.40           H  
ATOM   2091  HB3 TYR A 136       8.509  -9.286   2.218  1.00 93.40           H  
ATOM   2092  O   TYR A 136       8.792  -6.255   1.044  1.00 93.40           O  
ATOM   2093  CG  TYR A 136      10.344 -10.330   1.943  1.00 93.40           C  
ATOM   2094  CD1 TYR A 136       9.737 -11.585   1.752  1.00 93.40           C  
ATOM   2095  HD1 TYR A 136       8.672 -11.646   1.580  1.00 93.40           H  
ATOM   2096  CD2 TYR A 136      11.721 -10.249   2.228  1.00 93.40           C  
ATOM   2097  HD2 TYR A 136      12.179  -9.284   2.387  1.00 93.40           H  
ATOM   2098  CE1 TYR A 136      10.508 -12.760   1.832  1.00 93.40           C  
ATOM   2099  HE1 TYR A 136      10.038 -13.726   1.728  1.00 93.40           H  
ATOM   2100  CE2 TYR A 136      12.495 -11.421   2.314  1.00 93.40           C  
ATOM   2101  HE2 TYR A 136      13.550 -11.351   2.533  1.00 93.40           H  
ATOM   2102  OH  TYR A 136      12.646 -13.807   2.150  1.00 93.40           O  
ATOM   2103  HH  TYR A 136      13.504 -13.618   2.538  1.00 93.40           H  
ATOM   2104  CZ  TYR A 136      11.890 -12.678   2.101  1.00 93.40           C  
ATOM   2105  N   ILE A 137       7.365  -7.374  -0.288  1.00 91.09           N  
ATOM   2106  H   ILE A 137       7.193  -8.227  -0.800  1.00 91.09           H  
ATOM   2107  CA  ILE A 137       6.374  -6.306  -0.360  1.00 91.09           C  
ATOM   2108  HA  ILE A 137       6.750  -5.440   0.185  1.00 91.09           H  
ATOM   2109  C   ILE A 137       5.106  -6.766   0.339  1.00 91.09           C  
ATOM   2110  CB  ILE A 137       6.106  -5.830  -1.803  1.00 91.09           C  
ATOM   2111  HB  ILE A 137       5.659  -6.638  -2.381  1.00 91.09           H  
ATOM   2112  O   ILE A 137       4.491  -7.758  -0.044  1.00 91.09           O  
ATOM   2113  CG1 ILE A 137       7.384  -5.334  -2.519  1.00 91.09           C  
ATOM   2114 HG12 ILE A 137       7.101  -4.615  -3.287  1.00 91.09           H  
ATOM   2115 HG13 ILE A 137       8.035  -4.821  -1.810  1.00 91.09           H  
ATOM   2116  CG2 ILE A 137       5.099  -4.662  -1.734  1.00 91.09           C  
ATOM   2117 HG21 ILE A 137       4.968  -4.208  -2.716  1.00 91.09           H  
ATOM   2118 HG22 ILE A 137       5.462  -3.893  -1.051  1.00 91.09           H  
ATOM   2119 HG23 ILE A 137       4.124  -5.019  -1.403  1.00 91.09           H  
ATOM   2120  CD1 ILE A 137       8.172  -6.435  -3.233  1.00 91.09           C  
ATOM   2121 HD11 ILE A 137       8.629  -7.120  -2.520  1.00 91.09           H  
ATOM   2122 HD12 ILE A 137       7.514  -6.993  -3.900  1.00 91.09           H  
ATOM   2123 HD13 ILE A 137       8.956  -5.966  -3.827  1.00 91.09           H  
ATOM   2124  N   THR A 138       4.696  -6.019   1.359  1.00 87.22           N  
ATOM   2125  H   THR A 138       5.256  -5.227   1.642  1.00 87.22           H  
ATOM   2126  CA  THR A 138       3.463  -6.281   2.100  1.00 87.22           C  
ATOM   2127  HA  THR A 138       3.372  -7.354   2.267  1.00 87.22           H  
ATOM   2128  C   THR A 138       2.229  -5.828   1.320  1.00 87.22           C  
ATOM   2129  CB  THR A 138       3.491  -5.590   3.466  1.00 87.22           C  
ATOM   2130  HB  THR A 138       2.534  -5.778   3.954  1.00 87.22           H  
ATOM   2131  O   THR A 138       2.186  -4.700   0.810  1.00 87.22           O  
ATOM   2132  CG2 THR A 138       4.600  -6.091   4.391  1.00 87.22           C  
ATOM   2133 HG21 THR A 138       5.570  -6.038   3.898  1.00 87.22           H  
ATOM   2134 HG22 THR A 138       4.395  -7.121   4.683  1.00 87.22           H  
ATOM   2135 HG23 THR A 138       4.628  -5.477   5.291  1.00 87.22           H  
ATOM   2136  OG1 THR A 138       3.659  -4.197   3.325  1.00 87.22           O  
ATOM   2137  HG1 THR A 138       2.952  -3.881   2.758  1.00 87.22           H  
ATOM   2138  N   LEU A 139       1.206  -6.682   1.297  1.00 83.27           N  
ATOM   2139  H   LEU A 139       1.322  -7.593   1.718  1.00 83.27           H  
ATOM   2140  CA  LEU A 139      -0.100  -6.410   0.691  1.00 83.27           C  
ATOM   2141  HA  LEU A 139       0.015  -5.759  -0.176  1.00 83.27           H  
ATOM   2142  C   LEU A 139      -1.008  -5.704   1.695  1.00 83.27           C  
ATOM   2143  CB  LEU A 139      -0.719  -7.741   0.237  1.00 83.27           C  
ATOM   2144  HB2 LEU A 139      -0.836  -8.390   1.105  1.00 83.27           H  
ATOM   2145  HB3 LEU A 139      -1.712  -7.547  -0.167  1.00 83.27           H  
ATOM   2146  O   LEU A 139      -1.224  -6.216   2.787  1.00 83.27           O  
ATOM   2147  CG  LEU A 139       0.117  -8.474  -0.825  1.00 83.27           C  
ATOM   2148  HG  LEU A 139       1.129  -8.640  -0.456  1.00 83.27           H  
ATOM   2149  CD1 LEU A 139      -0.485  -9.849  -1.098  1.00 83.27           C  
ATOM   2150 HD11 LEU A 139      -1.530  -9.746  -1.392  1.00 83.27           H  
ATOM   2151 HD12 LEU A 139      -0.418 -10.448  -0.190  1.00 83.27           H  
ATOM   2152 HD13 LEU A 139       0.070 -10.347  -1.893  1.00 83.27           H  
ATOM   2153  CD2 LEU A 139       0.208  -7.647  -2.106  1.00 83.27           C  
ATOM   2154 HD21 LEU A 139      -0.778  -7.272  -2.379  1.00 83.27           H  
ATOM   2155 HD22 LEU A 139       0.871  -6.795  -1.950  1.00 83.27           H  
ATOM   2156 HD23 LEU A 139       0.620  -8.247  -2.918  1.00 83.27           H  
ATOM   2157  N   ASP A 140      -1.501  -4.508   1.388  1.00 78.04           N  
ATOM   2158  H   ASP A 140      -1.370  -4.143   0.455  1.00 78.04           H  
ATOM   2159  CA  ASP A 140      -2.210  -3.697   2.392  1.00 78.04           C  
ATOM   2160  HA  ASP A 140      -1.787  -3.903   3.376  1.00 78.04           H  
ATOM   2161  C   ASP A 140      -3.693  -4.045   2.524  1.00 78.04           C  
ATOM   2162  CB  ASP A 140      -1.989  -2.206   2.117  1.00 78.04           C  
ATOM   2163  HB2 ASP A 140      -2.600  -1.621   2.805  1.00 78.04           H  
ATOM   2164  HB3 ASP A 140      -2.301  -1.975   1.099  1.00 78.04           H  
ATOM   2165  O   ASP A 140      -4.269  -3.847   3.596  1.00 78.04           O  
ATOM   2166  CG  ASP A 140      -0.524  -1.815   2.324  1.00 78.04           C  
ATOM   2167  OD1 ASP A 140       0.151  -2.408   3.205  1.00 78.04           O  
ATOM   2168  OD2 ASP A 140      -0.032  -0.966   1.548  1.00 78.04           O  
ATOM   2169  N   GLN A 141      -4.295  -4.591   1.468  1.00 77.93           N  
ATOM   2170  H   GLN A 141      -3.743  -4.825   0.655  1.00 77.93           H  
ATOM   2171  CA  GLN A 141      -5.703  -4.973   1.453  1.00 77.93           C  
ATOM   2172  HA  GLN A 141      -6.234  -4.366   2.187  1.00 77.93           H  
ATOM   2173  C   GLN A 141      -5.896  -6.431   1.873  1.00 77.93           C  
ATOM   2174  CB  GLN A 141      -6.317  -4.687   0.074  1.00 77.93           C  
ATOM   2175  HB2 GLN A 141      -5.804  -5.292  -0.673  1.00 77.93           H  
ATOM   2176  HB3 GLN A 141      -7.366  -4.986   0.081  1.00 77.93           H  
ATOM   2177  O   GLN A 141      -5.047  -7.289   1.638  1.00 77.93           O  
ATOM   2178  CG  GLN A 141      -6.228  -3.206  -0.335  1.00 77.93           C  
ATOM   2179  HG2 GLN A 141      -5.181  -2.919  -0.434  1.00 77.93           H  
ATOM   2180  HG3 GLN A 141      -6.692  -3.087  -1.314  1.00 77.93           H  
ATOM   2181  CD  GLN A 141      -6.925  -2.262   0.643  1.00 77.93           C  
ATOM   2182  NE2 GLN A 141      -6.520  -1.013   0.711  1.00 77.93           N  
ATOM   2183 HE21 GLN A 141      -7.032  -0.424   1.352  1.00 77.93           H  
ATOM   2184 HE22 GLN A 141      -5.780  -0.679   0.111  1.00 77.93           H  
ATOM   2185  OE1 GLN A 141      -7.838  -2.615   1.371  1.00 77.93           O  
ATOM   2186  N   THR A 142      -7.040  -6.717   2.501  1.00 72.06           N  
ATOM   2187  H   THR A 142      -7.723  -5.988   2.648  1.00 72.06           H  
ATOM   2188  CA  THR A 142      -7.396  -8.076   2.931  1.00 72.06           C  
ATOM   2189  HA  THR A 142      -6.530  -8.542   3.402  1.00 72.06           H  
ATOM   2190  C   THR A 142      -7.798  -8.977   1.779  1.00 72.06           C  
ATOM   2191  CB  THR A 142      -8.558  -8.076   3.931  1.00 72.06           C  
ATOM   2192  HB  THR A 142      -8.951  -9.088   4.033  1.00 72.06           H  
ATOM   2193  O   THR A 142      -7.596 -10.177   1.889  1.00 72.06           O  
ATOM   2194  CG2 THR A 142      -8.091  -7.598   5.296  1.00 72.06           C  
ATOM   2195 HG21 THR A 142      -7.805  -6.547   5.254  1.00 72.06           H  
ATOM   2196 HG22 THR A 142      -8.897  -7.744   6.015  1.00 72.06           H  
ATOM   2197 HG23 THR A 142      -7.236  -8.204   5.596  1.00 72.06           H  
ATOM   2198  OG1 THR A 142      -9.581  -7.208   3.502  1.00 72.06           O  
ATOM   2199  HG1 THR A 142     -10.384  -7.444   3.973  1.00 72.06           H  
ATOM   2200  N   CYS A 143      -8.375  -8.436   0.705  1.00 80.39           N  
ATOM   2201  H   CYS A 143      -8.526  -7.438   0.686  1.00 80.39           H  
ATOM   2202  CA  CYS A 143      -8.846  -9.211  -0.437  1.00 80.39           C  
ATOM   2203  HA  CYS A 143      -8.220 -10.096  -0.549  1.00 80.39           H  
ATOM   2204  C   CYS A 143      -8.726  -8.373  -1.711  1.00 80.39           C  
ATOM   2205  CB  CYS A 143     -10.281  -9.663  -0.131  1.00 80.39           C  
ATOM   2206  HB2 CYS A 143     -10.284 -10.075   0.879  1.00 80.39           H  
ATOM   2207  HB3 CYS A 143     -10.930  -8.788  -0.124  1.00 80.39           H  
ATOM   2208  O   CYS A 143      -9.461  -7.403  -1.886  1.00 80.39           O  
ATOM   2209  SG  CYS A 143     -11.039 -10.924  -1.191  1.00 80.39           S  
ATOM   2210  N   GLU A 144      -7.771  -8.710  -2.580  1.00 83.80           N  
ATOM   2211  H   GLU A 144      -7.193  -9.514  -2.383  1.00 83.80           H  
ATOM   2212  CA  GLU A 144      -7.514  -7.956  -3.809  1.00 83.80           C  
ATOM   2213  HA  GLU A 144      -8.459  -7.515  -4.124  1.00 83.80           H  
ATOM   2214  C   GLU A 144      -7.055  -8.833  -4.984  1.00 83.80           C  
ATOM   2215  CB  GLU A 144      -6.556  -6.772  -3.560  1.00 83.80           C  
ATOM   2216  HB2 GLU A 144      -6.391  -6.273  -4.516  1.00 83.80           H  
ATOM   2217  HB3 GLU A 144      -7.059  -6.061  -2.905  1.00 83.80           H  
ATOM   2218  O   GLU A 144      -6.479  -9.913  -4.824  1.00 83.80           O  
ATOM   2219  CG  GLU A 144      -5.190  -7.115  -2.939  1.00 83.80           C  
ATOM   2220  HG2 GLU A 144      -5.353  -7.506  -1.935  1.00 83.80           H  
ATOM   2221  HG3 GLU A 144      -4.722  -7.906  -3.525  1.00 83.80           H  
ATOM   2222  CD  GLU A 144      -4.248  -5.894  -2.850  1.00 83.80           C  
ATOM   2223  OE1 GLU A 144      -3.113  -6.070  -2.347  1.00 83.80           O  
ATOM   2224  OE2 GLU A 144      -4.656  -4.772  -3.254  1.00 83.80           O  
ATOM   2225  N   HIS A 145      -7.329  -8.349  -6.200  1.00 88.55           N  
ATOM   2226  H   HIS A 145      -7.760  -7.437  -6.255  1.00 88.55           H  
ATOM   2227  CA  HIS A 145      -6.704  -8.851  -7.421  1.00 88.55           C  
ATOM   2228  HA  HIS A 145      -6.521  -9.922  -7.328  1.00 88.55           H  
ATOM   2229  C   HIS A 145      -5.365  -8.152  -7.616  1.00 88.55           C  
ATOM   2230  CB  HIS A 145      -7.609  -8.615  -8.633  1.00 88.55           C  
ATOM   2231  HB2 HIS A 145      -7.912  -7.568  -8.667  1.00 88.55           H  
ATOM   2232  HB3 HIS A 145      -7.043  -8.826  -9.541  1.00 88.55           H  
ATOM   2233  O   HIS A 145      -5.305  -6.925  -7.627  1.00 88.55           O  
ATOM   2234  CG  HIS A 145      -8.826  -9.493  -8.627  1.00 88.55           C  
ATOM   2235  CD2 HIS A 145     -10.078  -9.151  -8.197  1.00 88.55           C  
ATOM   2236  HD2 HIS A 145     -10.379  -8.191  -7.803  1.00 88.55           H  
ATOM   2237  ND1 HIS A 145      -8.877 -10.802  -9.046  1.00 88.55           N  
ATOM   2238  HD1 HIS A 145      -8.123 -11.322  -9.472  1.00 88.55           H  
ATOM   2239  CE1 HIS A 145     -10.136 -11.241  -8.878  1.00 88.55           C  
ATOM   2240  HE1 HIS A 145     -10.494 -12.229  -9.126  1.00 88.55           H  
ATOM   2241  NE2 HIS A 145     -10.897 -10.272  -8.351  1.00 88.55           N  
ATOM   2242  N   LEU A 146      -4.309  -8.936  -7.790  1.00 90.51           N  
ATOM   2243  H   LEU A 146      -4.430  -9.939  -7.774  1.00 90.51           H  
ATOM   2244  CA  LEU A 146      -2.949  -8.443  -7.922  1.00 90.51           C  
ATOM   2245  HA  LEU A 146      -2.947  -7.353  -7.935  1.00 90.51           H  
ATOM   2246  C   LEU A 146      -2.350  -8.931  -9.228  1.00 90.51           C  
ATOM   2247  CB  LEU A 146      -2.117  -8.923  -6.726  1.00 90.51           C  
ATOM   2248  HB2 LEU A 146      -2.233 -10.004  -6.639  1.00 90.51           H  
ATOM   2249  HB3 LEU A 146      -1.061  -8.713  -6.901  1.00 90.51           H  
ATOM   2250  O   LEU A 146      -2.374 -10.123  -9.535  1.00 90.51           O  
ATOM   2251  CG  LEU A 146      -2.555  -8.248  -5.422  1.00 90.51           C  
ATOM   2252  HG  LEU A 146      -3.642  -8.295  -5.350  1.00 90.51           H  
ATOM   2253  CD1 LEU A 146      -1.993  -9.039  -4.250  1.00 90.51           C  
ATOM   2254 HD11 LEU A 146      -2.408 -10.046  -4.271  1.00 90.51           H  
ATOM   2255 HD12 LEU A 146      -2.310  -8.563  -3.322  1.00 90.51           H  
ATOM   2256 HD13 LEU A 146      -0.906  -9.084  -4.318  1.00 90.51           H  
ATOM   2257  CD2 LEU A 146      -2.123  -6.778  -5.369  1.00 90.51           C  
ATOM   2258 HD21 LEU A 146      -1.504  -6.584  -4.493  1.00 90.51           H  
ATOM   2259 HD22 LEU A 146      -3.016  -6.158  -5.285  1.00 90.51           H  
ATOM   2260 HD23 LEU A 146      -1.574  -6.484  -6.264  1.00 90.51           H  
ATOM   2261  N   LYS A 147      -1.758  -8.001  -9.967  1.00 93.27           N  
ATOM   2262  H   LYS A 147      -1.861  -7.041  -9.671  1.00 93.27           H  
ATOM   2263  CA  LYS A 147      -0.839  -8.267 -11.063  1.00 93.27           C  
ATOM   2264  HA  LYS A 147      -0.838  -9.332 -11.295  1.00 93.27           H  
ATOM   2265  C   LYS A 147       0.556  -7.878 -10.601  1.00 93.27           C  
ATOM   2266  CB  LYS A 147      -1.301  -7.495 -12.302  1.00 93.27           C  
ATOM   2267  HB2 LYS A 147      -1.317  -6.428 -12.079  1.00 93.27           H  
ATOM   2268  HB3 LYS A 147      -2.316  -7.802 -12.555  1.00 93.27           H  
ATOM   2269  O   LYS A 147       0.851  -6.701 -10.431  1.00 93.27           O  
ATOM   2270  CG  LYS A 147      -0.372  -7.753 -13.496  1.00 93.27           C  
ATOM   2271  HG2 LYS A 147       0.629  -7.391 -13.262  1.00 93.27           H  
ATOM   2272  HG3 LYS A 147      -0.314  -8.822 -13.702  1.00 93.27           H  
ATOM   2273  CD  LYS A 147      -0.883  -7.016 -14.736  1.00 93.27           C  
ATOM   2274  HD2 LYS A 147      -1.876  -7.381 -15.000  1.00 93.27           H  
ATOM   2275  HD3 LYS A 147      -0.941  -5.952 -14.506  1.00 93.27           H  
ATOM   2276  CE  LYS A 147       0.090  -7.239 -15.897  1.00 93.27           C  
ATOM   2277  HE2 LYS A 147       0.056  -8.286 -16.200  1.00 93.27           H  
ATOM   2278  HE3 LYS A 147       1.099  -7.033 -15.540  1.00 93.27           H  
ATOM   2279  NZ  LYS A 147      -0.218  -6.348 -17.042  1.00 93.27           N  
ATOM   2280  HZ1 LYS A 147       0.446  -6.489 -17.790  1.00 93.27           H  
ATOM   2281  HZ2 LYS A 147      -0.131  -5.383 -16.756  1.00 93.27           H  
ATOM   2282  HZ3 LYS A 147      -1.155  -6.497 -17.390  1.00 93.27           H  
ATOM   2283  N   VAL A 148       1.400  -8.877 -10.392  1.00 93.62           N  
ATOM   2284  H   VAL A 148       1.083  -9.817 -10.581  1.00 93.62           H  
ATOM   2285  CA  VAL A 148       2.802  -8.692 -10.024  1.00 93.62           C  
ATOM   2286  HA  VAL A 148       2.959  -7.674  -9.666  1.00 93.62           H  
ATOM   2287  C   VAL A 148       3.650  -8.900 -11.265  1.00 93.62           C  
ATOM   2288  CB  VAL A 148       3.211  -9.650  -8.897  1.00 93.62           C  
ATOM   2289  HB  VAL A 148       3.106 -10.679  -9.242  1.00 93.62           H  
ATOM   2290  O   VAL A 148       3.642  -9.984 -11.848  1.00 93.62           O  
ATOM   2291  CG1 VAL A 148       4.672  -9.421  -8.499  1.00 93.62           C  
ATOM   2292 HG11 VAL A 148       4.831  -8.390  -8.181  1.00 93.62           H  
ATOM   2293 HG12 VAL A 148       5.334  -9.632  -9.339  1.00 93.62           H  
ATOM   2294 HG13 VAL A 148       4.932 -10.103  -7.690  1.00 93.62           H  
ATOM   2295  CG2 VAL A 148       2.317  -9.470  -7.662  1.00 93.62           C  
ATOM   2296 HG21 VAL A 148       2.316  -8.428  -7.343  1.00 93.62           H  
ATOM   2297 HG22 VAL A 148       1.292  -9.758  -7.896  1.00 93.62           H  
ATOM   2298 HG23 VAL A 148       2.677 -10.098  -6.847  1.00 93.62           H  
ATOM   2299  N   SER A 149       4.389  -7.871 -11.651  1.00 93.52           N  
ATOM   2300  H   SER A 149       4.312  -7.006 -11.135  1.00 93.52           H  
ATOM   2301  CA  SER A 149       5.312  -7.877 -12.778  1.00 93.52           C  
ATOM   2302  HA  SER A 149       5.273  -8.841 -13.285  1.00 93.52           H  
ATOM   2303  C   SER A 149       6.727  -7.652 -12.265  1.00 93.52           C  
ATOM   2304  CB  SER A 149       4.940  -6.800 -13.801  1.00 93.52           C  
ATOM   2305  HB2 SER A 149       5.109  -5.818 -13.359  1.00 93.52           H  
ATOM   2306  HB3 SER A 149       5.580  -6.897 -14.679  1.00 93.52           H  
ATOM   2307  O   SER A 149       6.978  -6.756 -11.462  1.00 93.52           O  
ATOM   2308  OG  SER A 149       3.579  -6.897 -14.194  1.00 93.52           O  
ATOM   2309  HG  SER A 149       3.249  -5.998 -14.125  1.00 93.52           H  
ATOM   2310  N   CYS A 150       7.660  -8.476 -12.715  1.00 93.19           N  
ATOM   2311  H   CYS A 150       7.401  -9.196 -13.374  1.00 93.19           H  
ATOM   2312  CA  CYS A 150       9.074  -8.321 -12.430  1.00 93.19           C  
ATOM   2313  HA  CYS A 150       9.322  -7.261 -12.372  1.00 93.19           H  
ATOM   2314  C   CYS A 150       9.878  -8.931 -13.580  1.00 93.19           C  
ATOM   2315  CB  CYS A 150       9.375  -8.962 -11.074  1.00 93.19           C  
ATOM   2316  HB2 CYS A 150       8.816  -9.893 -10.979  1.00 93.19           H  
ATOM   2317  HB3 CYS A 150       9.047  -8.280 -10.289  1.00 93.19           H  
ATOM   2318  O   CYS A 150       9.574 -10.038 -14.039  1.00 93.19           O  
ATOM   2319  SG  CYS A 150      11.114  -9.325 -10.852  1.00 93.19           S  
ATOM   2320  N   GLY A 151      10.898  -8.212 -14.056  1.00 90.42           N  
ATOM   2321  H   GLY A 151      11.161  -7.352 -13.597  1.00 90.42           H  
ATOM   2322  CA  GLY A 151      11.628  -8.615 -15.255  1.00 90.42           C  
ATOM   2323  HA2 GLY A 151      12.288  -7.806 -15.565  1.00 90.42           H  
ATOM   2324  HA3 GLY A 151      12.244  -9.479 -15.003  1.00 90.42           H  
ATOM   2325  C   GLY A 151      10.666  -8.949 -16.413  1.00 90.42           C  
ATOM   2326  O   GLY A 151       9.693  -8.217 -16.616  1.00 90.42           O  
ATOM   2327  N   PRO A 152      10.857 -10.074 -17.128  1.00 89.83           N  
ATOM   2328  CA  PRO A 152       9.935 -10.519 -18.175  1.00 89.83           C  
ATOM   2329  HA  PRO A 152       9.605  -9.666 -18.769  1.00 89.83           H  
ATOM   2330  C   PRO A 152       8.684 -11.244 -17.646  1.00 89.83           C  
ATOM   2331  CB  PRO A 152      10.788 -11.444 -19.050  1.00 89.83           C  
ATOM   2332  HB2 PRO A 152      10.192 -12.190 -19.576  1.00 89.83           H  
ATOM   2333  HB3 PRO A 152      11.356 -10.845 -19.761  1.00 89.83           H  
ATOM   2334  O   PRO A 152       7.790 -11.573 -18.427  1.00 89.83           O  
ATOM   2335  CG  PRO A 152      11.750 -12.088 -18.050  1.00 89.83           C  
ATOM   2336  HG2 PRO A 152      12.671 -12.421 -18.527  1.00 89.83           H  
ATOM   2337  HG3 PRO A 152      11.258 -12.921 -17.548  1.00 89.83           H  
ATOM   2338  CD  PRO A 152      12.010 -10.965 -17.047  1.00 89.83           C  
ATOM   2339  HD2 PRO A 152      12.124 -11.382 -16.046  1.00 89.83           H  
ATOM   2340  HD3 PRO A 152      12.910 -10.420 -17.332  1.00 89.83           H  
ATOM   2341  N   LYS A 153       8.606 -11.555 -16.345  1.00 91.98           N  
ATOM   2342  H   LYS A 153       9.264 -11.128 -15.709  1.00 91.98           H  
ATOM   2343  CA  LYS A 153       7.519 -12.360 -15.775  1.00 91.98           C  
ATOM   2344  HA  LYS A 153       7.089 -12.968 -16.571  1.00 91.98           H  
ATOM   2345  C   LYS A 153       6.409 -11.464 -15.247  1.00 91.98           C  
ATOM   2346  CB  LYS A 153       8.043 -13.315 -14.693  1.00 91.98           C  
ATOM   2347  HB2 LYS A 153       7.197 -13.842 -14.251  1.00 91.98           H  
ATOM   2348  HB3 LYS A 153       8.541 -12.742 -13.912  1.00 91.98           H  
ATOM   2349  O   LYS A 153       6.650 -10.502 -14.525  1.00 91.98           O  
ATOM   2350  CG  LYS A 153       9.018 -14.344 -15.285  1.00 91.98           C  
ATOM   2351  HG2 LYS A 153       8.558 -14.843 -16.138  1.00 91.98           H  
ATOM   2352  HG3 LYS A 153       9.914 -13.823 -15.622  1.00 91.98           H  
ATOM   2353  CD  LYS A 153       9.413 -15.393 -14.245  1.00 91.98           C  
ATOM   2354  HD2 LYS A 153       9.688 -14.867 -13.330  1.00 91.98           H  
ATOM   2355  HD3 LYS A 153       8.567 -16.047 -14.034  1.00 91.98           H  
ATOM   2356  CE  LYS A 153      10.598 -16.211 -14.778  1.00 91.98           C  
ATOM   2357  HE2 LYS A 153      11.306 -15.524 -15.241  1.00 91.98           H  
ATOM   2358  HE3 LYS A 153      10.253 -16.891 -15.557  1.00 91.98           H  
ATOM   2359  NZ  LYS A 153      11.294 -16.947 -13.698  1.00 91.98           N  
ATOM   2360  HZ1 LYS A 153      12.150 -17.344 -14.059  1.00 91.98           H  
ATOM   2361  HZ2 LYS A 153      10.712 -17.672 -13.303  1.00 91.98           H  
ATOM   2362  HZ3 LYS A 153      11.550 -16.287 -12.978  1.00 91.98           H  
ATOM   2363  N   SER A 154       5.170 -11.835 -15.551  1.00 92.37           N  
ATOM   2364  H   SER A 154       5.034 -12.655 -16.125  1.00 92.37           H  
ATOM   2365  CA  SER A 154       3.989 -11.248 -14.925  1.00 92.37           C  
ATOM   2366  HA  SER A 154       4.306 -10.694 -14.041  1.00 92.37           H  
ATOM   2367  C   SER A 154       3.060 -12.355 -14.451  1.00 92.37           C  
ATOM   2368  CB  SER A 154       3.298 -10.235 -15.844  1.00 92.37           C  
ATOM   2369  HB2 SER A 154       2.493  -9.754 -15.290  1.00 92.37           H  
ATOM   2370  HB3 SER A 154       4.016  -9.468 -16.134  1.00 92.37           H  
ATOM   2371  O   SER A 154       2.785 -13.306 -15.181  1.00 92.37           O  
ATOM   2372  OG  SER A 154       2.760 -10.840 -17.005  1.00 92.37           O  
ATOM   2373  HG  SER A 154       3.483 -11.213 -17.513  1.00 92.37           H  
ATOM   2374  N   VAL A 155       2.615 -12.257 -13.203  1.00 92.84           N  
ATOM   2375  H   VAL A 155       2.900 -11.459 -12.654  1.00 92.84           H  
ATOM   2376  CA  VAL A 155       1.704 -13.217 -12.581  1.00 92.84           C  
ATOM   2377  HA  VAL A 155       1.351 -13.920 -13.335  1.00 92.84           H  
ATOM   2378  C   VAL A 155       0.509 -12.447 -12.054  1.00 92.84           C  
ATOM   2379  CB  VAL A 155       2.387 -14.035 -11.469  1.00 92.84           C  
ATOM   2380  HB  VAL A 155       2.701 -13.368 -10.666  1.00 92.84           H  
ATOM   2381  O   VAL A 155       0.657 -11.453 -11.345  1.00 92.84           O  
ATOM   2382  CG1 VAL A 155       1.436 -15.096 -10.899  1.00 92.84           C  
ATOM   2383 HG11 VAL A 155       0.522 -14.638 -10.519  1.00 92.84           H  
ATOM   2384 HG12 VAL A 155       1.166 -15.815 -11.672  1.00 92.84           H  
ATOM   2385 HG13 VAL A 155       1.923 -15.623 -10.078  1.00 92.84           H  
ATOM   2386  CG2 VAL A 155       3.615 -14.790 -11.999  1.00 92.84           C  
ATOM   2387 HG21 VAL A 155       3.321 -15.471 -12.797  1.00 92.84           H  
ATOM   2388 HG22 VAL A 155       4.079 -15.355 -11.191  1.00 92.84           H  
ATOM   2389 HG23 VAL A 155       4.348 -14.085 -12.393  1.00 92.84           H  
ATOM   2390  N   GLN A 156      -0.682 -12.913 -12.410  1.00 92.02           N  
ATOM   2391  H   GLN A 156      -0.731 -13.758 -12.961  1.00 92.02           H  
ATOM   2392  CA  GLN A 156      -1.935 -12.391 -11.887  1.00 92.02           C  
ATOM   2393  HA  GLN A 156      -1.744 -11.473 -11.330  1.00 92.02           H  
ATOM   2394  C   GLN A 156      -2.527 -13.412 -10.932  1.00 92.02           C  
ATOM   2395  CB  GLN A 156      -2.903 -12.051 -13.022  1.00 92.02           C  
ATOM   2396  HB2 GLN A 156      -3.061 -12.929 -13.649  1.00 92.02           H  
ATOM   2397  HB3 GLN A 156      -3.858 -11.753 -12.589  1.00 92.02           H  
ATOM   2398  O   GLN A 156      -2.658 -14.586 -11.277  1.00 92.02           O  
ATOM   2399  CG  GLN A 156      -2.360 -10.900 -13.875  1.00 92.02           C  
ATOM   2400  HG2 GLN A 156      -2.225 -10.028 -13.234  1.00 92.02           H  
ATOM   2401  HG3 GLN A 156      -1.394 -11.178 -14.297  1.00 92.02           H  
ATOM   2402  CD  GLN A 156      -3.298 -10.512 -15.007  1.00 92.02           C  
ATOM   2403  NE2 GLN A 156      -2.778 -10.072 -16.132  1.00 92.02           N  
ATOM   2404 HE21 GLN A 156      -3.458  -9.922 -16.864  1.00 92.02           H  
ATOM   2405 HE22 GLN A 156      -1.789 -10.180 -16.306  1.00 92.02           H  
ATOM   2406  OE1 GLN A 156      -4.508 -10.592 -14.918  1.00 92.02           O  
ATOM   2407  N   PHE A 157      -2.874 -12.977  -9.730  1.00 90.23           N  
ATOM   2408  H   PHE A 157      -2.740 -12.003  -9.500  1.00 90.23           H  
ATOM   2409  CA  PHE A 157      -3.527 -13.824  -8.748  1.00 90.23           C  
ATOM   2410  HA  PHE A 157      -4.113 -14.577  -9.275  1.00 90.23           H  
ATOM   2411  C   PHE A 157      -4.505 -13.012  -7.908  1.00 90.23           C  
ATOM   2412  CB  PHE A 157      -2.488 -14.565  -7.890  1.00 90.23           C  
ATOM   2413  HB2 PHE A 157      -3.010 -15.204  -7.178  1.00 90.23           H  
ATOM   2414  HB3 PHE A 157      -1.910 -15.222  -8.540  1.00 90.23           H  
ATOM   2415  O   PHE A 157      -4.411 -11.793  -7.785  1.00 90.23           O  
ATOM   2416  CG  PHE A 157      -1.527 -13.672  -7.130  1.00 90.23           C  
ATOM   2417  CD1 PHE A 157      -0.321 -13.270  -7.730  1.00 90.23           C  
ATOM   2418  HD1 PHE A 157      -0.085 -13.588  -8.735  1.00 90.23           H  
ATOM   2419  CD2 PHE A 157      -1.834 -13.239  -5.827  1.00 90.23           C  
ATOM   2420  HD2 PHE A 157      -2.761 -13.539  -5.361  1.00 90.23           H  
ATOM   2421  CE1 PHE A 157       0.571 -12.434  -7.043  1.00 90.23           C  
ATOM   2422  HE1 PHE A 157       1.495 -12.134  -7.514  1.00 90.23           H  
ATOM   2423  CE2 PHE A 157      -0.943 -12.395  -5.139  1.00 90.23           C  
ATOM   2424  HE2 PHE A 157      -1.174 -12.048  -4.143  1.00 90.23           H  
ATOM   2425  CZ  PHE A 157       0.250 -11.979  -5.753  1.00 90.23           C  
ATOM   2426  HZ  PHE A 157       0.923 -11.315  -5.230  1.00 90.23           H  
ATOM   2427  N   HIS A 158      -5.469 -13.715  -7.333  1.00 88.75           N  
ATOM   2428  H   HIS A 158      -5.473 -14.718  -7.447  1.00 88.75           H  
ATOM   2429  CA  HIS A 158      -6.380 -13.164  -6.347  1.00 88.75           C  
ATOM   2430  HA  HIS A 158      -6.373 -12.075  -6.380  1.00 88.75           H  
ATOM   2431  C   HIS A 158      -5.906 -13.612  -4.964  1.00 88.75           C  
ATOM   2432  CB  HIS A 158      -7.786 -13.645  -6.695  1.00 88.75           C  
ATOM   2433  HB2 HIS A 158      -8.014 -13.367  -7.724  1.00 88.75           H  
ATOM   2434  HB3 HIS A 158      -7.826 -14.732  -6.622  1.00 88.75           H  
ATOM   2435  O   HIS A 158      -5.744 -14.812  -4.730  1.00 88.75           O  
ATOM   2436  CG  HIS A 158      -8.844 -13.057  -5.813  1.00 88.75           C  
ATOM   2437  CD2 HIS A 158      -9.664 -13.753  -4.970  1.00 88.75           C  
ATOM   2438  HD2 HIS A 158      -9.640 -14.817  -4.789  1.00 88.75           H  
ATOM   2439  ND1 HIS A 158      -9.245 -11.741  -5.785  1.00 88.75           N  
ATOM   2440  HD1 HIS A 158      -8.890 -10.981  -6.348  1.00 88.75           H  
ATOM   2441  CE1 HIS A 158     -10.299 -11.650  -4.960  1.00 88.75           C  
ATOM   2442  HE1 HIS A 158     -10.857 -10.747  -4.759  1.00 88.75           H  
ATOM   2443  NE2 HIS A 158     -10.603 -12.858  -4.463  1.00 88.75           N  
ATOM   2444  N   ALA A 159      -5.631 -12.661  -4.074  1.00 82.19           N  
ATOM   2445  H   ALA A 159      -5.825 -11.698  -4.308  1.00 82.19           H  
ATOM   2446  CA  ALA A 159      -5.175 -12.937  -2.718  1.00 82.19           C  
ATOM   2447  HA  ALA A 159      -5.083 -14.012  -2.563  1.00 82.19           H  
ATOM   2448  C   ALA A 159      -6.201 -12.406  -1.722  1.00 82.19           C  
ATOM   2449  CB  ALA A 159      -3.790 -12.319  -2.500  1.00 82.19           C  
ATOM   2450  HB1 ALA A 159      -3.068 -12.800  -3.161  1.00 82.19           H  
ATOM   2451  HB2 ALA A 159      -3.824 -11.249  -2.703  1.00 82.19           H  
ATOM   2452  HB3 ALA A 159      -3.479 -12.471  -1.466  1.00 82.19           H  
ATOM   2453  O   ALA A 159      -6.443 -11.201  -1.677  1.00 82.19           O  
ATOM   2454  N   CYS A 160      -6.775 -13.308  -0.920  1.00 81.65           N  
ATOM   2455  H   CYS A 160      -6.526 -14.282  -1.013  1.00 81.65           H  
ATOM   2456  CA  CYS A 160      -7.647 -12.949   0.192  1.00 81.65           C  
ATOM   2457  HA  CYS A 160      -7.548 -11.874   0.346  1.00 81.65           H  
ATOM   2458  C   CYS A 160      -7.184 -13.623   1.480  1.00 81.65           C  
ATOM   2459  CB  CYS A 160      -9.122 -13.207  -0.139  1.00 81.65           C  
ATOM   2460  HB2 CYS A 160      -9.745 -12.881   0.694  1.00 81.65           H  
ATOM   2461  HB3 CYS A 160      -9.278 -14.273  -0.303  1.00 81.65           H  
ATOM   2462  O   CYS A 160      -6.890 -14.820   1.504  1.00 81.65           O  
ATOM   2463  SG  CYS A 160      -9.602 -12.301  -1.627  1.00 81.65           S  
ATOM   2464  N   PHE A 161      -7.118 -12.830   2.543  1.00 78.27           N  
ATOM   2465  H   PHE A 161      -7.379 -11.863   2.415  1.00 78.27           H  
ATOM   2466  CA  PHE A 161      -6.681 -13.211   3.875  1.00 78.27           C  
ATOM   2467  HA  PHE A 161      -6.280 -14.225   3.845  1.00 78.27           H  
ATOM   2468  C   PHE A 161      -7.879 -13.179   4.820  1.00 78.27           C  
ATOM   2469  CB  PHE A 161      -5.563 -12.265   4.349  1.00 78.27           C  
ATOM   2470  HB2 PHE A 161      -5.978 -11.267   4.486  1.00 78.27           H  
ATOM   2471  HB3 PHE A 161      -5.199 -12.603   5.320  1.00 78.27           H  
ATOM   2472  O   PHE A 161      -8.638 -12.214   4.845  1.00 78.27           O  
ATOM   2473  CG  PHE A 161      -4.392 -12.183   3.389  1.00 78.27           C  
ATOM   2474  CD1 PHE A 161      -3.441 -13.219   3.347  1.00 78.27           C  
ATOM   2475  HD1 PHE A 161      -3.497 -14.045   4.040  1.00 78.27           H  
ATOM   2476  CD2 PHE A 161      -4.288 -11.105   2.487  1.00 78.27           C  
ATOM   2477  HD2 PHE A 161      -5.014 -10.305   2.504  1.00 78.27           H  
ATOM   2478  CE1 PHE A 161      -2.420 -13.194   2.384  1.00 78.27           C  
ATOM   2479  HE1 PHE A 161      -1.692 -13.992   2.358  1.00 78.27           H  
ATOM   2480  CE2 PHE A 161      -3.264 -11.080   1.525  1.00 78.27           C  
ATOM   2481  HE2 PHE A 161      -3.206 -10.259   0.826  1.00 78.27           H  
ATOM   2482  CZ  PHE A 161      -2.340 -12.137   1.462  1.00 78.27           C  
ATOM   2483  HZ  PHE A 161      -1.564 -12.137   0.712  1.00 78.27           H  
ATOM   2484  N   ASN A 162      -8.013 -14.209   5.657  1.00 73.09           N  
ATOM   2485  H   ASN A 162      -7.395 -15.000   5.549  1.00 73.09           H  
ATOM   2486  CA  ASN A 162      -9.079 -14.282   6.665  1.00 73.09           C  
ATOM   2487  HA  ASN A 162     -10.034 -14.065   6.187  1.00 73.09           H  
ATOM   2488  C   ASN A 162      -8.914 -13.252   7.802  1.00 73.09           C  
ATOM   2489  CB  ASN A 162      -9.117 -15.714   7.232  1.00 73.09           C  
ATOM   2490  HB2 ASN A 162      -9.817 -15.746   8.067  1.00 73.09           H  
ATOM   2491  HB3 ASN A 162      -8.130 -15.983   7.609  1.00 73.09           H  
ATOM   2492  O   ASN A 162      -9.783 -13.137   8.660  1.00 73.09           O  
ATOM   2493  CG  ASN A 162      -9.580 -16.757   6.231  1.00 73.09           C  
ATOM   2494  ND2 ASN A 162      -9.253 -18.008   6.449  1.00 73.09           N  
ATOM   2495 HD21 ASN A 162      -9.597 -18.670   5.768  1.00 73.09           H  
ATOM   2496 HD22 ASN A 162      -8.724 -18.276   7.267  1.00 73.09           H  
ATOM   2497  OD1 ASN A 162     -10.237 -16.480   5.246  1.00 73.09           O  
ATOM   2498  N   GLN A 163      -7.781 -12.547   7.856  1.00 74.71           N  
ATOM   2499  H   GLN A 163      -7.156 -12.605   7.065  1.00 74.71           H  
ATOM   2500  CA  GLN A 163      -7.402 -11.632   8.930  1.00 74.71           C  
ATOM   2501  HA  GLN A 163      -8.249 -11.462   9.594  1.00 74.71           H  
ATOM   2502  C   GLN A 163      -6.963 -10.281   8.354  1.00 74.71           C  
ATOM   2503  CB  GLN A 163      -6.250 -12.250   9.738  1.00 74.71           C  
ATOM   2504  HB2 GLN A 163      -5.455 -12.503   9.037  1.00 74.71           H  
ATOM   2505  HB3 GLN A 163      -5.869 -11.509  10.441  1.00 74.71           H  
ATOM   2506  O   GLN A 163      -6.298 -10.221   7.317  1.00 74.71           O  
ATOM   2507  CG  GLN A 163      -6.624 -13.519  10.523  1.00 74.71           C  
ATOM   2508  HG2 GLN A 163      -7.094 -14.242   9.856  1.00 74.71           H  
ATOM   2509  HG3 GLN A 163      -7.337 -13.261  11.306  1.00 74.71           H  
ATOM   2510  CD  GLN A 163      -5.407 -14.190  11.158  1.00 74.71           C  
ATOM   2511  NE2 GLN A 163      -5.583 -15.295  11.847  1.00 74.71           N  
ATOM   2512 HE21 GLN A 163      -4.740 -15.716  12.209  1.00 74.71           H  
ATOM   2513 HE22 GLN A 163      -6.507 -15.671  12.005  1.00 74.71           H  
ATOM   2514  OE1 GLN A 163      -4.276 -13.752  11.046  1.00 74.71           O  
ATOM   2515  N   HIS A 164      -7.262  -9.190   9.066  1.00 78.52           N  
ATOM   2516  H   HIS A 164      -7.851  -9.286   9.881  1.00 78.52           H  
ATOM   2517  CA  HIS A 164      -6.783  -7.852   8.711  1.00 78.52           C  
ATOM   2518  HA  HIS A 164      -6.960  -7.685   7.649  1.00 78.52           H  
ATOM   2519  C   HIS A 164      -5.271  -7.714   8.948  1.00 78.52           C  
ATOM   2520  CB  HIS A 164      -7.576  -6.781   9.473  1.00 78.52           C  
ATOM   2521  HB2 HIS A 164      -7.099  -5.813   9.319  1.00 78.52           H  
ATOM   2522  HB3 HIS A 164      -7.552  -7.002  10.540  1.00 78.52           H  
ATOM   2523  O   HIS A 164      -4.828  -7.364  10.041  1.00 78.52           O  
ATOM   2524  CG  HIS A 164      -9.012  -6.660   9.036  1.00 78.52           C  
ATOM   2525  CD2 HIS A 164     -10.097  -7.208   9.663  1.00 78.52           C  
ATOM   2526  HD2 HIS A 164     -10.090  -7.825  10.549  1.00 78.52           H  
ATOM   2527  ND1 HIS A 164      -9.489  -5.951   7.953  1.00 78.52           N  
ATOM   2528  HD1 HIS A 164      -8.949  -5.418   7.287  1.00 78.52           H  
ATOM   2529  CE1 HIS A 164     -10.828  -6.076   7.932  1.00 78.52           C  
ATOM   2530  HE1 HIS A 164     -11.495  -5.628   7.210  1.00 78.52           H  
ATOM   2531  NE2 HIS A 164     -11.235  -6.830   8.958  1.00 78.52           N  
ATOM   2532  N   MET A 165      -4.458  -7.936   7.914  1.00 78.40           N  
ATOM   2533  H   MET A 165      -4.860  -8.344   7.082  1.00 78.40           H  
ATOM   2534  CA  MET A 165      -2.992  -7.878   8.028  1.00 78.40           C  
ATOM   2535  HA  MET A 165      -2.694  -8.514   8.862  1.00 78.40           H  
ATOM   2536  C   MET A 165      -2.444  -6.485   8.356  1.00 78.40           C  
ATOM   2537  CB  MET A 165      -2.360  -8.426   6.743  1.00 78.40           C  
ATOM   2538  HB2 MET A 165      -1.295  -8.191   6.723  1.00 78.40           H  
ATOM   2539  HB3 MET A 165      -2.837  -7.984   5.868  1.00 78.40           H  
ATOM   2540  O   MET A 165      -1.412  -6.367   9.018  1.00 78.40           O  
ATOM   2541  CG  MET A 165      -2.520  -9.944   6.716  1.00 78.40           C  
ATOM   2542  HG2 MET A 165      -2.218 -10.317   5.737  1.00 78.40           H  
ATOM   2543  HG3 MET A 165      -3.572 -10.201   6.839  1.00 78.40           H  
ATOM   2544  SD  MET A 165      -1.539 -10.774   7.994  1.00 78.40           S  
ATOM   2545  CE  MET A 165      -2.841 -11.774   8.752  1.00 78.40           C  
ATOM   2546  HE1 MET A 165      -3.273 -12.440   8.005  1.00 78.40           H  
ATOM   2547  HE2 MET A 165      -3.611 -11.121   9.162  1.00 78.40           H  
ATOM   2548  HE3 MET A 165      -2.415 -12.374   9.557  1.00 78.40           H  
ATOM   2549  N   SER A 166      -3.149  -5.423   7.962  1.00 79.76           N  
ATOM   2550  H   SER A 166      -3.990  -5.568   7.421  1.00 79.76           H  
ATOM   2551  CA  SER A 166      -2.843  -4.050   8.380  1.00 79.76           C  
ATOM   2552  HA  SER A 166      -1.807  -3.826   8.125  1.00 79.76           H  
ATOM   2553  C   SER A 166      -2.996  -3.864   9.897  1.00 79.76           C  
ATOM   2554  CB  SER A 166      -3.742  -3.074   7.612  1.00 79.76           C  
ATOM   2555  HB2 SER A 166      -3.577  -2.059   7.972  1.00 79.76           H  
ATOM   2556  HB3 SER A 166      -3.488  -3.118   6.553  1.00 79.76           H  
ATOM   2557  O   SER A 166      -2.111  -3.298  10.539  1.00 79.76           O  
ATOM   2558  OG  SER A 166      -5.105  -3.428   7.774  1.00 79.76           O  
ATOM   2559  HG  SER A 166      -5.615  -2.939   7.123  1.00 79.76           H  
ATOM   2560  N   CYS A 167      -4.064  -4.416  10.484  1.00 81.72           N  
ATOM   2561  H   CYS A 167      -4.740  -4.870   9.887  1.00 81.72           H  
ATOM   2562  CA  CYS A 167      -4.287  -4.444  11.932  1.00 81.72           C  
ATOM   2563  HA  CYS A 167      -4.234  -3.426  12.319  1.00 81.72           H  
ATOM   2564  C   CYS A 167      -3.204  -5.261  12.650  1.00 81.72           C  
ATOM   2565  CB  CYS A 167      -5.697  -4.988  12.210  1.00 81.72           C  
ATOM   2566  HB2 CYS A 167      -6.420  -4.261  11.841  1.00 81.72           H  
ATOM   2567  HB3 CYS A 167      -5.845  -5.913  11.653  1.00 81.72           H  
ATOM   2568  O   CYS A 167      -2.618  -4.785  13.622  1.00 81.72           O  
ATOM   2569  SG  CYS A 167      -6.097  -5.346  13.942  1.00 81.72           S  
ATOM   2570  N   VAL A 168      -2.878  -6.454  12.139  1.00 80.33           N  
ATOM   2571  H   VAL A 168      -3.424  -6.805  11.366  1.00 80.33           H  
ATOM   2572  CA  VAL A 168      -1.860  -7.336  12.735  1.00 80.33           C  
ATOM   2573  HA  VAL A 168      -2.126  -7.522  13.776  1.00 80.33           H  
ATOM   2574  C   VAL A 168      -0.489  -6.648  12.749  1.00 80.33           C  
ATOM   2575  CB  VAL A 168      -1.839  -8.698  12.007  1.00 80.33           C  
ATOM   2576  HB  VAL A 168      -1.736  -8.524  10.936  1.00 80.33           H  
ATOM   2577  O   VAL A 168       0.169  -6.613  13.788  1.00 80.33           O  
ATOM   2578  CG1 VAL A 168      -0.692  -9.603  12.453  1.00 80.33           C  
ATOM   2579 HG11 VAL A 168      -0.814 -10.597  12.023  1.00 80.33           H  
ATOM   2580 HG12 VAL A 168       0.256  -9.207  12.086  1.00 80.33           H  
ATOM   2581 HG13 VAL A 168      -0.682  -9.700  13.538  1.00 80.33           H  
ATOM   2582  CG2 VAL A 168      -3.143  -9.468  12.255  1.00 80.33           C  
ATOM   2583 HG21 VAL A 168      -4.004  -8.897  11.907  1.00 80.33           H  
ATOM   2584 HG22 VAL A 168      -3.255  -9.677  13.319  1.00 80.33           H  
ATOM   2585 HG23 VAL A 168      -3.120 -10.416  11.717  1.00 80.33           H  
ATOM   2586  N   ARG A 169      -0.083  -5.996  11.648  1.00 77.56           N  
ATOM   2587  H   ARG A 169      -0.662  -6.059  10.823  1.00 77.56           H  
ATOM   2588  CA  ARG A 169       1.166  -5.208  11.589  1.00 77.56           C  
ATOM   2589  HA  ARG A 169       1.998  -5.842  11.892  1.00 77.56           H  
ATOM   2590  C   ARG A 169       1.180  -4.022  12.551  1.00 77.56           C  
ATOM   2591  CB  ARG A 169       1.406  -4.696  10.163  1.00 77.56           C  
ATOM   2592  HB2 ARG A 169       2.142  -3.893  10.200  1.00 77.56           H  
ATOM   2593  HB3 ARG A 169       0.481  -4.292   9.754  1.00 77.56           H  
ATOM   2594  O   ARG A 169       2.233  -3.719  13.111  1.00 77.56           O  
ATOM   2595  CG  ARG A 169       1.952  -5.789   9.239  1.00 77.56           C  
ATOM   2596  HG2 ARG A 169       2.884  -6.172   9.656  1.00 77.56           H  
ATOM   2597  HG3 ARG A 169       1.243  -6.614   9.181  1.00 77.56           H  
ATOM   2598  CD  ARG A 169       2.237  -5.212   7.843  1.00 77.56           C  
ATOM   2599  HD2 ARG A 169       3.284  -5.390   7.596  1.00 77.56           H  
ATOM   2600  HD3 ARG A 169       2.065  -4.136   7.844  1.00 77.56           H  
ATOM   2601  NE  ARG A 169       1.397  -5.859   6.830  1.00 77.56           N  
ATOM   2602  HE  ARG A 169       1.203  -6.839   6.978  1.00 77.56           H  
ATOM   2603  NH1 ARG A 169       0.921  -4.063   5.432  1.00 77.56           N  
ATOM   2604 HH11 ARG A 169       0.492  -3.693   4.596  1.00 77.56           H  
ATOM   2605 HH12 ARG A 169       1.552  -3.453   5.933  1.00 77.56           H  
ATOM   2606  NH2 ARG A 169       0.093  -6.114   5.060  1.00 77.56           N  
ATOM   2607 HH21 ARG A 169       0.048  -7.107   5.240  1.00 77.56           H  
ATOM   2608 HH22 ARG A 169      -0.400  -5.786   4.242  1.00 77.56           H  
ATOM   2609  CZ  ARG A 169       0.806  -5.319   5.783  1.00 77.56           C  
ATOM   2610  N   PHE A 170       0.045  -3.347  12.736  1.00 80.39           N  
ATOM   2611  H   PHE A 170      -0.776  -3.625  12.218  1.00 80.39           H  
ATOM   2612  CA  PHE A 170      -0.072  -2.260  13.706  1.00 80.39           C  
ATOM   2613  HA  PHE A 170       0.728  -1.541  13.530  1.00 80.39           H  
ATOM   2614  C   PHE A 170       0.102  -2.775  15.141  1.00 80.39           C  
ATOM   2615  CB  PHE A 170      -1.411  -1.537  13.507  1.00 80.39           C  
ATOM   2616  HB2 PHE A 170      -2.230  -2.251  13.596  1.00 80.39           H  
ATOM   2617  HB3 PHE A 170      -1.445  -1.128  12.497  1.00 80.39           H  
ATOM   2618  O   PHE A 170       0.905  -2.226  15.895  1.00 80.39           O  
ATOM   2619  CG  PHE A 170      -1.639  -0.412  14.497  1.00 80.39           C  
ATOM   2620  CD1 PHE A 170      -2.418  -0.631  15.649  1.00 80.39           C  
ATOM   2621  HD1 PHE A 170      -2.877  -1.594  15.818  1.00 80.39           H  
ATOM   2622  CD2 PHE A 170      -1.046   0.846  14.282  1.00 80.39           C  
ATOM   2623  HD2 PHE A 170      -0.454   1.020  13.395  1.00 80.39           H  
ATOM   2624  CE1 PHE A 170      -2.598   0.403  16.584  1.00 80.39           C  
ATOM   2625  HE1 PHE A 170      -3.196   0.233  17.468  1.00 80.39           H  
ATOM   2626  CE2 PHE A 170      -1.227   1.880  15.218  1.00 80.39           C  
ATOM   2627  HE2 PHE A 170      -0.777   2.848  15.051  1.00 80.39           H  
ATOM   2628  CZ  PHE A 170      -2.001   1.657  16.370  1.00 80.39           C  
ATOM   2629  HZ  PHE A 170      -2.140   2.450  17.090  1.00 80.39           H  
ATOM   2630  N   LEU A 171      -0.576  -3.870  15.500  1.00 79.47           N  
ATOM   2631  H   LEU A 171      -1.210  -4.286  14.833  1.00 79.47           H  
ATOM   2632  CA  LEU A 171      -0.497  -4.450  16.842  1.00 79.47           C  
ATOM   2633  HA  LEU A 171      -0.592  -3.646  17.571  1.00 79.47           H  
ATOM   2634  C   LEU A 171       0.856  -5.108  17.136  1.00 79.47           C  
ATOM   2635  CB  LEU A 171      -1.653  -5.441  17.053  1.00 79.47           C  
ATOM   2636  HB2 LEU A 171      -1.648  -6.158  16.231  1.00 79.47           H  
ATOM   2637  HB3 LEU A 171      -1.470  -5.991  17.976  1.00 79.47           H  
ATOM   2638  O   LEU A 171       1.316  -5.023  18.269  1.00 79.47           O  
ATOM   2639  CG  LEU A 171      -3.049  -4.798  17.148  1.00 79.47           C  
ATOM   2640  HG  LEU A 171      -3.280  -4.283  16.215  1.00 79.47           H  
ATOM   2641  CD1 LEU A 171      -4.086  -5.895  17.375  1.00 79.47           C  
ATOM   2642 HD11 LEU A 171      -3.935  -6.700  16.655  1.00 79.47           H  
ATOM   2643 HD12 LEU A 171      -5.088  -5.487  17.243  1.00 79.47           H  
ATOM   2644 HD13 LEU A 171      -3.989  -6.305  18.380  1.00 79.47           H  
ATOM   2645  CD2 LEU A 171      -3.174  -3.806  18.309  1.00 79.47           C  
ATOM   2646 HD21 LEU A 171      -2.570  -2.920  18.114  1.00 79.47           H  
ATOM   2647 HD22 LEU A 171      -4.213  -3.490  18.409  1.00 79.47           H  
ATOM   2648 HD23 LEU A 171      -2.847  -4.270  19.240  1.00 79.47           H  
ATOM   2649  N   HIS A 172       1.549  -5.682  16.149  1.00 77.08           N  
ATOM   2650  H   HIS A 172       1.102  -5.803  15.251  1.00 77.08           H  
ATOM   2651  CA  HIS A 172       2.888  -6.257  16.352  1.00 77.08           C  
ATOM   2652  HA  HIS A 172       2.834  -6.966  17.178  1.00 77.08           H  
ATOM   2653  C   HIS A 172       3.959  -5.233  16.750  1.00 77.08           C  
ATOM   2654  CB  HIS A 172       3.339  -7.009  15.093  1.00 77.08           C  
ATOM   2655  HB2 HIS A 172       2.850  -6.601  14.208  1.00 77.08           H  
ATOM   2656  HB3 HIS A 172       4.413  -6.883  14.953  1.00 77.08           H  
ATOM   2657  O   HIS A 172       4.978  -5.613  17.317  1.00 77.08           O  
ATOM   2658  CG  HIS A 172       3.080  -8.484  15.189  1.00 77.08           C  
ATOM   2659  CD2 HIS A 172       2.132  -9.190  14.509  1.00 77.08           C  
ATOM   2660  HD2 HIS A 172       1.431  -8.771  13.802  1.00 77.08           H  
ATOM   2661  ND1 HIS A 172       3.761  -9.378  15.982  1.00 77.08           N  
ATOM   2662  HD1 HIS A 172       4.513  -9.154  16.619  1.00 77.08           H  
ATOM   2663  CE1 HIS A 172       3.239 -10.597  15.771  1.00 77.08           C  
ATOM   2664  HE1 HIS A 172       3.573 -11.508  16.245  1.00 77.08           H  
ATOM   2665  NE2 HIS A 172       2.237 -10.532  14.884  1.00 77.08           N  
ATOM   2666  N   ARG A 173       3.749  -3.937  16.479  1.00 77.15           N  
ATOM   2667  H   ARG A 173       2.887  -3.681  16.020  1.00 77.15           H  
ATOM   2668  CA  ARG A 173       4.639  -2.870  16.974  1.00 77.15           C  
ATOM   2669  HA  ARG A 173       5.674  -3.203  16.894  1.00 77.15           H  
ATOM   2670  C   ARG A 173       4.437  -2.573  18.463  1.00 77.15           C  
ATOM   2671  CB  ARG A 173       4.458  -1.598  16.138  1.00 77.15           C  
ATOM   2672  HB2 ARG A 173       3.408  -1.304  16.145  1.00 77.15           H  
ATOM   2673  HB3 ARG A 173       5.038  -0.793  16.590  1.00 77.15           H  
ATOM   2674  O   ARG A 173       5.177  -1.774  19.027  1.00 77.15           O  
ATOM   2675  CG  ARG A 173       4.937  -1.781  14.695  1.00 77.15           C  
ATOM   2676  HG2 ARG A 173       4.350  -2.556  14.202  1.00 77.15           H  
ATOM   2677  HG3 ARG A 173       5.987  -2.071  14.695  1.00 77.15           H  
ATOM   2678  CD  ARG A 173       4.771  -0.460  13.942  1.00 77.15           C  
ATOM   2679  HD2 ARG A 173       3.717  -0.184  13.953  1.00 77.15           H  
ATOM   2680  HD3 ARG A 173       5.345   0.308  14.461  1.00 77.15           H  
ATOM   2681  NE  ARG A 173       5.237  -0.572  12.550  1.00 77.15           N  
ATOM   2682  HE  ARG A 173       5.469  -1.501  12.229  1.00 77.15           H  
ATOM   2683  NH1 ARG A 173       5.059   1.652  12.010  1.00 77.15           N  
ATOM   2684 HH11 ARG A 173       4.728   1.837  12.946  1.00 77.15           H  
ATOM   2685 HH12 ARG A 173       5.165   2.405  11.346  1.00 77.15           H  
ATOM   2686  NH2 ARG A 173       5.790   0.200  10.481  1.00 77.15           N  
ATOM   2687 HH21 ARG A 173       5.889   0.964   9.827  1.00 77.15           H  
ATOM   2688 HH22 ARG A 173       6.061  -0.733  10.206  1.00 77.15           H  
ATOM   2689  CZ  ARG A 173       5.360   0.423  11.690  1.00 77.15           C  
ATOM   2690  N   THR A 174       3.425  -3.170  19.085  1.00 77.71           N  
ATOM   2691  H   THR A 174       2.915  -3.879  18.578  1.00 77.71           H  
ATOM   2692  CA  THR A 174       3.090  -2.990  20.499  1.00 77.71           C  
ATOM   2693  HA  THR A 174       3.615  -2.112  20.876  1.00 77.71           H  
ATOM   2694  C   THR A 174       3.568  -4.181  21.334  1.00 77.71           C  
ATOM   2695  CB  THR A 174       1.586  -2.728  20.693  1.00 77.71           C  
ATOM   2696  HB  THR A 174       1.446  -2.355  21.708  1.00 77.71           H  
ATOM   2697  O   THR A 174       4.069  -5.168  20.804  1.00 77.71           O  
ATOM   2698  CG2 THR A 174       1.010  -1.680  19.739  1.00 77.71           C  
ATOM   2699 HG21 THR A 174       1.578  -0.753  19.821  1.00 77.71           H  
ATOM   2700 HG22 THR A 174      -0.030  -1.487  20.005  1.00 77.71           H  
ATOM   2701 HG23 THR A 174       1.046  -2.035  18.709  1.00 77.71           H  
ATOM   2702  OG1 THR A 174       0.824  -3.902  20.571  1.00 77.71           O  
ATOM   2703  HG1 THR A 174       1.012  -4.304  19.720  1.00 77.71           H  
ATOM   2704  N   ILE A 175       3.393  -4.109  22.656  1.00 81.14           N  
ATOM   2705  H   ILE A 175       2.970  -3.276  23.041  1.00 81.14           H  
ATOM   2706  CA  ILE A 175       3.769  -5.177  23.599  1.00 81.14           C  
ATOM   2707  HA  ILE A 175       4.757  -5.529  23.302  1.00 81.14           H  
ATOM   2708  C   ILE A 175       2.847  -6.416  23.537  1.00 81.14           C  
ATOM   2709  CB  ILE A 175       3.890  -4.567  25.017  1.00 81.14           C  
ATOM   2710  HB  ILE A 175       4.399  -3.610  24.904  1.00 81.14           H  
ATOM   2711  O   ILE A 175       3.006  -7.345  24.328  1.00 81.14           O  
ATOM   2712  CG1 ILE A 175       4.776  -5.431  25.941  1.00 81.14           C  
ATOM   2713 HG12 ILE A 175       4.220  -6.302  26.289  1.00 81.14           H  
ATOM   2714 HG13 ILE A 175       5.640  -5.783  25.377  1.00 81.14           H  
ATOM   2715  CG2 ILE A 175       2.506  -4.286  25.637  1.00 81.14           C  
ATOM   2716 HG21 ILE A 175       2.619  -3.713  26.557  1.00 81.14           H  
ATOM   2717 HG22 ILE A 175       1.887  -3.710  24.948  1.00 81.14           H  
ATOM   2718 HG23 ILE A 175       2.000  -5.222  25.872  1.00 81.14           H  
ATOM   2719  CD1 ILE A 175       5.303  -4.670  27.163  1.00 81.14           C  
ATOM   2720 HD11 ILE A 175       5.871  -3.797  26.841  1.00 81.14           H  
ATOM   2721 HD12 ILE A 175       4.476  -4.354  27.800  1.00 81.14           H  
ATOM   2722 HD13 ILE A 175       5.957  -5.325  27.738  1.00 81.14           H  
ATOM   2723  N   LEU A 176       1.854  -6.441  22.639  1.00 77.58           N  
ATOM   2724  H   LEU A 176       1.802  -5.709  21.946  1.00 77.58           H  
ATOM   2725  CA  LEU A 176       0.900  -7.546  22.563  1.00 77.58           C  
ATOM   2726  HA  LEU A 176       0.582  -7.741  23.587  1.00 77.58           H  
ATOM   2727  C   LEU A 176       1.534  -8.831  21.986  1.00 77.58           C  
ATOM   2728  CB  LEU A 176      -0.359  -7.160  21.764  1.00 77.58           C  
ATOM   2729  HB2 LEU A 176      -0.688  -8.045  21.219  1.00 77.58           H  
ATOM   2730  HB3 LEU A 176      -0.126  -6.398  21.020  1.00 77.58           H  
ATOM   2731  O   LEU A 176       2.154  -8.789  20.922  1.00 77.58           O  
ATOM   2732  CG  LEU A 176      -1.529  -6.708  22.654  1.00 77.58           C  
ATOM   2733  HG  LEU A 176      -1.639  -7.405  23.486  1.00 77.58           H  
ATOM   2734  CD1 LEU A 176      -1.335  -5.298  23.211  1.00 77.58           C  
ATOM   2735 HD11 LEU A 176      -0.447  -5.270  23.843  1.00 77.58           H  
ATOM   2736 HD12 LEU A 176      -2.200  -5.014  23.810  1.00 77.58           H  
ATOM   2737 HD13 LEU A 176      -1.213  -4.589  22.392  1.00 77.58           H  
ATOM   2738  CD2 LEU A 176      -2.825  -6.744  21.848  1.00 77.58           C  
ATOM   2739 HD21 LEU A 176      -2.762  -6.046  21.014  1.00 77.58           H  
ATOM   2740 HD22 LEU A 176      -3.666  -6.470  22.486  1.00 77.58           H  
ATOM   2741 HD23 LEU A 176      -2.991  -7.749  21.459  1.00 77.58           H  
ATOM   2742  N   PRO A 177       1.299 -10.000  22.614  1.00 83.19           N  
ATOM   2743  CA  PRO A 177       1.620 -11.303  22.034  1.00 83.19           C  
ATOM   2744  HA  PRO A 177       2.698 -11.355  21.881  1.00 83.19           H  
ATOM   2745  C   PRO A 177       0.891 -11.543  20.702  1.00 83.19           C  
ATOM   2746  CB  PRO A 177       1.197 -12.344  23.080  1.00 83.19           C  
ATOM   2747  HB2 PRO A 177       1.906 -13.169  23.135  1.00 83.19           H  
ATOM   2748  HB3 PRO A 177       0.199 -12.721  22.855  1.00 83.19           H  
ATOM   2749  O   PRO A 177      -0.286 -11.198  20.560  1.00 83.19           O  
ATOM   2750  CG  PRO A 177       1.143 -11.564  24.392  1.00 83.19           C  
ATOM   2751  HG2 PRO A 177       0.418 -11.986  25.087  1.00 83.19           H  
ATOM   2752  HG3 PRO A 177       2.136 -11.541  24.841  1.00 83.19           H  
ATOM   2753  CD  PRO A 177       0.756 -10.158  23.952  1.00 83.19           C  
ATOM   2754  HD2 PRO A 177      -0.328 -10.052  23.909  1.00 83.19           H  
ATOM   2755  HD3 PRO A 177       1.184  -9.436  24.647  1.00 83.19           H  
ATOM   2756  N   GLY A 178       1.552 -12.216  19.752  1.00 78.18           N  
ATOM   2757  H   GLY A 178       2.520 -12.447  19.923  1.00 78.18           H  
ATOM   2758  CA  GLY A 178       1.018 -12.443  18.398  1.00 78.18           C  
ATOM   2759  HA2 GLY A 178       0.900 -11.483  17.895  1.00 78.18           H  
ATOM   2760  HA3 GLY A 178       1.737 -13.032  17.828  1.00 78.18           H  
ATOM   2761  C   GLY A 178      -0.333 -13.175  18.351  1.00 78.18           C  
ATOM   2762  O   GLY A 178      -1.195 -12.830  17.547  1.00 78.18           O  
ATOM   2763  N   SER A 179      -0.585 -14.125  19.257  1.00 82.48           N  
ATOM   2764  H   SER A 179       0.119 -14.346  19.948  1.00 82.48           H  
ATOM   2765  CA  SER A 179      -1.874 -14.836  19.336  1.00 82.48           C  
ATOM   2766  HA  SER A 179      -2.109 -15.248  18.354  1.00 82.48           H  
ATOM   2767  C   SER A 179      -3.044 -13.927  19.737  1.00 82.48           C  
ATOM   2768  CB  SER A 179      -1.768 -16.000  20.327  1.00 82.48           C  
ATOM   2769  HB2 SER A 179      -1.063 -16.736  19.941  1.00 82.48           H  
ATOM   2770  HB3 SER A 179      -2.744 -16.472  20.435  1.00 82.48           H  
ATOM   2771  O   SER A 179      -4.154 -14.062  19.212  1.00 82.48           O  
ATOM   2772  OG  SER A 179      -1.317 -15.539  21.591  1.00 82.48           O  
ATOM   2773  HG  SER A 179      -1.340 -16.275  22.207  1.00 82.48           H  
ATOM   2774  N   ILE A 180      -2.795 -12.972  20.638  1.00 83.02           N  
ATOM   2775  H   ILE A 180      -1.851 -12.892  20.989  1.00 83.02           H  
ATOM   2776  CA  ILE A 180      -3.793 -11.994  21.086  1.00 83.02           C  
ATOM   2777  HA  ILE A 180      -4.730 -12.516  21.279  1.00 83.02           H  
ATOM   2778  C   ILE A 180      -4.063 -10.988  19.967  1.00 83.02           C  
ATOM   2779  CB  ILE A 180      -3.350 -11.307  22.401  1.00 83.02           C  
ATOM   2780  HB  ILE A 180      -2.406 -10.790  22.230  1.00 83.02           H  
ATOM   2781  O   ILE A 180      -5.223 -10.716  19.661  1.00 83.02           O  
ATOM   2782  CG1 ILE A 180      -3.137 -12.368  23.508  1.00 83.02           C  
ATOM   2783 HG12 ILE A 180      -2.321 -13.028  23.211  1.00 83.02           H  
ATOM   2784 HG13 ILE A 180      -4.038 -12.973  23.605  1.00 83.02           H  
ATOM   2785  CG2 ILE A 180      -4.394 -10.262  22.836  1.00 83.02           C  
ATOM   2786 HG21 ILE A 180      -4.547  -9.518  22.054  1.00 83.02           H  
ATOM   2787 HG22 ILE A 180      -5.345 -10.748  23.051  1.00 83.02           H  
ATOM   2788 HG23 ILE A 180      -4.054  -9.726  23.722  1.00 83.02           H  
ATOM   2789  CD1 ILE A 180      -2.784 -11.805  24.890  1.00 83.02           C  
ATOM   2790 HD11 ILE A 180      -3.655 -11.325  25.337  1.00 83.02           H  
ATOM   2791 HD12 ILE A 180      -2.469 -12.620  25.542  1.00 83.02           H  
ATOM   2792 HD13 ILE A 180      -1.974 -11.081  24.810  1.00 83.02           H  
ATOM   2793  N   ALA A 181      -3.009 -10.493  19.308  1.00 81.88           N  
ATOM   2794  H   ALA A 181      -2.081 -10.765  19.598  1.00 81.88           H  
ATOM   2795  CA  ALA A 181      -3.139  -9.590  18.165  1.00 81.88           C  
ATOM   2796  HA  ALA A 181      -3.643  -8.682  18.495  1.00 81.88           H  
ATOM   2797  C   ALA A 181      -3.995 -10.208  17.044  1.00 81.88           C  
ATOM   2798  CB  ALA A 181      -1.736  -9.216  17.676  1.00 81.88           C  
ATOM   2799  HB1 ALA A 181      -1.197 -10.107  17.352  1.00 81.88           H  
ATOM   2800  HB2 ALA A 181      -1.177  -8.732  18.477  1.00 81.88           H  
ATOM   2801  HB3 ALA A 181      -1.813  -8.532  16.831  1.00 81.88           H  
ATOM   2802  O   ALA A 181      -4.931  -9.567  16.563  1.00 81.88           O  
ATOM   2803  N   ASN A 182      -3.750 -11.476  16.699  1.00 81.70           N  
ATOM   2804  H   ASN A 182      -2.923 -11.922  17.068  1.00 81.70           H  
ATOM   2805  CA  ASN A 182      -4.532 -12.193  15.687  1.00 81.70           C  
ATOM   2806  HA  ASN A 182      -4.492 -11.635  14.751  1.00 81.70           H  
ATOM   2807  C   ASN A 182      -6.015 -12.307  16.067  1.00 81.70           C  
ATOM   2808  CB  ASN A 182      -3.903 -13.579  15.459  1.00 81.70           C  
ATOM   2809  HB2 ASN A 182      -4.575 -14.175  14.841  1.00 81.70           H  
ATOM   2810  HB3 ASN A 182      -3.765 -14.087  16.413  1.00 81.70           H  
ATOM   2811  O   ASN A 182      -6.886 -12.052  15.238  1.00 81.70           O  
ATOM   2812  CG  ASN A 182      -2.571 -13.507  14.731  1.00 81.70           C  
ATOM   2813  ND2 ASN A 182      -1.837 -14.594  14.680  1.00 81.70           N  
ATOM   2814 HD21 ASN A 182      -2.150 -15.462  15.090  1.00 81.70           H  
ATOM   2815 HD22 ASN A 182      -0.983 -14.504  14.147  1.00 81.70           H  
ATOM   2816  OD1 ASN A 182      -2.179 -12.491  14.187  1.00 81.70           O  
ATOM   2817  N   SER A 183      -6.310 -12.628  17.330  1.00 82.36           N  
ATOM   2818  H   SER A 183      -5.546 -12.805  17.966  1.00 82.36           H  
ATOM   2819  CA  SER A 183      -7.689 -12.777  17.821  1.00 82.36           C  
ATOM   2820  HA  SER A 183      -8.214 -13.493  17.189  1.00 82.36           H  
ATOM   2821  C   SER A 183      -8.472 -11.457  17.785  1.00 82.36           C  
ATOM   2822  CB  SER A 183      -7.681 -13.316  19.254  1.00 82.36           C  
ATOM   2823  HB2 SER A 183      -8.710 -13.465  19.581  1.00 82.36           H  
ATOM   2824  HB3 SER A 183      -7.204 -12.595  19.918  1.00 82.36           H  
ATOM   2825  O   SER A 183      -9.652 -11.443  17.423  1.00 82.36           O  
ATOM   2826  OG  SER A 183      -6.991 -14.550  19.333  1.00 82.36           O  
ATOM   2827  HG  SER A 183      -6.048 -14.399  19.239  1.00 82.36           H  
ATOM   2828  N   ILE A 184      -7.808 -10.344  18.127  1.00 84.05           N  
ATOM   2829  H   ILE A 184      -6.848 -10.438  18.424  1.00 84.05           H  
ATOM   2830  CA  ILE A 184      -8.376  -8.990  18.049  1.00 84.05           C  
ATOM   2831  HA  ILE A 184      -9.335  -8.978  18.566  1.00 84.05           H  
ATOM   2832  C   ILE A 184      -8.647  -8.620  16.593  1.00 84.05           C  
ATOM   2833  CB  ILE A 184      -7.438  -7.959  18.724  1.00 84.05           C  
ATOM   2834  HB  ILE A 184      -6.433  -8.098  18.327  1.00 84.05           H  
ATOM   2835  O   ILE A 184      -9.752  -8.198  16.269  1.00 84.05           O  
ATOM   2836  CG1 ILE A 184      -7.403  -8.198  20.250  1.00 84.05           C  
ATOM   2837 HG12 ILE A 184      -8.371  -7.942  20.681  1.00 84.05           H  
ATOM   2838 HG13 ILE A 184      -7.223  -9.254  20.452  1.00 84.05           H  
ATOM   2839  CG2 ILE A 184      -7.870  -6.507  18.427  1.00 84.05           C  
ATOM   2840 HG21 ILE A 184      -7.829  -6.300  17.358  1.00 84.05           H  
ATOM   2841 HG22 ILE A 184      -8.885  -6.332  18.786  1.00 84.05           H  
ATOM   2842 HG23 ILE A 184      -7.194  -5.799  18.907  1.00 84.05           H  
ATOM   2843  CD1 ILE A 184      -6.308  -7.402  20.971  1.00 84.05           C  
ATOM   2844 HD11 ILE A 184      -5.344  -7.591  20.498  1.00 84.05           H  
ATOM   2845 HD12 ILE A 184      -6.261  -7.719  22.013  1.00 84.05           H  
ATOM   2846 HD13 ILE A 184      -6.524  -6.334  20.949  1.00 84.05           H  
ATOM   2847  N   CYS A 185      -7.666  -8.800  15.707  1.00 84.04           N  
ATOM   2848  H   CYS A 185      -6.769  -9.137  16.026  1.00 84.04           H  
ATOM   2849  CA  CYS A 185      -7.801  -8.400  14.309  1.00 84.04           C  
ATOM   2850  HA  CYS A 185      -8.180  -7.378  14.279  1.00 84.04           H  
ATOM   2851  C   CYS A 185      -8.799  -9.260  13.528  1.00 84.04           C  
ATOM   2852  CB  CYS A 185      -6.428  -8.406  13.637  1.00 84.04           C  
ATOM   2853  HB2 CYS A 185      -5.987  -9.397  13.747  1.00 84.04           H  
ATOM   2854  HB3 CYS A 185      -6.557  -8.210  12.573  1.00 84.04           H  
ATOM   2855  O   CYS A 185      -9.386  -8.763  12.575  1.00 84.04           O  
ATOM   2856  SG  CYS A 185      -5.269  -7.182  14.297  1.00 84.04           S  
ATOM   2857  N   GLN A 186      -9.030 -10.515  13.919  1.00 83.30           N  
ATOM   2858  H   GLN A 186      -8.453 -10.917  14.644  1.00 83.30           H  
ATOM   2859  CA  GLN A 186     -10.072 -11.353  13.318  1.00 83.30           C  
ATOM   2860  HA  GLN A 186      -9.974 -11.315  12.233  1.00 83.30           H  
ATOM   2861  C   GLN A 186     -11.488 -10.867  13.665  1.00 83.30           C  
ATOM   2862  CB  GLN A 186      -9.852 -12.800  13.777  1.00 83.30           C  
ATOM   2863  HB2 GLN A 186      -9.980 -12.862  14.858  1.00 83.30           H  
ATOM   2864  HB3 GLN A 186      -8.831 -13.091  13.532  1.00 83.30           H  
ATOM   2865  O   GLN A 186     -12.397 -11.002  12.856  1.00 83.30           O  
ATOM   2866  CG  GLN A 186     -10.816 -13.779  13.092  1.00 83.30           C  
ATOM   2867  HG2 GLN A 186     -11.843 -13.534  13.362  1.00 83.30           H  
ATOM   2868  HG3 GLN A 186     -10.715 -13.688  12.011  1.00 83.30           H  
ATOM   2869  CD  GLN A 186     -10.571 -15.231  13.482  1.00 83.30           C  
ATOM   2870  NE2 GLN A 186     -11.381 -16.143  12.995  1.00 83.30           N  
ATOM   2871 HE21 GLN A 186     -11.212 -17.095  13.288  1.00 83.30           H  
ATOM   2872 HE22 GLN A 186     -12.152 -15.871  12.402  1.00 83.30           H  
ATOM   2873  OE1 GLN A 186      -9.664 -15.583  14.218  1.00 83.30           O  
ATOM   2874  N   ASN A 187     -11.677 -10.289  14.854  1.00 84.35           N  
ATOM   2875  H   ASN A 187     -10.877 -10.172  15.460  1.00 84.35           H  
ATOM   2876  CA  ASN A 187     -12.985  -9.858  15.356  1.00 84.35           C  
ATOM   2877  HA  ASN A 187     -13.748 -10.093  14.614  1.00 84.35           H  
ATOM   2878  C   ASN A 187     -13.056  -8.339  15.566  1.00 84.35           C  
ATOM   2879  CB  ASN A 187     -13.327 -10.646  16.630  1.00 84.35           C  
ATOM   2880  HB2 ASN A 187     -14.306 -10.341  16.997  1.00 84.35           H  
ATOM   2881  HB3 ASN A 187     -12.591 -10.427  17.403  1.00 84.35           H  
ATOM   2882  O   ASN A 187     -13.841  -7.864  16.389  1.00 84.35           O  
ATOM   2883  CG  ASN A 187     -13.385 -12.139  16.383  1.00 84.35           C  
ATOM   2884  ND2 ASN A 187     -12.401 -12.874  16.847  1.00 84.35           N  
ATOM   2885 HD21 ASN A 187     -11.582 -12.433  17.239  1.00 84.35           H  
ATOM   2886 HD22 ASN A 187     -12.445 -13.862  16.640  1.00 84.35           H  
ATOM   2887  OD1 ASN A 187     -14.299 -12.658  15.769  1.00 84.35           O  
ATOM   2888  N   ILE A 188     -12.229  -7.565  14.856  1.00 84.52           N  
ATOM   2889  H   ILE A 188     -11.591  -8.012  14.213  1.00 84.52           H  
ATOM   2890  CA  ILE A 188     -12.083  -6.125  15.098  1.00 84.52           C  
ATOM   2891  HA  ILE A 188     -11.783  -6.004  16.139  1.00 84.52           H  
ATOM   2892  C   ILE A 188     -13.413  -5.387  14.932  1.00 84.52           C  
ATOM   2893  CB  ILE A 188     -10.963  -5.528  14.220  1.00 84.52           C  
ATOM   2894  HB  ILE A 188     -10.059  -6.108  14.409  1.00 84.52           H  
ATOM   2895  O   ILE A 188     -13.738  -4.524  15.742  1.00 84.52           O  
ATOM   2896  CG1 ILE A 188     -10.690  -4.076  14.664  1.00 84.52           C  
ATOM   2897 HG12 ILE A 188     -10.554  -4.058  15.745  1.00 84.52           H  
ATOM   2898 HG13 ILE A 188     -11.552  -3.456  14.419  1.00 84.52           H  
ATOM   2899  CG2 ILE A 188     -11.272  -5.618  12.712  1.00 84.52           C  
ATOM   2900 HG21 ILE A 188     -11.552  -6.633  12.432  1.00 84.52           H  
ATOM   2901 HG22 ILE A 188     -10.387  -5.355  12.132  1.00 84.52           H  
ATOM   2902 HG23 ILE A 188     -12.078  -4.938  12.436  1.00 84.52           H  
ATOM   2903  CD1 ILE A 188      -9.450  -3.443  14.026  1.00 84.52           C  
ATOM   2904 HD11 ILE A 188      -8.576  -4.059  14.240  1.00 84.52           H  
ATOM   2905 HD12 ILE A 188      -9.296  -2.450  14.448  1.00 84.52           H  
ATOM   2906 HD13 ILE A 188      -9.579  -3.348  12.948  1.00 84.52           H  
ATOM   2907  N   GLU A 189     -14.224  -5.783  13.952  1.00 81.20           N  
ATOM   2908  H   GLU A 189     -13.887  -6.476  13.298  1.00 81.20           H  
ATOM   2909  CA  GLU A 189     -15.553  -5.215  13.723  1.00 81.20           C  
ATOM   2910  HA  GLU A 189     -15.470  -4.140  13.567  1.00 81.20           H  
ATOM   2911  C   GLU A 189     -16.482  -5.441  14.920  1.00 81.20           C  
ATOM   2912  CB  GLU A 189     -16.176  -5.843  12.472  1.00 81.20           C  
ATOM   2913  HB2 GLU A 189     -17.183  -5.441  12.360  1.00 81.20           H  
ATOM   2914  HB3 GLU A 189     -16.243  -6.922  12.613  1.00 81.20           H  
ATOM   2915  O   GLU A 189     -17.142  -4.510  15.378  1.00 81.20           O  
ATOM   2916  CG  GLU A 189     -15.377  -5.543  11.195  1.00 81.20           C  
ATOM   2917  HG2 GLU A 189     -15.257  -4.463  11.108  1.00 81.20           H  
ATOM   2918  HG3 GLU A 189     -14.386  -5.989  11.281  1.00 81.20           H  
ATOM   2919  CD  GLU A 189     -16.062  -6.085   9.931  1.00 81.20           C  
ATOM   2920  OE1 GLU A 189     -15.578  -5.736   8.833  1.00 81.20           O  
ATOM   2921  OE2 GLU A 189     -17.067  -6.820  10.073  1.00 81.20           O  
ATOM   2922  N   ILE A 190     -16.483  -6.652  15.488  1.00 87.45           N  
ATOM   2923  H   ILE A 190     -15.862  -7.352  15.108  1.00 87.45           H  
ATOM   2924  CA  ILE A 190     -17.284  -6.985  16.673  1.00 87.45           C  
ATOM   2925  HA  ILE A 190     -18.319  -6.703  16.481  1.00 87.45           H  
ATOM   2926  C   ILE A 190     -16.805  -6.168  17.873  1.00 87.45           C  
ATOM   2927  CB  ILE A 190     -17.241  -8.504  16.962  1.00 87.45           C  
ATOM   2928  HB  ILE A 190     -16.199  -8.808  17.068  1.00 87.45           H  
ATOM   2929  O   ILE A 190     -17.625  -5.614  18.601  1.00 87.45           O  
ATOM   2930  CG1 ILE A 190     -17.865  -9.296  15.789  1.00 87.45           C  
ATOM   2931 HG12 ILE A 190     -18.929  -9.070  15.722  1.00 87.45           H  
ATOM   2932 HG13 ILE A 190     -17.399  -8.988  14.853  1.00 87.45           H  
ATOM   2933  CG2 ILE A 190     -17.967  -8.832  18.283  1.00 87.45           C  
ATOM   2934 HG21 ILE A 190     -19.003  -8.497  18.234  1.00 87.45           H  
ATOM   2935 HG22 ILE A 190     -17.944  -9.904  18.477  1.00 87.45           H  
ATOM   2936 HG23 ILE A 190     -17.472  -8.347  19.124  1.00 87.45           H  
ATOM   2937  CD1 ILE A 190     -17.685 -10.817  15.895  1.00 87.45           C  
ATOM   2938 HD11 ILE A 190     -16.632 -11.056  16.048  1.00 87.45           H  
ATOM   2939 HD12 ILE A 190     -18.278 -11.223  16.715  1.00 87.45           H  
ATOM   2940 HD13 ILE A 190     -18.017 -11.282  14.967  1.00 87.45           H  
ATOM   2941  N   ILE A 191     -15.490  -6.039  18.068  1.00 88.04           N  
ATOM   2942  H   ILE A 191     -14.867  -6.502  17.422  1.00 88.04           H  
ATOM   2943  CA  ILE A 191     -14.920  -5.234  19.156  1.00 88.04           C  
ATOM   2944  HA  ILE A 191     -15.345  -5.576  20.100  1.00 88.04           H  
ATOM   2945  C   ILE A 191     -15.323  -3.761  19.001  1.00 88.04           C  
ATOM   2946  CB  ILE A 191     -13.387  -5.421  19.223  1.00 88.04           C  
ATOM   2947  HB  ILE A 191     -12.968  -5.211  18.239  1.00 88.04           H  
ATOM   2948  O   ILE A 191     -15.752  -3.140  19.974  1.00 88.04           O  
ATOM   2949  CG1 ILE A 191     -13.043  -6.880  19.610  1.00 88.04           C  
ATOM   2950 HG12 ILE A 191     -13.601  -7.571  18.978  1.00 88.04           H  
ATOM   2951 HG13 ILE A 191     -13.344  -7.064  20.641  1.00 88.04           H  
ATOM   2952  CG2 ILE A 191     -12.759  -4.442  20.236  1.00 88.04           C  
ATOM   2953 HG21 ILE A 191     -12.933  -3.410  19.932  1.00 88.04           H  
ATOM   2954 HG22 ILE A 191     -13.184  -4.602  21.227  1.00 88.04           H  
ATOM   2955 HG23 ILE A 191     -11.678  -4.578  20.281  1.00 88.04           H  
ATOM   2956  CD1 ILE A 191     -11.558  -7.228  19.453  1.00 88.04           C  
ATOM   2957 HD11 ILE A 191     -11.232  -6.996  18.439  1.00 88.04           H  
ATOM   2958 HD12 ILE A 191     -11.420  -8.295  19.631  1.00 88.04           H  
ATOM   2959 HD13 ILE A 191     -10.953  -6.678  20.173  1.00 88.04           H  
ATOM   2960  N   ILE A 192     -15.248  -3.198  17.792  1.00 87.60           N  
ATOM   2961  H   ILE A 192     -14.889  -3.750  17.027  1.00 87.60           H  
ATOM   2962  CA  ILE A 192     -15.674  -1.819  17.514  1.00 87.60           C  
ATOM   2963  HA  ILE A 192     -15.161  -1.147  18.202  1.00 87.60           H  
ATOM   2964  C   ILE A 192     -17.180  -1.653  17.775  1.00 87.60           C  
ATOM   2965  CB  ILE A 192     -15.265  -1.407  16.080  1.00 87.60           C  
ATOM   2966  HB  ILE A 192     -15.598  -2.179  15.387  1.00 87.60           H  
ATOM   2967  O   ILE A 192     -17.583  -0.703  18.442  1.00 87.60           O  
ATOM   2968  CG1 ILE A 192     -13.726  -1.270  15.984  1.00 87.60           C  
ATOM   2969 HG12 ILE A 192     -13.246  -2.142  16.428  1.00 87.60           H  
ATOM   2970 HG13 ILE A 192     -13.404  -0.400  16.557  1.00 87.60           H  
ATOM   2971  CG2 ILE A 192     -15.928  -0.074  15.679  1.00 87.60           C  
ATOM   2972 HG21 ILE A 192     -15.656   0.710  16.385  1.00 87.60           H  
ATOM   2973 HG22 ILE A 192     -15.621   0.221  14.675  1.00 87.60           H  
ATOM   2974 HG23 ILE A 192     -17.013  -0.177  15.656  1.00 87.60           H  
ATOM   2975  CD1 ILE A 192     -13.205  -1.138  14.547  1.00 87.60           C  
ATOM   2976 HD11 ILE A 192     -13.556  -1.977  13.947  1.00 87.60           H  
ATOM   2977 HD12 ILE A 192     -13.536  -0.202  14.096  1.00 87.60           H  
ATOM   2978 HD13 ILE A 192     -12.115  -1.139  14.559  1.00 87.60           H  
ATOM   2979  N   LEU A 193     -18.022  -2.586  17.325  1.00 82.92           N  
ATOM   2980  H   LEU A 193     -17.648  -3.344  16.772  1.00 82.92           H  
ATOM   2981  CA  LEU A 193     -19.473  -2.527  17.542  1.00 82.92           C  
ATOM   2982  HA  LEU A 193     -19.836  -1.555  17.208  1.00 82.92           H  
ATOM   2983  C   LEU A 193     -19.841  -2.644  19.029  1.00 82.92           C  
ATOM   2984  CB  LEU A 193     -20.155  -3.637  16.721  1.00 82.92           C  
ATOM   2985  HB2 LEU A 193     -19.617  -4.570  16.888  1.00 82.92           H  
ATOM   2986  HB3 LEU A 193     -21.171  -3.776  17.089  1.00 82.92           H  
ATOM   2987  O   LEU A 193     -20.654  -1.870  19.538  1.00 82.92           O  
ATOM   2988  CG  LEU A 193     -20.224  -3.356  15.208  1.00 82.92           C  
ATOM   2989  HG  LEU A 193     -19.249  -3.035  14.840  1.00 82.92           H  
ATOM   2990  CD1 LEU A 193     -20.631  -4.631  14.470  1.00 82.92           C  
ATOM   2991 HD11 LEU A 193     -20.670  -4.440  13.398  1.00 82.92           H  
ATOM   2992 HD12 LEU A 193     -21.606  -4.979  14.814  1.00 82.92           H  
ATOM   2993 HD13 LEU A 193     -19.885  -5.406  14.646  1.00 82.92           H  
ATOM   2994  CD2 LEU A 193     -21.252  -2.267  14.884  1.00 82.92           C  
ATOM   2995 HD21 LEU A 193     -21.304  -2.133  13.803  1.00 82.92           H  
ATOM   2996 HD22 LEU A 193     -20.950  -1.319  15.329  1.00 82.92           H  
ATOM   2997 HD23 LEU A 193     -22.235  -2.553  15.257  1.00 82.92           H  
ATOM   2998  N   VAL A 194     -19.225  -3.574  19.759  1.00 91.75           N  
ATOM   2999  H   VAL A 194     -18.585  -4.199  19.291  1.00 91.75           H  
ATOM   3000  CA  VAL A 194     -19.463  -3.755  21.199  1.00 91.75           C  
ATOM   3001  HA  VAL A 194     -20.536  -3.835  21.369  1.00 91.75           H  
ATOM   3002  C   VAL A 194     -18.967  -2.544  21.992  1.00 91.75           C  
ATOM   3003  CB  VAL A 194     -18.836  -5.066  21.706  1.00 91.75           C  
ATOM   3004  HB  VAL A 194     -17.788  -5.109  21.408  1.00 91.75           H  
ATOM   3005  O   VAL A 194     -19.678  -2.043  22.858  1.00 91.75           O  
ATOM   3006  CG1 VAL A 194     -18.916  -5.186  23.235  1.00 91.75           C  
ATOM   3007 HG11 VAL A 194     -18.558  -6.167  23.548  1.00 91.75           H  
ATOM   3008 HG12 VAL A 194     -18.289  -4.432  23.710  1.00 91.75           H  
ATOM   3009 HG13 VAL A 194     -19.947  -5.057  23.567  1.00 91.75           H  
ATOM   3010  CG2 VAL A 194     -19.580  -6.277  21.125  1.00 91.75           C  
ATOM   3011 HG21 VAL A 194     -19.071  -7.196  21.415  1.00 91.75           H  
ATOM   3012 HG22 VAL A 194     -20.605  -6.301  21.495  1.00 91.75           H  
ATOM   3013 HG23 VAL A 194     -19.605  -6.231  20.036  1.00 91.75           H  
ATOM   3014  N   THR A 195     -17.784  -2.011  21.686  1.00 93.08           N  
ATOM   3015  H   THR A 195     -17.238  -2.419  20.941  1.00 93.08           H  
ATOM   3016  CA  THR A 195     -17.276  -0.813  22.377  1.00 93.08           C  
ATOM   3017  HA  THR A 195     -17.334  -0.985  23.451  1.00 93.08           H  
ATOM   3018  C   THR A 195     -18.140   0.414  22.089  1.00 93.08           C  
ATOM   3019  CB  THR A 195     -15.809  -0.516  22.041  1.00 93.08           C  
ATOM   3020  HB  THR A 195     -15.544   0.452  22.468  1.00 93.08           H  
ATOM   3021  O   THR A 195     -18.478   1.145  23.019  1.00 93.08           O  
ATOM   3022  CG2 THR A 195     -14.852  -1.561  22.611  1.00 93.08           C  
ATOM   3023 HG21 THR A 195     -13.845  -1.374  22.238  1.00 93.08           H  
ATOM   3024 HG22 THR A 195     -15.158  -2.570  22.333  1.00 93.08           H  
ATOM   3025 HG23 THR A 195     -14.841  -1.488  23.699  1.00 93.08           H  
ATOM   3026  OG1 THR A 195     -15.598  -0.464  20.657  1.00 93.08           O  
ATOM   3027  HG1 THR A 195     -15.600  -1.369  20.336  1.00 93.08           H  
ATOM   3028  N   LEU A 196     -18.587   0.603  20.844  1.00 91.40           N  
ATOM   3029  H   LEU A 196     -18.226   0.012  20.109  1.00 91.40           H  
ATOM   3030  CA  LEU A 196     -19.511   1.675  20.476  1.00 91.40           C  
ATOM   3031  HA  LEU A 196     -19.061   2.623  20.771  1.00 91.40           H  
ATOM   3032  C   LEU A 196     -20.853   1.548  21.209  1.00 91.40           C  
ATOM   3033  CB  LEU A 196     -19.698   1.664  18.949  1.00 91.40           C  
ATOM   3034  HB2 LEU A 196     -18.722   1.758  18.472  1.00 91.40           H  
ATOM   3035  HB3 LEU A 196     -20.120   0.703  18.656  1.00 91.40           H  
ATOM   3036  O   LEU A 196     -21.340   2.527  21.772  1.00 91.40           O  
ATOM   3037  CG  LEU A 196     -20.614   2.783  18.421  1.00 91.40           C  
ATOM   3038  HG  LEU A 196     -21.585   2.727  18.913  1.00 91.40           H  
ATOM   3039  CD1 LEU A 196     -20.014   4.170  18.661  1.00 91.40           C  
ATOM   3040 HD11 LEU A 196     -19.999   4.388  19.729  1.00 91.40           H  
ATOM   3041 HD12 LEU A 196     -18.998   4.210  18.266  1.00 91.40           H  
ATOM   3042 HD13 LEU A 196     -20.621   4.927  18.165  1.00 91.40           H  
ATOM   3043  CD2 LEU A 196     -20.843   2.592  16.923  1.00 91.40           C  
ATOM   3044 HD21 LEU A 196     -19.895   2.652  16.388  1.00 91.40           H  
ATOM   3045 HD22 LEU A 196     -21.519   3.361  16.549  1.00 91.40           H  
ATOM   3046 HD23 LEU A 196     -21.292   1.615  16.742  1.00 91.40           H  
ATOM   3047  N   THR A 197     -21.443   0.351  21.250  1.00 91.17           N  
ATOM   3048  H   THR A 197     -21.009  -0.414  20.755  1.00 91.17           H  
ATOM   3049  CA  THR A 197     -22.711   0.122  21.967  1.00 91.17           C  
ATOM   3050  HA  THR A 197     -23.436   0.857  21.617  1.00 91.17           H  
ATOM   3051  C   THR A 197     -22.571   0.341  23.474  1.00 91.17           C  
ATOM   3052  CB  THR A 197     -23.308  -1.267  21.698  1.00 91.17           C  
ATOM   3053  HB  THR A 197     -24.171  -1.405  22.349  1.00 91.17           H  
ATOM   3054  O   THR A 197     -23.456   0.951  24.074  1.00 91.17           O  
ATOM   3055  CG2 THR A 197     -23.777  -1.445  20.255  1.00 91.17           C  
ATOM   3056 HG21 THR A 197     -24.029  -2.490  20.076  1.00 91.17           H  
ATOM   3057 HG22 THR A 197     -23.009  -1.131  19.548  1.00 91.17           H  
ATOM   3058 HG23 THR A 197     -24.665  -0.836  20.089  1.00 91.17           H  
ATOM   3059  OG1 THR A 197     -22.387  -2.284  21.970  1.00 91.17           O  
ATOM   3060  HG1 THR A 197     -21.704  -2.232  21.296  1.00 91.17           H  
ATOM   3061  N   LEU A 198     -21.449  -0.057  24.085  1.00 94.61           N  
ATOM   3062  H   LEU A 198     -20.788  -0.607  23.555  1.00 94.61           H  
ATOM   3063  CA  LEU A 198     -21.152   0.234  25.491  1.00 94.61           C  
ATOM   3064  HA  LEU A 198     -22.001  -0.081  26.098  1.00 94.61           H  
ATOM   3065  C   LEU A 198     -20.979   1.735  25.749  1.00 94.61           C  
ATOM   3066  CB  LEU A 198     -19.896  -0.531  25.941  1.00 94.61           C  
ATOM   3067  HB2 LEU A 198     -19.104  -0.364  25.211  1.00 94.61           H  
ATOM   3068  HB3 LEU A 198     -19.560  -0.112  26.890  1.00 94.61           H  
ATOM   3069  O   LEU A 198     -21.523   2.240  26.729  1.00 94.61           O  
ATOM   3070  CG  LEU A 198     -20.087  -2.046  26.136  1.00 94.61           C  
ATOM   3071  HG  LEU A 198     -20.449  -2.503  25.216  1.00 94.61           H  
ATOM   3072  CD1 LEU A 198     -18.739  -2.672  26.501  1.00 94.61           C  
ATOM   3073 HD11 LEU A 198     -18.022  -2.479  25.703  1.00 94.61           H  
ATOM   3074 HD12 LEU A 198     -18.853  -3.750  26.608  1.00 94.61           H  
ATOM   3075 HD13 LEU A 198     -18.367  -2.251  27.435  1.00 94.61           H  
ATOM   3076  CD2 LEU A 198     -21.080  -2.371  27.256  1.00 94.61           C  
ATOM   3077 HD21 LEU A 198     -20.787  -1.867  28.177  1.00 94.61           H  
ATOM   3078 HD22 LEU A 198     -22.084  -2.060  26.968  1.00 94.61           H  
ATOM   3079 HD23 LEU A 198     -21.098  -3.448  27.423  1.00 94.61           H  
ATOM   3080  N   LEU A 199     -20.280   2.468  24.877  1.00 93.73           N  
ATOM   3081  H   LEU A 199     -19.830   1.998  24.104  1.00 93.73           H  
ATOM   3082  CA  LEU A 199     -20.142   3.925  24.995  1.00 93.73           C  
ATOM   3083  HA  LEU A 199     -19.751   4.163  25.984  1.00 93.73           H  
ATOM   3084  C   LEU A 199     -21.497   4.630  24.891  1.00 93.73           C  
ATOM   3085  CB  LEU A 199     -19.181   4.459  23.918  1.00 93.73           C  
ATOM   3086  HB2 LEU A 199     -19.318   5.537  23.836  1.00 93.73           H  
ATOM   3087  HB3 LEU A 199     -19.451   4.022  22.957  1.00 93.73           H  
ATOM   3088  O   LEU A 199     -21.797   5.498  25.711  1.00 93.73           O  
ATOM   3089  CG  LEU A 199     -17.691   4.191  24.191  1.00 93.73           C  
ATOM   3090  HG  LEU A 199     -17.521   3.124  24.332  1.00 93.73           H  
ATOM   3091  CD1 LEU A 199     -16.872   4.668  22.991  1.00 93.73           C  
ATOM   3092 HD11 LEU A 199     -17.010   5.738  22.836  1.00 93.73           H  
ATOM   3093 HD12 LEU A 199     -15.815   4.460  23.162  1.00 93.73           H  
ATOM   3094 HD13 LEU A 199     -17.186   4.128  22.098  1.00 93.73           H  
ATOM   3095  CD2 LEU A 199     -17.188   4.931  25.435  1.00 93.73           C  
ATOM   3096 HD21 LEU A 199     -17.651   4.520  26.332  1.00 93.73           H  
ATOM   3097 HD22 LEU A 199     -16.110   4.799  25.523  1.00 93.73           H  
ATOM   3098 HD23 LEU A 199     -17.414   5.994  25.357  1.00 93.73           H  
ATOM   3099  N   ILE A 200     -22.342   4.219  23.940  1.00 91.30           N  
ATOM   3100  H   ILE A 200     -22.018   3.522  23.285  1.00 91.30           H  
ATOM   3101  CA  ILE A 200     -23.716   4.721  23.818  1.00 91.30           C  
ATOM   3102  HA  ILE A 200     -23.682   5.806  23.726  1.00 91.30           H  
ATOM   3103  C   ILE A 200     -24.506   4.404  25.094  1.00 91.30           C  
ATOM   3104  CB  ILE A 200     -24.396   4.151  22.550  1.00 91.30           C  
ATOM   3105  HB  ILE A 200     -24.285   3.067  22.555  1.00 91.30           H  
ATOM   3106  O   ILE A 200     -25.181   5.283  25.625  1.00 91.30           O  
ATOM   3107  CG1 ILE A 200     -23.725   4.716  21.276  1.00 91.30           C  
ATOM   3108 HG12 ILE A 200     -23.987   5.768  21.163  1.00 91.30           H  
ATOM   3109 HG13 ILE A 200     -22.640   4.665  21.372  1.00 91.30           H  
ATOM   3110  CG2 ILE A 200     -25.902   4.485  22.533  1.00 91.30           C  
ATOM   3111 HG21 ILE A 200     -26.049   5.562  22.606  1.00 91.30           H  
ATOM   3112 HG22 ILE A 200     -26.366   4.121  21.617  1.00 91.30           H  
ATOM   3113 HG23 ILE A 200     -26.410   3.995  23.364  1.00 91.30           H  
ATOM   3114  CD1 ILE A 200     -24.107   3.965  19.993  1.00 91.30           C  
ATOM   3115 HD11 ILE A 200     -25.160   4.114  19.755  1.00 91.30           H  
ATOM   3116 HD12 ILE A 200     -23.510   4.347  19.165  1.00 91.30           H  
ATOM   3117 HD13 ILE A 200     -23.904   2.901  20.111  1.00 91.30           H  
ATOM   3118  N   PHE A 201     -24.396   3.189  25.637  1.00 89.61           N  
ATOM   3119  H   PHE A 201     -23.846   2.492  25.156  1.00 89.61           H  
ATOM   3120  CA  PHE A 201     -25.087   2.799  26.868  1.00 89.61           C  
ATOM   3121  HA  PHE A 201     -26.153   2.987  26.739  1.00 89.61           H  
ATOM   3122  C   PHE A 201     -24.630   3.609  28.091  1.00 89.61           C  
ATOM   3123  CB  PHE A 201     -24.893   1.297  27.102  1.00 89.61           C  
ATOM   3124  HB2 PHE A 201     -23.831   1.079  27.212  1.00 89.61           H  
ATOM   3125  HB3 PHE A 201     -25.253   0.752  26.229  1.00 89.61           H  
ATOM   3126  O   PHE A 201     -25.464   4.054  28.885  1.00 89.61           O  
ATOM   3127  CG  PHE A 201     -25.630   0.796  28.325  1.00 89.61           C  
ATOM   3128  CD1 PHE A 201     -24.955   0.650  29.551  1.00 89.61           C  
ATOM   3129  HD1 PHE A 201     -23.899   0.869  29.618  1.00 89.61           H  
ATOM   3130  CD2 PHE A 201     -27.007   0.521  28.245  1.00 89.61           C  
ATOM   3131  HD2 PHE A 201     -27.528   0.637  27.307  1.00 89.61           H  
ATOM   3132  CE1 PHE A 201     -25.656   0.226  30.694  1.00 89.61           C  
ATOM   3133  HE1 PHE A 201     -25.139   0.120  31.636  1.00 89.61           H  
ATOM   3134  CE2 PHE A 201     -27.707   0.095  29.387  1.00 89.61           C  
ATOM   3135  HE2 PHE A 201     -28.765  -0.117  29.325  1.00 89.61           H  
ATOM   3136  CZ  PHE A 201     -27.032  -0.052  30.611  1.00 89.61           C  
ATOM   3137  HZ  PHE A 201     -27.570  -0.375  31.490  1.00 89.61           H  
ATOM   3138  N   ILE A 202     -23.324   3.848  28.238  1.00 90.26           N  
ATOM   3139  H   ILE A 202     -22.689   3.430  27.572  1.00 90.26           H  
ATOM   3140  CA  ILE A 202     -22.763   4.698  29.298  1.00 90.26           C  
ATOM   3141  HA  ILE A 202     -23.110   4.331  30.264  1.00 90.26           H  
ATOM   3142  C   ILE A 202     -23.281   6.130  29.147  1.00 90.26           C  
ATOM   3143  CB  ILE A 202     -21.217   4.640  29.284  1.00 90.26           C  
ATOM   3144  HB  ILE A 202     -20.872   4.812  28.264  1.00 90.26           H  
ATOM   3145  O   ILE A 202     -23.750   6.717  30.122  1.00 90.26           O  
ATOM   3146  CG1 ILE A 202     -20.731   3.248  29.750  1.00 90.26           C  
ATOM   3147 HG12 ILE A 202     -20.898   3.146  30.822  1.00 90.26           H  
ATOM   3148 HG13 ILE A 202     -21.313   2.468  29.258  1.00 90.26           H  
ATOM   3149  CG2 ILE A 202     -20.606   5.728  30.192  1.00 90.26           C  
ATOM   3150 HG21 ILE A 202     -19.518   5.655  30.199  1.00 90.26           H  
ATOM   3151 HG22 ILE A 202     -20.851   6.723  29.819  1.00 90.26           H  
ATOM   3152 HG23 ILE A 202     -20.979   5.622  31.211  1.00 90.26           H  
ATOM   3153  CD1 ILE A 202     -19.251   2.979  29.446  1.00 90.26           C  
ATOM   3154 HD11 ILE A 202     -19.060   3.119  28.382  1.00 90.26           H  
ATOM   3155 HD12 ILE A 202     -19.013   1.949  29.713  1.00 90.26           H  
ATOM   3156 HD13 ILE A 202     -18.608   3.642  30.025  1.00 90.26           H  
ATOM   3157  N   LEU A 203     -23.264   6.677  27.930  1.00 88.25           N  
ATOM   3158  H   LEU A 203     -22.862   6.150  27.168  1.00 88.25           H  
ATOM   3159  CA  LEU A 203     -23.765   8.020  27.648  1.00 88.25           C  
ATOM   3160  HA  LEU A 203     -23.238   8.723  28.292  1.00 88.25           H  
ATOM   3161  C   LEU A 203     -25.261   8.142  27.969  1.00 88.25           C  
ATOM   3162  CB  LEU A 203     -23.428   8.361  26.188  1.00 88.25           C  
ATOM   3163  HB2 LEU A 203     -22.351   8.249  26.064  1.00 88.25           H  
ATOM   3164  HB3 LEU A 203     -23.900   7.637  25.524  1.00 88.25           H  
ATOM   3165  O   LEU A 203     -25.661   9.075  28.664  1.00 88.25           O  
ATOM   3166  CG  LEU A 203     -23.841   9.792  25.789  1.00 88.25           C  
ATOM   3167  HG  LEU A 203     -24.131  10.360  26.672  1.00 88.25           H  
ATOM   3168  CD1 LEU A 203     -22.677  10.526  25.126  1.00 88.25           C  
ATOM   3169 HD11 LEU A 203     -22.984  11.535  24.850  1.00 88.25           H  
ATOM   3170 HD12 LEU A 203     -21.841  10.593  25.822  1.00 88.25           H  
ATOM   3171 HD13 LEU A 203     -22.357   9.991  24.231  1.00 88.25           H  
ATOM   3172  CD2 LEU A 203     -25.017   9.766  24.811  1.00 88.25           C  
ATOM   3173 HD21 LEU A 203     -25.866   9.257  25.267  1.00 88.25           H  
ATOM   3174 HD22 LEU A 203     -25.307  10.786  24.557  1.00 88.25           H  
ATOM   3175 HD23 LEU A 203     -24.734   9.240  23.900  1.00 88.25           H  
ATOM   3176  N   LEU A 204     -26.079   7.171  27.557  1.00 85.31           N  
ATOM   3177  H   LEU A 204     -25.693   6.438  26.980  1.00 85.31           H  
ATOM   3178  CA  LEU A 204     -27.502   7.114  27.902  1.00 85.31           C  
ATOM   3179  HA  LEU A 204     -27.974   8.049  27.599  1.00 85.31           H  
ATOM   3180  C   LEU A 204     -27.725   6.993  29.419  1.00 85.31           C  
ATOM   3181  CB  LEU A 204     -28.169   5.946  27.153  1.00 85.31           C  
ATOM   3182  HB2 LEU A 204     -27.586   5.043  27.331  1.00 85.31           H  
ATOM   3183  HB3 LEU A 204     -29.161   5.785  27.575  1.00 85.31           H  
ATOM   3184  O   LEU A 204     -28.621   7.646  29.950  1.00 85.31           O  
ATOM   3185  CG  LEU A 204     -28.324   6.151  25.632  1.00 85.31           C  
ATOM   3186  HG  LEU A 204     -27.358   6.377  25.180  1.00 85.31           H  
ATOM   3187  CD1 LEU A 204     -28.871   4.868  25.006  1.00 85.31           C  
ATOM   3188 HD11 LEU A 204     -29.855   4.637  25.415  1.00 85.31           H  
ATOM   3189 HD12 LEU A 204     -28.947   4.991  23.926  1.00 85.31           H  
ATOM   3190 HD13 LEU A 204     -28.189   4.043  25.213  1.00 85.31           H  
ATOM   3191  CD2 LEU A 204     -29.278   7.296  25.287  1.00 85.31           C  
ATOM   3192 HD21 LEU A 204     -29.420   7.339  24.207  1.00 85.31           H  
ATOM   3193 HD22 LEU A 204     -30.243   7.141  25.771  1.00 85.31           H  
ATOM   3194 HD23 LEU A 204     -28.855   8.248  25.608  1.00 85.31           H  
ATOM   3195  N   SER A 205     -26.887   6.230  30.126  1.00 83.73           N  
ATOM   3196  H   SER A 205     -26.191   5.702  29.619  1.00 83.73           H  
ATOM   3197  CA  SER A 205     -26.945   6.082  31.591  1.00 83.73           C  
ATOM   3198  HA  SER A 205     -27.961   5.814  31.880  1.00 83.73           H  
ATOM   3199  C   SER A 205     -26.570   7.368  32.338  1.00 83.73           C  
ATOM   3200  CB  SER A 205     -26.000   4.970  32.054  1.00 83.73           C  
ATOM   3201  HB2 SER A 205     -26.042   4.904  33.142  1.00 83.73           H  
ATOM   3202  HB3 SER A 205     -24.976   5.203  31.761  1.00 83.73           H  
ATOM   3203  O   SER A 205     -27.097   7.646  33.418  1.00 83.73           O  
ATOM   3204  OG  SER A 205     -26.372   3.721  31.516  1.00 83.73           O  
ATOM   3205  HG  SER A 205     -26.154   3.712  30.581  1.00 83.73           H  
ATOM   3206  N   ILE A 206     -25.656   8.169  31.784  1.00 83.44           N  
ATOM   3207  H   ILE A 206     -25.198   7.860  30.939  1.00 83.44           H  
ATOM   3208  CA  ILE A 206     -25.341   9.501  32.310  1.00 83.44           C  
ATOM   3209  HA  ILE A 206     -25.236   9.438  33.393  1.00 83.44           H  
ATOM   3210  C   ILE A 206     -26.519  10.438  32.032  1.00 83.44           C  
ATOM   3211  CB  ILE A 206     -24.005  10.025  31.735  1.00 83.44           C  
ATOM   3212  HB  ILE A 206     -24.041   9.956  30.648  1.00 83.44           H  
ATOM   3213  O   ILE A 206     -27.027  11.065  32.961  1.00 83.44           O  
ATOM   3214  CG1 ILE A 206     -22.827   9.168  32.254  1.00 83.44           C  
ATOM   3215 HG12 ILE A 206     -22.673   9.364  33.315  1.00 83.44           H  
ATOM   3216 HG13 ILE A 206     -23.065   8.109  32.151  1.00 83.44           H  
ATOM   3217  CG2 ILE A 206     -23.785  11.501  32.123  1.00 83.44           C  
ATOM   3218 HG21 ILE A 206     -24.564  12.132  31.695  1.00 83.44           H  
ATOM   3219 HG22 ILE A 206     -23.789  11.612  33.208  1.00 83.44           H  
ATOM   3220 HG23 ILE A 206     -22.834  11.861  31.730  1.00 83.44           H  
ATOM   3221  CD1 ILE A 206     -21.508   9.409  31.507  1.00 83.44           C  
ATOM   3222 HD11 ILE A 206     -21.658   9.274  30.436  1.00 83.44           H  
ATOM   3223 HD12 ILE A 206     -20.765   8.689  31.850  1.00 83.44           H  
ATOM   3224 HD13 ILE A 206     -21.130  10.412  31.700  1.00 83.44           H  
ATOM   3225  N   LEU A 207     -27.015  10.480  30.791  1.00 80.42           N  
ATOM   3226  H   LEU A 207     -26.567   9.923  30.077  1.00 80.42           H  
ATOM   3227  CA  LEU A 207     -28.149  11.323  30.403  1.00 80.42           C  
ATOM   3228  HA  LEU A 207     -27.880  12.363  30.586  1.00 80.42           H  
ATOM   3229  C   LEU A 207     -29.398  11.039  31.243  1.00 80.42           C  
ATOM   3230  CB  LEU A 207     -28.464  11.140  28.909  1.00 80.42           C  
ATOM   3231  HB2 LEU A 207     -28.527  10.073  28.696  1.00 80.42           H  
ATOM   3232  HB3 LEU A 207     -29.444  11.572  28.707  1.00 80.42           H  
ATOM   3233  O   LEU A 207     -30.042  11.989  31.688  1.00 80.42           O  
ATOM   3234  CG  LEU A 207     -27.453  11.787  27.946  1.00 80.42           C  
ATOM   3235  HG  LEU A 207     -26.448  11.414  28.142  1.00 80.42           H  
ATOM   3236  CD1 LEU A 207     -27.845  11.427  26.514  1.00 80.42           C  
ATOM   3237 HD11 LEU A 207     -28.848  11.792  26.291  1.00 80.42           H  
ATOM   3238 HD12 LEU A 207     -27.817  10.344  26.391  1.00 80.42           H  
ATOM   3239 HD13 LEU A 207     -27.137  11.873  25.815  1.00 80.42           H  
ATOM   3240  CD2 LEU A 207     -27.433  13.312  28.065  1.00 80.42           C  
ATOM   3241 HD21 LEU A 207     -27.038  13.611  29.036  1.00 80.42           H  
ATOM   3242 HD22 LEU A 207     -28.440  13.710  27.940  1.00 80.42           H  
ATOM   3243 HD23 LEU A 207     -26.784  13.730  27.295  1.00 80.42           H  
ATOM   3244  N   SER A 208     -29.700   9.770  31.543  1.00 77.31           N  
ATOM   3245  H   SER A 208     -29.148   9.030  31.134  1.00 77.31           H  
ATOM   3246  CA  SER A 208     -30.844   9.393  32.381  1.00 77.31           C  
ATOM   3247  HA  SER A 208     -31.741   9.829  31.941  1.00 77.31           H  
ATOM   3248  C   SER A 208     -30.743   9.922  33.813  1.00 77.31           C  
ATOM   3249  CB  SER A 208     -31.030   7.871  32.397  1.00 77.31           C  
ATOM   3250  HB2 SER A 208     -31.078   7.509  31.370  1.00 77.31           H  
ATOM   3251  HB3 SER A 208     -31.972   7.632  32.889  1.00 77.31           H  
ATOM   3252  O   SER A 208     -31.767  10.144  34.454  1.00 77.31           O  
ATOM   3253  OG  SER A 208     -29.977   7.209  33.070  1.00 77.31           O  
ATOM   3254  HG  SER A 208     -29.985   7.438  34.002  1.00 77.31           H  
ATOM   3255  N   LYS A 209     -29.524  10.145  34.325  1.00 76.95           N  
ATOM   3256  H   LYS A 209     -28.726   9.953  33.737  1.00 76.95           H  
ATOM   3257  CA  LYS A 209     -29.288  10.752  35.645  1.00 76.95           C  
ATOM   3258  HA  LYS A 209     -30.102  10.471  36.314  1.00 76.95           H  
ATOM   3259  C   LYS A 209     -29.307  12.284  35.619  1.00 76.95           C  
ATOM   3260  CB  LYS A 209     -27.973  10.219  36.236  1.00 76.95           C  
ATOM   3261  HB2 LYS A 209     -27.166  10.346  35.514  1.00 76.95           H  
ATOM   3262  HB3 LYS A 209     -27.728  10.799  37.126  1.00 76.95           H  
ATOM   3263  O   LYS A 209     -29.341  12.905  36.679  1.00 76.95           O  
ATOM   3264  CG  LYS A 209     -28.083   8.742  36.640  1.00 76.95           C  
ATOM   3265  HG2 LYS A 209     -28.298   8.133  35.762  1.00 76.95           H  
ATOM   3266  HG3 LYS A 209     -28.899   8.627  37.354  1.00 76.95           H  
ATOM   3267  CD  LYS A 209     -26.779   8.262  37.285  1.00 76.95           C  
ATOM   3268  HD2 LYS A 209     -26.557   8.881  38.154  1.00 76.95           H  
ATOM   3269  HD3 LYS A 209     -25.972   8.358  36.559  1.00 76.95           H  
ATOM   3270  CE  LYS A 209     -26.915   6.797  37.714  1.00 76.95           C  
ATOM   3271  HE2 LYS A 209     -27.176   6.207  36.835  1.00 76.95           H  
ATOM   3272  HE3 LYS A 209     -27.736   6.716  38.426  1.00 76.95           H  
ATOM   3273  NZ  LYS A 209     -25.658   6.285  38.315  1.00 76.95           N  
ATOM   3274  HZ1 LYS A 209     -25.409   6.820  39.134  1.00 76.95           H  
ATOM   3275  HZ2 LYS A 209     -24.902   6.346  37.648  1.00 76.95           H  
ATOM   3276  HZ3 LYS A 209     -25.763   5.317  38.582  1.00 76.95           H  
ATOM   3277  N   THR A 210     -29.298  12.904  34.440  1.00 82.18           N  
ATOM   3278  H   THR A 210     -29.319  12.328  33.610  1.00 82.18           H  
ATOM   3279  CA  THR A 210     -29.318  14.367  34.283  1.00 82.18           C  
ATOM   3280  HA  THR A 210     -29.006  14.821  35.224  1.00 82.18           H  
ATOM   3281  C   THR A 210     -30.713  14.907  33.969  1.00 82.18           C  
ATOM   3282  CB  THR A 210     -28.327  14.851  33.215  1.00 82.18           C  
ATOM   3283  HB  THR A 210     -28.356  15.940  33.201  1.00 82.18           H  
ATOM   3284  O   THR A 210     -31.586  14.199  33.467  1.00 82.18           O  
ATOM   3285  CG2 THR A 210     -26.881  14.455  33.498  1.00 82.18           C  
ATOM   3286 HG21 THR A 210     -26.788  13.375  33.613  1.00 82.18           H  
ATOM   3287 HG22 THR A 210     -26.544  14.933  34.418  1.00 82.18           H  
ATOM   3288 HG23 THR A 210     -26.246  14.780  32.674  1.00 82.18           H  
ATOM   3289  OG1 THR A 210     -28.715  14.414  31.936  1.00 82.18           O  
ATOM   3290  HG1 THR A 210     -29.097  13.535  31.996  1.00 82.18           H  
ATOM   3291  N   TYR A 211     -30.913  16.210  34.189  1.00 77.08           N  
ATOM   3292  H   TYR A 211     -30.178  16.749  34.624  1.00 77.08           H  
ATOM   3293  CA  TYR A 211     -32.136  16.921  33.792  1.00 77.08           C  
ATOM   3294  HA  TYR A 211     -32.989  16.408  34.237  1.00 77.08           H  
ATOM   3295  C   TYR A 211     -32.383  16.916  32.267  1.00 77.08           C  
ATOM   3296  CB  TYR A 211     -32.095  18.356  34.351  1.00 77.08           C  
ATOM   3297  HB2 TYR A 211     -32.910  18.928  33.907  1.00 77.08           H  
ATOM   3298  HB3 TYR A 211     -31.166  18.837  34.047  1.00 77.08           H  
ATOM   3299  O   TYR A 211     -33.495  17.203  31.835  1.00 77.08           O  
ATOM   3300  CG  TYR A 211     -32.241  18.432  35.863  1.00 77.08           C  
ATOM   3301  CD1 TYR A 211     -33.525  18.393  36.435  1.00 77.08           C  
ATOM   3302  HD1 TYR A 211     -34.388  18.424  35.786  1.00 77.08           H  
ATOM   3303  CD2 TYR A 211     -31.113  18.552  36.699  1.00 77.08           C  
ATOM   3304  HD2 TYR A 211     -30.126  18.634  36.268  1.00 77.08           H  
ATOM   3305  CE1 TYR A 211     -33.687  18.381  37.833  1.00 77.08           C  
ATOM   3306  HE1 TYR A 211     -34.676  18.374  38.268  1.00 77.08           H  
ATOM   3307  CE2 TYR A 211     -31.268  18.575  38.100  1.00 77.08           C  
ATOM   3308  HE2 TYR A 211     -30.397  18.661  38.734  1.00 77.08           H  
ATOM   3309  OH  TYR A 211     -32.717  18.403  40.019  1.00 77.08           O  
ATOM   3310  HH  TYR A 211     -31.899  18.635  40.466  1.00 77.08           H  
ATOM   3311  CZ  TYR A 211     -32.555  18.461  38.669  1.00 77.08           C  
ATOM   3312  N   ILE A 212     -31.399  16.534  31.443  1.00 73.88           N  
ATOM   3313  H   ILE A 212     -30.512  16.258  31.837  1.00 73.88           H  
ATOM   3314  CA  ILE A 212     -31.550  16.430  29.980  1.00 73.88           C  
ATOM   3315  HA  ILE A 212     -31.933  17.380  29.606  1.00 73.88           H  
ATOM   3316  C   ILE A 212     -32.583  15.354  29.599  1.00 73.88           C  
ATOM   3317  CB  ILE A 212     -30.173  16.177  29.315  1.00 73.88           C  
ATOM   3318  HB  ILE A 212     -29.782  15.228  29.680  1.00 73.88           H  
ATOM   3319  O   ILE A 212     -33.265  15.488  28.586  1.00 73.88           O  
ATOM   3320  CG1 ILE A 212     -29.175  17.304  29.686  1.00 73.88           C  
ATOM   3321 HG12 ILE A 212     -29.530  18.251  29.280  1.00 73.88           H  
ATOM   3322 HG13 ILE A 212     -29.120  17.404  30.770  1.00 73.88           H  
ATOM   3323  CG2 ILE A 212     -30.315  16.069  27.784  1.00 73.88           C  
ATOM   3324 HG21 ILE A 212     -30.935  15.215  27.511  1.00 73.88           H  
ATOM   3325 HG22 ILE A 212     -30.760  16.979  27.380  1.00 73.88           H  
ATOM   3326 HG23 ILE A 212     -29.344  15.913  27.314  1.00 73.88           H  
ATOM   3327  CD1 ILE A 212     -27.738  17.066  29.206  1.00 73.88           C  
ATOM   3328 HD11 ILE A 212     -27.393  16.087  29.539  1.00 73.88           H  
ATOM   3329 HD12 ILE A 212     -27.087  17.830  29.631  1.00 73.88           H  
ATOM   3330 HD13 ILE A 212     -27.675  17.130  28.120  1.00 73.88           H  
ATOM   3331  N   CYS A 213     -32.789  14.334  30.441  1.00 74.65           N  
ATOM   3332  H   CYS A 213     -32.214  14.266  31.268  1.00 74.65           H  
ATOM   3333  CA  CYS A 213     -33.798  13.293  30.218  1.00 74.65           C  
ATOM   3334  HA  CYS A 213     -33.544  12.753  29.305  1.00 74.65           H  
ATOM   3335  C   CYS A 213     -35.224  13.861  30.029  1.00 74.65           C  
ATOM   3336  CB  CYS A 213     -33.713  12.317  31.399  1.00 74.65           C  
ATOM   3337  HB2 CYS A 213     -32.670  12.056  31.581  1.00 74.65           H  
ATOM   3338  HB3 CYS A 213     -34.113  12.785  32.299  1.00 74.65           H  
ATOM   3339  O   CYS A 213     -36.023  13.297  29.282  1.00 74.65           O  
ATOM   3340  SG  CYS A 213     -34.636  10.800  31.027  1.00 74.65           S  
ATOM   3341  HG  CYS A 213     -34.425  10.192  32.197  1.00 74.65           H  
ATOM   3342  N   TYR A 214     -35.533  15.024  30.620  1.00 72.01           N  
ATOM   3343  H   TYR A 214     -34.830  15.494  31.171  1.00 72.01           H  
ATOM   3344  CA  TYR A 214     -36.827  15.691  30.438  1.00 72.01           C  
ATOM   3345  HA  TYR A 214     -37.617  14.983  30.691  1.00 72.01           H  
ATOM   3346  C   TYR A 214     -37.090  16.127  28.994  1.00 72.01           C  
ATOM   3347  CB  TYR A 214     -36.929  16.898  31.381  1.00 72.01           C  
ATOM   3348  HB2 TYR A 214     -36.065  17.548  31.240  1.00 72.01           H  
ATOM   3349  HB3 TYR A 214     -37.816  17.474  31.117  1.00 72.01           H  
ATOM   3350  O   TYR A 214     -38.235  16.067  28.551  1.00 72.01           O  
ATOM   3351  CG  TYR A 214     -37.057  16.504  32.836  1.00 72.01           C  
ATOM   3352  CD1 TYR A 214     -38.191  15.783  33.237  1.00 72.01           C  
ATOM   3353  HD1 TYR A 214     -38.965  15.566  32.516  1.00 72.01           H  
ATOM   3354  CD2 TYR A 214     -36.058  16.816  33.777  1.00 72.01           C  
ATOM   3355  HD2 TYR A 214     -35.202  17.399  33.474  1.00 72.01           H  
ATOM   3356  CE1 TYR A 214     -38.312  15.343  34.563  1.00 72.01           C  
ATOM   3357  HE1 TYR A 214     -39.164  14.745  34.851  1.00 72.01           H  
ATOM   3358  CE2 TYR A 214     -36.183  16.383  35.111  1.00 72.01           C  
ATOM   3359  HE2 TYR A 214     -35.405  16.585  35.832  1.00 72.01           H  
ATOM   3360  OH  TYR A 214     -37.466  15.290  36.811  1.00 72.01           O  
ATOM   3361  HH  TYR A 214     -36.780  15.683  37.355  1.00 72.01           H  
ATOM   3362  CZ  TYR A 214     -37.323  15.659  35.511  1.00 72.01           C  
ATOM   3363  N   LEU A 215     -36.048  16.503  28.245  1.00 76.56           N  
ATOM   3364  H   LEU A 215     -35.121  16.462  28.644  1.00 76.56           H  
ATOM   3365  CA  LEU A 215     -36.170  16.834  26.821  1.00 76.56           C  
ATOM   3366  HA  LEU A 215     -37.033  17.483  26.671  1.00 76.56           H  
ATOM   3367  C   LEU A 215     -36.413  15.589  25.962  1.00 76.56           C  
ATOM   3368  CB  LEU A 215     -34.895  17.554  26.347  1.00 76.56           C  
ATOM   3369  HB2 LEU A 215     -34.028  16.953  26.619  1.00 76.56           H  
ATOM   3370  HB3 LEU A 215     -34.914  17.614  25.259  1.00 76.56           H  
ATOM   3371  O   LEU A 215     -37.064  15.669  24.926  1.00 76.56           O  
ATOM   3372  CG  LEU A 215     -34.725  18.977  26.901  1.00 76.56           C  
ATOM   3373  HG  LEU A 215     -34.832  18.967  27.985  1.00 76.56           H  
ATOM   3374  CD1 LEU A 215     -33.327  19.493  26.563  1.00 76.56           C  
ATOM   3375 HD11 LEU A 215     -33.197  20.498  26.966  1.00 76.56           H  
ATOM   3376 HD12 LEU A 215     -33.189  19.521  25.482  1.00 76.56           H  
ATOM   3377 HD13 LEU A 215     -32.575  18.839  27.004  1.00 76.56           H  
ATOM   3378  CD2 LEU A 215     -35.752  19.941  26.302  1.00 76.56           C  
ATOM   3379 HD21 LEU A 215     -36.761  19.657  26.601  1.00 76.56           H  
ATOM   3380 HD22 LEU A 215     -35.684  19.936  25.214  1.00 76.56           H  
ATOM   3381 HD23 LEU A 215     -35.562  20.951  26.664  1.00 76.56           H  
ATOM   3382  N   LEU A 216     -35.911  14.434  26.401  1.00 75.55           N  
ATOM   3383  H   LEU A 216     -35.393  14.445  27.268  1.00 75.55           H  
ATOM   3384  CA  LEU A 216     -36.055  13.163  25.696  1.00 75.55           C  
ATOM   3385  HA  LEU A 216     -36.059  13.349  24.622  1.00 75.55           H  
ATOM   3386  C   LEU A 216     -37.384  12.449  26.016  1.00 75.55           C  
ATOM   3387  CB  LEU A 216     -34.837  12.293  26.041  1.00 75.55           C  
ATOM   3388  HB2 LEU A 216     -34.755  12.218  27.125  1.00 75.55           H  
ATOM   3389  HB3 LEU A 216     -35.028  11.294  25.649  1.00 75.55           H  
ATOM   3390  O   LEU A 216     -37.832  11.612  25.232  1.00 75.55           O  
ATOM   3391  CG  LEU A 216     -33.498  12.773  25.449  1.00 75.55           C  
ATOM   3392  HG  LEU A 216     -33.393  13.848  25.596  1.00 75.55           H  
ATOM   3393  CD1 LEU A 216     -32.329  12.084  26.157  1.00 75.55           C  
ATOM   3394 HD11 LEU A 216     -32.353  12.319  27.221  1.00 75.55           H  
ATOM   3395 HD12 LEU A 216     -32.384  11.004  26.021  1.00 75.55           H  
ATOM   3396 HD13 LEU A 216     -31.389  12.448  25.744  1.00 75.55           H  
ATOM   3397  CD2 LEU A 216     -33.404  12.457  23.954  1.00 75.55           C  
ATOM   3398 HD21 LEU A 216     -33.507  11.386  23.781  1.00 75.55           H  
ATOM   3399 HD22 LEU A 216     -34.188  12.985  23.411  1.00 75.55           H  
ATOM   3400 HD23 LEU A 216     -32.440  12.790  23.569  1.00 75.55           H  
ATOM   3401  N   MET A 217     -38.045  12.777  27.133  1.00 75.62           N  
ATOM   3402  H   MET A 217     -37.600  13.429  27.764  1.00 75.62           H  
ATOM   3403  CA  MET A 217     -39.308  12.148  27.551  1.00 75.62           C  
ATOM   3404  HA  MET A 217     -39.107  11.089  27.715  1.00 75.62           H  
ATOM   3405  C   MET A 217     -40.426  12.183  26.492  1.00 75.62           C  
ATOM   3406  CB  MET A 217     -39.825  12.747  28.872  1.00 75.62           C  
ATOM   3407  HB2 MET A 217     -39.610  13.814  28.930  1.00 75.62           H  
ATOM   3408  HB3 MET A 217     -40.908  12.629  28.894  1.00 75.62           H  
ATOM   3409  O   MET A 217     -41.025  11.131  26.265  1.00 75.62           O  
ATOM   3410  CG  MET A 217     -39.259  12.047  30.112  1.00 75.62           C  
ATOM   3411  HG2 MET A 217     -38.805  11.101  29.817  1.00 75.62           H  
ATOM   3412  HG3 MET A 217     -38.474  12.664  30.551  1.00 75.62           H  
ATOM   3413  SD  MET A 217     -40.520  11.669  31.366  1.00 75.62           S  
ATOM   3414  CE  MET A 217     -40.874  13.323  32.010  1.00 75.62           C  
ATOM   3415  HE1 MET A 217     -41.126  13.996  31.191  1.00 75.62           H  
ATOM   3416  HE2 MET A 217     -41.713  13.269  32.705  1.00 75.62           H  
ATOM   3417  HE3 MET A 217     -39.994  13.688  32.538  1.00 75.62           H  
ATOM   3418  N   PRO A 218     -40.713  13.307  25.804  1.00 78.73           N  
ATOM   3419  CA  PRO A 218     -41.747  13.343  24.766  1.00 78.73           C  
ATOM   3420  HA  PRO A 218     -42.712  13.119  25.221  1.00 78.73           H  
ATOM   3421  C   PRO A 218     -41.496  12.352  23.623  1.00 78.73           C  
ATOM   3422  CB  PRO A 218     -41.754  14.783  24.242  1.00 78.73           C  
ATOM   3423  HB2 PRO A 218     -42.759  15.107  23.972  1.00 78.73           H  
ATOM   3424  HB3 PRO A 218     -41.085  14.877  23.386  1.00 78.73           H  
ATOM   3425  O   PRO A 218     -42.444  11.838  23.038  1.00 78.73           O  
ATOM   3426  CG  PRO A 218     -41.191  15.596  25.404  1.00 78.73           C  
ATOM   3427  HG2 PRO A 218     -40.723  16.521  25.066  1.00 78.73           H  
ATOM   3428  HG3 PRO A 218     -41.981  15.804  26.126  1.00 78.73           H  
ATOM   3429  CD  PRO A 218     -40.175  14.641  26.017  1.00 78.73           C  
ATOM   3430  HD2 PRO A 218     -39.228  14.730  25.485  1.00 78.73           H  
ATOM   3431  HD3 PRO A 218     -40.042  14.875  27.073  1.00 78.73           H  
ATOM   3432  N   ILE A 219     -40.225  12.061  23.330  1.00 81.03           N  
ATOM   3433  H   ILE A 219     -39.498  12.488  23.886  1.00 81.03           H  
ATOM   3434  CA  ILE A 219     -39.815  11.129  22.275  1.00 81.03           C  
ATOM   3435  HA  ILE A 219     -40.505  11.218  21.436  1.00 81.03           H  
ATOM   3436  C   ILE A 219     -39.899   9.680  22.774  1.00 81.03           C  
ATOM   3437  CB  ILE A 219     -38.396  11.491  21.771  1.00 81.03           C  
ATOM   3438  HB  ILE A 219     -37.699  11.411  22.605  1.00 81.03           H  
ATOM   3439  O   ILE A 219     -40.369   8.800  22.055  1.00 81.03           O  
ATOM   3440  CG1 ILE A 219     -38.354  12.947  21.241  1.00 81.03           C  
ATOM   3441 HG12 ILE A 219     -39.017  13.039  20.380  1.00 81.03           H  
ATOM   3442 HG13 ILE A 219     -38.713  13.626  22.014  1.00 81.03           H  
ATOM   3443  CG2 ILE A 219     -37.942  10.501  20.681  1.00 81.03           C  
ATOM   3444 HG21 ILE A 219     -38.617  10.549  19.826  1.00 81.03           H  
ATOM   3445 HG22 ILE A 219     -36.929  10.732  20.351  1.00 81.03           H  
ATOM   3446 HG23 ILE A 219     -37.926   9.481  21.065  1.00 81.03           H  
ATOM   3447  CD1 ILE A 219     -36.955  13.437  20.848  1.00 81.03           C  
ATOM   3448 HD11 ILE A 219     -36.602  12.919  19.957  1.00 81.03           H  
ATOM   3449 HD12 ILE A 219     -36.260  13.273  21.671  1.00 81.03           H  
ATOM   3450 HD13 ILE A 219     -36.998  14.504  20.630  1.00 81.03           H  
ATOM   3451  N   PHE A 220     -39.480   9.415  24.016  1.00 79.56           N  
ATOM   3452  H   PHE A 220     -39.067  10.165  24.552  1.00 79.56           H  
ATOM   3453  CA  PHE A 220     -39.467   8.058  24.567  1.00 79.56           C  
ATOM   3454  HA  PHE A 220     -39.139   7.379  23.780  1.00 79.56           H  
ATOM   3455  C   PHE A 220     -40.844   7.546  25.003  1.00 79.56           C  
ATOM   3456  CB  PHE A 220     -38.459   7.963  25.719  1.00 79.56           C  
ATOM   3457  HB2 PHE A 220     -38.688   7.077  26.311  1.00 79.56           H  
ATOM   3458  HB3 PHE A 220     -38.571   8.827  26.374  1.00 79.56           H  
ATOM   3459  O   PHE A 220     -41.082   6.343  24.901  1.00 79.56           O  
ATOM   3460  CG  PHE A 220     -37.019   7.829  25.263  1.00 79.56           C  
ATOM   3461  CD1 PHE A 220     -36.614   6.691  24.539  1.00 79.56           C  
ATOM   3462  HD1 PHE A 220     -37.329   5.918  24.302  1.00 79.56           H  
ATOM   3463  CD2 PHE A 220     -36.073   8.816  25.585  1.00 79.56           C  
ATOM   3464  HD2 PHE A 220     -36.375   9.667  26.178  1.00 79.56           H  
ATOM   3465  CE1 PHE A 220     -35.280   6.556  24.116  1.00 79.56           C  
ATOM   3466  HE1 PHE A 220     -34.976   5.687  23.553  1.00 79.56           H  
ATOM   3467  CE2 PHE A 220     -34.736   8.678  25.164  1.00 79.56           C  
ATOM   3468  HE2 PHE A 220     -33.995   9.419  25.424  1.00 79.56           H  
ATOM   3469  CZ  PHE A 220     -34.342   7.555  24.422  1.00 79.56           C  
ATOM   3470  HZ  PHE A 220     -33.316   7.451  24.099  1.00 79.56           H  
ATOM   3471  N   ILE A 221     -41.758   8.409  25.464  1.00 79.55           N  
ATOM   3472  H   ILE A 221     -41.503   9.384  25.533  1.00 79.55           H  
ATOM   3473  CA  ILE A 221     -43.084   7.992  25.959  1.00 79.55           C  
ATOM   3474  HA  ILE A 221     -42.919   7.282  26.768  1.00 79.55           H  
ATOM   3475  C   ILE A 221     -43.889   7.214  24.897  1.00 79.55           C  
ATOM   3476  CB  ILE A 221     -43.860   9.192  26.564  1.00 79.55           C  
ATOM   3477  HB  ILE A 221     -43.748  10.059  25.913  1.00 79.55           H  
ATOM   3478  O   ILE A 221     -44.354   6.118  25.221  1.00 79.55           O  
ATOM   3479  CG1 ILE A 221     -43.269   9.563  27.942  1.00 79.55           C  
ATOM   3480 HG12 ILE A 221     -42.180   9.569  27.886  1.00 79.55           H  
ATOM   3481 HG13 ILE A 221     -43.549   8.805  28.673  1.00 79.55           H  
ATOM   3482  CG2 ILE A 221     -45.366   8.889  26.710  1.00 79.55           C  
ATOM   3483 HG21 ILE A 221     -45.825   8.742  25.732  1.00 79.55           H  
ATOM   3484 HG22 ILE A 221     -45.514   7.996  27.317  1.00 79.55           H  
ATOM   3485 HG23 ILE A 221     -45.883   9.728  27.177  1.00 79.55           H  
ATOM   3486  CD1 ILE A 221     -43.719  10.940  28.452  1.00 79.55           C  
ATOM   3487 HD11 ILE A 221     -44.786  10.943  28.674  1.00 79.55           H  
ATOM   3488 HD12 ILE A 221     -43.177  11.175  29.368  1.00 79.55           H  
ATOM   3489 HD13 ILE A 221     -43.497  11.704  27.707  1.00 79.55           H  
ATOM   3490  N   PRO A 222     -44.032   7.685  23.640  1.00 83.70           N  
ATOM   3491  CA  PRO A 222     -44.754   6.942  22.606  1.00 83.70           C  
ATOM   3492  HA  PRO A 222     -45.785   6.800  22.929  1.00 83.70           H  
ATOM   3493  C   PRO A 222     -44.129   5.574  22.312  1.00 83.70           C  
ATOM   3494  CB  PRO A 222     -44.734   7.836  21.358  1.00 83.70           C  
ATOM   3495  HB2 PRO A 222     -45.662   7.756  20.793  1.00 83.70           H  
ATOM   3496  HB3 PRO A 222     -43.884   7.587  20.722  1.00 83.70           H  
ATOM   3497  O   PRO A 222     -44.837   4.573  22.216  1.00 83.70           O  
ATOM   3498  CG  PRO A 222     -44.536   9.242  21.915  1.00 83.70           C  
ATOM   3499  HG2 PRO A 222     -45.497   9.655  22.221  1.00 83.70           H  
ATOM   3500  HG3 PRO A 222     -44.044   9.900  21.198  1.00 83.70           H  
ATOM   3501  CD  PRO A 222     -43.669   9.004  23.144  1.00 83.70           C  
ATOM   3502  HD2 PRO A 222     -43.866   9.793  23.870  1.00 83.70           H  
ATOM   3503  HD3 PRO A 222     -42.618   9.012  22.856  1.00 83.70           H  
ATOM   3504  N   ILE A 223     -42.797   5.516  22.222  1.00 83.93           N  
ATOM   3505  H   ILE A 223     -42.274   6.372  22.340  1.00 83.93           H  
ATOM   3506  CA  ILE A 223     -42.056   4.284  21.924  1.00 83.93           C  
ATOM   3507  HA  ILE A 223     -42.475   3.832  21.025  1.00 83.93           H  
ATOM   3508  C   ILE A 223     -42.228   3.275  23.064  1.00 83.93           C  
ATOM   3509  CB  ILE A 223     -40.565   4.600  21.659  1.00 83.93           C  
ATOM   3510  HB  ILE A 223     -40.151   5.081  22.545  1.00 83.93           H  
ATOM   3511  O   ILE A 223     -42.573   2.118  22.825  1.00 83.93           O  
ATOM   3512  CG1 ILE A 223     -40.415   5.572  20.464  1.00 83.93           C  
ATOM   3513 HG12 ILE A 223     -41.022   6.460  20.635  1.00 83.93           H  
ATOM   3514 HG13 ILE A 223     -40.776   5.091  19.554  1.00 83.93           H  
ATOM   3515  CG2 ILE A 223     -39.778   3.300  21.404  1.00 83.93           C  
ATOM   3516 HG21 ILE A 223     -39.842   2.629  22.261  1.00 83.93           H  
ATOM   3517 HG22 ILE A 223     -38.721   3.517  21.250  1.00 83.93           H  
ATOM   3518 HG23 ILE A 223     -40.168   2.792  20.522  1.00 83.93           H  
ATOM   3519  CD1 ILE A 223     -38.979   6.061  20.232  1.00 83.93           C  
ATOM   3520 HD11 ILE A 223     -38.570   6.466  21.158  1.00 83.93           H  
ATOM   3521 HD12 ILE A 223     -38.347   5.249  19.873  1.00 83.93           H  
ATOM   3522 HD13 ILE A 223     -38.987   6.850  19.479  1.00 83.93           H  
ATOM   3523  N   ALA A 224     -42.051   3.718  24.311  1.00 81.79           N  
ATOM   3524  H   ALA A 224     -41.775   4.680  24.445  1.00 81.79           H  
ATOM   3525  CA  ALA A 224     -42.251   2.895  25.499  1.00 81.79           C  
ATOM   3526  HA  ALA A 224     -41.611   2.015  25.430  1.00 81.79           H  
ATOM   3527  C   ALA A 224     -43.702   2.404  25.625  1.00 81.79           C  
ATOM   3528  CB  ALA A 224     -41.828   3.709  26.727  1.00 81.79           C  
ATOM   3529  HB1 ALA A 224     -40.752   3.885  26.697  1.00 81.79           H  
ATOM   3530  HB2 ALA A 224     -42.345   4.669  26.739  1.00 81.79           H  
ATOM   3531  HB3 ALA A 224     -42.073   3.161  27.637  1.00 81.79           H  
ATOM   3532  O   ALA A 224     -43.928   1.257  26.012  1.00 81.79           O  
ATOM   3533  N   TYR A 225     -44.683   3.233  25.259  1.00 81.42           N  
ATOM   3534  H   TYR A 225     -44.444   4.177  24.993  1.00 81.42           H  
ATOM   3535  CA  TYR A 225     -46.093   2.851  25.256  1.00 81.42           C  
ATOM   3536  HA  TYR A 225     -46.344   2.449  26.238  1.00 81.42           H  
ATOM   3537  C   TYR A 225     -46.387   1.751  24.226  1.00 81.42           C  
ATOM   3538  CB  TYR A 225     -46.947   4.102  25.022  1.00 81.42           C  
ATOM   3539  HB2 TYR A 225     -46.706   4.841  25.786  1.00 81.42           H  
ATOM   3540  HB3 TYR A 225     -46.699   4.540  24.055  1.00 81.42           H  
ATOM   3541  O   TYR A 225     -46.979   0.726  24.571  1.00 81.42           O  
ATOM   3542  CG  TYR A 225     -48.434   3.833  25.079  1.00 81.42           C  
ATOM   3543  CD1 TYR A 225     -49.186   3.752  23.892  1.00 81.42           C  
ATOM   3544  HD1 TYR A 225     -48.705   3.889  22.934  1.00 81.42           H  
ATOM   3545  CD2 TYR A 225     -49.062   3.665  26.328  1.00 81.42           C  
ATOM   3546  HD2 TYR A 225     -48.481   3.740  27.235  1.00 81.42           H  
ATOM   3547  CE1 TYR A 225     -50.570   3.511  23.956  1.00 81.42           C  
ATOM   3548  HE1 TYR A 225     -51.162   3.461  23.054  1.00 81.42           H  
ATOM   3549  CE2 TYR A 225     -50.444   3.408  26.395  1.00 81.42           C  
ATOM   3550  HE2 TYR A 225     -50.926   3.282  27.354  1.00 81.42           H  
ATOM   3551  OH  TYR A 225     -52.530   3.062  25.258  1.00 81.42           O  
ATOM   3552  HH  TYR A 225     -52.862   3.053  26.159  1.00 81.42           H  
ATOM   3553  CZ  TYR A 225     -51.199   3.326  25.205  1.00 81.42           C  
ATOM   3554  N   ILE A 226     -45.910   1.908  22.986  1.00 85.40           N  
ATOM   3555  H   ILE A 226     -45.429   2.769  22.766  1.00 85.40           H  
ATOM   3556  CA  ILE A 226     -46.051   0.898  21.924  1.00 85.40           C  
ATOM   3557  HA  ILE A 226     -47.109   0.672  21.793  1.00 85.40           H  
ATOM   3558  C   ILE A 226     -45.357  -0.409  22.326  1.00 85.40           C  
ATOM   3559  CB  ILE A 226     -45.502   1.446  20.586  1.00 85.40           C  
ATOM   3560  HB  ILE A 226     -44.501   1.842  20.759  1.00 85.40           H  
ATOM   3561  O   ILE A 226     -45.962  -1.482  22.246  1.00 85.40           O  
ATOM   3562  CG1 ILE A 226     -46.406   2.589  20.070  1.00 85.40           C  
ATOM   3563 HG12 ILE A 226     -47.353   2.176  19.724  1.00 85.40           H  
ATOM   3564 HG13 ILE A 226     -46.630   3.280  20.883  1.00 85.40           H  
ATOM   3565  CG2 ILE A 226     -45.404   0.334  19.521  1.00 85.40           C  
ATOM   3566 HG21 ILE A 226     -44.675  -0.420  19.819  1.00 85.40           H  
ATOM   3567 HG22 ILE A 226     -46.376  -0.138  19.375  1.00 85.40           H  
ATOM   3568 HG23 ILE A 226     -45.060   0.744  18.572  1.00 85.40           H  
ATOM   3569  CD1 ILE A 226     -45.774   3.409  18.937  1.00 85.40           C  
ATOM   3570 HD11 ILE A 226     -44.793   3.771  19.245  1.00 85.40           H  
ATOM   3571 HD12 ILE A 226     -46.410   4.266  18.719  1.00 85.40           H  
ATOM   3572 HD13 ILE A 226     -45.677   2.812  18.031  1.00 85.40           H  
ATOM   3573  N   TYR A 227     -44.119  -0.322  22.820  1.00 83.36           N  
ATOM   3574  H   TYR A 227     -43.669   0.582  22.845  1.00 83.36           H  
ATOM   3575  CA  TYR A 227     -43.379  -1.477  23.323  1.00 83.36           C  
ATOM   3576  HA  TYR A 227     -43.255  -2.197  22.513  1.00 83.36           H  
ATOM   3577  C   TYR A 227     -44.141  -2.180  24.453  1.00 83.36           C  
ATOM   3578  CB  TYR A 227     -41.989  -1.032  23.791  1.00 83.36           C  
ATOM   3579  HB2 TYR A 227     -41.451  -0.600  22.947  1.00 83.36           H  
ATOM   3580  HB3 TYR A 227     -42.093  -0.254  24.548  1.00 83.36           H  
ATOM   3581  O   TYR A 227     -44.306  -3.398  24.421  1.00 83.36           O  
ATOM   3582  CG  TYR A 227     -41.170  -2.173  24.360  1.00 83.36           C  
ATOM   3583  CD1 TYR A 227     -41.094  -2.364  25.755  1.00 83.36           C  
ATOM   3584  HD1 TYR A 227     -41.591  -1.675  26.421  1.00 83.36           H  
ATOM   3585  CD2 TYR A 227     -40.525  -3.071  23.489  1.00 83.36           C  
ATOM   3586  HD2 TYR A 227     -40.582  -2.925  22.421  1.00 83.36           H  
ATOM   3587  CE1 TYR A 227     -40.373  -3.454  26.279  1.00 83.36           C  
ATOM   3588  HE1 TYR A 227     -40.315  -3.602  27.347  1.00 83.36           H  
ATOM   3589  CE2 TYR A 227     -39.803  -4.161  24.010  1.00 83.36           C  
ATOM   3590  HE2 TYR A 227     -39.297  -4.852  23.352  1.00 83.36           H  
ATOM   3591  OH  TYR A 227     -39.035  -5.412  25.902  1.00 83.36           O  
ATOM   3592  HH  TYR A 227     -39.025  -5.416  26.862  1.00 83.36           H  
ATOM   3593  CZ  TYR A 227     -39.726  -4.354  25.404  1.00 83.36           C  
ATOM   3594  N   GLY A 228     -44.686  -1.423  25.409  1.00 81.07           N  
ATOM   3595  H   GLY A 228     -44.511  -0.429  25.387  1.00 81.07           H  
ATOM   3596  CA  GLY A 228     -45.488  -1.953  26.509  1.00 81.07           C  
ATOM   3597  HA2 GLY A 228     -45.779  -1.122  27.152  1.00 81.07           H  
ATOM   3598  HA3 GLY A 228     -44.885  -2.653  27.088  1.00 81.07           H  
ATOM   3599  C   GLY A 228     -46.763  -2.668  26.048  1.00 81.07           C  
ATOM   3600  O   GLY A 228     -47.141  -3.681  26.640  1.00 81.07           O  
ATOM   3601  N   ILE A 229     -47.413  -2.199  24.978  1.00 82.08           N  
ATOM   3602  H   ILE A 229     -47.080  -1.343  24.555  1.00 82.08           H  
ATOM   3603  CA  ILE A 229     -48.572  -2.880  24.377  1.00 82.08           C  
ATOM   3604  HA  ILE A 229     -49.290  -3.106  25.165  1.00 82.08           H  
ATOM   3605  C   ILE A 229     -48.156  -4.218  23.765  1.00 82.08           C  
ATOM   3606  CB  ILE A 229     -49.275  -1.979  23.335  1.00 82.08           C  
ATOM   3607  HB  ILE A 229     -48.529  -1.562  22.659  1.00 82.08           H  
ATOM   3608  O   ILE A 229     -48.796  -5.235  24.040  1.00 82.08           O  
ATOM   3609  CG1 ILE A 229     -49.999  -0.825  24.057  1.00 82.08           C  
ATOM   3610 HG12 ILE A 229     -49.334  -0.366  24.789  1.00 82.08           H  
ATOM   3611 HG13 ILE A 229     -50.856  -1.224  24.599  1.00 82.08           H  
ATOM   3612  CG2 ILE A 229     -50.293  -2.791  22.498  1.00 82.08           C  
ATOM   3613 HG21 ILE A 229     -49.780  -3.548  21.905  1.00 82.08           H  
ATOM   3614 HG22 ILE A 229     -51.020  -3.266  23.157  1.00 82.08           H  
ATOM   3615 HG23 ILE A 229     -50.812  -2.144  21.790  1.00 82.08           H  
ATOM   3616  CD1 ILE A 229     -50.481   0.283  23.117  1.00 82.08           C  
ATOM   3617 HD11 ILE A 229     -49.627   0.796  22.677  1.00 82.08           H  
ATOM   3618 HD12 ILE A 229     -51.075   0.986  23.701  1.00 82.08           H  
ATOM   3619 HD13 ILE A 229     -51.125  -0.104  22.327  1.00 82.08           H  
ATOM   3620  N   ILE A 230     -47.097  -4.229  22.951  1.00 83.36           N  
ATOM   3621  H   ILE A 230     -46.615  -3.358  22.780  1.00 83.36           H  
ATOM   3622  CA  ILE A 230     -46.597  -5.449  22.302  1.00 83.36           C  
ATOM   3623  HA  ILE A 230     -47.407  -5.911  21.737  1.00 83.36           H  
ATOM   3624  C   ILE A 230     -46.157  -6.458  23.365  1.00 83.36           C  
ATOM   3625  CB  ILE A 230     -45.455  -5.103  21.321  1.00 83.36           C  
ATOM   3626  HB  ILE A 230     -44.706  -4.518  21.855  1.00 83.36           H  
ATOM   3627  O   ILE A 230     -46.572  -7.614  23.337  1.00 83.36           O  
ATOM   3628  CG1 ILE A 230     -45.997  -4.257  20.143  1.00 83.36           C  
ATOM   3629 HG12 ILE A 230     -46.577  -4.893  19.474  1.00 83.36           H  
ATOM   3630 HG13 ILE A 230     -46.662  -3.479  20.518  1.00 83.36           H  
ATOM   3631  CG2 ILE A 230     -44.779  -6.381  20.785  1.00 83.36           C  
ATOM   3632 HG21 ILE A 230     -44.276  -6.913  21.592  1.00 83.36           H  
ATOM   3633 HG22 ILE A 230     -45.518  -7.039  20.327  1.00 83.36           H  
ATOM   3634 HG23 ILE A 230     -44.019  -6.130  20.045  1.00 83.36           H  
ATOM   3635  CD1 ILE A 230     -44.892  -3.558  19.341  1.00 83.36           C  
ATOM   3636 HD11 ILE A 230     -44.241  -3.004  20.017  1.00 83.36           H  
ATOM   3637 HD12 ILE A 230     -45.348  -2.859  18.640  1.00 83.36           H  
ATOM   3638 HD13 ILE A 230     -44.304  -4.284  18.779  1.00 83.36           H  
ATOM   3639  N   TYR A 231     -45.402  -6.004  24.362  1.00 77.72           N  
ATOM   3640  H   TYR A 231     -45.087  -5.045  24.321  1.00 77.72           H  
ATOM   3641  CA  TYR A 231     -44.909  -6.830  25.458  1.00 77.72           C  
ATOM   3642  HA  TYR A 231     -44.313  -7.642  25.043  1.00 77.72           H  
ATOM   3643  C   TYR A 231     -46.049  -7.463  26.273  1.00 77.72           C  
ATOM   3644  CB  TYR A 231     -44.001  -5.953  26.326  1.00 77.72           C  
ATOM   3645  HB2 TYR A 231     -44.587  -5.148  26.769  1.00 77.72           H  
ATOM   3646  HB3 TYR A 231     -43.242  -5.496  25.691  1.00 77.72           H  
ATOM   3647  O   TYR A 231     -46.044  -8.666  26.529  1.00 77.72           O  
ATOM   3648  CG  TYR A 231     -43.284  -6.716  27.412  1.00 77.72           C  
ATOM   3649  CD1 TYR A 231     -43.679  -6.581  28.756  1.00 77.72           C  
ATOM   3650  HD1 TYR A 231     -44.500  -5.931  29.018  1.00 77.72           H  
ATOM   3651  CD2 TYR A 231     -42.205  -7.552  27.070  1.00 77.72           C  
ATOM   3652  HD2 TYR A 231     -41.897  -7.643  26.039  1.00 77.72           H  
ATOM   3653  CE1 TYR A 231     -42.980  -7.278  29.758  1.00 77.72           C  
ATOM   3654  HE1 TYR A 231     -43.248  -7.165  30.798  1.00 77.72           H  
ATOM   3655  CE2 TYR A 231     -41.531  -8.279  28.067  1.00 77.72           C  
ATOM   3656  HE2 TYR A 231     -40.716  -8.935  27.798  1.00 77.72           H  
ATOM   3657  OH  TYR A 231     -41.290  -8.848  30.387  1.00 77.72           O  
ATOM   3658  HH  TYR A 231     -40.572  -9.379  30.032  1.00 77.72           H  
ATOM   3659  CZ  TYR A 231     -41.927  -8.149  29.414  1.00 77.72           C  
ATOM   3660  N   ASN A 232     -47.087  -6.689  26.611  1.00 76.93           N  
ATOM   3661  H   ASN A 232     -47.052  -5.708  26.373  1.00 76.93           H  
ATOM   3662  CA  ASN A 232     -48.261  -7.207  27.323  1.00 76.93           C  
ATOM   3663  HA  ASN A 232     -47.922  -7.753  28.203  1.00 76.93           H  
ATOM   3664  C   ASN A 232     -49.103  -8.196  26.504  1.00 76.93           C  
ATOM   3665  CB  ASN A 232     -49.147  -6.032  27.763  1.00 76.93           C  
ATOM   3666  HB2 ASN A 232     -50.160  -6.391  27.947  1.00 76.93           H  
ATOM   3667  HB3 ASN A 232     -49.205  -5.292  26.964  1.00 76.93           H  
ATOM   3668  O   ASN A 232     -49.845  -8.981  27.102  1.00 76.93           O  
ATOM   3669  CG  ASN A 232     -48.684  -5.391  29.053  1.00 76.93           C  
ATOM   3670  ND2 ASN A 232     -48.684  -4.084  29.118  1.00 76.93           N  
ATOM   3671 HD21 ASN A 232     -48.693  -3.580  28.242  1.00 76.93           H  
ATOM   3672 HD22 ASN A 232     -48.283  -3.674  29.949  1.00 76.93           H  
ATOM   3673  OD1 ASN A 232     -48.383  -6.046  30.037  1.00 76.93           O  
ATOM   3674  N   LYS A 233     -49.041  -8.133  25.167  1.00 79.81           N  
ATOM   3675  H   LYS A 233     -48.437  -7.438  24.753  1.00 79.81           H  
ATOM   3676  CA  LYS A 233     -49.741  -9.065  24.273  1.00 79.81           C  
ATOM   3677  HA  LYS A 233     -50.683  -9.372  24.727  1.00 79.81           H  
ATOM   3678  C   LYS A 233     -48.957 -10.360  24.062  1.00 79.81           C  
ATOM   3679  CB  LYS A 233     -50.041  -8.388  22.926  1.00 79.81           C  
ATOM   3680  HB2 LYS A 233     -49.153  -7.867  22.568  1.00 79.81           H  
ATOM   3681  HB3 LYS A 233     -50.290  -9.163  22.201  1.00 79.81           H  
ATOM   3682  O   LYS A 233     -49.563 -11.425  24.062  1.00 79.81           O  
ATOM   3683  CG  LYS A 233     -51.224  -7.411  23.005  1.00 79.81           C  
ATOM   3684  HG2 LYS A 233     -50.999  -6.607  23.706  1.00 79.81           H  
ATOM   3685  HG3 LYS A 233     -52.105  -7.947  23.357  1.00 79.81           H  
ATOM   3686  CD  LYS A 233     -51.516  -6.820  21.619  1.00 79.81           C  
ATOM   3687  HD2 LYS A 233     -51.696  -7.635  20.918  1.00 79.81           H  
ATOM   3688  HD3 LYS A 233     -50.646  -6.254  21.285  1.00 79.81           H  
ATOM   3689  CE  LYS A 233     -52.744  -5.902  21.661  1.00 79.81           C  
ATOM   3690  HE2 LYS A 233     -53.581  -6.464  22.076  1.00 79.81           H  
ATOM   3691  HE3 LYS A 233     -52.532  -5.070  22.332  1.00 79.81           H  
ATOM   3692  NZ  LYS A 233     -53.095  -5.398  20.308  1.00 79.81           N  
ATOM   3693  HZ1 LYS A 233     -53.906  -4.797  20.345  1.00 79.81           H  
ATOM   3694  HZ2 LYS A 233     -53.300  -6.164  19.683  1.00 79.81           H  
ATOM   3695  HZ3 LYS A 233     -52.330  -4.869  19.914  1.00 79.81           H  
ATOM   3696  N   SER A 234     -47.639 -10.273  23.900  1.00 80.96           N  
ATOM   3697  H   SER A 234     -47.230  -9.353  23.820  1.00 80.96           H  
ATOM   3698  CA  SER A 234     -46.802 -11.421  23.533  1.00 80.96           C  
ATOM   3699  HA  SER A 234     -47.360 -12.061  22.850  1.00 80.96           H  
ATOM   3700  C   SER A 234     -46.388 -12.291  24.724  1.00 80.96           C  
ATOM   3701  CB  SER A 234     -45.558 -10.931  22.788  1.00 80.96           C  
ATOM   3702  HB2 SER A 234     -44.977 -10.275  23.437  1.00 80.96           H  
ATOM   3703  HB3 SER A 234     -44.946 -11.788  22.504  1.00 80.96           H  
ATOM   3704  O   SER A 234     -46.136 -13.483  24.555  1.00 80.96           O  
ATOM   3705  OG  SER A 234     -45.945 -10.226  21.623  1.00 80.96           O  
ATOM   3706  HG  SER A 234     -45.156  -9.943  21.155  1.00 80.96           H  
ATOM   3707  N   CYS A 235     -46.302 -11.733  25.935  1.00 80.78           N  
ATOM   3708  H   CYS A 235     -46.476 -10.744  26.035  1.00 80.78           H  
ATOM   3709  CA  CYS A 235     -45.781 -12.464  27.090  1.00 80.78           C  
ATOM   3710  HA  CYS A 235     -45.167 -13.287  26.724  1.00 80.78           H  
ATOM   3711  C   CYS A 235     -46.884 -13.093  27.961  1.00 80.78           C  
ATOM   3712  CB  CYS A 235     -44.843 -11.553  27.887  1.00 80.78           C  
ATOM   3713  HB2 CYS A 235     -44.472 -12.100  28.754  1.00 80.78           H  
ATOM   3714  HB3 CYS A 235     -45.381 -10.666  28.222  1.00 80.78           H  
ATOM   3715  O   CYS A 235     -47.914 -12.481  28.251  1.00 80.78           O  
ATOM   3716  SG  CYS A 235     -43.422 -11.054  26.870  1.00 80.78           S  
ATOM   3717  HG  CYS A 235     -42.978 -12.271  26.544  1.00 80.78           H  
ATOM   3718  N   LYS A 236     -46.638 -14.320  28.450  1.00 81.38           N  
ATOM   3719  H   LYS A 236     -45.768 -14.762  28.189  1.00 81.38           H  
ATOM   3720  CA  LYS A 236     -47.506 -14.988  29.438  1.00 81.38           C  
ATOM   3721  HA  LYS A 236     -48.517 -15.019  29.032  1.00 81.38           H  
ATOM   3722  C   LYS A 236     -47.553 -14.167  30.729  1.00 81.38           C  
ATOM   3723  CB  LYS A 236     -47.031 -16.426  29.727  1.00 81.38           C  
ATOM   3724  HB2 LYS A 236     -47.594 -16.813  30.576  1.00 81.38           H  
ATOM   3725  HB3 LYS A 236     -45.976 -16.410  30.000  1.00 81.38           H  
ATOM   3726  O   LYS A 236     -46.527 -13.656  31.173  1.00 81.38           O  
ATOM   3727  CG  LYS A 236     -47.242 -17.375  28.535  1.00 81.38           C  
ATOM   3728  HG2 LYS A 236     -46.661 -17.017  27.685  1.00 81.38           H  
ATOM   3729  HG3 LYS A 236     -48.297 -17.374  28.260  1.00 81.38           H  
ATOM   3730  CD  LYS A 236     -46.810 -18.813  28.867  1.00 81.38           C  
ATOM   3731  HD2 LYS A 236     -47.412 -19.189  29.694  1.00 81.38           H  
ATOM   3732  HD3 LYS A 236     -45.761 -18.808  29.164  1.00 81.38           H  
ATOM   3733  CE  LYS A 236     -46.992 -19.718  27.638  1.00 81.38           C  
ATOM   3734  HE2 LYS A 236     -48.045 -19.722  27.358  1.00 81.38           H  
ATOM   3735  HE3 LYS A 236     -46.436 -19.284  26.807  1.00 81.38           H  
ATOM   3736  NZ  LYS A 236     -46.522 -21.108  27.880  1.00 81.38           N  
ATOM   3737  HZ1 LYS A 236     -46.638 -21.668  27.047  1.00 81.38           H  
ATOM   3738  HZ2 LYS A 236     -45.540 -21.120  28.117  1.00 81.38           H  
ATOM   3739  HZ3 LYS A 236     -47.040 -21.548  28.627  1.00 81.38           H  
ATOM   3740  N   LYS A 237     -48.729 -14.074  31.353  1.00 81.25           N  
ATOM   3741  H   LYS A 237     -49.522 -14.540  30.937  1.00 81.25           H  
ATOM   3742  CA  LYS A 237     -48.925 -13.367  32.628  1.00 81.25           C  
ATOM   3743  HA  LYS A 237     -48.113 -12.651  32.756  1.00 81.25           H  
ATOM   3744  C   LYS A 237     -48.846 -14.334  33.810  1.00 81.25           C  
ATOM   3745  CB  LYS A 237     -50.238 -12.564  32.617  1.00 81.25           C  
ATOM   3746  HB2 LYS A 237     -51.074 -13.240  32.438  1.00 81.25           H  
ATOM   3747  HB3 LYS A 237     -50.372 -12.098  33.593  1.00 81.25           H  
ATOM   3748  O   LYS A 237     -49.344 -15.456  33.740  1.00 81.25           O  
ATOM   3749  CG  LYS A 237     -50.221 -11.462  31.543  1.00 81.25           C  
ATOM   3750  HG2 LYS A 237     -49.394 -10.782  31.743  1.00 81.25           H  
ATOM   3751  HG3 LYS A 237     -50.072 -11.912  30.562  1.00 81.25           H  
ATOM   3752  CD  LYS A 237     -51.533 -10.668  31.520  1.00 81.25           C  
ATOM   3753  HD2 LYS A 237     -51.665 -10.159  32.475  1.00 81.25           H  
ATOM   3754  HD3 LYS A 237     -52.362 -11.356  31.355  1.00 81.25           H  
ATOM   3755  CE  LYS A 237     -51.475  -9.643  30.380  1.00 81.25           C  
ATOM   3756  HE2 LYS A 237     -50.671  -8.936  30.586  1.00 81.25           H  
ATOM   3757  HE3 LYS A 237     -51.212 -10.159  29.456  1.00 81.25           H  
ATOM   3758  NZ  LYS A 237     -52.762  -8.926  30.209  1.00 81.25           N  
ATOM   3759  HZ1 LYS A 237     -52.999  -8.414  31.046  1.00 81.25           H  
ATOM   3760  HZ2 LYS A 237     -53.501  -9.579  29.991  1.00 81.25           H  
ATOM   3761  HZ3 LYS A 237     -52.682  -8.277  29.439  1.00 81.25           H  
ATOM   3762  N   CYS A 238     -48.240 -13.892  34.904  1.00 83.38           N  
ATOM   3763  H   CYS A 238     -47.884 -12.947  34.887  1.00 83.38           H  
ATOM   3764  CA  CYS A 238     -48.253 -14.577  36.187  1.00 83.38           C  
ATOM   3765  HA  CYS A 238     -47.913 -15.603  36.048  1.00 83.38           H  
ATOM   3766  C   CYS A 238     -49.679 -14.604  36.761  1.00 83.38           C  
ATOM   3767  CB  CYS A 238     -47.272 -13.859  37.116  1.00 83.38           C  
ATOM   3768  HB2 CYS A 238     -47.568 -12.814  37.204  1.00 83.38           H  
ATOM   3769  HB3 CYS A 238     -46.264 -13.892  36.702  1.00 83.38           H  
ATOM   3770  O   CYS A 238     -50.384 -13.591  36.761  1.00 83.38           O  
ATOM   3771  SG  CYS A 238     -47.272 -14.646  38.752  1.00 83.38           S  
ATOM   3772  HG  CYS A 238     -46.278 -13.917  39.269  1.00 83.38           H  
ATOM   3773  N   LYS A 239     -50.110 -15.764  37.275  1.00 80.46           N  
ATOM   3774  H   LYS A 239     -49.471 -16.546  37.279  1.00 80.46           H  
ATOM   3775  CA  LYS A 239     -51.471 -15.954  37.805  1.00 80.46           C  
ATOM   3776  HA  LYS A 239     -52.183 -15.578  37.070  1.00 80.46           H  
ATOM   3777  C   LYS A 239     -51.732 -15.148  39.084  1.00 80.46           C  
ATOM   3778  CB  LYS A 239     -51.755 -17.450  38.035  1.00 80.46           C  
ATOM   3779  HB2 LYS A 239     -52.707 -17.538  38.559  1.00 80.46           H  
ATOM   3780  HB3 LYS A 239     -50.981 -17.873  38.675  1.00 80.46           H  
ATOM   3781  O   LYS A 239     -52.849 -14.659  39.247  1.00 80.46           O  
ATOM   3782  CG  LYS A 239     -51.848 -18.259  36.728  1.00 80.46           C  
ATOM   3783  HG2 LYS A 239     -52.596 -17.805  36.077  1.00 80.46           H  
ATOM   3784  HG3 LYS A 239     -50.884 -18.246  36.221  1.00 80.46           H  
ATOM   3785  CD  LYS A 239     -52.250 -19.715  37.019  1.00 80.46           C  
ATOM   3786  HD2 LYS A 239     -53.212 -19.720  37.533  1.00 80.46           H  
ATOM   3787  HD3 LYS A 239     -51.504 -20.163  37.675  1.00 80.46           H  
ATOM   3788  CE  LYS A 239     -52.361 -20.542  35.729  1.00 80.46           C  
ATOM   3789  HE2 LYS A 239     -53.094 -20.070  35.075  1.00 80.46           H  
ATOM   3790  HE3 LYS A 239     -51.397 -20.524  35.221  1.00 80.46           H  
ATOM   3791  NZ  LYS A 239     -52.762 -21.947  36.011  1.00 80.46           N  
ATOM   3792  HZ1 LYS A 239     -52.092 -22.402  36.614  1.00 80.46           H  
ATOM   3793  HZ2 LYS A 239     -53.661 -21.981  36.470  1.00 80.46           H  
ATOM   3794  HZ3 LYS A 239     -52.831 -22.486  35.159  1.00 80.46           H  
ATOM   3795  N   LEU A 240     -50.716 -14.985  39.935  1.00 80.11           N  
ATOM   3796  H   LEU A 240     -49.829 -15.400  39.691  1.00 80.11           H  
ATOM   3797  CA  LEU A 240     -50.820 -14.359  41.261  1.00 80.11           C  
ATOM   3798  HA  LEU A 240     -51.780 -14.606  41.714  1.00 80.11           H  
ATOM   3799  C   LEU A 240     -50.774 -12.824  41.183  1.00 80.11           C  
ATOM   3800  CB  LEU A 240     -49.705 -14.930  42.161  1.00 80.11           C  
ATOM   3801  HB2 LEU A 240     -48.749 -14.791  41.656  1.00 80.11           H  
ATOM   3802  HB3 LEU A 240     -49.674 -14.358  43.089  1.00 80.11           H  
ATOM   3803  O   LEU A 240     -51.705 -12.151  41.601  1.00 80.11           O  
ATOM   3804  CG  LEU A 240     -49.876 -16.423  42.513  1.00 80.11           C  
ATOM   3805  HG  LEU A 240     -50.143 -16.980  41.615  1.00 80.11           H  
ATOM   3806  CD1 LEU A 240     -48.562 -16.997  43.039  1.00 80.11           C  
ATOM   3807 HD11 LEU A 240     -48.265 -16.471  43.947  1.00 80.11           H  
ATOM   3808 HD12 LEU A 240     -47.777 -16.895  42.291  1.00 80.11           H  
ATOM   3809 HD13 LEU A 240     -48.689 -18.053  43.275  1.00 80.11           H  
ATOM   3810  CD2 LEU A 240     -50.961 -16.639  43.566  1.00 80.11           C  
ATOM   3811 HD21 LEU A 240     -50.714 -16.100  44.481  1.00 80.11           H  
ATOM   3812 HD22 LEU A 240     -51.924 -16.270  43.213  1.00 80.11           H  
ATOM   3813 HD23 LEU A 240     -51.056 -17.699  43.799  1.00 80.11           H  
ATOM   3814  N   CYS A 241     -49.751 -12.241  40.552  1.00 81.34           N  
ATOM   3815  H   CYS A 241     -48.977 -12.812  40.244  1.00 81.34           H  
ATOM   3816  CA  CYS A 241     -49.601 -10.778  40.488  1.00 81.34           C  
ATOM   3817  HA  CYS A 241     -50.111 -10.334  41.344  1.00 81.34           H  
ATOM   3818  C   CYS A 241     -50.220 -10.120  39.235  1.00 81.34           C  
ATOM   3819  CB  CYS A 241     -48.112 -10.454  40.637  1.00 81.34           C  
ATOM   3820  HB2 CYS A 241     -47.970  -9.374  40.694  1.00 81.34           H  
ATOM   3821  HB3 CYS A 241     -47.734 -10.908  41.553  1.00 81.34           H  
ATOM   3822  O   CYS A 241     -50.391  -8.902  39.197  1.00 81.34           O  
ATOM   3823  SG  CYS A 241     -47.226 -11.126  39.210  1.00 81.34           S  
ATOM   3824  HG  CYS A 241     -45.989 -11.180  39.711  1.00 81.34           H  
ATOM   3825  N   GLY A 242     -50.540 -10.886  38.183  1.00 78.68           N  
ATOM   3826  H   GLY A 242     -50.365 -11.879  38.241  1.00 78.68           H  
ATOM   3827  CA  GLY A 242     -51.072 -10.356  36.916  1.00 78.68           C  
ATOM   3828  HA2 GLY A 242     -51.463 -11.187  36.329  1.00 78.68           H  
ATOM   3829  HA3 GLY A 242     -51.892  -9.672  37.135  1.00 78.68           H  
ATOM   3830  C   GLY A 242     -50.057  -9.605  36.036  1.00 78.68           C  
ATOM   3831  O   GLY A 242     -50.426  -9.111  34.969  1.00 78.68           O  
ATOM   3832  N   LEU A 243     -48.794  -9.520  36.464  1.00 78.82           N  
ATOM   3833  H   LEU A 243     -48.579  -9.953  37.351  1.00 78.82           H  
ATOM   3834  CA  LEU A 243     -47.660  -9.022  35.676  1.00 78.82           C  
ATOM   3835  HA  LEU A 243     -47.978  -8.173  35.071  1.00 78.82           H  
ATOM   3836  C   LEU A 243     -47.144 -10.098  34.713  1.00 78.82           C  
ATOM   3837  CB  LEU A 243     -46.555  -8.569  36.648  1.00 78.82           C  
ATOM   3838  HB2 LEU A 243     -46.421  -9.340  37.407  1.00 78.82           H  
ATOM   3839  HB3 LEU A 243     -45.598  -8.505  36.132  1.00 78.82           H  
ATOM   3840  O   LEU A 243     -47.639 -11.223  34.706  1.00 78.82           O  
ATOM   3841  CG  LEU A 243     -46.848  -7.220  37.323  1.00 78.82           C  
ATOM   3842  HG  LEU A 243     -47.914  -7.112  37.522  1.00 78.82           H  
ATOM   3843  CD1 LEU A 243     -46.103  -7.109  38.650  1.00 78.82           C  
ATOM   3844 HD11 LEU A 243     -45.029  -7.192  38.487  1.00 78.82           H  
ATOM   3845 HD12 LEU A 243     -46.420  -7.910  39.317  1.00 78.82           H  
ATOM   3846 HD13 LEU A 243     -46.323  -6.157  39.134  1.00 78.82           H  
ATOM   3847  CD2 LEU A 243     -46.379  -6.084  36.406  1.00 78.82           C  
ATOM   3848 HD21 LEU A 243     -46.316  -5.150  36.964  1.00 78.82           H  
ATOM   3849 HD22 LEU A 243     -47.037  -6.003  35.541  1.00 78.82           H  
ATOM   3850 HD23 LEU A 243     -45.367  -6.290  36.055  1.00 78.82           H  
ATOM   3851  N   VAL A 244     -46.147  -9.766  33.894  1.00 77.89           N  
ATOM   3852  H   VAL A 244     -45.738  -8.846  33.965  1.00 77.89           H  
ATOM   3853  CA  VAL A 244     -45.476 -10.752  33.035  1.00 77.89           C  
ATOM   3854  HA  VAL A 244     -46.239 -11.236  32.425  1.00 77.89           H  
ATOM   3855  C   VAL A 244     -44.828 -11.858  33.870  1.00 77.89           C  
ATOM   3856  CB  VAL A 244     -44.490 -10.068  32.071  1.00 77.89           C  
ATOM   3857  HB  VAL A 244     -43.784  -9.449  32.623  1.00 77.89           H  
ATOM   3858  O   VAL A 244     -44.369 -11.622  34.982  1.00 77.89           O  
ATOM   3859  CG1 VAL A 244     -43.710 -11.096  31.246  1.00 77.89           C  
ATOM   3860 HG11 VAL A 244     -42.953 -11.574  31.868  1.00 77.89           H  
ATOM   3861 HG12 VAL A 244     -43.201 -10.611  30.413  1.00 77.89           H  
ATOM   3862 HG13 VAL A 244     -44.390 -11.854  30.858  1.00 77.89           H  
ATOM   3863  CG2 VAL A 244     -45.318  -9.180  31.130  1.00 77.89           C  
ATOM   3864 HG21 VAL A 244     -45.586  -8.245  31.623  1.00 77.89           H  
ATOM   3865 HG22 VAL A 244     -44.759  -8.959  30.220  1.00 77.89           H  
ATOM   3866 HG23 VAL A 244     -46.226  -9.694  30.814  1.00 77.89           H  
ATOM   3867  N   TYR A 245     -44.863 -13.083  33.349  1.00 79.42           N  
ATOM   3868  H   TYR A 245     -45.255 -13.189  32.424  1.00 79.42           H  
ATOM   3869  CA  TYR A 245     -44.371 -14.289  34.001  1.00 79.42           C  
ATOM   3870  HA  TYR A 245     -44.952 -14.448  34.909  1.00 79.42           H  
ATOM   3871  C   TYR A 245     -42.893 -14.166  34.388  1.00 79.42           C  
ATOM   3872  CB  TYR A 245     -44.601 -15.475  33.058  1.00 79.42           C  
ATOM   3873  HB2 TYR A 245     -45.654 -15.501  32.779  1.00 79.42           H  
ATOM   3874  HB3 TYR A 245     -44.019 -15.329  32.148  1.00 79.42           H  
ATOM   3875  O   TYR A 245     -42.047 -13.864  33.549  1.00 79.42           O  
ATOM   3876  CG  TYR A 245     -44.261 -16.816  33.667  1.00 79.42           C  
ATOM   3877  CD1 TYR A 245     -43.077 -17.488  33.306  1.00 79.42           C  
ATOM   3878  HD1 TYR A 245     -42.396 -17.040  32.598  1.00 79.42           H  
ATOM   3879  CD2 TYR A 245     -45.141 -17.388  34.604  1.00 79.42           C  
ATOM   3880  HD2 TYR A 245     -46.046 -16.869  34.885  1.00 79.42           H  
ATOM   3881  CE1 TYR A 245     -42.775 -18.739  33.878  1.00 79.42           C  
ATOM   3882  HE1 TYR A 245     -41.872 -19.259  33.596  1.00 79.42           H  
ATOM   3883  CE2 TYR A 245     -44.836 -18.632  35.186  1.00 79.42           C  
ATOM   3884  HE2 TYR A 245     -45.489 -19.078  35.921  1.00 79.42           H  
ATOM   3885  OH  TYR A 245     -43.379 -20.508  35.397  1.00 79.42           O  
ATOM   3886  HH  TYR A 245     -42.519 -20.859  35.155  1.00 79.42           H  
ATOM   3887  CZ  TYR A 245     -43.652 -19.308  34.827  1.00 79.42           C  
ATOM   3888  N   HIS A 246     -42.596 -14.433  35.659  1.00 79.87           N  
ATOM   3889  H   HIS A 246     -43.345 -14.656  36.299  1.00 79.87           H  
ATOM   3890  CA  HIS A 246     -41.278 -14.265  36.256  1.00 79.87           C  
ATOM   3891  HA  HIS A 246     -40.535 -14.125  35.471  1.00 79.87           H  
ATOM   3892  C   HIS A 246     -40.896 -15.535  37.056  1.00 79.87           C  
ATOM   3893  CB  HIS A 246     -41.292 -12.951  37.058  1.00 79.87           C  
ATOM   3894  HB2 HIS A 246     -41.396 -12.126  36.353  1.00 79.87           H  
ATOM   3895  HB3 HIS A 246     -40.316 -12.842  37.530  1.00 79.87           H  
ATOM   3896  O   HIS A 246     -41.224 -15.665  38.230  1.00 79.87           O  
ATOM   3897  CG  HIS A 246     -42.384 -12.817  38.099  1.00 79.87           C  
ATOM   3898  CD2 HIS A 246     -43.493 -12.017  38.044  1.00 79.87           C  
ATOM   3899  HD2 HIS A 246     -43.736 -11.331  37.245  1.00 79.87           H  
ATOM   3900  ND1 HIS A 246     -42.443 -13.472  39.300  1.00 79.87           N  
ATOM   3901  HD1 HIS A 246     -41.742 -14.100  39.667  1.00 79.87           H  
ATOM   3902  CE1 HIS A 246     -43.560 -13.118  39.933  1.00 79.87           C  
ATOM   3903  HE1 HIS A 246     -43.837 -13.489  40.909  1.00 79.87           H  
ATOM   3904  NE2 HIS A 246     -44.253 -12.228  39.204  1.00 79.87           N  
ATOM   3905  N   PRO A 247     -40.259 -16.542  36.428  1.00 76.78           N  
ATOM   3906  CA  PRO A 247     -40.075 -17.862  37.046  1.00 76.78           C  
ATOM   3907  HA  PRO A 247     -41.024 -18.214  37.449  1.00 76.78           H  
ATOM   3908  C   PRO A 247     -39.054 -17.892  38.191  1.00 76.78           C  
ATOM   3909  CB  PRO A 247     -39.645 -18.787  35.905  1.00 76.78           C  
ATOM   3910  HB2 PRO A 247     -38.932 -19.544  36.232  1.00 76.78           H  
ATOM   3911  HB3 PRO A 247     -40.526 -19.269  35.482  1.00 76.78           H  
ATOM   3912  O   PRO A 247     -39.121 -18.784  39.028  1.00 76.78           O  
ATOM   3913  CG  PRO A 247     -39.024 -17.844  34.875  1.00 76.78           C  
ATOM   3914  HG2 PRO A 247     -39.110 -18.237  33.862  1.00 76.78           H  
ATOM   3915  HG3 PRO A 247     -37.978 -17.671  35.128  1.00 76.78           H  
ATOM   3916  CD  PRO A 247     -39.805 -16.545  35.047  1.00 76.78           C  
ATOM   3917  HD2 PRO A 247     -40.666 -16.537  34.379  1.00 76.78           H  
ATOM   3918  HD3 PRO A 247     -39.156 -15.695  34.837  1.00 76.78           H  
ATOM   3919  N   PHE A 248     -38.115 -16.943  38.223  1.00 81.94           N  
ATOM   3920  H   PHE A 248     -38.118 -16.243  37.495  1.00 81.94           H  
ATOM   3921  CA  PHE A 248     -36.992 -16.933  39.171  1.00 81.94           C  
ATOM   3922  HA  PHE A 248     -37.001 -17.858  39.748  1.00 81.94           H  
ATOM   3923  C   PHE A 248     -37.065 -15.805  40.203  1.00 81.94           C  
ATOM   3924  CB  PHE A 248     -35.671 -16.886  38.391  1.00 81.94           C  
ATOM   3925  HB2 PHE A 248     -35.588 -15.917  37.898  1.00 81.94           H  
ATOM   3926  HB3 PHE A 248     -34.844 -16.967  39.095  1.00 81.94           H  
ATOM   3927  O   PHE A 248     -36.120 -15.601  40.958  1.00 81.94           O  
ATOM   3928  CG  PHE A 248     -35.516 -17.990  37.365  1.00 81.94           C  
ATOM   3929  CD1 PHE A 248     -35.534 -19.335  37.776  1.00 81.94           C  
ATOM   3930  HD1 PHE A 248     -35.649 -19.583  38.821  1.00 81.94           H  
ATOM   3931  CD2 PHE A 248     -35.351 -17.675  36.003  1.00 81.94           C  
ATOM   3932  HD2 PHE A 248     -35.312 -16.644  35.684  1.00 81.94           H  
ATOM   3933  CE1 PHE A 248     -35.391 -20.362  36.828  1.00 81.94           C  
ATOM   3934  HE1 PHE A 248     -35.393 -21.394  37.149  1.00 81.94           H  
ATOM   3935  CE2 PHE A 248     -35.210 -18.704  35.054  1.00 81.94           C  
ATOM   3936  HE2 PHE A 248     -35.064 -18.464  34.012  1.00 81.94           H  
ATOM   3937  CZ  PHE A 248     -35.230 -20.047  35.468  1.00 81.94           C  
ATOM   3938  HZ  PHE A 248     -35.103 -20.838  34.744  1.00 81.94           H  
ATOM   3939  N   THR A 249     -38.161 -15.047  40.230  1.00 81.72           N  
ATOM   3940  H   THR A 249     -38.944 -15.286  39.640  1.00 81.72           H  
ATOM   3941  CA  THR A 249     -38.352 -13.959  41.191  1.00 81.72           C  
ATOM   3942  HA  THR A 249     -37.621 -14.059  41.993  1.00 81.72           H  
ATOM   3943  C   THR A 249     -39.719 -14.059  41.843  1.00 81.72           C  
ATOM   3944  CB  THR A 249     -38.144 -12.571  40.566  1.00 81.72           C  
ATOM   3945  HB  THR A 249     -38.394 -11.815  41.310  1.00 81.72           H  
ATOM   3946  O   THR A 249     -40.700 -14.479  41.224  1.00 81.72           O  
ATOM   3947  CG2 THR A 249     -36.706 -12.341  40.105  1.00 81.72           C  
ATOM   3948 HG21 THR A 249     -36.452 -13.033  39.302  1.00 81.72           H  
ATOM   3949 HG22 THR A 249     -36.592 -11.318  39.749  1.00 81.72           H  
ATOM   3950 HG23 THR A 249     -36.025 -12.504  40.940  1.00 81.72           H  
ATOM   3951  OG1 THR A 249     -38.955 -12.381  39.436  1.00 81.72           O  
ATOM   3952  HG1 THR A 249     -39.279 -11.478  39.477  1.00 81.72           H  
ATOM   3953  N   GLU A 250     -39.788 -13.673  43.112  1.00 84.21           N  
ATOM   3954  H   GLU A 250     -38.951 -13.386  43.599  1.00 84.21           H  
ATOM   3955  CA  GLU A 250     -41.049 -13.609  43.842  1.00 84.21           C  
ATOM   3956  HA  GLU A 250     -41.558 -14.566  43.735  1.00 84.21           H  
ATOM   3957  C   GLU A 250     -41.966 -12.522  43.267  1.00 84.21           C  
ATOM   3958  CB  GLU A 250     -40.791 -13.380  45.335  1.00 84.21           C  
ATOM   3959  HB2 GLU A 250     -41.753 -13.261  45.835  1.00 84.21           H  
ATOM   3960  HB3 GLU A 250     -40.212 -12.466  45.461  1.00 84.21           H  
ATOM   3961  O   GLU A 250     -41.527 -11.557  42.633  1.00 84.21           O  
ATOM   3962  CG  GLU A 250     -40.047 -14.565  45.971  1.00 84.21           C  
ATOM   3963  HG2 GLU A 250     -39.070 -14.669  45.498  1.00 84.21           H  
ATOM   3964  HG3 GLU A 250     -40.617 -15.473  45.778  1.00 84.21           H  
ATOM   3965  CD  GLU A 250     -39.851 -14.401  47.485  1.00 84.21           C  
ATOM   3966  OE1 GLU A 250     -39.383 -15.382  48.099  1.00 84.21           O  
ATOM   3967  OE2 GLU A 250     -40.175 -13.309  48.006  1.00 84.21           O  
ATOM   3968  N   CYS A 251     -43.274 -12.673  43.486  1.00 84.64           N  
ATOM   3969  H   CYS A 251     -43.569 -13.413  44.108  1.00 84.64           H  
ATOM   3970  CA  CYS A 251     -44.228 -11.633  43.122  1.00 84.64           C  
ATOM   3971  HA  CYS A 251     -44.112 -11.389  42.066  1.00 84.64           H  
ATOM   3972  C   CYS A 251     -43.946 -10.370  43.945  1.00 84.64           C  
ATOM   3973  CB  CYS A 251     -45.662 -12.110  43.379  1.00 84.64           C  
ATOM   3974  HB2 CYS A 251     -46.328 -11.257  43.252  1.00 84.64           H  
ATOM   3975  HB3 CYS A 251     -45.743 -12.453  44.410  1.00 84.64           H  
ATOM   3976  O   CYS A 251     -43.988 -10.407  45.171  1.00 84.64           O  
ATOM   3977  SG  CYS A 251     -46.169 -13.429  42.239  1.00 84.64           S  
ATOM   3978  HG  CYS A 251     -45.284 -14.342  42.651  1.00 84.64           H  
ATOM   3979  N   GLY A 252     -43.725  -9.239  43.274  1.00 81.46           N  
ATOM   3980  H   GLY A 252     -43.607  -9.284  42.271  1.00 81.46           H  
ATOM   3981  CA  GLY A 252     -43.572  -7.958  43.959  1.00 81.46           C  
ATOM   3982  HA2 GLY A 252     -42.740  -8.037  44.659  1.00 81.46           H  
ATOM   3983  HA3 GLY A 252     -43.339  -7.178  43.234  1.00 81.46           H  
ATOM   3984  C   GLY A 252     -44.831  -7.553  44.734  1.00 81.46           C  
ATOM   3985  O   GLY A 252     -45.939  -7.989  44.422  1.00 81.46           O  
ATOM   3986  N   THR A 253     -44.653  -6.664  45.712  1.00 84.62           N  
ATOM   3987  H   THR A 253     -43.706  -6.480  46.012  1.00 84.62           H  
ATOM   3988  CA  THR A 253     -45.715  -6.039  46.528  1.00 84.62           C  
ATOM   3989  HA  THR A 253     -46.663  -6.542  46.343  1.00 84.62           H  
ATOM   3990  C   THR A 253     -45.935  -4.555  46.207  1.00 84.62           C  
ATOM   3991  CB  THR A 253     -45.399  -6.200  48.018  1.00 84.62           C  
ATOM   3992  HB  THR A 253     -46.026  -5.525  48.600  1.00 84.62           H  
ATOM   3993  O   THR A 253     -46.851  -3.927  46.737  1.00 84.62           O  
ATOM   3994  CG2 THR A 253     -45.616  -7.637  48.489  1.00 84.62           C  
ATOM   3995 HG21 THR A 253     -45.430  -7.707  49.560  1.00 84.62           H  
ATOM   3996 HG22 THR A 253     -46.652  -7.927  48.310  1.00 84.62           H  
ATOM   3997 HG23 THR A 253     -44.956  -8.323  47.958  1.00 84.62           H  
ATOM   3998  OG1 THR A 253     -44.056  -5.858  48.260  1.00 84.62           O  
ATOM   3999  HG1 THR A 253     -43.733  -6.487  48.910  1.00 84.62           H  
ATOM   4000  N   HIS A 254     -45.162  -3.994  45.271  1.00 84.33           N  
ATOM   4001  H   HIS A 254     -44.454  -4.572  44.840  1.00 84.33           H  
ATOM   4002  CA  HIS A 254     -45.300  -2.619  44.788  1.00 84.33           C  
ATOM   4003  HA  HIS A 254     -45.898  -2.050  45.500  1.00 84.33           H  
ATOM   4004  C   HIS A 254     -45.999  -2.540  43.427  1.00 84.33           C  
ATOM   4005  CB  HIS A 254     -43.920  -1.965  44.730  1.00 84.33           C  
ATOM   4006  HB2 HIS A 254     -44.014  -0.979  44.276  1.00 84.33           H  
ATOM   4007  HB3 HIS A 254     -43.255  -2.562  44.106  1.00 84.33           H  
ATOM   4008  O   HIS A 254     -45.629  -3.236  42.482  1.00 84.33           O  
ATOM   4009  CG  HIS A 254     -43.313  -1.801  46.096  1.00 84.33           C  
ATOM   4010  CD2 HIS A 254     -42.463  -2.666  46.734  1.00 84.33           C  
ATOM   4011  HD2 HIS A 254     -42.093  -3.603  46.348  1.00 84.33           H  
ATOM   4012  ND1 HIS A 254     -43.539  -0.745  46.947  1.00 84.33           N  
ATOM   4013  HD1 HIS A 254     -44.117   0.062  46.759  1.00 84.33           H  
ATOM   4014  CE1 HIS A 254     -42.817  -0.953  48.059  1.00 84.33           C  
ATOM   4015  HE1 HIS A 254     -42.756  -0.271  48.894  1.00 84.33           H  
ATOM   4016  NE2 HIS A 254     -42.160  -2.117  47.984  1.00 84.33           N  
ATOM   4017  N   CYS A 255     -46.989  -1.657  43.309  1.00 82.19           N  
ATOM   4018  H   CYS A 255     -47.228  -1.100  44.118  1.00 82.19           H  
ATOM   4019  CA  CYS A 255     -47.619  -1.335  42.034  1.00 82.19           C  
ATOM   4020  HA  CYS A 255     -47.611  -2.233  41.416  1.00 82.19           H  
ATOM   4021  C   CYS A 255     -46.843  -0.238  41.281  1.00 82.19           C  
ATOM   4022  CB  CYS A 255     -49.078  -0.948  42.293  1.00 82.19           C  
ATOM   4023  HB2 CYS A 255     -49.118   0.047  42.737  1.00 82.19           H  
ATOM   4024  HB3 CYS A 255     -49.524  -1.654  42.994  1.00 82.19           H  
ATOM   4025  O   CYS A 255     -46.113   0.550  41.882  1.00 82.19           O  
ATOM   4026  SG  CYS A 255     -50.009  -0.995  40.735  1.00 82.19           S  
ATOM   4027  HG  CYS A 255     -50.452  -2.246  40.892  1.00 82.19           H  
ATOM   4028  N   VAL A 256     -47.061  -0.134  39.964  1.00 76.11           N  
ATOM   4029  H   VAL A 256     -47.713  -0.784  39.550  1.00 76.11           H  
ATOM   4030  CA  VAL A 256     -46.456   0.887  39.081  1.00 76.11           C  
ATOM   4031  HA  VAL A 256     -45.371   0.788  39.125  1.00 76.11           H  
ATOM   4032  C   VAL A 256     -46.792   2.317  39.530  1.00 76.11           C  
ATOM   4033  CB  VAL A 256     -46.904   0.668  37.618  1.00 76.11           C  
ATOM   4034  HB  VAL A 256     -47.987   0.786  37.561  1.00 76.11           H  
ATOM   4035  O   VAL A 256     -45.987   3.224  39.348  1.00 76.11           O  
ATOM   4036  CG1 VAL A 256     -46.259   1.660  36.643  1.00 76.11           C  
ATOM   4037 HG11 VAL A 256     -46.561   1.436  35.620  1.00 76.11           H  
ATOM   4038 HG12 VAL A 256     -45.172   1.612  36.716  1.00 76.11           H  
ATOM   4039 HG13 VAL A 256     -46.586   2.677  36.858  1.00 76.11           H  
ATOM   4040  CG2 VAL A 256     -46.552  -0.748  37.131  1.00 76.11           C  
ATOM   4041 HG21 VAL A 256     -47.087  -1.500  37.713  1.00 76.11           H  
ATOM   4042 HG22 VAL A 256     -45.479  -0.913  37.226  1.00 76.11           H  
ATOM   4043 HG23 VAL A 256     -46.836  -0.857  36.084  1.00 76.11           H  
ATOM   4044  N   CYS A 257     -47.941   2.521  40.182  1.00 77.72           N  
ATOM   4045  H   CYS A 257     -48.565   1.742  40.331  1.00 77.72           H  
ATOM   4046  CA  CYS A 257     -48.327   3.811  40.763  1.00 77.72           C  
ATOM   4047  HA  CYS A 257     -48.128   4.590  40.028  1.00 77.72           H  
ATOM   4048  C   CYS A 257     -47.529   4.202  42.026  1.00 77.72           C  
ATOM   4049  CB  CYS A 257     -49.838   3.785  41.031  1.00 77.72           C  
ATOM   4050  HB2 CYS A 257     -50.153   4.759  41.403  1.00 77.72           H  
ATOM   4051  HB3 CYS A 257     -50.365   3.579  40.099  1.00 77.72           H  
ATOM   4052  O   CYS A 257     -47.640   5.331  42.496  1.00 77.72           O  
ATOM   4053  SG  CYS A 257     -50.228   2.507  42.264  1.00 77.72           S  
ATOM   4054  HG  CYS A 257     -51.552   2.438  42.099  1.00 77.72           H  
ATOM   4055  N   GLY A 258     -46.724   3.292  42.586  1.00 78.34           N  
ATOM   4056  H   GLY A 258     -46.633   2.394  42.131  1.00 78.34           H  
ATOM   4057  CA  GLY A 258     -45.963   3.488  43.822  1.00 78.34           C  
ATOM   4058  HA2 GLY A 258     -45.757   4.549  43.962  1.00 78.34           H  
ATOM   4059  HA3 GLY A 258     -45.011   2.965  43.726  1.00 78.34           H  
ATOM   4060  C   GLY A 258     -46.649   2.972  45.093  1.00 78.34           C  
ATOM   4061  O   GLY A 258     -46.004   2.934  46.139  1.00 78.34           O  
ATOM   4062  N   ALA A 259     -47.909   2.530  45.024  1.00 82.49           N  
ATOM   4063  H   ALA A 259     -48.404   2.600  44.147  1.00 82.49           H  
ATOM   4064  CA  ALA A 259     -48.605   1.936  46.167  1.00 82.49           C  
ATOM   4065  HA  ALA A 259     -48.498   2.612  47.016  1.00 82.49           H  
ATOM   4066  C   ALA A 259     -47.993   0.578  46.563  1.00 82.49           C  
ATOM   4067  CB  ALA A 259     -50.100   1.823  45.848  1.00 82.49           C  
ATOM   4068  HB1 ALA A 259     -50.253   1.171  44.988  1.00 82.49           H  
ATOM   4069  HB2 ALA A 259     -50.630   1.406  46.705  1.00 82.49           H  
ATOM   4070  HB3 ALA A 259     -50.509   2.808  45.627  1.00 82.49           H  
ATOM   4071  O   ALA A 259     -47.667  -0.241  45.699  1.00 82.49           O  
ATOM   4072  N   ARG A 260     -47.851   0.339  47.871  1.00 85.25           N  
ATOM   4073  H   ARG A 260     -48.206   1.032  48.515  1.00 85.25           H  
ATOM   4074  CA  ARG A 260     -47.393  -0.930  48.456  1.00 85.25           C  
ATOM   4075  HA  ARG A 260     -46.944  -1.548  47.678  1.00 85.25           H  
ATOM   4076  C   ARG A 260     -48.592  -1.692  49.018  1.00 85.25           C  
ATOM   4077  CB  ARG A 260     -46.328  -0.648  49.530  1.00 85.25           C  
ATOM   4078  HB2 ARG A 260     -45.542  -0.032  49.092  1.00 85.25           H  
ATOM   4079  HB3 ARG A 260     -46.786  -0.088  50.345  1.00 85.25           H  
ATOM   4080  O   ARG A 260     -49.448  -1.089  49.656  1.00 85.25           O  
ATOM   4081  CG  ARG A 260     -45.693  -1.929  50.096  1.00 85.25           C  
ATOM   4082  HG2 ARG A 260     -46.463  -2.554  50.547  1.00 85.25           H  
ATOM   4083  HG3 ARG A 260     -45.212  -2.485  49.290  1.00 85.25           H  
ATOM   4084  CD  ARG A 260     -44.654  -1.583  51.169  1.00 85.25           C  
ATOM   4085  HD2 ARG A 260     -43.867  -0.978  50.717  1.00 85.25           H  
ATOM   4086  HD3 ARG A 260     -45.141  -1.002  51.952  1.00 85.25           H  
ATOM   4087  NE  ARG A 260     -44.065  -2.798  51.759  1.00 85.25           N  
ATOM   4088  HE  ARG A 260     -44.479  -3.678  51.487  1.00 85.25           H  
ATOM   4089  NH1 ARG A 260     -42.457  -1.776  53.046  1.00 85.25           N  
ATOM   4090 HH11 ARG A 260     -41.695  -1.847  53.706  1.00 85.25           H  
ATOM   4091 HH12 ARG A 260     -42.773  -0.875  52.717  1.00 85.25           H  
ATOM   4092  NH2 ARG A 260     -42.660  -3.993  53.096  1.00 85.25           N  
ATOM   4093 HH21 ARG A 260     -41.911  -4.032  53.772  1.00 85.25           H  
ATOM   4094 HH22 ARG A 260     -43.126  -4.849  52.828  1.00 85.25           H  
ATOM   4095  CZ  ARG A 260     -43.067  -2.850  52.625  1.00 85.25           C  
ATOM   4096  N   TYR A 261     -48.628  -3.000  48.795  1.00 86.60           N  
ATOM   4097  H   TYR A 261     -47.881  -3.417  48.259  1.00 86.60           H  
ATOM   4098  CA  TYR A 261     -49.676  -3.901  49.275  1.00 86.60           C  
ATOM   4099  HA  TYR A 261     -50.362  -3.356  49.923  1.00 86.60           H  
ATOM   4100  C   TYR A 261     -49.072  -5.040  50.093  1.00 86.60           C  
ATOM   4101  CB  TYR A 261     -50.466  -4.450  48.078  1.00 86.60           C  
ATOM   4102  HB2 TYR A 261     -51.192  -5.178  48.439  1.00 86.60           H  
ATOM   4103  HB3 TYR A 261     -49.783  -4.974  47.410  1.00 86.60           H  
ATOM   4104  O   TYR A 261     -47.937  -5.435  49.853  1.00 86.60           O  
ATOM   4105  CG  TYR A 261     -51.202  -3.372  47.311  1.00 86.60           C  
ATOM   4106  CD1 TYR A 261     -52.463  -2.940  47.763  1.00 86.60           C  
ATOM   4107  HD1 TYR A 261     -52.914  -3.405  48.628  1.00 86.60           H  
ATOM   4108  CD2 TYR A 261     -50.592  -2.745  46.207  1.00 86.60           C  
ATOM   4109  HD2 TYR A 261     -49.604  -3.052  45.894  1.00 86.60           H  
ATOM   4110  CE1 TYR A 261     -53.108  -1.861  47.135  1.00 86.60           C  
ATOM   4111  HE1 TYR A 261     -54.054  -1.501  47.511  1.00 86.60           H  
ATOM   4112  CE2 TYR A 261     -51.237  -1.669  45.571  1.00 86.60           C  
ATOM   4113  HE2 TYR A 261     -50.764  -1.136  44.760  1.00 86.60           H  
ATOM   4114  OH  TYR A 261     -53.037  -0.106  45.510  1.00 86.60           O  
ATOM   4115  HH  TYR A 261     -53.847   0.153  45.956  1.00 86.60           H  
ATOM   4116  CZ  TYR A 261     -52.480  -1.212  46.053  1.00 86.60           C  
ATOM   4117  N   ASP A 262     -49.840  -5.595  51.028  1.00 85.47           N  
ATOM   4118  H   ASP A 262     -50.692  -5.131  51.308  1.00 85.47           H  
ATOM   4119  CA  ASP A 262     -49.366  -6.699  51.877  1.00 85.47           C  
ATOM   4120  HA  ASP A 262     -48.406  -6.427  52.315  1.00 85.47           H  
ATOM   4121  C   ASP A 262     -49.181  -8.001  51.087  1.00 85.47           C  
ATOM   4122  CB  ASP A 262     -50.361  -6.936  53.021  1.00 85.47           C  
ATOM   4123  HB2 ASP A 262     -51.260  -7.403  52.617  1.00 85.47           H  
ATOM   4124  HB3 ASP A 262     -49.920  -7.621  53.745  1.00 85.47           H  
ATOM   4125  O   ASP A 262     -48.286  -8.789  51.373  1.00 85.47           O  
ATOM   4126  CG  ASP A 262     -50.743  -5.637  53.721  1.00 85.47           C  
ATOM   4127  OD1 ASP A 262     -49.817  -4.913  54.144  1.00 85.47           O  
ATOM   4128  OD2 ASP A 262     -51.964  -5.336  53.687  1.00 85.47           O  
ATOM   4129  N   THR A 263     -50.021  -8.217  50.067  1.00 85.91           N  
ATOM   4130  H   THR A 263     -50.716  -7.513  49.867  1.00 85.91           H  
ATOM   4131  CA  THR A 263     -50.001  -9.416  49.223  1.00 85.91           C  
ATOM   4132  HA  THR A 263     -49.060  -9.939  49.392  1.00 85.91           H  
ATOM   4133  C   THR A 263     -50.055  -9.065  47.738  1.00 85.91           C  
ATOM   4134  CB  THR A 263     -51.127 -10.403  49.580  1.00 85.91           C  
ATOM   4135  HB  THR A 263     -50.993 -11.302  48.980  1.00 85.91           H  
ATOM   4136  O   THR A 263     -50.628  -8.049  47.323  1.00 85.91           O  
ATOM   4137  CG2 THR A 263     -51.129 -10.810  51.053  1.00 85.91           C  
ATOM   4138 HG21 THR A 263     -51.392  -9.961  51.685  1.00 85.91           H  
ATOM   4139 HG22 THR A 263     -51.845 -11.615  51.214  1.00 85.91           H  
ATOM   4140 HG23 THR A 263     -50.138 -11.165  51.336  1.00 85.91           H  
ATOM   4141  OG1 THR A 263     -52.399  -9.866  49.296  1.00 85.91           O  
ATOM   4142  HG1 THR A 263     -53.024 -10.547  49.556  1.00 85.91           H  
ATOM   4143  N   SER A 264     -49.473  -9.938  46.914  1.00 84.66           N  
ATOM   4144  H   SER A 264     -49.049 -10.770  47.300  1.00 84.66           H  
ATOM   4145  CA  SER A 264     -49.483  -9.828  45.450  1.00 84.66           C  
ATOM   4146  HA  SER A 264     -49.029  -8.880  45.163  1.00 84.66           H  
ATOM   4147  C   SER A 264     -50.902  -9.860  44.868  1.00 84.66           C  
ATOM   4148  CB  SER A 264     -48.635 -10.960  44.862  1.00 84.66           C  
ATOM   4149  HB2 SER A 264     -47.591 -10.786  45.125  1.00 84.66           H  
ATOM   4150  HB3 SER A 264     -48.737 -10.970  43.777  1.00 84.66           H  
ATOM   4151  O   SER A 264     -51.186  -9.137  43.911  1.00 84.66           O  
ATOM   4152  OG  SER A 264     -49.047 -12.202  45.400  1.00 84.66           O  
ATOM   4153  HG  SER A 264     -48.498 -12.915  45.066  1.00 84.66           H  
ATOM   4154  N   ASP A 265     -51.820 -10.605  45.487  1.00 85.79           N  
ATOM   4155  H   ASP A 265     -51.497 -11.272  46.174  1.00 85.79           H  
ATOM   4156  CA  ASP A 265     -53.225 -10.671  45.073  1.00 85.79           C  
ATOM   4157  HA  ASP A 265     -53.265 -10.896  44.007  1.00 85.79           H  
ATOM   4158  C   ASP A 265     -53.969  -9.345  45.297  1.00 85.79           C  
ATOM   4159  CB  ASP A 265     -53.935 -11.805  45.824  1.00 85.79           C  
ATOM   4160  HB2 ASP A 265     -55.001 -11.755  45.601  1.00 85.79           H  
ATOM   4161  HB3 ASP A 265     -53.809 -11.656  46.896  1.00 85.79           H  
ATOM   4162  O   ASP A 265     -54.722  -8.902  44.425  1.00 85.79           O  
ATOM   4163  CG  ASP A 265     -53.432 -13.195  45.425  1.00 85.79           C  
ATOM   4164  OD1 ASP A 265     -53.197 -13.413  44.214  1.00 85.79           O  
ATOM   4165  OD2 ASP A 265     -53.297 -14.025  46.345  1.00 85.79           O  
ATOM   4166  N   ARG A 266     -53.723  -8.644  46.419  1.00 86.05           N  
ATOM   4167  H   ARG A 266     -53.075  -9.031  47.089  1.00 86.05           H  
ATOM   4168  CA  ARG A 266     -54.309  -7.308  46.662  1.00 86.05           C  
ATOM   4169  HA  ARG A 266     -55.387  -7.363  46.509  1.00 86.05           H  
ATOM   4170  C   ARG A 266     -53.799  -6.284  45.654  1.00 86.05           C  
ATOM   4171  CB  ARG A 266     -54.027  -6.821  48.093  1.00 86.05           C  
ATOM   4172  HB2 ARG A 266     -54.268  -5.760  48.155  1.00 86.05           H  
ATOM   4173  HB3 ARG A 266     -52.968  -6.945  48.320  1.00 86.05           H  
ATOM   4174  O   ARG A 266     -54.574  -5.464  45.161  1.00 86.05           O  
ATOM   4175  CG  ARG A 266     -54.868  -7.561  49.142  1.00 86.05           C  
ATOM   4176  HG2 ARG A 266     -54.603  -8.619  49.134  1.00 86.05           H  
ATOM   4177  HG3 ARG A 266     -55.924  -7.490  48.881  1.00 86.05           H  
ATOM   4178  CD  ARG A 266     -54.637  -6.999  50.557  1.00 86.05           C  
ATOM   4179  HD2 ARG A 266     -53.704  -6.436  50.589  1.00 86.05           H  
ATOM   4180  HD3 ARG A 266     -54.540  -7.839  51.245  1.00 86.05           H  
ATOM   4181  NE  ARG A 266     -55.764  -6.157  51.003  1.00 86.05           N  
ATOM   4182  HE  ARG A 266     -56.606  -6.198  50.447  1.00 86.05           H  
ATOM   4183  NH1 ARG A 266     -54.832  -5.308  52.955  1.00 86.05           N  
ATOM   4184 HH11 ARG A 266     -53.902  -5.665  52.787  1.00 86.05           H  
ATOM   4185 HH12 ARG A 266     -54.914  -4.780  53.812  1.00 86.05           H  
ATOM   4186  NH2 ARG A 266     -56.964  -4.898  52.457  1.00 86.05           N  
ATOM   4187 HH21 ARG A 266     -57.019  -4.390  53.329  1.00 86.05           H  
ATOM   4188 HH22 ARG A 266     -57.794  -5.023  51.895  1.00 86.05           H  
ATOM   4189  CZ  ARG A 266     -55.835  -5.465  52.130  1.00 86.05           C  
ATOM   4190  N   MET A 267     -52.518  -6.363  45.293  1.00 85.33           N  
ATOM   4191  H   MET A 267     -51.932  -7.050  45.746  1.00 85.33           H  
ATOM   4192  CA  MET A 267     -51.971  -5.526  44.227  1.00 85.33           C  
ATOM   4193  HA  MET A 267     -52.154  -4.481  44.474  1.00 85.33           H  
ATOM   4194  C   MET A 267     -52.639  -5.824  42.879  1.00 85.33           C  
ATOM   4195  CB  MET A 267     -50.465  -5.749  44.104  1.00 85.33           C  
ATOM   4196  HB2 MET A 267     -49.984  -5.594  45.070  1.00 85.33           H  
ATOM   4197  HB3 MET A 267     -50.275  -6.773  43.784  1.00 85.33           H  
ATOM   4198  O   MET A 267     -52.996  -4.898  42.145  1.00 85.33           O  
ATOM   4199  CG  MET A 267     -49.863  -4.782  43.073  1.00 85.33           C  
ATOM   4200  HG2 MET A 267     -49.590  -3.858  43.584  1.00 85.33           H  
ATOM   4201  HG3 MET A 267     -50.592  -4.522  42.305  1.00 85.33           H  
ATOM   4202  SD  MET A 267     -48.425  -5.425  42.204  1.00 85.33           S  
ATOM   4203  CE  MET A 267     -47.419  -5.608  43.673  1.00 85.33           C  
ATOM   4204  HE1 MET A 267     -47.510  -4.692  44.257  1.00 85.33           H  
ATOM   4205  HE2 MET A 267     -47.783  -6.449  44.263  1.00 85.33           H  
ATOM   4206  HE3 MET A 267     -46.382  -5.763  43.375  1.00 85.33           H  
ATOM   4207  N   LYS A 268     -52.821  -7.104  42.540  1.00 84.90           N  
ATOM   4208  H   LYS A 268     -52.465  -7.825  43.152  1.00 84.90           H  
ATOM   4209  CA  LYS A 268     -53.512  -7.503  41.312  1.00 84.90           C  
ATOM   4210  HA  LYS A 268     -52.983  -7.079  40.458  1.00 84.90           H  
ATOM   4211  C   LYS A 268     -54.936  -6.949  41.281  1.00 84.90           C  
ATOM   4212  CB  LYS A 268     -53.479  -9.029  41.193  1.00 84.90           C  
ATOM   4213  HB2 LYS A 268     -53.962  -9.471  42.065  1.00 84.90           H  
ATOM   4214  HB3 LYS A 268     -52.441  -9.360  41.179  1.00 84.90           H  
ATOM   4215  O   LYS A 268     -55.339  -6.411  40.251  1.00 84.90           O  
ATOM   4216  CG  LYS A 268     -54.187  -9.528  39.926  1.00 84.90           C  
ATOM   4217  HG2 LYS A 268     -53.709  -9.111  39.040  1.00 84.90           H  
ATOM   4218  HG3 LYS A 268     -55.235  -9.229  39.948  1.00 84.90           H  
ATOM   4219  CD  LYS A 268     -54.113 -11.053  39.888  1.00 84.90           C  
ATOM   4220  HD2 LYS A 268     -54.398 -11.443  40.865  1.00 84.90           H  
ATOM   4221  HD3 LYS A 268     -53.087 -11.354  39.679  1.00 84.90           H  
ATOM   4222  CE  LYS A 268     -55.031 -11.645  38.823  1.00 84.90           C  
ATOM   4223  HE2 LYS A 268     -54.628 -11.418  37.836  1.00 84.90           H  
ATOM   4224  HE3 LYS A 268     -56.015 -11.185  38.915  1.00 84.90           H  
ATOM   4225  NZ  LYS A 268     -55.136 -13.107  39.032  1.00 84.90           N  
ATOM   4226  HZ1 LYS A 268     -55.731 -13.555  38.350  1.00 84.90           H  
ATOM   4227  HZ2 LYS A 268     -54.225 -13.542  39.024  1.00 84.90           H  
ATOM   4228  HZ3 LYS A 268     -55.497 -13.297  39.956  1.00 84.90           H  
ATOM   4229  N   LEU A 269     -55.661  -7.011  42.400  1.00 86.57           N  
ATOM   4230  H   LEU A 269     -55.276  -7.513  43.188  1.00 86.57           H  
ATOM   4231  CA  LEU A 269     -57.008  -6.451  42.519  1.00 86.57           C  
ATOM   4232  HA  LEU A 269     -57.630  -6.926  41.761  1.00 86.57           H  
ATOM   4233  C   LEU A 269     -57.027  -4.941  42.245  1.00 86.57           C  
ATOM   4234  CB  LEU A 269     -57.582  -6.785  43.907  1.00 86.57           C  
ATOM   4235  HB2 LEU A 269     -57.495  -7.857  44.082  1.00 86.57           H  
ATOM   4236  HB3 LEU A 269     -56.986  -6.274  44.663  1.00 86.57           H  
ATOM   4237  O   LEU A 269     -57.849  -4.495  41.454  1.00 86.57           O  
ATOM   4238  CG  LEU A 269     -59.056  -6.370  44.082  1.00 86.57           C  
ATOM   4239  HG  LEU A 269     -59.174  -5.314  43.840  1.00 86.57           H  
ATOM   4240  CD1 LEU A 269     -59.992  -7.193  43.195  1.00 86.57           C  
ATOM   4241 HD11 LEU A 269     -61.027  -6.931  43.413  1.00 86.57           H  
ATOM   4242 HD12 LEU A 269     -59.850  -8.258  43.382  1.00 86.57           H  
ATOM   4243 HD13 LEU A 269     -59.806  -6.975  42.143  1.00 86.57           H  
ATOM   4244  CD2 LEU A 269     -59.470  -6.564  45.539  1.00 86.57           C  
ATOM   4245 HD21 LEU A 269     -59.379  -7.614  45.819  1.00 86.57           H  
ATOM   4246 HD22 LEU A 269     -58.838  -5.959  46.188  1.00 86.57           H  
ATOM   4247 HD23 LEU A 269     -60.506  -6.250  45.671  1.00 86.57           H  
ATOM   4248  N   HIS A 270     -56.091  -4.170  42.810  1.00 85.82           N  
ATOM   4249  H   HIS A 270     -55.458  -4.595  43.472  1.00 85.82           H  
ATOM   4250  CA  HIS A 270     -55.973  -2.726  42.551  1.00 85.82           C  
ATOM   4251  HA  HIS A 270     -56.891  -2.232  42.871  1.00 85.82           H  
ATOM   4252  C   HIS A 270     -55.783  -2.387  41.062  1.00 85.82           C  
ATOM   4253  CB  HIS A 270     -54.803  -2.174  43.377  1.00 85.82           C  
ATOM   4254  HB2 HIS A 270     -53.941  -2.834  43.279  1.00 85.82           H  
ATOM   4255  HB3 HIS A 270     -55.086  -2.161  44.430  1.00 85.82           H  
ATOM   4256  O   HIS A 270     -56.285  -1.375  40.574  1.00 85.82           O  
ATOM   4257  CG  HIS A 270     -54.375  -0.788  42.964  1.00 85.82           C  
ATOM   4258  CD2 HIS A 270     -53.198  -0.452  42.353  1.00 85.82           C  
ATOM   4259  HD2 HIS A 270     -52.415  -1.146  42.086  1.00 85.82           H  
ATOM   4260  ND1 HIS A 270     -55.075   0.381  43.153  1.00 85.82           N  
ATOM   4261  HD1 HIS A 270     -56.004   0.473  43.538  1.00 85.82           H  
ATOM   4262  CE1 HIS A 270     -54.330   1.394  42.681  1.00 85.82           C  
ATOM   4263  HE1 HIS A 270     -54.626   2.432  42.691  1.00 85.82           H  
ATOM   4264  NE2 HIS A 270     -53.175   0.934  42.169  1.00 85.82           N  
ATOM   4265  N   ARG A 271     -55.056  -3.230  40.322  1.00 81.84           N  
ATOM   4266  H   ARG A 271     -54.667  -4.041  40.782  1.00 81.84           H  
ATOM   4267  CA  ARG A 271     -54.854  -3.045  38.878  1.00 81.84           C  
ATOM   4268  HA  ARG A 271     -54.715  -1.985  38.666  1.00 81.84           H  
ATOM   4269  C   ARG A 271     -56.071  -3.467  38.067  1.00 81.84           C  
ATOM   4270  CB  ARG A 271     -53.626  -3.826  38.416  1.00 81.84           C  
ATOM   4271  HB2 ARG A 271     -53.724  -4.872  38.709  1.00 81.84           H  
ATOM   4272  HB3 ARG A 271     -53.585  -3.775  37.328  1.00 81.84           H  
ATOM   4273  O   ARG A 271     -56.429  -2.782  37.116  1.00 81.84           O  
ATOM   4274  CG  ARG A 271     -52.335  -3.248  39.005  1.00 81.84           C  
ATOM   4275  HG2 ARG A 271     -52.231  -2.204  38.709  1.00 81.84           H  
ATOM   4276  HG3 ARG A 271     -52.368  -3.301  40.093  1.00 81.84           H  
ATOM   4277  CD  ARG A 271     -51.126  -4.044  38.515  1.00 81.84           C  
ATOM   4278  HD2 ARG A 271     -51.251  -5.091  38.793  1.00 81.84           H  
ATOM   4279  HD3 ARG A 271     -50.246  -3.656  39.028  1.00 81.84           H  
ATOM   4280  NE  ARG A 271     -50.965  -3.927  37.051  1.00 81.84           N  
ATOM   4281  HE  ARG A 271     -51.800  -3.734  36.517  1.00 81.84           H  
ATOM   4282  NH1 ARG A 271     -48.717  -4.267  37.000  1.00 81.84           N  
ATOM   4283 HH11 ARG A 271     -47.854  -4.365  36.486  1.00 81.84           H  
ATOM   4284 HH12 ARG A 271     -48.743  -4.470  37.989  1.00 81.84           H  
ATOM   4285  NH2 ARG A 271     -49.801  -3.882  35.089  1.00 81.84           N  
ATOM   4286 HH21 ARG A 271     -50.649  -3.668  34.583  1.00 81.84           H  
ATOM   4287 HH22 ARG A 271     -48.923  -3.936  34.593  1.00 81.84           H  
ATOM   4288  CZ  ARG A 271     -49.834  -4.028  36.384  1.00 81.84           C  
ATOM   4289  N   ALA A 272     -56.677  -4.596  38.424  1.00 81.81           N  
ATOM   4290  H   ALA A 272     -56.321  -5.103  39.222  1.00 81.81           H  
ATOM   4291  CA  ALA A 272     -57.840  -5.136  37.731  1.00 81.81           C  
ATOM   4292  HA  ALA A 272     -57.636  -5.159  36.661  1.00 81.81           H  
ATOM   4293  C   ALA A 272     -59.093  -4.271  37.931  1.00 81.81           C  
ATOM   4294  CB  ALA A 272     -58.063  -6.573  38.214  1.00 81.81           C  
ATOM   4295  HB1 ALA A 272     -58.910  -7.007  37.683  1.00 81.81           H  
ATOM   4296  HB2 ALA A 272     -58.277  -6.576  39.283  1.00 81.81           H  
ATOM   4297  HB3 ALA A 272     -57.174  -7.173  38.022  1.00 81.81           H  
ATOM   4298  O   ALA A 272     -59.913  -4.186  37.025  1.00 81.81           O  
ATOM   4299  N   SER A 273     -59.223  -3.596  39.077  1.00 85.18           N  
ATOM   4300  H   SER A 273     -58.548  -3.735  39.815  1.00 85.18           H  
ATOM   4301  CA  SER A 273     -60.345  -2.698  39.370  1.00 85.18           C  
ATOM   4302  HA  SER A 273     -61.265  -3.175  39.031  1.00 85.18           H  
ATOM   4303  C   SER A 273     -60.269  -1.343  38.659  1.00 85.18           C  
ATOM   4304  CB  SER A 273     -60.460  -2.485  40.880  1.00 85.18           C  
ATOM   4305  HB2 SER A 273     -60.568  -3.451  41.375  1.00 85.18           H  
ATOM   4306  HB3 SER A 273     -61.345  -1.885  41.090  1.00 85.18           H  
ATOM   4307  O   SER A 273     -61.175  -0.531  38.816  1.00 85.18           O  
ATOM   4308  OG  SER A 273     -59.316  -1.823  41.385  1.00 85.18           O  
ATOM   4309  HG  SER A 273     -59.531  -1.540  42.277  1.00 85.18           H  
ATOM   4310  N   GLY A 274     -59.194  -1.060  37.912  1.00 79.70           N  
ATOM   4311  H   GLY A 274     -58.494  -1.777  37.783  1.00 79.70           H  
ATOM   4312  CA  GLY A 274     -59.006   0.231  37.242  1.00 79.70           C  
ATOM   4313  HA2 GLY A 274     -58.200   0.138  36.514  1.00 79.70           H  
ATOM   4314  HA3 GLY A 274     -59.920   0.494  36.710  1.00 79.70           H  
ATOM   4315  C   GLY A 274     -58.662   1.391  38.185  1.00 79.70           C  
ATOM   4316  O   GLY A 274     -58.587   2.529  37.740  1.00 79.70           O  
ATOM   4317  N   LEU A 275     -58.401   1.123  39.471  1.00 78.51           N  
ATOM   4318  H   LEU A 275     -58.496   0.167  39.782  1.00 78.51           H  
ATOM   4319  CA  LEU A 275     -58.024   2.144  40.463  1.00 78.51           C  
ATOM   4320  HA  LEU A 275     -58.645   3.026  40.312  1.00 78.51           H  
ATOM   4321  C   LEU A 275     -56.566   2.617  40.326  1.00 78.51           C  
ATOM   4322  CB  LEU A 275     -58.271   1.583  41.876  1.00 78.51           C  
ATOM   4323  HB2 LEU A 275     -57.743   0.633  41.956  1.00 78.51           H  
ATOM   4324  HB3 LEU A 275     -57.842   2.266  42.609  1.00 78.51           H  
ATOM   4325  O   LEU A 275     -56.138   3.524  41.039  1.00 78.51           O  
ATOM   4326  CG  LEU A 275     -59.751   1.365  42.239  1.00 78.51           C  
ATOM   4327  HG  LEU A 275     -60.239   0.767  41.470  1.00 78.51           H  
ATOM   4328  CD1 LEU A 275     -59.834   0.608  43.568  1.00 78.51           C  
ATOM   4329 HD11 LEU A 275     -59.223  -0.294  43.544  1.00 78.51           H  
ATOM   4330 HD12 LEU A 275     -60.872   0.338  43.763  1.00 78.51           H  
ATOM   4331 HD13 LEU A 275     -59.483   1.248  44.378  1.00 78.51           H  
ATOM   4332  CD2 LEU A 275     -60.505   2.685  42.406  1.00 78.51           C  
ATOM   4333 HD21 LEU A 275     -60.010   3.321  43.140  1.00 78.51           H  
ATOM   4334 HD22 LEU A 275     -60.553   3.209  41.451  1.00 78.51           H  
ATOM   4335 HD23 LEU A 275     -61.526   2.487  42.731  1.00 78.51           H  
ATOM   4336  N   CYS A 276     -55.771   1.983  39.462  1.00 80.13           N  
ATOM   4337  H   CYS A 276     -56.189   1.274  38.876  1.00 80.13           H  
ATOM   4338  CA  CYS A 276     -54.371   2.333  39.263  1.00 80.13           C  
ATOM   4339  HA  CYS A 276     -53.970   2.667  40.221  1.00 80.13           H  
ATOM   4340  C   CYS A 276     -54.234   3.455  38.221  1.00 80.13           C  
ATOM   4341  CB  CYS A 276     -53.591   1.076  38.865  1.00 80.13           C  
ATOM   4342  HB2 CYS A 276     -53.768   0.307  39.617  1.00 80.13           H  
ATOM   4343  HB3 CYS A 276     -53.945   0.721  37.897  1.00 80.13           H  
ATOM   4344  O   CYS A 276     -54.561   3.218  37.058  1.00 80.13           O  
ATOM   4345  SG  CYS A 276     -51.813   1.453  38.777  1.00 80.13           S  
ATOM   4346  HG  CYS A 276     -51.401   0.362  39.431  1.00 80.13           H  
ATOM   4347  N   PRO A 277     -53.665   4.626  38.570  1.00 75.54           N  
ATOM   4348  CA  PRO A 277     -53.428   5.703  37.603  1.00 75.54           C  
ATOM   4349  HA  PRO A 277     -54.360   5.952  37.095  1.00 75.54           H  
ATOM   4350  C   PRO A 277     -52.392   5.330  36.528  1.00 75.54           C  
ATOM   4351  CB  PRO A 277     -52.978   6.902  38.448  1.00 75.54           C  
ATOM   4352  HB2 PRO A 277     -53.852   7.481  38.747  1.00 75.54           H  
ATOM   4353  HB3 PRO A 277     -52.269   7.539  37.920  1.00 75.54           H  
ATOM   4354  O   PRO A 277     -52.258   6.028  35.531  1.00 75.54           O  
ATOM   4355  CG  PRO A 277     -52.346   6.263  39.682  1.00 75.54           C  
ATOM   4356  HG2 PRO A 277     -51.321   5.969  39.456  1.00 75.54           H  
ATOM   4357  HG3 PRO A 277     -52.375   6.930  40.544  1.00 75.54           H  
ATOM   4358  CD  PRO A 277     -53.207   5.022  39.896  1.00 75.54           C  
ATOM   4359  HD2 PRO A 277     -52.614   4.242  40.374  1.00 75.54           H  
ATOM   4360  HD3 PRO A 277     -54.070   5.273  40.514  1.00 75.54           H  
ATOM   4361  N   GLY A 278     -51.641   4.238  36.713  1.00 70.24           N  
ATOM   4362  H   GLY A 278     -51.846   3.665  37.519  1.00 70.24           H  
ATOM   4363  CA  GLY A 278     -50.682   3.726  35.730  1.00 70.24           C  
ATOM   4364  HA2 GLY A 278     -50.515   2.666  35.921  1.00 70.24           H  
ATOM   4365  HA3 GLY A 278     -51.112   3.826  34.733  1.00 70.24           H  
ATOM   4366  C   GLY A 278     -49.319   4.426  35.717  1.00 70.24           C  
ATOM   4367  O   GLY A 278     -48.411   3.939  35.049  1.00 70.24           O  
ATOM   4368  N   TYR A 279     -49.135   5.504  36.484  1.00 65.49           N  
ATOM   4369  H   TYR A 279     -49.933   5.889  36.967  1.00 65.49           H  
ATOM   4370  CA  TYR A 279     -47.868   6.232  36.604  1.00 65.49           C  
ATOM   4371  HA  TYR A 279     -47.068   5.612  36.199  1.00 65.49           H  
ATOM   4372  C   TYR A 279     -47.514   6.530  38.069  1.00 65.49           C  
ATOM   4373  CB  TYR A 279     -47.924   7.515  35.757  1.00 65.49           C  
ATOM   4374  HB2 TYR A 279     -46.939   7.982  35.769  1.00 65.49           H  
ATOM   4375  HB3 TYR A 279     -48.134   7.243  34.723  1.00 65.49           H  
ATOM   4376  O   TYR A 279     -48.394   6.727  38.908  1.00 65.49           O  
ATOM   4377  CG  TYR A 279     -48.951   8.539  36.212  1.00 65.49           C  
ATOM   4378  CD1 TYR A 279     -50.268   8.487  35.717  1.00 65.49           C  
ATOM   4379  HD1 TYR A 279     -50.544   7.737  34.991  1.00 65.49           H  
ATOM   4380  CD2 TYR A 279     -48.591   9.543  37.133  1.00 65.49           C  
ATOM   4381  HD2 TYR A 279     -47.577   9.594  37.500  1.00 65.49           H  
ATOM   4382  CE1 TYR A 279     -51.230   9.411  36.162  1.00 65.49           C  
ATOM   4383  HE1 TYR A 279     -52.243   9.368  35.789  1.00 65.49           H  
ATOM   4384  CE2 TYR A 279     -49.550  10.475  37.578  1.00 65.49           C  
ATOM   4385  HE2 TYR A 279     -49.275  11.242  38.287  1.00 65.49           H  
ATOM   4386  OH  TYR A 279     -51.812  11.289  37.526  1.00 65.49           O  
ATOM   4387  HH  TYR A 279     -51.458  11.945  38.131  1.00 65.49           H  
ATOM   4388  CZ  TYR A 279     -50.876  10.404  37.096  1.00 65.49           C  
ATOM   4389  N   LYS A 280     -46.212   6.576  38.379  1.00 63.28           N  
ATOM   4390  H   LYS A 280     -45.552   6.404  37.634  1.00 63.28           H  
ATOM   4391  CA  LYS A 280     -45.672   7.084  39.651  1.00 63.28           C  
ATOM   4392  HA  LYS A 280     -46.383   6.856  40.445  1.00 63.28           H  
ATOM   4393  C   LYS A 280     -45.537   8.607  39.536  1.00 63.28           C  
ATOM   4394  CB  LYS A 280     -44.337   6.364  39.947  1.00 63.28           C  
ATOM   4395  HB2 LYS A 280     -43.545   6.802  39.340  1.00 63.28           H  
ATOM   4396  HB3 LYS A 280     -44.444   5.322  39.645  1.00 63.28           H  
ATOM   4397  O   LYS A 280     -45.155   9.105  38.478  1.00 63.28           O  
ATOM   4398  CG  LYS A 280     -43.916   6.373  41.427  1.00 63.28           C  
ATOM   4399  HG2 LYS A 280     -43.650   7.391  41.710  1.00 63.28           H  
ATOM   4400  HG3 LYS A 280     -44.752   6.034  42.039  1.00 63.28           H  
ATOM   4401  CD  LYS A 280     -42.712   5.437  41.658  1.00 63.28           C  
ATOM   4402  HD2 LYS A 280     -42.943   4.450  41.257  1.00 63.28           H  
ATOM   4403  HD3 LYS A 280     -41.861   5.830  41.102  1.00 63.28           H  
ATOM   4404  CE  LYS A 280     -42.338   5.281  43.142  1.00 63.28           C  
ATOM   4405  HE2 LYS A 280     -42.436   6.256  43.617  1.00 63.28           H  
ATOM   4406  HE3 LYS A 280     -43.045   4.600  43.616  1.00 63.28           H  
ATOM   4407  NZ  LYS A 280     -40.937   4.802  43.325  1.00 63.28           N  
ATOM   4408  HZ1 LYS A 280     -40.311   5.526  43.004  1.00 63.28           H  
ATOM   4409  HZ2 LYS A 280     -40.735   3.966  42.795  1.00 63.28           H  
ATOM   4410  HZ3 LYS A 280     -40.705   4.665  44.298  1.00 63.28           H  
ATOM   4411  N   SER A 281     -45.847   9.371  40.586  1.00 57.32           N  
ATOM   4412  H   SER A 281     -46.133   8.932  41.450  1.00 57.32           H  
ATOM   4413  CA  SER A 281     -45.607  10.823  40.563  1.00 57.32           C  
ATOM   4414  HA  SER A 281     -46.151  11.240  39.716  1.00 57.32           H  
ATOM   4415  C   SER A 281     -44.111  11.098  40.346  1.00 57.32           C  
ATOM   4416  CB  SER A 281     -46.144  11.493  41.837  1.00 57.32           C  
ATOM   4417  HB2 SER A 281     -47.204  11.260  41.936  1.00 57.32           H  
ATOM   4418  HB3 SER A 281     -46.033  12.574  41.750  1.00 57.32           H  
ATOM   4419  O   SER A 281     -43.274  10.390  40.906  1.00 57.32           O  
ATOM   4420  OG  SER A 281     -45.458  11.045  42.991  1.00 57.32           O  
ATOM   4421  HG  SER A 281     -46.026  11.161  43.756  1.00 57.32           H  
ATOM   4422  N   LEU A 282     -43.749  12.109  39.541  1.00 55.29           N  
ATOM   4423  H   LEU A 282     -44.471  12.604  39.039  1.00 55.29           H  
ATOM   4424  CA  LEU A 282     -42.347  12.371  39.157  1.00 55.29           C  
ATOM   4425  HA  LEU A 282     -41.991  11.539  38.551  1.00 55.29           H  
ATOM   4426  C   LEU A 282     -41.383  12.471  40.353  1.00 55.29           C  
ATOM   4427  CB  LEU A 282     -42.247  13.677  38.343  1.00 55.29           C  
ATOM   4428  HB2 LEU A 282     -43.022  14.382  38.643  1.00 55.29           H  
ATOM   4429  HB3 LEU A 282     -41.296  14.144  38.599  1.00 55.29           H  
ATOM   4430  O   LEU A 282     -40.228  12.071  40.247  1.00 55.29           O  
ATOM   4431  CG  LEU A 282     -42.265  13.474  36.816  1.00 55.29           C  
ATOM   4432  HG  LEU A 282     -41.872  12.489  36.564  1.00 55.29           H  
ATOM   4433  CD1 LEU A 282     -43.668  13.622  36.233  1.00 55.29           C  
ATOM   4434 HD11 LEU A 282     -44.331  12.873  36.665  1.00 55.29           H  
ATOM   4435 HD12 LEU A 282     -43.633  13.466  35.154  1.00 55.29           H  
ATOM   4436 HD13 LEU A 282     -44.060  14.620  36.431  1.00 55.29           H  
ATOM   4437  CD2 LEU A 282     -41.371  14.521  36.169  1.00 55.29           C  
ATOM   4438 HD21 LEU A 282     -41.738  15.525  36.383  1.00 55.29           H  
ATOM   4439 HD22 LEU A 282     -40.362  14.412  36.565  1.00 55.29           H  
ATOM   4440 HD23 LEU A 282     -41.362  14.365  35.090  1.00 55.29           H  
ATOM   4441  N   ARG A 283     -41.858  12.971  41.502  1.00 53.82           N  
ATOM   4442  H   ARG A 283     -42.831  13.241  41.523  1.00 53.82           H  
ATOM   4443  CA  ARG A 283     -41.061  13.047  42.738  1.00 53.82           C  
ATOM   4444  HA  ARG A 283     -40.114  13.545  42.526  1.00 53.82           H  
ATOM   4445  C   ARG A 283     -40.669  11.674  43.280  1.00 53.82           C  
ATOM   4446  CB  ARG A 283     -41.814  13.823  43.826  1.00 53.82           C  
ATOM   4447  HB2 ARG A 283     -41.287  13.691  44.771  1.00 53.82           H  
ATOM   4448  HB3 ARG A 283     -42.820  13.417  43.939  1.00 53.82           H  
ATOM   4449  O   ARG A 283     -39.599  11.551  43.856  1.00 53.82           O  
ATOM   4450  CG  ARG A 283     -41.886  15.325  43.529  1.00 53.82           C  
ATOM   4451  HG2 ARG A 283     -40.881  15.714  43.370  1.00 53.82           H  
ATOM   4452  HG3 ARG A 283     -42.481  15.492  42.631  1.00 53.82           H  
ATOM   4453  CD  ARG A 283     -42.529  16.056  44.713  1.00 53.82           C  
ATOM   4454  HD2 ARG A 283     -41.900  15.921  45.593  1.00 53.82           H  
ATOM   4455  HD3 ARG A 283     -43.505  15.613  44.909  1.00 53.82           H  
ATOM   4456  NE  ARG A 283     -42.692  17.496  44.442  1.00 53.82           N  
ATOM   4457  HE  ARG A 283     -42.291  17.854  43.586  1.00 53.82           H  
ATOM   4458  NH1 ARG A 283     -43.842  18.032  46.360  1.00 53.82           N  
ATOM   4459 HH11 ARG A 283     -43.748  17.082  46.690  1.00 53.82           H  
ATOM   4460 HH12 ARG A 283     -44.305  18.720  46.937  1.00 53.82           H  
ATOM   4461  NH2 ARG A 283     -43.416  19.618  44.854  1.00 53.82           N  
ATOM   4462 HH21 ARG A 283     -43.019  19.941  43.983  1.00 53.82           H  
ATOM   4463 HH22 ARG A 283     -43.883  20.282  45.453  1.00 53.82           H  
ATOM   4464  CZ  ARG A 283     -43.313  18.371  45.217  1.00 53.82           C  
ATOM   4465  N   ALA A 284     -41.524  10.672  43.099  1.00 53.31           N  
ATOM   4466  H   ALA A 284     -42.360  10.840  42.558  1.00 53.31           H  
ATOM   4467  CA  ALA A 284     -41.283   9.311  43.547  1.00 53.31           C  
ATOM   4468  HA  ALA A 284     -40.522   9.323  44.327  1.00 53.31           H  
ATOM   4469  C   ALA A 284     -40.732   8.410  42.426  1.00 53.31           C  
ATOM   4470  CB  ALA A 284     -42.587   8.804  44.180  1.00 53.31           C  
ATOM   4471  HB1 ALA A 284     -43.371   8.717  43.428  1.00 53.31           H  
ATOM   4472  HB2 ALA A 284     -42.917   9.510  44.942  1.00 53.31           H  
ATOM   4473  HB3 ALA A 284     -42.412   7.848  44.674  1.00 53.31           H  
ATOM   4474  O   ALA A 284     -40.327   7.295  42.713  1.00 53.31           O  
ATOM   4475  N   ALA A 285     -40.736   8.843  41.159  1.00 54.58           N  
ATOM   4476  H   ALA A 285     -41.141   9.747  40.963  1.00 54.58           H  
ATOM   4477  CA  ALA A 285     -40.177   8.090  40.027  1.00 54.58           C  
ATOM   4478  HA  ALA A 285     -40.474   7.045  40.111  1.00 54.58           H  
ATOM   4479  C   ALA A 285     -38.635   8.076  39.974  1.00 54.58           C  
ATOM   4480  CB  ALA A 285     -40.787   8.643  38.734  1.00 54.58           C  
ATOM   4481  HB1 ALA A 285     -40.451   9.667  38.576  1.00 54.58           H  
ATOM   4482  HB2 ALA A 285     -40.463   8.034  37.890  1.00 54.58           H  
ATOM   4483  HB3 ALA A 285     -41.876   8.622  38.791  1.00 54.58           H  
ATOM   4484  O   ALA A 285     -38.077   7.257  39.247  1.00 54.58           O  
ATOM   4485  N   ARG A 286     -37.976   8.961  40.733  1.00 45.74           N  
ATOM   4486  H   ARG A 286     -38.536   9.532  41.350  1.00 45.74           H  
ATOM   4487  CA  ARG A 286     -36.549   8.853  41.077  1.00 45.74           C  
ATOM   4488  HA  ARG A 286     -35.966   8.583  40.197  1.00 45.74           H  
ATOM   4489  C   ARG A 286     -36.316   7.720  42.073  1.00 45.74           C  
ATOM   4490  CB  ARG A 286     -36.039  10.173  41.672  1.00 45.74           C  
ATOM   4491  HB2 ARG A 286     -35.056   9.991  42.108  1.00 45.74           H  
ATOM   4492  HB3 ARG A 286     -36.709  10.491  42.471  1.00 45.74           H  
ATOM   4493  O   ARG A 286     -35.209   7.151  42.014  1.00 45.74           O  
ATOM   4494  CG  ARG A 286     -35.904  11.284  40.626  1.00 45.74           C  
ATOM   4495  HG2 ARG A 286     -36.879  11.503  40.190  1.00 45.74           H  
ATOM   4496  HG3 ARG A 286     -35.224  10.956  39.841  1.00 45.74           H  
ATOM   4497  CD  ARG A 286     -35.347  12.548  41.293  1.00 45.74           C  
ATOM   4498  HD2 ARG A 286     -34.418  12.292  41.803  1.00 45.74           H  
ATOM   4499  HD3 ARG A 286     -36.068  12.895  42.033  1.00 45.74           H  
ATOM   4500  NE  ARG A 286     -35.079  13.621  40.316  1.00 45.74           N  
ATOM   4501  HE  ARG A 286     -35.196  13.373  39.344  1.00 45.74           H  
ATOM   4502  NH1 ARG A 286     -34.468  15.242  41.822  1.00 45.74           N  
ATOM   4503 HH11 ARG A 286     -34.112  16.168  42.011  1.00 45.74           H  
ATOM   4504 HH12 ARG A 286     -34.640  14.591  42.575  1.00 45.74           H  
ATOM   4505  NH2 ARG A 286     -34.358  15.676  39.644  1.00 45.74           N  
ATOM   4506 HH21 ARG A 286     -34.317  15.345  38.691  1.00 45.74           H  
ATOM   4507 HH22 ARG A 286     -33.950  16.572  39.870  1.00 45.74           H  
ATOM   4508  CZ  ARG A 286     -34.645  14.836  40.597  1.00 45.74           C  
ATOM   4509  OXT ARG A 286     -37.242   7.494  42.884  1.00 45.74           O  
TER    4510      ARG A 286                                                       
END   
