# Supplementary material for: The Viral Class II Membrane Fusion Machinery: Divergent Evolution from an Ancestral Heterodimer
Source: Viruses. 2021 Nov 26;13(12):2368. doi: 10.3390/v13122368 (PMC8706100; doi:10.3390/v13122368)
Supplement: Supplementary file 1 [file viruses-13-02368-s001.zip › Supl_File4_CCHFV_GP38_Gn_Fig4A.pdb]

ATOM      1  N   ASN A   1     -55.461  29.072  28.985  1.00 42.12           N  
ATOM      2  H   ASN A   1     -55.807  29.608  28.202  1.00 42.12           H  
ATOM      3  H2  ASN A   1     -56.205  28.491  29.343  1.00 42.12           H  
ATOM      4  H3  ASN A   1     -55.156  29.709  29.707  1.00 42.12           H  
ATOM      5  CA  ASN A   1     -54.318  28.230  28.573  1.00 42.12           C  
ATOM      6  HA  ASN A   1     -53.522  28.873  28.197  1.00 42.12           H  
ATOM      7  C   ASN A   1     -54.733  27.322  27.432  1.00 42.12           C  
ATOM      8  CB  ASN A   1     -53.745  27.444  29.775  1.00 42.12           C  
ATOM      9  HB2 ASN A   1     -54.542  26.941  30.323  1.00 42.12           H  
ATOM     10  HB3 ASN A   1     -53.044  26.689  29.417  1.00 42.12           H  
ATOM     11  O   ASN A   1     -55.191  26.216  27.686  1.00 42.12           O  
ATOM     12  CG  ASN A   1     -52.986  28.381  30.701  1.00 42.12           C  
ATOM     13  ND2 ASN A   1     -52.579  27.963  31.878  1.00 42.12           N  
ATOM     14 HD21 ASN A   1     -52.059  28.624  32.438  1.00 42.12           H  
ATOM     15 HD22 ASN A   1     -52.694  27.007  32.183  1.00 42.12           H  
ATOM     16  OD1 ASN A   1     -52.795  29.533  30.357  1.00 42.12           O  
ATOM     17  N   LEU A   2     -54.638  27.805  26.187  1.00 43.70           N  
ATOM     18  H   LEU A   2     -54.212  28.706  26.024  1.00 43.70           H  
ATOM     19  CA  LEU A   2     -54.793  26.959  25.001  1.00 43.70           C  
ATOM     20  HA  LEU A   2     -55.712  26.377  25.064  1.00 43.70           H  
ATOM     21  C   LEU A   2     -53.615  25.980  24.978  1.00 43.70           C  
ATOM     22  CB  LEU A   2     -54.837  27.831  23.728  1.00 43.70           C  
ATOM     23  HB2 LEU A   2     -54.477  27.231  22.892  1.00 43.70           H  
ATOM     24  HB3 LEU A   2     -54.134  28.659  23.829  1.00 43.70           H  
ATOM     25  O   LEU A   2     -52.497  26.353  24.632  1.00 43.70           O  
ATOM     26  CG  LEU A   2     -56.248  28.354  23.384  1.00 43.70           C  
ATOM     27  HG  LEU A   2     -56.938  28.109  24.191  1.00 43.70           H  
ATOM     28  CD1 LEU A   2     -56.254  29.873  23.209  1.00 43.70           C  
ATOM     29 HD11 LEU A   2     -55.919  30.357  24.126  1.00 43.70           H  
ATOM     30 HD12 LEU A   2     -55.594  30.156  22.389  1.00 43.70           H  
ATOM     31 HD13 LEU A   2     -57.264  30.212  22.980  1.00 43.70           H  
ATOM     32  CD2 LEU A   2     -56.764  27.719  22.092  1.00 43.70           C  
ATOM     33 HD21 LEU A   2     -56.794  26.634  22.197  1.00 43.70           H  
ATOM     34 HD22 LEU A   2     -56.115  27.978  21.256  1.00 43.70           H  
ATOM     35 HD23 LEU A   2     -57.772  28.074  21.880  1.00 43.70           H  
ATOM     36  N   LYS A   3     -53.855  24.753  25.442  1.00 56.52           N  
ATOM     37  H   LYS A   3     -54.794  24.541  25.749  1.00 56.52           H  
ATOM     38  CA  LYS A   3     -52.907  23.644  25.355  1.00 56.52           C  
ATOM     39  HA  LYS A   3     -51.916  23.990  25.647  1.00 56.52           H  
ATOM     40  C   LYS A   3     -52.871  23.247  23.878  1.00 56.52           C  
ATOM     41  CB  LYS A   3     -53.374  22.531  26.317  1.00 56.52           C  
ATOM     42  HB2 LYS A   3     -54.121  21.901  25.833  1.00 56.52           H  
ATOM     43  HB3 LYS A   3     -53.848  23.000  27.179  1.00 56.52           H  
ATOM     44  O   LYS A   3     -53.808  22.628  23.388  1.00 56.52           O  
ATOM     45  CG  LYS A   3     -52.225  21.661  26.847  1.00 56.52           C  
ATOM     46  HG2 LYS A   3     -51.468  22.307  27.292  1.00 56.52           H  
ATOM     47  HG3 LYS A   3     -51.778  21.104  26.024  1.00 56.52           H  
ATOM     48  CD  LYS A   3     -52.743  20.685  27.917  1.00 56.52           C  
ATOM     49  HD2 LYS A   3     -53.422  19.975  27.445  1.00 56.52           H  
ATOM     50  HD3 LYS A   3     -53.286  21.241  28.682  1.00 56.52           H  
ATOM     51  CE  LYS A   3     -51.577  19.934  28.571  1.00 56.52           C  
ATOM     52  HE2 LYS A   3     -51.021  19.418  27.789  1.00 56.52           H  
ATOM     53  HE3 LYS A   3     -50.902  20.658  29.027  1.00 56.52           H  
ATOM     54  NZ  LYS A   3     -52.044  18.955  29.586  1.00 56.52           N  
ATOM     55  HZ1 LYS A   3     -52.641  18.266  29.151  1.00 56.52           H  
ATOM     56  HZ2 LYS A   3     -51.255  18.463  29.980  1.00 56.52           H  
ATOM     57  HZ3 LYS A   3     -52.553  19.409  30.331  1.00 56.52           H  
ATOM     58  N   MET A   4     -51.880  23.751  23.149  1.00 61.12           N  
ATOM     59  H   MET A   4     -51.181  24.317  23.607  1.00 61.12           H  
ATOM     60  CA  MET A   4     -51.737  23.511  21.715  1.00 61.12           C  
ATOM     61  HA  MET A   4     -52.706  23.651  21.238  1.00 61.12           H  
ATOM     62  C   MET A   4     -51.299  22.050  21.528  1.00 61.12           C  
ATOM     63  CB  MET A   4     -50.744  24.543  21.136  1.00 61.12           C  
ATOM     64  HB2 MET A   4     -50.832  25.472  21.700  1.00 61.12           H  
ATOM     65  HB3 MET A   4     -49.722  24.181  21.246  1.00 61.12           H  
ATOM     66  O   MET A   4     -50.207  21.681  21.948  1.00 61.12           O  
ATOM     67  CG  MET A   4     -51.014  24.877  19.666  1.00 61.12           C  
ATOM     68  HG2 MET A   4     -50.974  23.948  19.097  1.00 61.12           H  
ATOM     69  HG3 MET A   4     -52.020  25.286  19.569  1.00 61.12           H  
ATOM     70  SD  MET A   4     -49.834  26.040  18.911  1.00 61.12           S  
ATOM     71  CE  MET A   4     -50.263  27.611  19.711  1.00 61.12           C  
ATOM     72  HE1 MET A   4     -49.649  28.407  19.292  1.00 61.12           H  
ATOM     73  HE2 MET A   4     -51.316  27.834  19.537  1.00 61.12           H  
ATOM     74  HE3 MET A   4     -50.073  27.539  20.782  1.00 61.12           H  
ATOM     75  N   GLU A   5     -52.173  21.206  20.981  1.00 70.02           N  
ATOM     76  H   GLU A   5     -53.088  21.539  20.710  1.00 70.02           H  
ATOM     77  CA  GLU A   5     -51.849  19.816  20.648  1.00 70.02           C  
ATOM     78  HA  GLU A   5     -51.231  19.396  21.442  1.00 70.02           H  
ATOM     79  C   GLU A   5     -51.040  19.800  19.344  1.00 70.02           C  
ATOM     80  CB  GLU A   5     -53.144  18.990  20.586  1.00 70.02           C  
ATOM     81  HB2 GLU A   5     -53.759  19.343  19.758  1.00 70.02           H  
ATOM     82  HB3 GLU A   5     -53.687  19.158  21.516  1.00 70.02           H  
ATOM     83  O   GLU A   5     -51.514  20.240  18.295  1.00 70.02           O  
ATOM     84  CG  GLU A   5     -52.894  17.480  20.438  1.00 70.02           C  
ATOM     85  HG2 GLU A   5     -52.463  17.287  19.456  1.00 70.02           H  
ATOM     86  HG3 GLU A   5     -52.165  17.179  21.191  1.00 70.02           H  
ATOM     87  CD  GLU A   5     -54.176  16.643  20.615  1.00 70.02           C  
ATOM     88  OE1 GLU A   5     -54.033  15.420  20.835  1.00 70.02           O  
ATOM     89  OE2 GLU A   5     -55.282  17.233  20.590  1.00 70.02           O  
ATOM     90  N   ILE A   6     -49.777  19.374  19.423  1.00 75.20           N  
ATOM     91  H   ILE A   6     -49.436  19.033  20.310  1.00 75.20           H  
ATOM     92  CA  ILE A   6     -48.850  19.381  18.287  1.00 75.20           C  
ATOM     93  HA  ILE A   6     -49.069  20.247  17.662  1.00 75.20           H  
ATOM     94  C   ILE A   6     -49.087  18.119  17.453  1.00 75.20           C  
ATOM     95  CB  ILE A   6     -47.380  19.510  18.760  1.00 75.20           C  
ATOM     96  HB  ILE A   6     -47.147  18.661  19.402  1.00 75.20           H  
ATOM     97  O   ILE A   6     -48.663  17.030  17.832  1.00 75.20           O  
ATOM     98  CG1 ILE A   6     -47.174  20.810  19.575  1.00 75.20           C  
ATOM     99 HG12 ILE A   6     -47.903  20.852  20.384  1.00 75.20           H  
ATOM    100 HG13 ILE A   6     -47.339  21.675  18.932  1.00 75.20           H  
ATOM    101  CG2 ILE A   6     -46.426  19.482  17.547  1.00 75.20           C  
ATOM    102 HG21 ILE A   6     -46.557  18.560  16.982  1.00 75.20           H  
ATOM    103 HG22 ILE A   6     -45.389  19.507  17.882  1.00 75.20           H  
ATOM    104 HG23 ILE A   6     -46.619  20.335  16.896  1.00 75.20           H  
ATOM    105  CD1 ILE A   6     -45.789  20.929  20.226  1.00 75.20           C  
ATOM    106 HD11 ILE A   6     -45.771  21.807  20.872  1.00 75.20           H  
ATOM    107 HD12 ILE A   6     -45.588  20.045  20.831  1.00 75.20           H  
ATOM    108 HD13 ILE A   6     -45.013  21.043  19.469  1.00 75.20           H  
ATOM    109  N   ILE A   7     -49.730  18.279  16.296  1.00 81.51           N  
ATOM    110  H   ILE A   7     -50.124  19.188  16.099  1.00 81.51           H  
ATOM    111  CA  ILE A   7     -49.954  17.198  15.330  1.00 81.51           C  
ATOM    112  HA  ILE A   7     -50.040  16.255  15.870  1.00 81.51           H  
ATOM    113  C   ILE A   7     -48.745  17.111  14.393  1.00 81.51           C  
ATOM    114  CB  ILE A   7     -51.282  17.415  14.570  1.00 81.51           C  
ATOM    115  HB  ILE A   7     -51.226  18.366  14.039  1.00 81.51           H  
ATOM    116  O   ILE A   7     -48.504  18.001  13.576  1.00 81.51           O  
ATOM    117  CG1 ILE A   7     -52.469  17.469  15.560  1.00 81.51           C  
ATOM    118 HG12 ILE A   7     -52.312  18.281  16.270  1.00 81.51           H  
ATOM    119 HG13 ILE A   7     -52.515  16.539  16.125  1.00 81.51           H  
ATOM    120  CG2 ILE A   7     -51.513  16.297  13.540  1.00 81.51           C  
ATOM    121 HG21 ILE A   7     -50.638  16.165  12.903  1.00 81.51           H  
ATOM    122 HG22 ILE A   7     -51.742  15.377  14.077  1.00 81.51           H  
ATOM    123 HG23 ILE A   7     -52.358  16.553  12.900  1.00 81.51           H  
ATOM    124  CD1 ILE A   7     -53.832  17.711  14.899  1.00 81.51           C  
ATOM    125 HD11 ILE A   7     -54.135  16.842  14.317  1.00 81.51           H  
ATOM    126 HD12 ILE A   7     -53.785  18.591  14.257  1.00 81.51           H  
ATOM    127 HD13 ILE A   7     -54.578  17.879  15.676  1.00 81.51           H  
ATOM    128  N   LEU A   8     -47.982  16.023  14.492  1.00 85.62           N  
ATOM    129  H   LEU A   8     -48.216  15.355  15.212  1.00 85.62           H  
ATOM    130  CA  LEU A   8     -46.783  15.806  13.674  1.00 85.62           C  
ATOM    131  HA  LEU A   8     -46.283  16.764  13.530  1.00 85.62           H  
ATOM    132  C   LEU A   8     -47.134  15.263  12.281  1.00 85.62           C  
ATOM    133  CB  LEU A   8     -45.818  14.861  14.410  1.00 85.62           C  
ATOM    134  HB2 LEU A   8     -44.937  14.701  13.789  1.00 85.62           H  
ATOM    135  HB3 LEU A   8     -46.317  13.899  14.529  1.00 85.62           H  
ATOM    136  O   LEU A   8     -48.078  14.485  12.120  1.00 85.62           O  
ATOM    137  CG  LEU A   8     -45.368  15.349  15.800  1.00 85.62           C  
ATOM    138  HG  LEU A   8     -46.238  15.542  16.427  1.00 85.62           H  
ATOM    139  CD1 LEU A   8     -44.545  14.247  16.456  1.00 85.62           C  
ATOM    140 HD11 LEU A   8     -44.341  14.526  17.490  1.00 85.62           H  
ATOM    141 HD12 LEU A   8     -45.112  13.317  16.471  1.00 85.62           H  
ATOM    142 HD13 LEU A   8     -43.610  14.099  15.915  1.00 85.62           H  
ATOM    143  CD2 LEU A   8     -44.508  16.614  15.727  1.00 85.62           C  
ATOM    144 HD21 LEU A   8     -44.207  16.893  16.737  1.00 85.62           H  
ATOM    145 HD22 LEU A   8     -45.090  17.435  15.309  1.00 85.62           H  
ATOM    146 HD23 LEU A   8     -43.626  16.438  15.112  1.00 85.62           H  
ATOM    147  N   THR A   9     -46.344  15.615  11.265  1.00 89.30           N  
ATOM    148  H   THR A   9     -45.616  16.291  11.443  1.00 89.30           H  
ATOM    149  CA  THR A   9     -46.379  14.926   9.958  1.00 89.30           C  
ATOM    150  HA  THR A   9     -47.420  14.798   9.662  1.00 89.30           H  
ATOM    151  C   THR A   9     -45.750  13.528  10.047  1.00 89.30           C  
ATOM    152  CB  THR A   9     -45.680  15.740   8.860  1.00 89.30           C  
ATOM    153  HB  THR A   9     -45.725  15.183   7.924  1.00 89.30           H  
ATOM    154  O   THR A   9     -45.055  13.215  11.016  1.00 89.30           O  
ATOM    155  CG2 THR A   9     -46.311  17.112   8.636  1.00 89.30           C  
ATOM    156 HG21 THR A   9     -46.268  17.714   9.544  1.00 89.30           H  
ATOM    157 HG22 THR A   9     -47.354  16.990   8.344  1.00 89.30           H  
ATOM    158 HG23 THR A   9     -45.781  17.631   7.838  1.00 89.30           H  
ATOM    159  OG1 THR A   9     -44.335  15.946   9.195  1.00 89.30           O  
ATOM    160  HG1 THR A   9     -44.343  16.645   9.853  1.00 89.30           H  
ATOM    161  N   LEU A  10     -45.953  12.675   9.031  1.00 88.16           N  
ATOM    162  H   LEU A  10     -46.562  12.950   8.274  1.00 88.16           H  
ATOM    163  CA  LEU A  10     -45.398  11.313   9.008  1.00 88.16           C  
ATOM    164  HA  LEU A  10     -45.851  10.758   9.829  1.00 88.16           H  
ATOM    165  C   LEU A  10     -43.871  11.297   9.211  1.00 88.16           C  
ATOM    166  CB  LEU A  10     -45.792  10.609   7.695  1.00 88.16           C  
ATOM    167  HB2 LEU A  10     -46.873  10.672   7.566  1.00 88.16           H  
ATOM    168  HB3 LEU A  10     -45.321  11.129   6.861  1.00 88.16           H  
ATOM    169  O   LEU A  10     -43.366  10.561  10.053  1.00 88.16           O  
ATOM    170  CG  LEU A  10     -45.379   9.122   7.654  1.00 88.16           C  
ATOM    171  HG  LEU A  10     -44.313   9.029   7.858  1.00 88.16           H  
ATOM    172  CD1 LEU A  10     -46.159   8.301   8.680  1.00 88.16           C  
ATOM    173 HD11 LEU A  10     -45.878   7.251   8.596  1.00 88.16           H  
ATOM    174 HD12 LEU A  10     -45.928   8.619   9.697  1.00 88.16           H  
ATOM    175 HD13 LEU A  10     -47.231   8.401   8.513  1.00 88.16           H  
ATOM    176  CD2 LEU A  10     -45.643   8.548   6.264  1.00 88.16           C  
ATOM    177 HD21 LEU A  10     -46.709   8.576   6.040  1.00 88.16           H  
ATOM    178 HD22 LEU A  10     -45.096   9.119   5.513  1.00 88.16           H  
ATOM    179 HD23 LEU A  10     -45.295   7.516   6.229  1.00 88.16           H  
ATOM    180  N   SER A  11     -43.144  12.151   8.487  1.00 89.29           N  
ATOM    181  H   SER A  11     -43.615  12.787   7.860  1.00 89.29           H  
ATOM    182  CA  SER A  11     -41.681  12.227   8.561  1.00 89.29           C  
ATOM    183  HA  SER A  11     -41.276  11.215   8.529  1.00 89.29           H  
ATOM    184  C   SER A  11     -41.179  12.873   9.853  1.00 89.29           C  
ATOM    185  CB  SER A  11     -41.143  12.991   7.349  1.00 89.29           C  
ATOM    186  HB2 SER A  11     -40.058  13.062   7.417  1.00 89.29           H  
ATOM    187  HB3 SER A  11     -41.403  12.444   6.442  1.00 89.29           H  
ATOM    188  O   SER A  11     -40.171  12.432  10.401  1.00 89.29           O  
ATOM    189  OG  SER A  11     -41.708  14.289   7.292  1.00 89.29           O  
ATOM    190  HG  SER A  11     -41.489  14.689   6.447  1.00 89.29           H  
ATOM    191  N   GLN A  12     -41.872  13.894  10.369  1.00 90.26           N  
ATOM    192  H   GLN A  12     -42.680  14.231   9.866  1.00 90.26           H  
ATOM    193  CA  GLN A  12     -41.520  14.513  11.651  1.00 90.26           C  
ATOM    194  HA  GLN A  12     -40.471  14.810  11.637  1.00 90.26           H  
ATOM    195  C   GLN A  12     -41.692  13.529  12.807  1.00 90.26           C  
ATOM    196  CB  GLN A  12     -42.386  15.748  11.902  1.00 90.26           C  
ATOM    197  HB2 GLN A  12     -42.303  16.038  12.949  1.00 90.26           H  
ATOM    198  HB3 GLN A  12     -43.425  15.479  11.711  1.00 90.26           H  
ATOM    199  O   GLN A  12     -40.796  13.411  13.637  1.00 90.26           O  
ATOM    200  CG  GLN A  12     -41.965  16.953  11.045  1.00 90.26           C  
ATOM    201  HG2 GLN A  12     -41.019  17.341  11.423  1.00 90.26           H  
ATOM    202  HG3 GLN A  12     -41.818  16.647  10.009  1.00 90.26           H  
ATOM    203  CD  GLN A  12     -43.013  18.060  11.070  1.00 90.26           C  
ATOM    204  NE2 GLN A  12     -42.655  19.289  10.778  1.00 90.26           N  
ATOM    205 HE21 GLN A  12     -43.384  19.986  10.830  1.00 90.26           H  
ATOM    206 HE22 GLN A  12     -41.688  19.527  10.611  1.00 90.26           H  
ATOM    207  OE1 GLN A  12     -44.192  17.820  11.289  1.00 90.26           O  
ATOM    208  N   GLY A  13     -42.807  12.796  12.845  1.00 89.81           N  
ATOM    209  H   GLY A  13     -43.518  12.924  12.140  1.00 89.81           H  
ATOM    210  CA  GLY A  13     -43.026  11.796  13.884  1.00 89.81           C  
ATOM    211  HA2 GLY A  13     -42.907  12.255  14.865  1.00 89.81           H  
ATOM    212  HA3 GLY A  13     -44.045  11.415  13.816  1.00 89.81           H  
ATOM    213  C   GLY A  13     -42.052  10.627  13.795  1.00 89.81           C  
ATOM    214  O   GLY A  13     -41.541  10.214  14.830  1.00 89.81           O  
ATOM    215  N   LEU A  14     -41.677  10.182  12.588  1.00 91.73           N  
ATOM    216  H   LEU A  14     -42.175  10.504  11.770  1.00 91.73           H  
ATOM    217  CA  LEU A  14     -40.638   9.159  12.417  1.00 91.73           C  
ATOM    218  HA  LEU A  14     -40.932   8.293  13.010  1.00 91.73           H  
ATOM    219  C   LEU A  14     -39.268   9.630  12.940  1.00 91.73           C  
ATOM    220  CB  LEU A  14     -40.568   8.743  10.938  1.00 91.73           C  
ATOM    221  HB2 LEU A  14     -40.253   9.604  10.348  1.00 91.73           H  
ATOM    222  HB3 LEU A  14     -41.564   8.451  10.605  1.00 91.73           H  
ATOM    223  O   LEU A  14     -38.568   8.875  13.609  1.00 91.73           O  
ATOM    224  CG  LEU A  14     -39.599   7.573  10.669  1.00 91.73           C  
ATOM    225  HG  LEU A  14     -38.607   7.829  11.042  1.00 91.73           H  
ATOM    226  CD1 LEU A  14     -40.061   6.274  11.332  1.00 91.73           C  
ATOM    227 HD11 LEU A  14     -41.073   6.022  11.015  1.00 91.73           H  
ATOM    228 HD12 LEU A  14     -39.393   5.459  11.051  1.00 91.73           H  
ATOM    229 HD13 LEU A  14     -40.025   6.367  12.417  1.00 91.73           H  
ATOM    230  CD2 LEU A  14     -39.484   7.346   9.163  1.00 91.73           C  
ATOM    231 HD21 LEU A  14     -40.463   7.129   8.738  1.00 91.73           H  
ATOM    232 HD22 LEU A  14     -38.827   6.499   8.965  1.00 91.73           H  
ATOM    233 HD23 LEU A  14     -39.068   8.232   8.683  1.00 91.73           H  
ATOM    234  N   LYS A  15     -38.894  10.894  12.710  1.00 92.94           N  
ATOM    235  H   LYS A  15     -39.488  11.472  12.133  1.00 92.94           H  
ATOM    236  CA  LYS A  15     -37.663  11.466  13.283  1.00 92.94           C  
ATOM    237  HA  LYS A  15     -36.817  10.830  13.023  1.00 92.94           H  
ATOM    238  C   LYS A  15     -37.699  11.504  14.811  1.00 92.94           C  
ATOM    239  CB  LYS A  15     -37.414  12.869  12.724  1.00 92.94           C  
ATOM    240  HB2 LYS A  15     -36.658  13.359  13.338  1.00 92.94           H  
ATOM    241  HB3 LYS A  15     -38.329  13.460  12.775  1.00 92.94           H  
ATOM    242  O   LYS A  15     -36.714  11.145  15.450  1.00 92.94           O  
ATOM    243  CG  LYS A  15     -36.904  12.815  11.282  1.00 92.94           C  
ATOM    244  HG2 LYS A  15     -37.638  12.333  10.637  1.00 92.94           H  
ATOM    245  HG3 LYS A  15     -35.980  12.238  11.251  1.00 92.94           H  
ATOM    246  CD  LYS A  15     -36.622  14.232  10.781  1.00 92.94           C  
ATOM    247  HD2 LYS A  15     -35.881  14.691  11.434  1.00 92.94           H  
ATOM    248  HD3 LYS A  15     -37.541  14.818  10.802  1.00 92.94           H  
ATOM    249  CE  LYS A  15     -36.079  14.149   9.355  1.00 92.94           C  
ATOM    250  HE2 LYS A  15     -36.862  13.772   8.698  1.00 92.94           H  
ATOM    251  HE3 LYS A  15     -35.263  13.426   9.349  1.00 92.94           H  
ATOM    252  NZ  LYS A  15     -35.579  15.465   8.897  1.00 92.94           N  
ATOM    253  HZ1 LYS A  15     -36.315  16.157   8.902  1.00 92.94           H  
ATOM    254  HZ2 LYS A  15     -35.182  15.382   7.972  1.00 92.94           H  
ATOM    255  HZ3 LYS A  15     -34.839  15.766   9.515  1.00 92.94           H  
ATOM    256  N   LYS A  16     -38.832  11.879  15.415  1.00 92.83           N  
ATOM    257  H   LYS A  16     -39.602  12.183  14.837  1.00 92.83           H  
ATOM    258  CA  LYS A  16     -38.997  11.844  16.880  1.00 92.83           C  
ATOM    259  HA  LYS A  16     -38.144  12.336  17.347  1.00 92.83           H  
ATOM    260  C   LYS A  16     -38.996  10.415  17.432  1.00 92.83           C  
ATOM    261  CB  LYS A  16     -40.259  12.607  17.305  1.00 92.83           C  
ATOM    262  HB2 LYS A  16     -40.376  12.484  18.381  1.00 92.83           H  
ATOM    263  HB3 LYS A  16     -41.138  12.189  16.814  1.00 92.83           H  
ATOM    264  O   LYS A  16     -38.393  10.164  18.472  1.00 92.83           O  
ATOM    265  CG  LYS A  16     -40.151  14.107  16.987  1.00 92.83           C  
ATOM    266  HG2 LYS A  16     -39.146  14.459  17.218  1.00 92.83           H  
ATOM    267  HG3 LYS A  16     -40.343  14.277  15.928  1.00 92.83           H  
ATOM    268  CD  LYS A  16     -41.147  14.913  17.822  1.00 92.83           C  
ATOM    269  HD2 LYS A  16     -42.154  14.512  17.702  1.00 92.83           H  
ATOM    270  HD3 LYS A  16     -40.876  14.824  18.874  1.00 92.83           H  
ATOM    271  CE  LYS A  16     -41.112  16.387  17.418  1.00 92.83           C  
ATOM    272  HE2 LYS A  16     -41.695  16.528  16.508  1.00 92.83           H  
ATOM    273  HE3 LYS A  16     -40.077  16.667  17.221  1.00 92.83           H  
ATOM    274  NZ  LYS A  16     -41.617  17.243  18.510  1.00 92.83           N  
ATOM    275  HZ1 LYS A  16     -41.615  18.221  18.258  1.00 92.83           H  
ATOM    276  HZ2 LYS A  16     -40.963  17.204  19.279  1.00 92.83           H  
ATOM    277  HZ3 LYS A  16     -42.514  16.936  18.857  1.00 92.83           H  
ATOM    278  N   TYR A  17     -39.584   9.467  16.700  1.00 93.46           N  
ATOM    279  H   TYR A  17     -40.108   9.757  15.887  1.00 93.46           H  
ATOM    280  CA  TYR A  17     -39.538   8.034  16.999  1.00 93.46           C  
ATOM    281  HA  TYR A  17     -39.981   7.859  17.980  1.00 93.46           H  
ATOM    282  C   TYR A  17     -38.090   7.525  17.044  1.00 93.46           C  
ATOM    283  CB  TYR A  17     -40.370   7.289  15.943  1.00 93.46           C  
ATOM    284  HB2 TYR A  17     -39.917   7.410  14.959  1.00 93.46           H  
ATOM    285  HB3 TYR A  17     -41.364   7.735  15.894  1.00 93.46           H  
ATOM    286  O   TYR A  17     -37.673   6.889  18.011  1.00 93.46           O  
ATOM    287  CG  TYR A  17     -40.524   5.808  16.190  1.00 93.46           C  
ATOM    288  CD1 TYR A  17     -39.555   4.901  15.717  1.00 93.46           C  
ATOM    289  HD1 TYR A  17     -38.698   5.261  15.167  1.00 93.46           H  
ATOM    290  CD2 TYR A  17     -41.663   5.338  16.863  1.00 93.46           C  
ATOM    291  HD2 TYR A  17     -42.420   6.027  17.208  1.00 93.46           H  
ATOM    292  CE1 TYR A  17     -39.721   3.520  15.935  1.00 93.46           C  
ATOM    293  HE1 TYR A  17     -38.992   2.819  15.554  1.00 93.46           H  
ATOM    294  CE2 TYR A  17     -41.824   3.961  17.088  1.00 93.46           C  
ATOM    295  HE2 TYR A  17     -42.714   3.606  17.586  1.00 93.46           H  
ATOM    296  OH  TYR A  17     -41.023   1.715  16.841  1.00 93.46           O  
ATOM    297  HH  TYR A  17     -40.491   1.168  16.259  1.00 93.46           H  
ATOM    298  CZ  TYR A  17     -40.847   3.047  16.639  1.00 93.46           C  
ATOM    299  N   TYR A  18     -37.280   7.884  16.046  1.00 94.56           N  
ATOM    300  H   TYR A  18     -37.678   8.351  15.244  1.00 94.56           H  
ATOM    301  CA  TYR A  18     -35.846   7.598  16.039  1.00 94.56           C  
ATOM    302  HA  TYR A  18     -35.694   6.541  16.259  1.00 94.56           H  
ATOM    303  C   TYR A  18     -35.079   8.347  17.133  1.00 94.56           C  
ATOM    304  CB  TYR A  18     -35.286   7.911  14.647  1.00 94.56           C  
ATOM    305  HB2 TYR A  18     -34.197   7.895  14.693  1.00 94.56           H  
ATOM    306  HB3 TYR A  18     -35.569   8.930  14.383  1.00 94.56           H  
ATOM    307  O   TYR A  18     -34.183   7.767  17.741  1.00 94.56           O  
ATOM    308  CG  TYR A  18     -35.717   6.979  13.524  1.00 94.56           C  
ATOM    309  CD1 TYR A  18     -36.063   5.628  13.753  1.00 94.56           C  
ATOM    310  HD1 TYR A  18     -36.057   5.206  14.747  1.00 94.56           H  
ATOM    311  CD2 TYR A  18     -35.722   7.475  12.208  1.00 94.56           C  
ATOM    312  HD2 TYR A  18     -35.481   8.512  12.023  1.00 94.56           H  
ATOM    313  CE1 TYR A  18     -36.403   4.791  12.676  1.00 94.56           C  
ATOM    314  HE1 TYR A  18     -36.662   3.756  12.842  1.00 94.56           H  
ATOM    315  CE2 TYR A  18     -36.046   6.639  11.128  1.00 94.56           C  
ATOM    316  HE2 TYR A  18     -36.028   7.028  10.121  1.00 94.56           H  
ATOM    317  OH  TYR A  18     -36.659   4.496  10.300  1.00 94.56           O  
ATOM    318  HH  TYR A  18     -36.666   4.987   9.475  1.00 94.56           H  
ATOM    319  CZ  TYR A  18     -36.384   5.294  11.360  1.00 94.56           C  
ATOM    320  N   GLY A  19     -35.454   9.587  17.453  1.00 93.64           N  
ATOM    321  H   GLY A  19     -36.162  10.031  16.885  1.00 93.64           H  
ATOM    322  CA  GLY A  19     -34.902  10.336  18.587  1.00 93.64           C  
ATOM    323  HA2 GLY A  19     -33.840  10.520  18.426  1.00 93.64           H  
ATOM    324  HA3 GLY A  19     -35.422  11.291  18.667  1.00 93.64           H  
ATOM    325  C   GLY A  19     -35.060   9.593  19.915  1.00 93.64           C  
ATOM    326  O   GLY A  19     -34.089   9.457  20.659  1.00 93.64           O  
ATOM    327  N   LYS A  20     -36.246   9.022  20.160  1.00 93.86           N  
ATOM    328  H   LYS A  20     -37.000   9.203  19.513  1.00 93.86           H  
ATOM    329  CA  LYS A  20     -36.519   8.187  21.336  1.00 93.86           C  
ATOM    330  HA  LYS A  20     -36.272   8.769  22.224  1.00 93.86           H  
ATOM    331  C   LYS A  20     -35.648   6.928  21.372  1.00 93.86           C  
ATOM    332  CB  LYS A  20     -38.019   7.843  21.350  1.00 93.86           C  
ATOM    333  HB2 LYS A  20     -38.589   8.767  21.255  1.00 93.86           H  
ATOM    334  HB3 LYS A  20     -38.262   7.218  20.491  1.00 93.86           H  
ATOM    335  O   LYS A  20     -35.086   6.593  22.414  1.00 93.86           O  
ATOM    336  CG  LYS A  20     -38.497   7.116  22.615  1.00 93.86           C  
ATOM    337  HG2 LYS A  20     -38.059   6.119  22.669  1.00 93.86           H  
ATOM    338  HG3 LYS A  20     -39.580   7.020  22.551  1.00 93.86           H  
ATOM    339  CD  LYS A  20     -38.149   7.902  23.879  1.00 93.86           C  
ATOM    340  HD2 LYS A  20     -38.337   8.961  23.702  1.00 93.86           H  
ATOM    341  HD3 LYS A  20     -37.093   7.762  24.108  1.00 93.86           H  
ATOM    342  CE  LYS A  20     -38.982   7.450  25.066  1.00 93.86           C  
ATOM    343  HE2 LYS A  20     -38.758   6.405  25.282  1.00 93.86           H  
ATOM    344  HE3 LYS A  20     -40.042   7.511  24.818  1.00 93.86           H  
ATOM    345  NZ  LYS A  20     -38.696   8.275  26.259  1.00 93.86           N  
ATOM    346  HZ1 LYS A  20     -39.191   7.871  27.042  1.00 93.86           H  
ATOM    347  HZ2 LYS A  20     -37.704   8.262  26.449  1.00 93.86           H  
ATOM    348  HZ3 LYS A  20     -38.913   9.250  26.112  1.00 93.86           H  
ATOM    349  N   ILE A  21     -35.466   6.261  20.230  1.00 94.40           N  
ATOM    350  H   ILE A  21     -35.979   6.569  19.417  1.00 94.40           H  
ATOM    351  CA  ILE A  21     -34.591   5.081  20.130  1.00 94.40           C  
ATOM    352  HA  ILE A  21     -34.893   4.371  20.900  1.00 94.40           H  
ATOM    353  C   ILE A  21     -33.131   5.444  20.426  1.00 94.40           C  
ATOM    354  CB  ILE A  21     -34.744   4.380  18.761  1.00 94.40           C  
ATOM    355  HB  ILE A  21     -34.623   5.112  17.962  1.00 94.40           H  
ATOM    356  O   ILE A  21     -32.486   4.765  21.222  1.00 94.40           O  
ATOM    357  CG1 ILE A  21     -36.148   3.748  18.662  1.00 94.40           C  
ATOM    358 HG12 ILE A  21     -36.199   2.894  19.337  1.00 94.40           H  
ATOM    359 HG13 ILE A  21     -36.901   4.468  18.984  1.00 94.40           H  
ATOM    360  CG2 ILE A  21     -33.664   3.290  18.605  1.00 94.40           C  
ATOM    361 HG21 ILE A  21     -33.624   2.672  19.502  1.00 94.40           H  
ATOM    362 HG22 ILE A  21     -33.874   2.638  17.757  1.00 94.40           H  
ATOM    363 HG23 ILE A  21     -32.688   3.746  18.442  1.00 94.40           H  
ATOM    364  CD1 ILE A  21     -36.539   3.290  17.255  1.00 94.40           C  
ATOM    365 HD11 ILE A  21     -35.796   2.620  16.824  1.00 94.40           H  
ATOM    366 HD12 ILE A  21     -36.664   4.161  16.611  1.00 94.40           H  
ATOM    367 HD13 ILE A  21     -37.485   2.754  17.321  1.00 94.40           H  
ATOM    368  N   LEU A  22     -32.607   6.528  19.846  1.00 94.53           N  
ATOM    369  H   LEU A  22     -33.184   7.055  19.206  1.00 94.53           H  
ATOM    370  CA  LEU A  22     -31.230   6.982  20.091  1.00 94.53           C  
ATOM    371  HA  LEU A  22     -30.540   6.177  19.835  1.00 94.53           H  
ATOM    372  C   LEU A  22     -30.987   7.317  21.570  1.00 94.53           C  
ATOM    373  CB  LEU A  22     -30.929   8.210  19.216  1.00 94.53           C  
ATOM    374  HB2 LEU A  22     -29.976   8.637  19.527  1.00 94.53           H  
ATOM    375  HB3 LEU A  22     -31.700   8.960  19.397  1.00 94.53           H  
ATOM    376  O   LEU A  22     -29.908   7.029  22.101  1.00 94.53           O  
ATOM    377  CG  LEU A  22     -30.860   7.910  17.710  1.00 94.53           C  
ATOM    378  HG  LEU A  22     -31.751   7.357  17.413  1.00 94.53           H  
ATOM    379  CD1 LEU A  22     -30.829   9.220  16.927  1.00 94.53           C  
ATOM    380 HD11 LEU A  22     -29.973   9.824  17.228  1.00 94.53           H  
ATOM    381 HD12 LEU A  22     -31.751   9.768  17.120  1.00 94.53           H  
ATOM    382 HD13 LEU A  22     -30.767   9.011  15.859  1.00 94.53           H  
ATOM    383  CD2 LEU A  22     -29.638   7.073  17.331  1.00 94.53           C  
ATOM    384 HD21 LEU A  22     -28.725   7.542  17.698  1.00 94.53           H  
ATOM    385 HD22 LEU A  22     -29.734   6.069  17.745  1.00 94.53           H  
ATOM    386 HD23 LEU A  22     -29.586   6.986  16.246  1.00 94.53           H  
ATOM    387  N   ARG A  23     -32.004   7.865  22.246  1.00 94.64           N  
ATOM    388  H   ARG A  23     -32.825   8.135  21.724  1.00 94.64           H  
ATOM    389  CA  ARG A  23     -31.963   8.173  23.677  1.00 94.64           C  
ATOM    390  HA  ARG A  23     -31.024   8.692  23.869  1.00 94.64           H  
ATOM    391  C   ARG A  23     -31.975   6.923  24.555  1.00 94.64           C  
ATOM    392  CB  ARG A  23     -33.137   9.112  24.005  1.00 94.64           C  
ATOM    393  HB2 ARG A  23     -34.079   8.628  23.744  1.00 94.64           H  
ATOM    394  HB3 ARG A  23     -33.044  10.009  23.393  1.00 94.64           H  
ATOM    395  O   ARG A  23     -31.257   6.883  25.559  1.00 94.64           O  
ATOM    396  CG  ARG A  23     -33.206   9.528  25.479  1.00 94.64           C  
ATOM    397  HG2 ARG A  23     -33.422   8.659  26.100  1.00 94.64           H  
ATOM    398  HG3 ARG A  23     -34.013  10.249  25.608  1.00 94.64           H  
ATOM    399  CD  ARG A  23     -31.914  10.204  25.937  1.00 94.64           C  
ATOM    400  HD2 ARG A  23     -31.079   9.512  25.833  1.00 94.64           H  
ATOM    401  HD3 ARG A  23     -31.726  11.066  25.297  1.00 94.64           H  
ATOM    402  NE  ARG A  23     -32.004  10.643  27.334  1.00 94.64           N  
ATOM    403  HE  ARG A  23     -32.084  11.639  27.476  1.00 94.64           H  
ATOM    404  NH1 ARG A  23     -31.561   8.608  28.297  1.00 94.64           N  
ATOM    405 HH11 ARG A  23     -31.444   8.215  27.373  1.00 94.64           H  
ATOM    406 HH12 ARG A  23     -31.513   8.009  29.109  1.00 94.64           H  
ATOM    407  NH2 ARG A  23     -32.039  10.384  29.582  1.00 94.64           N  
ATOM    408 HH21 ARG A  23     -32.298  11.358  29.649  1.00 94.64           H  
ATOM    409 HH22 ARG A  23     -32.004   9.795  30.402  1.00 94.64           H  
ATOM    410  CZ  ARG A  23     -31.868   9.875  28.395  1.00 94.64           C  
ATOM    411  N   LEU A  24     -32.759   5.909  24.188  1.00 93.96           N  
ATOM    412  H   LEU A  24     -33.363   6.049  23.390  1.00 93.96           H  
ATOM    413  CA  LEU A  24     -32.809   4.620  24.888  1.00 93.96           C  
ATOM    414  HA  LEU A  24     -32.855   4.802  25.962  1.00 93.96           H  
ATOM    415  C   LEU A  24     -31.545   3.784  24.661  1.00 93.96           C  
ATOM    416  CB  LEU A  24     -34.068   3.853  24.458  1.00 93.96           C  
ATOM    417  HB2 LEU A  24     -34.125   3.862  23.370  1.00 93.96           H  
ATOM    418  HB3 LEU A  24     -33.977   2.815  24.778  1.00 93.96           H  
ATOM    419  O   LEU A  24     -31.059   3.158  25.599  1.00 93.96           O  
ATOM    420  CG  LEU A  24     -35.370   4.428  25.042  1.00 93.96           C  
ATOM    421  HG  LEU A  24     -35.442   5.493  24.823  1.00 93.96           H  
ATOM    422  CD1 LEU A  24     -36.550   3.720  24.397  1.00 93.96           C  
ATOM    423 HD11 LEU A  24     -36.497   2.646  24.575  1.00 93.96           H  
ATOM    424 HD12 LEU A  24     -37.483   4.109  24.804  1.00 93.96           H  
ATOM    425 HD13 LEU A  24     -36.528   3.924  23.326  1.00 93.96           H  
ATOM    426  CD2 LEU A  24     -35.476   4.232  26.556  1.00 93.96           C  
ATOM    427 HD21 LEU A  24     -34.715   4.819  27.071  1.00 93.96           H  
ATOM    428 HD22 LEU A  24     -35.359   3.177  26.804  1.00 93.96           H  
ATOM    429 HD23 LEU A  24     -36.454   4.570  26.899  1.00 93.96           H  
ATOM    430  N   LEU A  25     -30.947   3.867  23.468  1.00 92.91           N  
ATOM    431  H   LEU A  25     -31.439   4.342  22.725  1.00 92.91           H  
ATOM    432  CA  LEU A  25     -29.618   3.320  23.180  1.00 92.91           C  
ATOM    433  HA  LEU A  25     -29.576   2.298  23.555  1.00 92.91           H  
ATOM    434  C   LEU A  25     -28.487   4.078  23.902  1.00 92.91           C  
ATOM    435  CB  LEU A  25     -29.387   3.315  21.655  1.00 92.91           C  
ATOM    436  HB2 LEU A  25     -29.587   4.315  21.271  1.00 92.91           H  
ATOM    437  HB3 LEU A  25     -28.338   3.091  21.460  1.00 92.91           H  
ATOM    438  O   LEU A  25     -27.343   3.635  23.856  1.00 92.91           O  
ATOM    439  CG  LEU A  25     -30.232   2.296  20.868  1.00 92.91           C  
ATOM    440  HG  LEU A  25     -31.293   2.458  21.059  1.00 92.91           H  
ATOM    441  CD1 LEU A  25     -29.974   2.474  19.369  1.00 92.91           C  
ATOM    442 HD11 LEU A  25     -30.607   1.790  18.805  1.00 92.91           H  
ATOM    443 HD12 LEU A  25     -30.218   3.495  19.075  1.00 92.91           H  
ATOM    444 HD13 LEU A  25     -28.928   2.269  19.139  1.00 92.91           H  
ATOM    445  CD2 LEU A  25     -29.880   0.859  21.250  1.00 92.91           C  
ATOM    446 HD21 LEU A  25     -30.385   0.163  20.580  1.00 92.91           H  
ATOM    447 HD22 LEU A  25     -30.219   0.649  22.264  1.00 92.91           H  
ATOM    448 HD23 LEU A  25     -28.804   0.695  21.184  1.00 92.91           H  
ATOM    449  N   GLN A  26     -28.782   5.198  24.574  1.00 93.00           N  
ATOM    450  H   GLN A  26     -29.753   5.477  24.593  1.00 93.00           H  
ATOM    451  CA  GLN A  26     -27.823   6.078  25.261  1.00 93.00           C  
ATOM    452  HA  GLN A  26     -28.407   6.912  25.649  1.00 93.00           H  
ATOM    453  C   GLN A  26     -26.770   6.722  24.342  1.00 93.00           C  
ATOM    454  CB  GLN A  26     -27.181   5.380  26.472  1.00 93.00           C  
ATOM    455  HB2 GLN A  26     -26.592   6.118  27.017  1.00 93.00           H  
ATOM    456  HB3 GLN A  26     -26.501   4.602  26.124  1.00 93.00           H  
ATOM    457  O   GLN A  26     -25.722   7.182  24.809  1.00 93.00           O  
ATOM    458  CG  GLN A  26     -28.189   4.761  27.449  1.00 93.00           C  
ATOM    459  HG2 GLN A  26     -28.889   5.526  27.785  1.00 93.00           H  
ATOM    460  HG3 GLN A  26     -28.752   3.974  26.946  1.00 93.00           H  
ATOM    461  CD  GLN A  26     -27.509   4.143  28.665  1.00 93.00           C  
ATOM    462  NE2 GLN A  26     -28.252   3.488  29.528  1.00 93.00           N  
ATOM    463 HE21 GLN A  26     -27.744   3.009  30.258  1.00 93.00           H  
ATOM    464 HE22 GLN A  26     -29.222   3.293  29.324  1.00 93.00           H  
ATOM    465  OE1 GLN A  26     -26.316   4.254  28.891  1.00 93.00           O  
ATOM    466  N   LEU A  27     -27.054   6.798  23.039  1.00 92.31           N  
ATOM    467  H   LEU A  27     -27.953   6.456  22.731  1.00 92.31           H  
ATOM    468  CA  LEU A  27     -26.218   7.520  22.078  1.00 92.31           C  
ATOM    469  HA  LEU A  27     -25.168   7.321  22.293  1.00 92.31           H  
ATOM    470  C   LEU A  27     -26.410   9.033  22.220  1.00 92.31           C  
ATOM    471  CB  LEU A  27     -26.529   7.041  20.650  1.00 92.31           C  
ATOM    472  HB2 LEU A  27     -25.934   7.639  19.960  1.00 92.31           H  
ATOM    473  HB3 LEU A  27     -27.581   7.229  20.435  1.00 92.31           H  
ATOM    474  O   LEU A  27     -25.441   9.788  22.150  1.00 92.31           O  
ATOM    475  CG  LEU A  27     -26.225   5.553  20.391  1.00 92.31           C  
ATOM    476  HG  LEU A  27     -26.849   4.936  21.037  1.00 92.31           H  
ATOM    477  CD1 LEU A  27     -26.551   5.206  18.938  1.00 92.31           C  
ATOM    478 HD11 LEU A  27     -25.906   5.770  18.264  1.00 92.31           H  
ATOM    479 HD12 LEU A  27     -26.401   4.140  18.770  1.00 92.31           H  
ATOM    480 HD13 LEU A  27     -27.594   5.444  18.728  1.00 92.31           H  
ATOM    481  CD2 LEU A  27     -24.757   5.203  20.643  1.00 92.31           C  
ATOM    482 HD21 LEU A  27     -24.109   5.888  20.095  1.00 92.31           H  
ATOM    483 HD22 LEU A  27     -24.561   4.186  20.303  1.00 92.31           H  
ATOM    484 HD23 LEU A  27     -24.538   5.258  21.709  1.00 92.31           H  
ATOM    485  N   THR A  28     -27.640   9.466  22.511  1.00 92.06           N  
ATOM    486  H   THR A  28     -28.391   8.793  22.549  1.00 92.06           H  
ATOM    487  CA  THR A  28     -27.972  10.852  22.860  1.00 92.06           C  
ATOM    488  HA  THR A  28     -27.080  11.468  22.740  1.00 92.06           H  
ATOM    489  C   THR A  28     -28.401  10.961  24.323  1.00 92.06           C  
ATOM    490  CB  THR A  28     -29.041  11.444  21.927  1.00 92.06           C  
ATOM    491  HB  THR A  28     -29.220  12.480  22.216  1.00 92.06           H  
ATOM    492  O   THR A  28     -28.896  10.007  24.923  1.00 92.06           O  
ATOM    493  CG2 THR A  28     -28.597  11.418  20.463  1.00 92.06           C  
ATOM    494 HG21 THR A  28     -27.658  11.960  20.351  1.00 92.06           H  
ATOM    495 HG22 THR A  28     -29.358  11.899  19.849  1.00 92.06           H  
ATOM    496 HG23 THR A  28     -28.461  10.392  20.123  1.00 92.06           H  
ATOM    497  OG1 THR A  28     -30.252  10.736  22.031  1.00 92.06           O  
ATOM    498  HG1 THR A  28     -30.965  11.378  22.070  1.00 92.06           H  
ATOM    499  N   LEU A  29     -28.190  12.135  24.923  1.00 89.43           N  
ATOM    500  H   LEU A  29     -27.747  12.872  24.393  1.00 89.43           H  
ATOM    501  CA  LEU A  29     -28.704  12.469  26.260  1.00 89.43           C  
ATOM    502  HA  LEU A  29     -28.897  11.557  26.825  1.00 89.43           H  
ATOM    503  C   LEU A  29     -30.041  13.220  26.210  1.00 89.43           C  
ATOM    504  CB  LEU A  29     -27.661  13.316  27.003  1.00 89.43           C  
ATOM    505  HB2 LEU A  29     -28.140  13.748  27.881  1.00 89.43           H  
ATOM    506  HB3 LEU A  29     -27.361  14.145  26.362  1.00 89.43           H  
ATOM    507  O   LEU A  29     -30.792  13.203  27.185  1.00 89.43           O  
ATOM    508  CG  LEU A  29     -26.410  12.555  27.468  1.00 89.43           C  
ATOM    509  HG  LEU A  29     -25.901  12.109  26.614  1.00 89.43           H  
ATOM    510  CD1 LEU A  29     -25.470  13.561  28.135  1.00 89.43           C  
ATOM    511 HD11 LEU A  29     -26.029  14.171  28.845  1.00 89.43           H  
ATOM    512 HD12 LEU A  29     -24.678  13.057  28.689  1.00 89.43           H  
ATOM    513 HD13 LEU A  29     -25.044  14.221  27.379  1.00 89.43           H  
ATOM    514  CD2 LEU A  29     -26.748  11.458  28.484  1.00 89.43           C  
ATOM    515 HD21 LEU A  29     -25.846  11.067  28.955  1.00 89.43           H  
ATOM    516 HD22 LEU A  29     -27.263  10.639  27.983  1.00 89.43           H  
ATOM    517 HD23 LEU A  29     -27.397  11.865  29.260  1.00 89.43           H  
ATOM    518  N   GLU A  30     -30.334  13.841  25.073  1.00 89.79           N  
ATOM    519  H   GLU A  30     -29.697  13.752  24.294  1.00 89.79           H  
ATOM    520  CA  GLU A  30     -31.501  14.685  24.834  1.00 89.79           C  
ATOM    521  HA  GLU A  30     -32.060  14.819  25.761  1.00 89.79           H  
ATOM    522  C   GLU A  30     -32.434  14.011  23.817  1.00 89.79           C  
ATOM    523  CB  GLU A  30     -31.035  16.074  24.362  1.00 89.79           C  
ATOM    524  HB2 GLU A  30     -31.911  16.681  24.134  1.00 89.79           H  
ATOM    525  HB3 GLU A  30     -30.446  15.952  23.453  1.00 89.79           H  
ATOM    526  O   GLU A  30     -31.982  13.252  22.951  1.00 89.79           O  
ATOM    527  CG  GLU A  30     -30.189  16.796  25.432  1.00 89.79           C  
ATOM    528  HG2 GLU A  30     -30.811  16.951  26.313  1.00 89.79           H  
ATOM    529  HG3 GLU A  30     -29.356  16.156  25.724  1.00 89.79           H  
ATOM    530  CD  GLU A  30     -29.608  18.143  24.973  1.00 89.79           C  
ATOM    531  OE1 GLU A  30     -28.906  18.759  25.807  1.00 89.79           O  
ATOM    532  OE2 GLU A  30     -29.824  18.524  23.802  1.00 89.79           O  
ATOM    533  N   GLU A  31     -33.736  14.274  23.941  1.00 87.88           N  
ATOM    534  H   GLU A  31     -34.043  14.941  24.635  1.00 87.88           H  
ATOM    535  CA  GLU A  31     -34.771  13.828  23.008  1.00 87.88           C  
ATOM    536  HA  GLU A  31     -34.301  13.644  22.042  1.00 87.88           H  
ATOM    537  C   GLU A  31     -35.813  14.937  22.798  1.00 87.88           C  
ATOM    538  CB  GLU A  31     -35.415  12.495  23.462  1.00 87.88           C  
ATOM    539  HB2 GLU A  31     -34.613  11.766  23.583  1.00 87.88           H  
ATOM    540  HB3 GLU A  31     -36.053  12.141  22.653  1.00 87.88           H  
ATOM    541  O   GLU A  31     -36.108  15.695  23.720  1.00 87.88           O  
ATOM    542  CG  GLU A  31     -36.251  12.530  24.763  1.00 87.88           C  
ATOM    543  HG2 GLU A  31     -37.051  13.261  24.649  1.00 87.88           H  
ATOM    544  HG3 GLU A  31     -35.611  12.852  25.585  1.00 87.88           H  
ATOM    545  CD  GLU A  31     -36.878  11.162  25.125  1.00 87.88           C  
ATOM    546  OE1 GLU A  31     -37.960  11.110  25.760  1.00 87.88           O  
ATOM    547  OE2 GLU A  31     -36.291  10.113  24.787  1.00 87.88           O  
ATOM    548  N   ASP A  32     -36.379  15.012  21.592  1.00 88.14           N  
ATOM    549  H   ASP A  32     -36.074  14.374  20.871  1.00 88.14           H  
ATOM    550  CA  ASP A  32     -37.606  15.762  21.314  1.00 88.14           C  
ATOM    551  HA  ASP A  32     -37.908  16.328  22.195  1.00 88.14           H  
ATOM    552  C   ASP A  32     -38.711  14.749  20.999  1.00 88.14           C  
ATOM    553  CB  ASP A  32     -37.396  16.776  20.173  1.00 88.14           C  
ATOM    554  HB2 ASP A  32     -36.989  16.257  19.305  1.00 88.14           H  
ATOM    555  HB3 ASP A  32     -36.673  17.526  20.493  1.00 88.14           H  
ATOM    556  O   ASP A  32     -38.715  14.126  19.936  1.00 88.14           O  
ATOM    557  CG  ASP A  32     -38.701  17.481  19.763  1.00 88.14           C  
ATOM    558  OD1 ASP A  32     -39.721  17.382  20.487  1.00 88.14           O  
ATOM    559  OD2 ASP A  32     -38.767  18.046  18.649  1.00 88.14           O  
ATOM    560  N   THR A  33     -39.627  14.557  21.947  1.00 86.63           N  
ATOM    561  H   THR A  33     -39.514  15.046  22.823  1.00 86.63           H  
ATOM    562  CA  THR A  33     -40.723  13.577  21.871  1.00 86.63           C  
ATOM    563  HA  THR A  33     -40.675  13.071  20.906  1.00 86.63           H  
ATOM    564  C   THR A  33     -42.110  14.221  21.916  1.00 86.63           C  
ATOM    565  CB  THR A  33     -40.564  12.493  22.947  1.00 86.63           C  
ATOM    566  HB  THR A  33     -41.444  11.851  22.962  1.00 86.63           H  
ATOM    567  O   THR A  33     -43.122  13.518  21.941  1.00 86.63           O  
ATOM    568  CG2 THR A  33     -39.344  11.625  22.668  1.00 86.63           C  
ATOM    569 HG21 THR A  33     -38.434  12.225  22.699  1.00 86.63           H  
ATOM    570 HG22 THR A  33     -39.293  10.847  23.430  1.00 86.63           H  
ATOM    571 HG23 THR A  33     -39.433  11.161  21.686  1.00 86.63           H  
ATOM    572  OG1 THR A  33     -40.377  13.067  24.220  1.00 86.63           O  
ATOM    573  HG1 THR A  33     -39.793  12.495  24.723  1.00 86.63           H  
ATOM    574  N   GLU A  34     -42.190  15.554  21.847  1.00 87.68           N  
ATOM    575  H   GLU A  34     -41.332  16.085  21.805  1.00 87.68           H  
ATOM    576  CA  GLU A  34     -43.460  16.289  21.852  1.00 87.68           C  
ATOM    577  HA  GLU A  34     -44.008  16.047  22.762  1.00 87.68           H  
ATOM    578  C   GLU A  34     -44.328  15.887  20.645  1.00 87.68           C  
ATOM    579  CB  GLU A  34     -43.188  17.803  21.843  1.00 87.68           C  
ATOM    580  HB2 GLU A  34     -44.115  18.334  21.630  1.00 87.68           H  
ATOM    581  HB3 GLU A  34     -42.494  18.033  21.034  1.00 87.68           H  
ATOM    582  O   GLU A  34     -43.908  16.031  19.494  1.00 87.68           O  
ATOM    583  CG  GLU A  34     -42.595  18.335  23.161  1.00 87.68           C  
ATOM    584  HG2 GLU A  34     -41.691  17.774  23.398  1.00 87.68           H  
ATOM    585  HG3 GLU A  34     -42.304  19.373  23.001  1.00 87.68           H  
ATOM    586  CD  GLU A  34     -43.572  18.280  24.350  1.00 87.68           C  
ATOM    587  OE1 GLU A  34     -43.107  18.473  25.494  1.00 87.68           O  
ATOM    588  OE2 GLU A  34     -44.784  18.061  24.111  1.00 87.68           O  
ATOM    589  N   GLY A  35     -45.532  15.363  20.897  1.00 86.78           N  
ATOM    590  H   GLY A  35     -45.820  15.312  21.864  1.00 86.78           H  
ATOM    591  CA  GLY A  35     -46.457  14.857  19.869  1.00 86.78           C  
ATOM    592  HA2 GLY A  35     -47.474  14.904  20.257  1.00 86.78           H  
ATOM    593  HA3 GLY A  35     -46.412  15.508  18.996  1.00 86.78           H  
ATOM    594  C   GLY A  35     -46.203  13.414  19.393  1.00 86.78           C  
ATOM    595  O   GLY A  35     -46.969  12.905  18.576  1.00 86.78           O  
ATOM    596  N   LEU A  36     -45.175  12.716  19.899  1.00 90.40           N  
ATOM    597  H   LEU A  36     -44.564  13.165  20.567  1.00 90.40           H  
ATOM    598  CA  LEU A  36     -44.847  11.346  19.467  1.00 90.40           C  
ATOM    599  HA  LEU A  36     -44.764  11.349  18.381  1.00 90.40           H  
ATOM    600  C   LEU A  36     -45.941  10.328  19.834  1.00 90.40           C  
ATOM    601  CB  LEU A  36     -43.483  10.945  20.062  1.00 90.40           C  
ATOM    602  HB2 LEU A  36     -42.737  11.669  19.734  1.00 90.40           H  
ATOM    603  HB3 LEU A  36     -43.551  11.001  21.148  1.00 90.40           H  
ATOM    604  O   LEU A  36     -46.265   9.458  19.029  1.00 90.40           O  
ATOM    605  CG  LEU A  36     -42.995   9.531  19.689  1.00 90.40           C  
ATOM    606  HG  LEU A  36     -43.698   8.787  20.064  1.00 90.40           H  
ATOM    607  CD1 LEU A  36     -42.836   9.349  18.179  1.00 90.40           C  
ATOM    608 HD11 LEU A  36     -42.431   8.358  17.977  1.00 90.40           H  
ATOM    609 HD12 LEU A  36     -43.807   9.418  17.689  1.00 90.40           H  
ATOM    610 HD13 LEU A  36     -42.168  10.108  17.771  1.00 90.40           H  
ATOM    611  CD2 LEU A  36     -41.640   9.281  20.353  1.00 90.40           C  
ATOM    612 HD21 LEU A  36     -41.289   8.276  20.119  1.00 90.40           H  
ATOM    613 HD22 LEU A  36     -40.906  10.003  19.997  1.00 90.40           H  
ATOM    614 HD23 LEU A  36     -41.738   9.368  21.435  1.00 90.40           H  
ATOM    615  N   LEU A  37     -46.542  10.456  21.021  1.00 89.06           N  
ATOM    616  H   LEU A  37     -46.211  11.178  21.645  1.00 89.06           H  
ATOM    617  CA  LEU A  37     -47.617   9.561  21.471  1.00 89.06           C  
ATOM    618  HA  LEU A  37     -47.273   8.529  21.396  1.00 89.06           H  
ATOM    619  C   LEU A  37     -48.865   9.666  20.578  1.00 89.06           C  
ATOM    620  CB  LEU A  37     -47.972   9.870  22.938  1.00 89.06           C  
ATOM    621  HB2 LEU A  37     -48.853   9.287  23.206  1.00 89.06           H  
ATOM    622  HB3 LEU A  37     -48.238  10.924  23.016  1.00 89.06           H  
ATOM    623  O   LEU A  37     -49.442   8.646  20.203  1.00 89.06           O  
ATOM    624  CG  LEU A  37     -46.865   9.557  23.963  1.00 89.06           C  
ATOM    625  HG  LEU A  37     -45.957  10.097  23.692  1.00 89.06           H  
ATOM    626  CD1 LEU A  37     -47.309  10.028  25.348  1.00 89.06           C  
ATOM    627 HD11 LEU A  37     -47.513  11.099  25.331  1.00 89.06           H  
ATOM    628 HD12 LEU A  37     -48.203   9.486  25.657  1.00 89.06           H  
ATOM    629 HD13 LEU A  37     -46.512   9.836  26.067  1.00 89.06           H  
ATOM    630  CD2 LEU A  37     -46.555   8.063  24.036  1.00 89.06           C  
ATOM    631 HD21 LEU A  37     -45.825   7.870  24.823  1.00 89.06           H  
ATOM    632 HD22 LEU A  37     -46.120   7.717  23.098  1.00 89.06           H  
ATOM    633 HD23 LEU A  37     -47.457   7.489  24.249  1.00 89.06           H  
ATOM    634  N   GLU A  38     -49.255  10.888  20.197  1.00 87.70           N  
ATOM    635  H   GLU A  38     -48.701  11.680  20.490  1.00 87.70           H  
ATOM    636  CA  GLU A  38     -50.364  11.144  19.260  1.00 87.70           C  
ATOM    637  HA  GLU A  38     -51.265  10.649  19.623  1.00 87.70           H  
ATOM    638  C   GLU A  38     -50.048  10.566  17.879  1.00 87.70           C  
ATOM    639  CB  GLU A  38     -50.635  12.662  19.198  1.00 87.70           C  
ATOM    640  HB2 GLU A  38     -49.750  13.184  18.834  1.00 87.70           H  
ATOM    641  HB3 GLU A  38     -50.800  12.998  20.221  1.00 87.70           H  
ATOM    642  O   GLU A  38     -50.862   9.854  17.287  1.00 87.70           O  
ATOM    643  CG  GLU A  38     -51.872  13.083  18.377  1.00 87.70           C  
ATOM    644  HG2 GLU A  38     -52.220  14.037  18.776  1.00 87.70           H  
ATOM    645  HG3 GLU A  38     -52.664  12.353  18.545  1.00 87.70           H  
ATOM    646  CD  GLU A  38     -51.651  13.275  16.857  1.00 87.70           C  
ATOM    647  OE1 GLU A  38     -52.620  13.122  16.081  1.00 87.70           O  
ATOM    648  OE2 GLU A  38     -50.513  13.523  16.382  1.00 87.70           O  
ATOM    649  N   TRP A  39     -48.819  10.782  17.407  1.00 90.75           N  
ATOM    650  H   TRP A  39     -48.213  11.405  17.921  1.00 90.75           H  
ATOM    651  CA  TRP A  39     -48.355  10.267  16.127  1.00 90.75           C  
ATOM    652  HA  TRP A  39     -49.029  10.630  15.351  1.00 90.75           H  
ATOM    653  C   TRP A  39     -48.366   8.736  16.061  1.00 90.75           C  
ATOM    654  CB  TRP A  39     -46.961  10.825  15.856  1.00 90.75           C  
ATOM    655  HB2 TRP A  39     -47.011  11.914  15.882  1.00 90.75           H  
ATOM    656  HB3 TRP A  39     -46.280  10.506  16.645  1.00 90.75           H  
ATOM    657  O   TRP A  39     -48.805   8.180  15.052  1.00 90.75           O  
ATOM    658  CG  TRP A  39     -46.387  10.405  14.546  1.00 90.75           C  
ATOM    659  CD1 TRP A  39     -46.534  11.072  13.381  1.00 90.75           C  
ATOM    660  HD1 TRP A  39     -47.075  11.999  13.262  1.00 90.75           H  
ATOM    661  CD2 TRP A  39     -45.574   9.228  14.244  1.00 90.75           C  
ATOM    662  CE2 TRP A  39     -45.258   9.250  12.854  1.00 90.75           C  
ATOM    663  CE3 TRP A  39     -45.050   8.159  15.002  1.00 90.75           C  
ATOM    664  HE3 TRP A  39     -45.253   8.118  16.062  1.00 90.75           H  
ATOM    665  NE1 TRP A  39     -45.847  10.406  12.388  1.00 90.75           N  
ATOM    666  HE1 TRP A  39     -45.711  10.787  11.463  1.00 90.75           H  
ATOM    667  CH2 TRP A  39     -43.964   7.213  13.028  1.00 90.75           C  
ATOM    668  HH2 TRP A  39     -43.348   6.448  12.580  1.00 90.75           H  
ATOM    669  CZ2 TRP A  39     -44.460   8.272  12.249  1.00 90.75           C  
ATOM    670  HZ2 TRP A  39     -44.210   8.342  11.201  1.00 90.75           H  
ATOM    671  CZ3 TRP A  39     -44.261   7.159  14.401  1.00 90.75           C  
ATOM    672  HZ3 TRP A  39     -43.871   6.349  15.000  1.00 90.75           H  
ATOM    673  N   CYS A  40     -47.934   8.045  17.118  1.00 89.88           N  
ATOM    674  H   CYS A  40     -47.542   8.549  17.900  1.00 89.88           H  
ATOM    675  CA  CYS A  40     -47.953   6.584  17.164  1.00 89.88           C  
ATOM    676  HA  CYS A  40     -47.469   6.191  16.270  1.00 89.88           H  
ATOM    677  C   CYS A  40     -49.374   6.022  17.200  1.00 89.88           C  
ATOM    678  CB  CYS A  40     -47.180   6.094  18.379  1.00 89.88           C  
ATOM    679  HB2 CYS A  40     -47.535   6.601  19.276  1.00 89.88           H  
ATOM    680  HB3 CYS A  40     -47.388   5.031  18.500  1.00 89.88           H  
ATOM    681  O   CYS A  40     -49.683   5.101  16.443  1.00 89.88           O  
ATOM    682  SG  CYS A  40     -45.392   6.289  18.248  1.00 89.88           S  
ATOM    683  N   LYS A  41     -50.270   6.615  17.999  1.00 89.33           N  
ATOM    684  H   LYS A  41     -49.963   7.359  18.609  1.00 89.33           H  
ATOM    685  CA  LYS A  41     -51.679   6.199  18.030  1.00 89.33           C  
ATOM    686  HA  LYS A  41     -51.721   5.134  18.259  1.00 89.33           H  
ATOM    687  C   LYS A  41     -52.340   6.354  16.662  1.00 89.33           C  
ATOM    688  CB  LYS A  41     -52.437   6.972  19.121  1.00 89.33           C  
ATOM    689  HB2 LYS A  41     -53.509   6.832  18.983  1.00 89.33           H  
ATOM    690  HB3 LYS A  41     -52.207   8.036  19.059  1.00 89.33           H  
ATOM    691  O   LYS A  41     -53.083   5.472  16.246  1.00 89.33           O  
ATOM    692  CG  LYS A  41     -52.042   6.419  20.495  1.00 89.33           C  
ATOM    693  HG2 LYS A  41     -50.966   6.530  20.629  1.00 89.33           H  
ATOM    694  HG3 LYS A  41     -52.272   5.354  20.514  1.00 89.33           H  
ATOM    695  CD  LYS A  41     -52.756   7.093  21.672  1.00 89.33           C  
ATOM    696  HD2 LYS A  41     -52.508   8.154  21.699  1.00 89.33           H  
ATOM    697  HD3 LYS A  41     -53.834   6.952  21.587  1.00 89.33           H  
ATOM    698  CE  LYS A  41     -52.205   6.375  22.911  1.00 89.33           C  
ATOM    699  HE2 LYS A  41     -51.121   6.489  22.926  1.00 89.33           H  
ATOM    700  HE3 LYS A  41     -52.391   5.306  22.808  1.00 89.33           H  
ATOM    701  NZ  LYS A  41     -52.750   6.835  24.204  1.00 89.33           N  
ATOM    702  HZ1 LYS A  41     -52.517   7.805  24.364  1.00 89.33           H  
ATOM    703  HZ2 LYS A  41     -52.283   6.283  24.910  1.00 89.33           H  
ATOM    704  HZ3 LYS A  41     -53.744   6.671  24.267  1.00 89.33           H  
ATOM    705  N   ARG A  42     -52.022   7.432  15.939  1.00 87.26           N  
ATOM    706  H   ARG A  42     -51.444   8.130  16.385  1.00 87.26           H  
ATOM    707  CA  ARG A  42     -52.581   7.728  14.613  1.00 87.26           C  
ATOM    708  HA  ARG A  42     -53.646   7.493  14.629  1.00 87.26           H  
ATOM    709  C   ARG A  42     -51.997   6.882  13.479  1.00 87.26           C  
ATOM    710  CB  ARG A  42     -52.420   9.232  14.368  1.00 87.26           C  
ATOM    711  HB2 ARG A  42     -51.362   9.488  14.426  1.00 87.26           H  
ATOM    712  HB3 ARG A  42     -52.945   9.765  15.160  1.00 87.26           H  
ATOM    713  O   ARG A  42     -52.748   6.485  12.597  1.00 87.26           O  
ATOM    714  CG  ARG A  42     -52.974   9.691  13.009  1.00 87.26           C  
ATOM    715  HG2 ARG A  42     -53.951   9.237  12.843  1.00 87.26           H  
ATOM    716  HG3 ARG A  42     -52.300   9.361  12.218  1.00 87.26           H  
ATOM    717  CD  ARG A  42     -53.132  11.215  12.930  1.00 87.26           C  
ATOM    718  HD2 ARG A  42     -53.991  11.503  13.536  1.00 87.26           H  
ATOM    719  HD3 ARG A  42     -53.335  11.489  11.895  1.00 87.26           H  
ATOM    720  NE  ARG A  42     -51.953  11.925  13.453  1.00 87.26           N  
ATOM    721  HE  ARG A  42     -51.800  11.835  14.448  1.00 87.26           H  
ATOM    722  NH1 ARG A  42     -51.607  13.474  11.802  1.00 87.26           N  
ATOM    723 HH11 ARG A  42     -52.512  13.232  11.423  1.00 87.26           H  
ATOM    724 HH12 ARG A  42     -51.107  14.304  11.519  1.00 87.26           H  
ATOM    725  NH2 ARG A  42     -50.185  13.307  13.515  1.00 87.26           N  
ATOM    726 HH21 ARG A  42     -50.180  13.218  14.521  1.00 87.26           H  
ATOM    727 HH22 ARG A  42     -49.546  13.954  13.075  1.00 87.26           H  
ATOM    728  CZ  ARG A  42     -51.254  12.891  12.910  1.00 87.26           C  
ATOM    729  N   ASN A  43     -50.684   6.637  13.467  1.00 88.32           N  
ATOM    730  H   ASN A  43     -50.122   7.029  14.209  1.00 88.32           H  
ATOM    731  CA  ASN A  43     -50.009   5.983  12.334  1.00 88.32           C  
ATOM    732  HA  ASN A  43     -50.654   6.026  11.456  1.00 88.32           H  
ATOM    733  C   ASN A  43     -49.712   4.495  12.553  1.00 88.32           C  
ATOM    734  CB  ASN A  43     -48.717   6.740  11.985  1.00 88.32           C  
ATOM    735  HB2 ASN A  43     -48.204   6.215  11.180  1.00 88.32           H  
ATOM    736  HB3 ASN A  43     -48.051   6.759  12.847  1.00 88.32           H  
ATOM    737  O   ASN A  43     -49.608   3.763  11.575  1.00 88.32           O  
ATOM    738  CG  ASN A  43     -48.986   8.151  11.506  1.00 88.32           C  
ATOM    739  ND2 ASN A  43     -48.761   9.130  12.342  1.00 88.32           N  
ATOM    740 HD21 ASN A  43     -48.477   8.910  13.286  1.00 88.32           H  
ATOM    741 HD22 ASN A  43     -48.966  10.069  12.031  1.00 88.32           H  
ATOM    742  OD1 ASN A  43     -49.414   8.401  10.393  1.00 88.32           O  
ATOM    743  N   LEU A  44     -49.550   4.053  13.804  1.00 85.65           N  
ATOM    744  H   LEU A  44     -49.640   4.709  14.566  1.00 85.65           H  
ATOM    745  CA  LEU A  44     -49.221   2.664  14.151  1.00 85.65           C  
ATOM    746  HA  LEU A  44     -49.028   2.096  13.241  1.00 85.65           H  
ATOM    747  C   LEU A  44     -50.373   1.932  14.849  1.00 85.65           C  
ATOM    748  CB  LEU A  44     -47.949   2.628  15.028  1.00 85.65           C  
ATOM    749  HB2 LEU A  44     -48.154   3.132  15.972  1.00 85.65           H  
ATOM    750  HB3 LEU A  44     -47.728   1.587  15.264  1.00 85.65           H  
ATOM    751  O   LEU A  44     -50.326   0.710  14.943  1.00 85.65           O  
ATOM    752  CG  LEU A  44     -46.694   3.256  14.396  1.00 85.65           C  
ATOM    753  HG  LEU A  44     -46.885   4.303  14.159  1.00 85.65           H  
ATOM    754  CD1 LEU A  44     -45.526   3.198  15.383  1.00 85.65           C  
ATOM    755 HD11 LEU A  44     -44.650   3.677  14.947  1.00 85.65           H  
ATOM    756 HD12 LEU A  44     -45.286   2.162  15.624  1.00 85.65           H  
ATOM    757 HD13 LEU A  44     -45.791   3.726  16.299  1.00 85.65           H  
ATOM    758  CD2 LEU A  44     -46.285   2.522  13.120  1.00 85.65           C  
ATOM    759 HD21 LEU A  44     -47.061   2.630  12.363  1.00 85.65           H  
ATOM    760 HD22 LEU A  44     -45.367   2.959  12.727  1.00 85.65           H  
ATOM    761 HD23 LEU A  44     -46.130   1.463  13.326  1.00 85.65           H  
ATOM    762  N   GLY A  45     -51.373   2.651  15.374  1.00 85.39           N  
ATOM    763  H   GLY A  45     -51.361   3.654  15.262  1.00 85.39           H  
ATOM    764  CA  GLY A  45     -52.455   2.057  16.169  1.00 85.39           C  
ATOM    765  HA2 GLY A  45     -52.923   1.257  15.596  1.00 85.39           H  
ATOM    766  HA3 GLY A  45     -53.204   2.821  16.374  1.00 85.39           H  
ATOM    767  C   GLY A  45     -51.986   1.474  17.510  1.00 85.39           C  
ATOM    768  O   GLY A  45     -52.679   0.647  18.097  1.00 85.39           O  
ATOM    769  N   LEU A  46     -50.803   1.878  17.985  1.00 86.64           N  
ATOM    770  H   LEU A  46     -50.324   2.609  17.478  1.00 86.64           H  
ATOM    771  CA  LEU A  46     -50.142   1.360  19.186  1.00 86.64           C  
ATOM    772  HA  LEU A  46     -50.832   0.717  19.734  1.00 86.64           H  
ATOM    773  C   LEU A  46     -49.758   2.509  20.125  1.00 86.64           C  
ATOM    774  CB  LEU A  46     -48.903   0.535  18.779  1.00 86.64           C  
ATOM    775  HB2 LEU A  46     -48.245   1.183  18.200  1.00 86.64           H  
ATOM    776  HB3 LEU A  46     -48.363   0.240  19.679  1.00 86.64           H  
ATOM    777  O   LEU A  46     -49.584   3.648  19.682  1.00 86.64           O  
ATOM    778  CG  LEU A  46     -49.208  -0.730  17.951  1.00 86.64           C  
ATOM    779  HG  LEU A  46     -49.813  -0.469  17.082  1.00 86.64           H  
ATOM    780  CD1 LEU A  46     -47.903  -1.349  17.448  1.00 86.64           C  
ATOM    781 HD11 LEU A  46     -47.334  -0.598  16.900  1.00 86.64           H  
ATOM    782 HD12 LEU A  46     -47.329  -1.714  18.300  1.00 86.64           H  
ATOM    783 HD13 LEU A  46     -48.135  -2.177  16.778  1.00 86.64           H  
ATOM    784  CD2 LEU A  46     -49.955  -1.793  18.758  1.00 86.64           C  
ATOM    785 HD21 LEU A  46     -50.094  -2.685  18.148  1.00 86.64           H  
ATOM    786 HD22 LEU A  46     -49.399  -2.046  19.661  1.00 86.64           H  
ATOM    787 HD23 LEU A  46     -50.941  -1.417  19.030  1.00 86.64           H  
ATOM    788  N   ASP A  47     -49.608   2.208  21.417  1.00 88.47           N  
ATOM    789  H   ASP A  47     -49.695   1.247  21.715  1.00 88.47           H  
ATOM    790  CA  ASP A  47     -49.065   3.164  22.384  1.00 88.47           C  
ATOM    791  HA  ASP A  47     -49.353   4.158  22.042  1.00 88.47           H  
ATOM    792  C   ASP A  47     -47.530   3.100  22.379  1.00 88.47           C  
ATOM    793  CB  ASP A  47     -49.674   2.963  23.790  1.00 88.47           C  
ATOM    794  HB2 ASP A  47     -49.020   2.333  24.394  1.00 88.47           H  
ATOM    795  HB3 ASP A  47     -50.633   2.455  23.690  1.00 88.47           H  
ATOM    796  O   ASP A  47     -46.943   2.023  22.472  1.00 88.47           O  
ATOM    797  CG  ASP A  47     -49.922   4.300  24.510  1.00 88.47           C  
ATOM    798  OD1 ASP A  47     -49.321   5.322  24.107  1.00 88.47           O  
ATOM    799  OD2 ASP A  47     -50.865   4.380  25.333  1.00 88.47           O  
ATOM    800  N   CYS A  48     -46.883   4.254  22.228  1.00 87.88           N  
ATOM    801  H   CYS A  48     -47.433   5.098  22.292  1.00 87.88           H  
ATOM    802  CA  CYS A  48     -45.425   4.379  22.138  1.00 87.88           C  
ATOM    803  HA  CYS A  48     -45.003   3.429  21.811  1.00 87.88           H  
ATOM    804  C   CYS A  48     -44.820   4.654  23.518  1.00 87.88           C  
ATOM    805  CB  CYS A  48     -45.064   5.435  21.083  1.00 87.88           C  
ATOM    806  HB2 CYS A  48     -45.845   6.195  21.058  1.00 87.88           H  
ATOM    807  HB3 CYS A  48     -44.136   5.936  21.358  1.00 87.88           H  
ATOM    808  O   CYS A  48     -44.215   5.704  23.747  1.00 87.88           O  
ATOM    809  SG  CYS A  48     -44.822   4.758  19.428  1.00 87.88           S  
ATOM    810  N   ASP A  49     -45.019   3.722  24.448  1.00 89.52           N  
ATOM    811  H   ASP A  49     -45.479   2.863  24.183  1.00 89.52           H  
ATOM    812  CA  ASP A  49     -44.388   3.764  25.765  1.00 89.52           C  
ATOM    813  HA  ASP A  49     -44.344   4.808  26.076  1.00 89.52           H  
ATOM    814  C   ASP A  49     -42.928   3.267  25.725  1.00 89.52           C  
ATOM    815  CB  ASP A  49     -45.270   3.047  26.807  1.00 89.52           C  
ATOM    816  HB2 ASP A  49     -44.865   3.258  27.797  1.00 89.52           H  
ATOM    817  HB3 ASP A  49     -46.270   3.481  26.769  1.00 89.52           H  
ATOM    818  O   ASP A  49     -42.447   2.708  24.734  1.00 89.52           O  
ATOM    819  CG  ASP A  49     -45.389   1.524  26.658  1.00 89.52           C  
ATOM    820  OD1 ASP A  49     -44.674   0.943  25.818  1.00 89.52           O  
ATOM    821  OD2 ASP A  49     -46.160   0.927  27.435  1.00 89.52           O  
ATOM    822  N   ASP A  50     -42.181   3.490  26.809  1.00 90.07           N  
ATOM    823  H   ASP A  50     -42.585   3.984  27.591  1.00 90.07           H  
ATOM    824  CA  ASP A  50     -40.775   3.068  26.887  1.00 90.07           C  
ATOM    825  HA  ASP A  50     -40.227   3.509  26.054  1.00 90.07           H  
ATOM    826  C   ASP A  50     -40.625   1.539  26.767  1.00 90.07           C  
ATOM    827  CB  ASP A  50     -40.147   3.561  28.203  1.00 90.07           C  
ATOM    828  HB2 ASP A  50     -40.789   3.270  29.034  1.00 90.07           H  
ATOM    829  HB3 ASP A  50     -39.190   3.057  28.334  1.00 90.07           H  
ATOM    830  O   ASP A  50     -39.629   1.056  26.227  1.00 90.07           O  
ATOM    831  CG  ASP A  50     -39.880   5.073  28.266  1.00 90.07           C  
ATOM    832  OD1 ASP A  50     -39.732   5.724  27.207  1.00 90.07           O  
ATOM    833  OD2 ASP A  50     -39.751   5.591  29.394  1.00 90.07           O  
ATOM    834  N   THR A  51     -41.618   0.768  27.224  1.00 90.93           N  
ATOM    835  H   THR A  51     -42.448   1.218  27.581  1.00 90.93           H  
ATOM    836  CA  THR A  51     -41.632  -0.700  27.135  1.00 90.93           C  
ATOM    837  HA  THR A  51     -40.697  -1.087  27.539  1.00 90.93           H  
ATOM    838  C   THR A  51     -41.733  -1.173  25.686  1.00 90.93           C  
ATOM    839  CB  THR A  51     -42.798  -1.268  27.959  1.00 90.93           C  
ATOM    840  HB  THR A  51     -43.749  -0.953  27.529  1.00 90.93           H  
ATOM    841  O   THR A  51     -41.006  -2.081  25.277  1.00 90.93           O  
ATOM    842  CG2 THR A  51     -42.760  -2.794  28.047  1.00 90.93           C  
ATOM    843 HG21 THR A  51     -41.791  -3.128  28.420  1.00 90.93           H  
ATOM    844 HG22 THR A  51     -42.937  -3.227  27.063  1.00 90.93           H  
ATOM    845 HG23 THR A  51     -43.547  -3.134  28.720  1.00 90.93           H  
ATOM    846  OG1 THR A  51     -42.711  -0.791  29.284  1.00 90.93           O  
ATOM    847  HG1 THR A  51     -41.844  -1.027  29.620  1.00 90.93           H  
ATOM    848  N   PHE A  52     -42.574  -0.525  24.883  1.00 92.13           N  
ATOM    849  H   PHE A  52     -43.182   0.177  25.281  1.00 92.13           H  
ATOM    850  CA  PHE A  52     -42.693  -0.759  23.453  1.00 92.13           C  
ATOM    851  HA  PHE A  52     -42.963  -1.801  23.284  1.00 92.13           H  
ATOM    852  C   PHE A  52     -41.357  -0.510  22.750  1.00 92.13           C  
ATOM    853  CB  PHE A  52     -43.813   0.132  22.895  1.00 92.13           C  
ATOM    854  HB2 PHE A  52     -43.684   1.156  23.248  1.00 92.13           H  
ATOM    855  HB3 PHE A  52     -44.772  -0.216  23.279  1.00 92.13           H  
ATOM    856  O   PHE A  52     -40.891  -1.369  21.999  1.00 92.13           O  
ATOM    857  CG  PHE A  52     -43.857   0.161  21.387  1.00 92.13           C  
ATOM    858  CD1 PHE A  52     -43.137   1.147  20.692  1.00 92.13           C  
ATOM    859  HD1 PHE A  52     -42.586   1.902  21.233  1.00 92.13           H  
ATOM    860  CD2 PHE A  52     -44.579  -0.813  20.677  1.00 92.13           C  
ATOM    861  HD2 PHE A  52     -45.152  -1.550  21.220  1.00 92.13           H  
ATOM    862  CE1 PHE A  52     -43.123   1.139  19.293  1.00 92.13           C  
ATOM    863  HE1 PHE A  52     -42.545   1.894  18.780  1.00 92.13           H  
ATOM    864  CE2 PHE A  52     -44.583  -0.801  19.270  1.00 92.13           C  
ATOM    865  HE2 PHE A  52     -45.175  -1.521  18.726  1.00 92.13           H  
ATOM    866  CZ  PHE A  52     -43.844   0.172  18.574  1.00 92.13           C  
ATOM    867  HZ  PHE A  52     -43.840   0.199  17.494  1.00 92.13           H  
ATOM    868  N   PHE A  53     -40.699   0.619  23.026  1.00 92.99           N  
ATOM    869  H   PHE A  53     -41.129   1.289  23.648  1.00 92.99           H  
ATOM    870  CA  PHE A  53     -39.407   0.922  22.411  1.00 92.99           C  
ATOM    871  HA  PHE A  53     -39.505   0.817  21.330  1.00 92.99           H  
ATOM    872  C   PHE A  53     -38.300  -0.039  22.849  1.00 92.99           C  
ATOM    873  CB  PHE A  53     -38.990   2.356  22.712  1.00 92.99           C  
ATOM    874  HB2 PHE A  53     -39.121   2.562  23.774  1.00 92.99           H  
ATOM    875  HB3 PHE A  53     -37.929   2.436  22.472  1.00 92.99           H  
ATOM    876  O   PHE A  53     -37.515  -0.468  22.006  1.00 92.99           O  
ATOM    877  CG  PHE A  53     -39.699   3.399  21.885  1.00 92.99           C  
ATOM    878  CD1 PHE A  53     -39.332   3.581  20.540  1.00 92.99           C  
ATOM    879  HD1 PHE A  53     -38.561   2.965  20.101  1.00 92.99           H  
ATOM    880  CD2 PHE A  53     -40.696   4.207  22.454  1.00 92.99           C  
ATOM    881  HD2 PHE A  53     -40.954   4.103  23.497  1.00 92.99           H  
ATOM    882  CE1 PHE A  53     -39.967   4.564  19.766  1.00 92.99           C  
ATOM    883  HE1 PHE A  53     -39.669   4.714  18.739  1.00 92.99           H  
ATOM    884  CE2 PHE A  53     -41.356   5.165  21.670  1.00 92.99           C  
ATOM    885  HE2 PHE A  53     -42.122   5.779  22.120  1.00 92.99           H  
ATOM    886  CZ  PHE A  53     -40.998   5.339  20.323  1.00 92.99           C  
ATOM    887  HZ  PHE A  53     -41.513   6.068  19.715  1.00 92.99           H  
ATOM    888  N   GLN A  54     -38.242  -0.417  24.130  1.00 92.16           N  
ATOM    889  H   GLN A  54     -38.894  -0.016  24.789  1.00 92.16           H  
ATOM    890  CA  GLN A  54     -37.273  -1.408  24.608  1.00 92.16           C  
ATOM    891  HA  GLN A  54     -36.266  -1.058  24.382  1.00 92.16           H  
ATOM    892  C   GLN A  54     -37.443  -2.745  23.887  1.00 92.16           C  
ATOM    893  CB  GLN A  54     -37.397  -1.605  26.122  1.00 92.16           C  
ATOM    894  HB2 GLN A  54     -38.447  -1.690  26.402  1.00 92.16           H  
ATOM    895  HB3 GLN A  54     -36.891  -2.530  26.397  1.00 92.16           H  
ATOM    896  O   GLN A  54     -36.460  -3.295  23.397  1.00 92.16           O  
ATOM    897  CG  GLN A  54     -36.740  -0.455  26.894  1.00 92.16           C  
ATOM    898  HG2 GLN A  54     -37.203   0.492  26.616  1.00 92.16           H  
ATOM    899  HG3 GLN A  54     -35.684  -0.402  26.627  1.00 92.16           H  
ATOM    900  CD  GLN A  54     -36.838  -0.629  28.405  1.00 92.16           C  
ATOM    901  NE2 GLN A  54     -36.557   0.405  29.167  1.00 92.16           N  
ATOM    902 HE21 GLN A  54     -36.682   0.256  30.158  1.00 92.16           H  
ATOM    903 HE22 GLN A  54     -36.389   1.311  28.753  1.00 92.16           H  
ATOM    904  OE1 GLN A  54     -37.146  -1.678  28.944  1.00 92.16           O  
ATOM    905  N   LYS A  55     -38.687  -3.208  23.722  1.00 92.30           N  
ATOM    906  H   LYS A  55     -39.445  -2.716  24.171  1.00 92.30           H  
ATOM    907  CA  LYS A  55     -38.986  -4.433  22.976  1.00 92.30           C  
ATOM    908  HA  LYS A  55     -38.388  -5.244  23.391  1.00 92.30           H  
ATOM    909  C   LYS A  55     -38.607  -4.325  21.495  1.00 92.30           C  
ATOM    910  CB  LYS A  55     -40.467  -4.766  23.172  1.00 92.30           C  
ATOM    911  HB2 LYS A  55     -41.088  -4.007  22.695  1.00 92.30           H  
ATOM    912  HB3 LYS A  55     -40.685  -4.778  24.240  1.00 92.30           H  
ATOM    913  O   LYS A  55     -38.097  -5.277  20.917  1.00 92.30           O  
ATOM    914  CG  LYS A  55     -40.784  -6.143  22.586  1.00 92.30           C  
ATOM    915  HG2 LYS A  55     -40.643  -6.121  21.505  1.00 92.30           H  
ATOM    916  HG3 LYS A  55     -40.105  -6.880  23.017  1.00 92.30           H  
ATOM    917  CD  LYS A  55     -42.225  -6.550  22.889  1.00 92.30           C  
ATOM    918  HD2 LYS A  55     -42.910  -5.841  22.426  1.00 92.30           H  
ATOM    919  HD3 LYS A  55     -42.375  -6.562  23.969  1.00 92.30           H  
ATOM    920  CE  LYS A  55     -42.434  -7.951  22.314  1.00 92.30           C  
ATOM    921  HE2 LYS A  55     -41.676  -8.610  22.737  1.00 92.30           H  
ATOM    922  HE3 LYS A  55     -42.258  -7.920  21.239  1.00 92.30           H  
ATOM    923  NZ  LYS A  55     -43.789  -8.465  22.611  1.00 92.30           N  
ATOM    924  HZ1 LYS A  55     -44.488  -7.858  22.206  1.00 92.30           H  
ATOM    925  HZ2 LYS A  55     -43.920  -8.521  23.611  1.00 92.30           H  
ATOM    926  HZ3 LYS A  55     -43.883  -9.389  22.215  1.00 92.30           H  
ATOM    927  N   ARG A  56     -38.821  -3.166  20.862  1.00 91.77           N  
ATOM    928  H   ARG A  56     -39.279  -2.430  21.380  1.00 91.77           H  
ATOM    929  CA  ARG A  56     -38.399  -2.920  19.469  1.00 91.77           C  
ATOM    930  HA  ARG A  56     -38.747  -3.736  18.835  1.00 91.77           H  
ATOM    931  C   ARG A  56     -36.879  -2.929  19.309  1.00 91.77           C  
ATOM    932  CB  ARG A  56     -38.987  -1.591  18.975  1.00 91.77           C  
ATOM    933  HB2 ARG A  56     -38.485  -1.304  18.050  1.00 91.77           H  
ATOM    934  HB3 ARG A  56     -38.779  -0.812  19.709  1.00 91.77           H  
ATOM    935  O   ARG A  56     -36.379  -3.470  18.329  1.00 91.77           O  
ATOM    936  CG  ARG A  56     -40.500  -1.627  18.713  1.00 91.77           C  
ATOM    937  HG2 ARG A  56     -40.818  -0.606  18.501  1.00 91.77           H  
ATOM    938  HG3 ARG A  56     -41.042  -1.969  19.595  1.00 91.77           H  
ATOM    939  CD  ARG A  56     -40.876  -2.498  17.506  1.00 91.77           C  
ATOM    940  HD2 ARG A  56     -40.052  -2.471  16.793  1.00 91.77           H  
ATOM    941  HD3 ARG A  56     -41.732  -2.045  17.007  1.00 91.77           H  
ATOM    942  NE  ARG A  56     -41.193  -3.904  17.852  1.00 91.77           N  
ATOM    943  HE  ARG A  56     -40.490  -4.606  17.671  1.00 91.77           H  
ATOM    944  NH1 ARG A  56     -43.404  -3.594  18.383  1.00 91.77           N  
ATOM    945 HH11 ARG A  56     -43.251  -2.601  18.480  1.00 91.77           H  
ATOM    946 HH12 ARG A  56     -44.274  -4.049  18.624  1.00 91.77           H  
ATOM    947  NH2 ARG A  56     -42.613  -5.634  18.307  1.00 91.77           N  
ATOM    948 HH21 ARG A  56     -42.286  -6.055  19.164  1.00 91.77           H  
ATOM    949 HH22 ARG A  56     -42.003  -6.179  17.714  1.00 91.77           H  
ATOM    950  CZ  ARG A  56     -42.380  -4.366  18.188  1.00 91.77           C  
ATOM    951  N   ILE A  57     -36.148  -2.355  20.265  1.00 93.42           N  
ATOM    952  H   ILE A  57     -36.639  -1.909  21.027  1.00 93.42           H  
ATOM    953  CA  ILE A  57     -34.679  -2.383  20.301  1.00 93.42           C  
ATOM    954  HA  ILE A  57     -34.294  -2.047  19.338  1.00 93.42           H  
ATOM    955  C   ILE A  57     -34.186  -3.825  20.495  1.00 93.42           C  
ATOM    956  CB  ILE A  57     -34.173  -1.413  21.398  1.00 93.42           C  
ATOM    957  HB  ILE A  57     -34.726  -1.613  22.316  1.00 93.42           H  
ATOM    958  O   ILE A  57     -33.315  -4.279  19.758  1.00 93.42           O  
ATOM    959  CG1 ILE A  57     -34.433   0.052  20.971  1.00 93.42           C  
ATOM    960 HG12 ILE A  57     -35.454   0.155  20.604  1.00 93.42           H  
ATOM    961 HG13 ILE A  57     -33.767   0.310  20.148  1.00 93.42           H  
ATOM    962  CG2 ILE A  57     -32.676  -1.597  21.703  1.00 93.42           C  
ATOM    963 HG21 ILE A  57     -32.476  -2.621  22.018  1.00 93.42           H  
ATOM    964 HG22 ILE A  57     -32.369  -0.943  22.519  1.00 93.42           H  
ATOM    965 HG23 ILE A  57     -32.086  -1.366  20.816  1.00 93.42           H  
ATOM    966  CD1 ILE A  57     -34.247   1.073  22.102  1.00 93.42           C  
ATOM    967 HD11 ILE A  57     -34.850   0.787  22.964  1.00 93.42           H  
ATOM    968 HD12 ILE A  57     -33.199   1.144  22.393  1.00 93.42           H  
ATOM    969 HD13 ILE A  57     -34.577   2.052  21.754  1.00 93.42           H  
ATOM    970  N   GLU A  58     -34.766  -4.561  21.441  1.00 93.15           N  
ATOM    971  H   GLU A  58     -35.463  -4.133  22.034  1.00 93.15           H  
ATOM    972  CA  GLU A  58     -34.457  -5.971  21.697  1.00 93.15           C  
ATOM    973  HA  GLU A  58     -33.409  -6.071  21.980  1.00 93.15           H  
ATOM    974  C   GLU A  58     -34.687  -6.848  20.456  1.00 93.15           C  
ATOM    975  CB  GLU A  58     -35.325  -6.431  22.874  1.00 93.15           C  
ATOM    976  HB2 GLU A  58     -35.100  -5.811  23.742  1.00 93.15           H  
ATOM    977  HB3 GLU A  58     -36.371  -6.282  22.605  1.00 93.15           H  
ATOM    978  O   GLU A  58     -33.787  -7.584  20.047  1.00 93.15           O  
ATOM    979  CG  GLU A  58     -35.114  -7.902  23.250  1.00 93.15           C  
ATOM    980  HG2 GLU A  58     -34.084  -8.036  23.580  1.00 93.15           H  
ATOM    981  HG3 GLU A  58     -35.272  -8.530  22.373  1.00 93.15           H  
ATOM    982  CD  GLU A  58     -36.084  -8.369  24.344  1.00 93.15           C  
ATOM    983  OE1 GLU A  58     -35.807  -9.445  24.915  1.00 93.15           O  
ATOM    984  OE2 GLU A  58     -37.116  -7.703  24.585  1.00 93.15           O  
ATOM    985  N   GLU A  59     -35.851  -6.722  19.812  1.00 91.61           N  
ATOM    986  H   GLU A  59     -36.572  -6.150  20.228  1.00 91.61           H  
ATOM    987  CA  GLU A  59     -36.158  -7.418  18.558  1.00 91.61           C  
ATOM    988  HA  GLU A  59     -36.055  -8.494  18.698  1.00 91.61           H  
ATOM    989  C   GLU A  59     -35.165  -7.031  17.459  1.00 91.61           C  
ATOM    990  CB  GLU A  59     -37.602  -7.123  18.114  1.00 91.61           C  
ATOM    991  HB2 GLU A  59     -37.783  -6.051  18.186  1.00 91.61           H  
ATOM    992  HB3 GLU A  59     -37.705  -7.414  17.069  1.00 91.61           H  
ATOM    993  O   GLU A  59     -34.621  -7.893  16.779  1.00 91.61           O  
ATOM    994  CG  GLU A  59     -38.671  -7.886  18.921  1.00 91.61           C  
ATOM    995  HG2 GLU A  59     -38.564  -8.953  18.722  1.00 91.61           H  
ATOM    996  HG3 GLU A  59     -38.505  -7.727  19.987  1.00 91.61           H  
ATOM    997  CD  GLU A  59     -40.107  -7.451  18.567  1.00 91.61           C  
ATOM    998  OE1 GLU A  59     -41.054  -7.684  19.363  1.00 91.61           O  
ATOM    999  OE2 GLU A  59     -40.334  -6.781  17.527  1.00 91.61           O  
ATOM   1000  N   PHE A  60     -34.852  -5.747  17.298  1.00 91.47           N  
ATOM   1001  H   PHE A  60     -35.297  -5.053  17.880  1.00 91.47           H  
ATOM   1002  CA  PHE A  60     -33.972  -5.319  16.216  1.00 91.47           C  
ATOM   1003  HA  PHE A  60     -34.347  -5.745  15.285  1.00 91.47           H  
ATOM   1004  C   PHE A  60     -32.539  -5.842  16.338  1.00 91.47           C  
ATOM   1005  CB  PHE A  60     -34.039  -3.802  16.077  1.00 91.47           C  
ATOM   1006  HB2 PHE A  60     -35.087  -3.516  15.981  1.00 91.47           H  
ATOM   1007  HB3 PHE A  60     -33.640  -3.336  16.978  1.00 91.47           H  
ATOM   1008  O   PHE A  60     -31.952  -6.242  15.331  1.00 91.47           O  
ATOM   1009  CG  PHE A  60     -33.299  -3.290  14.862  1.00 91.47           C  
ATOM   1010  CD1 PHE A  60     -31.999  -2.772  14.995  1.00 91.47           C  
ATOM   1011  HD1 PHE A  60     -31.528  -2.743  15.966  1.00 91.47           H  
ATOM   1012  CD2 PHE A  60     -33.890  -3.378  13.588  1.00 91.47           C  
ATOM   1013  HD2 PHE A  60     -34.879  -3.797  13.477  1.00 91.47           H  
ATOM   1014  CE1 PHE A  60     -31.295  -2.330  13.863  1.00 91.47           C  
ATOM   1015  HE1 PHE A  60     -30.285  -1.966  13.972  1.00 91.47           H  
ATOM   1016  CE2 PHE A  60     -33.186  -2.933  12.456  1.00 91.47           C  
ATOM   1017  HE2 PHE A  60     -33.637  -3.014  11.478  1.00 91.47           H  
ATOM   1018  CZ  PHE A  60     -31.890  -2.406  12.592  1.00 91.47           C  
ATOM   1019  HZ  PHE A  60     -31.342  -2.081  11.720  1.00 91.47           H  
ATOM   1020  N   PHE A  61     -31.974  -5.861  17.546  1.00 91.76           N  
ATOM   1021  H   PHE A  61     -32.516  -5.529  18.331  1.00 91.76           H  
ATOM   1022  CA  PHE A  61     -30.568  -6.213  17.749  1.00 91.76           C  
ATOM   1023  HA  PHE A  61     -30.029  -6.086  16.810  1.00 91.76           H  
ATOM   1024  C   PHE A  61     -30.324  -7.669  18.168  1.00 91.76           C  
ATOM   1025  CB  PHE A  61     -29.944  -5.239  18.755  1.00 91.76           C  
ATOM   1026  HB2 PHE A  61     -30.531  -5.248  19.674  1.00 91.76           H  
ATOM   1027  HB3 PHE A  61     -28.944  -5.594  19.002  1.00 91.76           H  
ATOM   1028  O   PHE A  61     -29.217  -8.158  17.944  1.00 91.76           O  
ATOM   1029  CG  PHE A  61     -29.812  -3.817  18.240  1.00 91.76           C  
ATOM   1030  CD1 PHE A  61     -28.864  -3.510  17.249  1.00 91.76           C  
ATOM   1031  HD1 PHE A  61     -28.244  -4.289  16.830  1.00 91.76           H  
ATOM   1032  CD2 PHE A  61     -30.632  -2.796  18.748  1.00 91.76           C  
ATOM   1033  HD2 PHE A  61     -31.351  -3.026  19.520  1.00 91.76           H  
ATOM   1034  CE1 PHE A  61     -28.725  -2.189  16.789  1.00 91.76           C  
ATOM   1035  HE1 PHE A  61     -27.992  -1.969  16.028  1.00 91.76           H  
ATOM   1036  CE2 PHE A  61     -30.520  -1.481  18.267  1.00 91.76           C  
ATOM   1037  HE2 PHE A  61     -31.178  -0.710  18.641  1.00 91.76           H  
ATOM   1038  CZ  PHE A  61     -29.551  -1.172  17.300  1.00 91.76           C  
ATOM   1039  HZ  PHE A  61     -29.456  -0.157  16.944  1.00 91.76           H  
ATOM   1040  N   ILE A  62     -31.299  -8.350  18.784  1.00 88.64           N  
ATOM   1041  H   ILE A  62     -32.191  -7.899  18.930  1.00 88.64           H  
ATOM   1042  CA  ILE A  62     -31.091  -9.668  19.413  1.00 88.64           C  
ATOM   1043  HA  ILE A  62     -30.112 -10.049  19.121  1.00 88.64           H  
ATOM   1044  C   ILE A  62     -32.095 -10.712  18.918  1.00 88.64           C  
ATOM   1045  CB  ILE A  62     -31.088  -9.562  20.962  1.00 88.64           C  
ATOM   1046  HB  ILE A  62     -32.057  -9.188  21.294  1.00 88.64           H  
ATOM   1047  O   ILE A  62     -31.675 -11.724  18.365  1.00 88.64           O  
ATOM   1048  CG1 ILE A  62     -29.996  -8.571  21.430  1.00 88.64           C  
ATOM   1049 HG12 ILE A  62     -29.027  -8.922  21.074  1.00 88.64           H  
ATOM   1050 HG13 ILE A  62     -30.182  -7.593  20.987  1.00 88.64           H  
ATOM   1051  CG2 ILE A  62     -30.860 -10.947  21.603  1.00 88.64           C  
ATOM   1052 HG21 ILE A  62     -31.604 -11.666  21.259  1.00 88.64           H  
ATOM   1053 HG22 ILE A  62     -29.868 -11.323  21.353  1.00 88.64           H  
ATOM   1054 HG23 ILE A  62     -30.971 -10.891  22.685  1.00 88.64           H  
ATOM   1055  CD1 ILE A  62     -29.917  -8.357  22.945  1.00 88.64           C  
ATOM   1056 HD11 ILE A  62     -29.654  -9.281  23.460  1.00 88.64           H  
ATOM   1057 HD12 ILE A  62     -29.146  -7.617  23.164  1.00 88.64           H  
ATOM   1058 HD13 ILE A  62     -30.878  -7.985  23.299  1.00 88.64           H  
ATOM   1059  N   THR A  63     -33.394 -10.508  19.155  1.00 88.90           N  
ATOM   1060  H   THR A  63     -33.683  -9.636  19.576  1.00 88.90           H  
ATOM   1061  CA  THR A  63     -34.397 -11.593  19.075  1.00 88.90           C  
ATOM   1062  HA  THR A  63     -33.885 -12.553  19.148  1.00 88.90           H  
ATOM   1063  C   THR A  63     -35.180 -11.644  17.765  1.00 88.90           C  
ATOM   1064  CB  THR A  63     -35.386 -11.517  20.250  1.00 88.90           C  
ATOM   1065  HB  THR A  63     -36.139 -12.298  20.140  1.00 88.90           H  
ATOM   1066  O   THR A  63     -35.842 -12.641  17.485  1.00 88.90           O  
ATOM   1067  CG2 THR A  63     -34.710 -11.688  21.610  1.00 88.90           C  
ATOM   1068 HG21 THR A  63     -34.155 -12.626  21.627  1.00 88.90           H  
ATOM   1069 HG22 THR A  63     -34.025 -10.863  21.805  1.00 88.90           H  
ATOM   1070 HG23 THR A  63     -35.464 -11.714  22.397  1.00 88.90           H  
ATOM   1071  OG1 THR A  63     -36.022 -10.263  20.287  1.00 88.90           O  
ATOM   1072  HG1 THR A  63     -36.315 -10.117  21.189  1.00 88.90           H  
ATOM   1073  N   GLY A  64     -35.147 -10.580  16.965  1.00 83.03           N  
ATOM   1074  H   GLY A  64     -34.568  -9.792  17.218  1.00 83.03           H  
ATOM   1075  CA  GLY A  64     -35.937 -10.457  15.748  1.00 83.03           C  
ATOM   1076  HA2 GLY A  64     -36.968 -10.737  15.966  1.00 83.03           H  
ATOM   1077  HA3 GLY A  64     -35.937  -9.423  15.400  1.00 83.03           H  
ATOM   1078  C   GLY A  64     -35.402 -11.328  14.623  1.00 83.03           C  
ATOM   1079  O   GLY A  64     -34.223 -11.283  14.280  1.00 83.03           O  
ATOM   1080  N   GLU A  65     -36.307 -12.079  14.003  1.00 83.04           N  
ATOM   1081  H   GLU A  65     -37.247 -12.096  14.371  1.00 83.04           H  
ATOM   1082  CA  GLU A  65     -36.033 -12.900  12.829  1.00 83.04           C  
ATOM   1083  HA  GLU A  65     -34.990 -12.774  12.536  1.00 83.04           H  
ATOM   1084  C   GLU A  65     -36.912 -12.455  11.651  1.00 83.04           C  
ATOM   1085  CB  GLU A  65     -36.244 -14.388  13.144  1.00 83.04           C  
ATOM   1086  HB2 GLU A  65     -37.261 -14.534  13.507  1.00 83.04           H  
ATOM   1087  HB3 GLU A  65     -36.128 -14.941  12.212  1.00 83.04           H  
ATOM   1088  O   GLU A  65     -38.095 -12.140  11.807  1.00 83.04           O  
ATOM   1089  CG  GLU A  65     -35.242 -14.948  14.170  1.00 83.04           C  
ATOM   1090  HG2 GLU A  65     -34.234 -14.715  13.827  1.00 83.04           H  
ATOM   1091  HG3 GLU A  65     -35.399 -14.454  15.129  1.00 83.04           H  
ATOM   1092  CD  GLU A  65     -35.368 -16.471  14.359  1.00 83.04           C  
ATOM   1093  OE1 GLU A  65     -34.471 -17.052  15.010  1.00 83.04           O  
ATOM   1094  OE2 GLU A  65     -36.333 -17.062  13.816  1.00 83.04           O  
ATOM   1095  N   GLY A  66     -36.341 -12.442  10.444  1.00 83.36           N  
ATOM   1096  H   GLY A  66     -35.354 -12.648  10.386  1.00 83.36           H  
ATOM   1097  CA  GLY A  66     -37.047 -12.084   9.211  1.00 83.36           C  
ATOM   1098  HA2 GLY A  66     -38.122 -12.174   9.363  1.00 83.36           H  
ATOM   1099  HA3 GLY A  66     -36.767 -12.788   8.426  1.00 83.36           H  
ATOM   1100  C   GLY A  66     -36.741 -10.673   8.709  1.00 83.36           C  
ATOM   1101  O   GLY A  66     -35.619 -10.185   8.819  1.00 83.36           O  
ATOM   1102  N   HIS A  67     -37.727 -10.037   8.079  1.00 87.79           N  
ATOM   1103  H   HIS A  67     -38.653 -10.440   8.094  1.00 87.79           H  
ATOM   1104  CA  HIS A  67     -37.591  -8.690   7.525  1.00 87.79           C  
ATOM   1105  HA  HIS A  67     -36.536  -8.448   7.393  1.00 87.79           H  
ATOM   1106  C   HIS A  67     -38.171  -7.660   8.486  1.00 87.79           C  
ATOM   1107  CB  HIS A  67     -38.267  -8.626   6.151  1.00 87.79           C  
ATOM   1108  HB2 HIS A  67     -39.323  -8.872   6.261  1.00 87.79           H  
ATOM   1109  HB3 HIS A  67     -38.187  -7.608   5.767  1.00 87.79           H  
ATOM   1110  O   HIS A  67     -39.198  -7.916   9.113  1.00 87.79           O  
ATOM   1111  CG  HIS A  67     -37.648  -9.549   5.137  1.00 87.79           C  
ATOM   1112  CD2 HIS A  67     -38.290 -10.192   4.116  1.00 87.79           C  
ATOM   1113  HD2 HIS A  67     -39.344 -10.127   3.888  1.00 87.79           H  
ATOM   1114  ND1 HIS A  67     -36.322  -9.910   5.075  1.00 87.79           N  
ATOM   1115  HD1 HIS A  67     -35.616  -9.672   5.757  1.00 87.79           H  
ATOM   1116  CE1 HIS A  67     -36.168 -10.753   4.043  1.00 87.79           C  
ATOM   1117  HE1 HIS A  67     -35.242 -11.234   3.767  1.00 87.79           H  
ATOM   1118  NE2 HIS A  67     -37.339 -10.944   3.417  1.00 87.79           N  
ATOM   1119  N   PHE A  68     -37.554  -6.483   8.565  1.00 88.96           N  
ATOM   1120  H   PHE A  68     -36.729  -6.320   8.006  1.00 88.96           H  
ATOM   1121  CA  PHE A  68     -38.011  -5.392   9.427  1.00 88.96           C  
ATOM   1122  HA  PHE A  68     -38.868  -5.745  10.000  1.00 88.96           H  
ATOM   1123  C   PHE A  68     -38.482  -4.184   8.612  1.00 88.96           C  
ATOM   1124  CB  PHE A  68     -36.930  -5.032  10.452  1.00 88.96           C  
ATOM   1125  HB2 PHE A  68     -37.306  -4.240  11.099  1.00 88.96           H  
ATOM   1126  HB3 PHE A  68     -36.752  -5.902  11.084  1.00 88.96           H  
ATOM   1127  O   PHE A  68     -38.031  -3.965   7.486  1.00 88.96           O  
ATOM   1128  CG  PHE A  68     -35.618  -4.589   9.840  1.00 88.96           C  
ATOM   1129  CD1 PHE A  68     -34.569  -5.512   9.677  1.00 88.96           C  
ATOM   1130  HD1 PHE A  68     -34.689  -6.536  10.000  1.00 88.96           H  
ATOM   1131  CD2 PHE A  68     -35.453  -3.257   9.413  1.00 88.96           C  
ATOM   1132  HD2 PHE A  68     -36.256  -2.546   9.536  1.00 88.96           H  
ATOM   1133  CE1 PHE A  68     -33.356  -5.097   9.106  1.00 88.96           C  
ATOM   1134  HE1 PHE A  68     -32.551  -5.806   8.984  1.00 88.96           H  
ATOM   1135  CE2 PHE A  68     -34.244  -2.847   8.828  1.00 88.96           C  
ATOM   1136  HE2 PHE A  68     -34.122  -1.827   8.495  1.00 88.96           H  
ATOM   1137  CZ  PHE A  68     -33.191  -3.764   8.691  1.00 88.96           C  
ATOM   1138  HZ  PHE A  68     -32.254  -3.446   8.258  1.00 88.96           H  
ATOM   1139  N   ASN A  69     -39.401  -3.394   9.162  1.00 89.55           N  
ATOM   1140  H   ASN A  69     -39.746  -3.635  10.081  1.00 89.55           H  
ATOM   1141  CA  ASN A  69     -39.827  -2.115   8.584  1.00 89.55           C  
ATOM   1142  HA  ASN A  69     -39.574  -2.104   7.524  1.00 89.55           H  
ATOM   1143  C   ASN A  69     -39.078  -0.922   9.215  1.00 89.55           C  
ATOM   1144  CB  ASN A  69     -41.363  -2.014   8.663  1.00 89.55           C  
ATOM   1145  HB2 ASN A  69     -41.801  -2.905   8.214  1.00 89.55           H  
ATOM   1146  HB3 ASN A  69     -41.699  -1.160   8.075  1.00 89.55           H  
ATOM   1147  O   ASN A  69     -38.217  -1.089  10.078  1.00 89.55           O  
ATOM   1148  CG  ASN A  69     -41.926  -1.866  10.064  1.00 89.55           C  
ATOM   1149  ND2 ASN A  69     -43.232  -1.827  10.169  1.00 89.55           N  
ATOM   1150 HD21 ASN A  69     -43.800  -1.814   9.334  1.00 89.55           H  
ATOM   1151 HD22 ASN A  69     -43.662  -1.792  11.083  1.00 89.55           H  
ATOM   1152  OD1 ASN A  69     -41.215  -1.753  11.048  1.00 89.55           O  
ATOM   1153  N   GLU A  70     -39.402   0.303   8.790  1.00 89.02           N  
ATOM   1154  H   GLU A  70     -40.103   0.402   8.069  1.00 89.02           H  
ATOM   1155  CA  GLU A  70     -38.758   1.531   9.296  1.00 89.02           C  
ATOM   1156  HA  GLU A  70     -37.679   1.433   9.184  1.00 89.02           H  
ATOM   1157  C   GLU A  70     -39.013   1.775  10.793  1.00 89.02           C  
ATOM   1158  CB  GLU A  70     -39.216   2.754   8.479  1.00 89.02           C  
ATOM   1159  HB2 GLU A  70     -38.675   3.635   8.824  1.00 89.02           H  
ATOM   1160  HB3 GLU A  70     -40.281   2.916   8.651  1.00 89.02           H  
ATOM   1161  O   GLU A  70     -38.230   2.439  11.454  1.00 89.02           O  
ATOM   1162  CG  GLU A  70     -38.962   2.577   6.977  1.00 89.02           C  
ATOM   1163  HG2 GLU A  70     -37.936   2.235   6.837  1.00 89.02           H  
ATOM   1164  HG3 GLU A  70     -39.648   1.811   6.615  1.00 89.02           H  
ATOM   1165  CD  GLU A  70     -39.199   3.838   6.138  1.00 89.02           C  
ATOM   1166  OE1 GLU A  70     -38.447   4.013   5.151  1.00 89.02           O  
ATOM   1167  OE2 GLU A  70     -40.158   4.576   6.452  1.00 89.02           O  
ATOM   1168  N   VAL A  71     -40.064   1.193  11.373  1.00 89.01           N  
ATOM   1169  H   VAL A  71     -40.645   0.583  10.816  1.00 89.01           H  
ATOM   1170  CA  VAL A  71     -40.396   1.341  12.801  1.00 89.01           C  
ATOM   1171  HA  VAL A  71     -39.824   2.181  13.195  1.00 89.01           H  
ATOM   1172  C   VAL A  71     -39.938   0.146  13.651  1.00 89.01           C  
ATOM   1173  CB  VAL A  71     -41.874   1.727  13.001  1.00 89.01           C  
ATOM   1174  HB  VAL A  71     -42.082   1.795  14.068  1.00 89.01           H  
ATOM   1175  O   VAL A  71     -40.404  -0.024  14.778  1.00 89.01           O  
ATOM   1176  CG1 VAL A  71     -42.150   3.108  12.391  1.00 89.01           C  
ATOM   1177 HG11 VAL A  71     -41.460   3.838  12.813  1.00 89.01           H  
ATOM   1178 HG12 VAL A  71     -43.167   3.421  12.624  1.00 89.01           H  
ATOM   1179 HG13 VAL A  71     -42.025   3.086  11.308  1.00 89.01           H  
ATOM   1180  CG2 VAL A  71     -42.832   0.704  12.385  1.00 89.01           C  
ATOM   1181 HG21 VAL A  71     -42.609  -0.290  12.773  1.00 89.01           H  
ATOM   1182 HG22 VAL A  71     -42.742   0.707  11.299  1.00 89.01           H  
ATOM   1183 HG23 VAL A  71     -43.858   0.959  12.651  1.00 89.01           H  
ATOM   1184  N   LEU A  72     -38.992  -0.655  13.143  1.00 88.75           N  
ATOM   1185  H   LEU A  72     -38.685  -0.457  12.201  1.00 88.75           H  
ATOM   1186  CA  LEU A  72     -38.354  -1.795  13.825  1.00 88.75           C  
ATOM   1187  HA  LEU A  72     -37.635  -2.212  13.120  1.00 88.75           H  
ATOM   1188  C   LEU A  72     -39.311  -2.963  14.142  1.00 88.75           C  
ATOM   1189  CB  LEU A  72     -37.543  -1.344  15.068  1.00 88.75           C  
ATOM   1190  HB2 LEU A  72     -38.196  -0.804  15.754  1.00 88.75           H  
ATOM   1191  HB3 LEU A  72     -37.220  -2.244  15.592  1.00 88.75           H  
ATOM   1192  O   LEU A  72     -39.047  -3.766  15.033  1.00 88.75           O  
ATOM   1193  CG  LEU A  72     -36.266  -0.519  14.837  1.00 88.75           C  
ATOM   1194  HG  LEU A  72     -35.610  -1.048  14.146  1.00 88.75           H  
ATOM   1195  CD1 LEU A  72     -36.532   0.889  14.304  1.00 88.75           C  
ATOM   1196 HD11 LEU A  72     -37.278   1.386  14.923  1.00 88.75           H  
ATOM   1197 HD12 LEU A  72     -35.611   1.473  14.314  1.00 88.75           H  
ATOM   1198 HD13 LEU A  72     -36.891   0.839  13.276  1.00 88.75           H  
ATOM   1199  CD2 LEU A  72     -35.546  -0.352  16.179  1.00 88.75           C  
ATOM   1200 HD21 LEU A  72     -35.329  -1.328  16.613  1.00 88.75           H  
ATOM   1201 HD22 LEU A  72     -34.602   0.173  16.030  1.00 88.75           H  
ATOM   1202 HD23 LEU A  72     -36.172   0.205  16.876  1.00 88.75           H  
ATOM   1203  N   GLN A  73     -40.429  -3.091  13.430  1.00 87.46           N  
ATOM   1204  H   GLN A  73     -40.597  -2.441  12.675  1.00 87.46           H  
ATOM   1205  CA  GLN A  73     -41.300  -4.264  13.537  1.00 87.46           C  
ATOM   1206  HA  GLN A  73     -41.251  -4.664  14.550  1.00 87.46           H  
ATOM   1207  C   GLN A  73     -40.838  -5.349  12.568  1.00 87.46           C  
ATOM   1208  CB  GLN A  73     -42.753  -3.897  13.239  1.00 87.46           C  
ATOM   1209  HB2 GLN A  73     -42.796  -3.490  12.228  1.00 87.46           H  
ATOM   1210  HB3 GLN A  73     -43.359  -4.803  13.257  1.00 87.46           H  
ATOM   1211  O   GLN A  73     -40.538  -5.058  11.409  1.00 87.46           O  
ATOM   1212  CG  GLN A  73     -43.351  -2.893  14.236  1.00 87.46           C  
ATOM   1213  HG2 GLN A  73     -42.689  -2.036  14.356  1.00 87.46           H  
ATOM   1214  HG3 GLN A  73     -43.462  -3.377  15.206  1.00 87.46           H  
ATOM   1215  CD  GLN A  73     -44.706  -2.372  13.765  1.00 87.46           C  
ATOM   1216  NE2 GLN A  73     -45.529  -1.852  14.648  1.00 87.46           N  
ATOM   1217 HE21 GLN A  73     -45.284  -1.785  15.626  1.00 87.46           H  
ATOM   1218 HE22 GLN A  73     -46.400  -1.496  14.282  1.00 87.46           H  
ATOM   1219  OE1 GLN A  73     -45.041  -2.401  12.591  1.00 87.46           O  
ATOM   1220  N   PHE A  74     -40.848  -6.598  13.025  1.00 86.35           N  
ATOM   1221  H   PHE A  74     -41.096  -6.764  13.990  1.00 86.35           H  
ATOM   1222  CA  PHE A  74     -40.446  -7.756  12.233  1.00 86.35           C  
ATOM   1223  HA  PHE A  74     -39.816  -7.414  11.412  1.00 86.35           H  
ATOM   1224  C   PHE A  74     -41.638  -8.481  11.614  1.00 86.35           C  
ATOM   1225  CB  PHE A  74     -39.589  -8.701  13.082  1.00 86.35           C  
ATOM   1226  HB2 PHE A  74     -40.043  -8.837  14.064  1.00 86.35           H  
ATOM   1227  HB3 PHE A  74     -39.552  -9.679  12.602  1.00 86.35           H  
ATOM   1228  O   PHE A  74     -42.734  -8.525  12.177  1.00 86.35           O  
ATOM   1229  CG  PHE A  74     -38.175  -8.194  13.239  1.00 86.35           C  
ATOM   1230  CD1 PHE A  74     -37.143  -8.741  12.454  1.00 86.35           C  
ATOM   1231  HD1 PHE A  74     -37.349  -9.555  11.775  1.00 86.35           H  
ATOM   1232  CD2 PHE A  74     -37.899  -7.138  14.126  1.00 86.35           C  
ATOM   1233  HD2 PHE A  74     -38.678  -6.717  14.744  1.00 86.35           H  
ATOM   1234  CE1 PHE A  74     -35.835  -8.243  12.563  1.00 86.35           C  
ATOM   1235  HE1 PHE A  74     -35.037  -8.685  11.984  1.00 86.35           H  
ATOM   1236  CE2 PHE A  74     -36.600  -6.619  14.210  1.00 86.35           C  
ATOM   1237  HE2 PHE A  74     -36.414  -5.797  14.885  1.00 86.35           H  
ATOM   1238  CZ  PHE A  74     -35.564  -7.177  13.436  1.00 86.35           C  
ATOM   1239  HZ  PHE A  74     -34.553  -6.806  13.510  1.00 86.35           H  
ATOM   1240  N   ARG A  75     -41.406  -9.085  10.449  1.00 83.01           N  
ATOM   1241  H   ARG A  75     -40.508  -8.927  10.015  1.00 83.01           H  
ATOM   1242  CA  ARG A  75     -42.316 -10.035   9.817  1.00 83.01           C  
ATOM   1243  HA  ARG A  75     -42.906 -10.506  10.604  1.00 83.01           H  
ATOM   1244  C   ARG A  75     -41.505 -11.116   9.116  1.00 83.01           C  
ATOM   1245  CB  ARG A  75     -43.258  -9.275   8.872  1.00 83.01           C  
ATOM   1246  HB2 ARG A  75     -43.589  -8.372   9.386  1.00 83.01           H  
ATOM   1247  HB3 ARG A  75     -42.725  -8.978   7.969  1.00 83.01           H  
ATOM   1248  O   ARG A  75     -40.610 -10.824   8.320  1.00 83.01           O  
ATOM   1249  CG  ARG A  75     -44.512 -10.078   8.508  1.00 83.01           C  
ATOM   1250  HG2 ARG A  75     -44.241 -10.928   7.882  1.00 83.01           H  
ATOM   1251  HG3 ARG A  75     -44.982 -10.440   9.423  1.00 83.01           H  
ATOM   1252  CD  ARG A  75     -45.500  -9.174   7.762  1.00 83.01           C  
ATOM   1253  HD2 ARG A  75     -45.674  -8.282   8.363  1.00 83.01           H  
ATOM   1254  HD3 ARG A  75     -45.054  -8.874   6.814  1.00 83.01           H  
ATOM   1255  NE  ARG A  75     -46.785  -9.857   7.522  1.00 83.01           N  
ATOM   1256  HE  ARG A  75     -46.839 -10.827   7.797  1.00 83.01           H  
ATOM   1257  NH1 ARG A  75     -47.889  -8.064   6.616  1.00 83.01           N  
ATOM   1258 HH11 ARG A  75     -47.056  -7.511   6.759  1.00 83.01           H  
ATOM   1259 HH12 ARG A  75     -48.724  -7.659   6.218  1.00 83.01           H  
ATOM   1260  NH2 ARG A  75     -48.960 -10.010   6.859  1.00 83.01           N  
ATOM   1261 HH21 ARG A  75     -48.985 -10.975   7.156  1.00 83.01           H  
ATOM   1262 HH22 ARG A  75     -49.790  -9.599   6.455  1.00 83.01           H  
ATOM   1263  CZ  ARG A  75     -47.870  -9.310   7.003  1.00 83.01           C  
ATOM   1264  N   THR A  76     -41.838 -12.372   9.379  1.00 75.31           N  
ATOM   1265  H   THR A  76     -42.554 -12.580  10.060  1.00 75.31           H  
ATOM   1266  CA  THR A  76     -41.291 -13.502   8.633  1.00 75.31           C  
ATOM   1267  HA  THR A  76     -40.230 -13.319   8.460  1.00 75.31           H  
ATOM   1268  C   THR A  76     -42.022 -13.597   7.289  1.00 75.31           C  
ATOM   1269  CB  THR A  76     -41.392 -14.802   9.447  1.00 75.31           C  
ATOM   1270  HB  THR A  76     -41.222 -15.657   8.794  1.00 75.31           H  
ATOM   1271  O   THR A  76     -43.256 -13.657   7.266  1.00 75.31           O  
ATOM   1272  CG2 THR A  76     -40.350 -14.817  10.565  1.00 75.31           C  
ATOM   1273 HG21 THR A  76     -40.507 -13.984  11.250  1.00 75.31           H  
ATOM   1274 HG22 THR A  76     -40.412 -15.752  11.122  1.00 75.31           H  
ATOM   1275 HG23 THR A  76     -39.348 -14.738  10.144  1.00 75.31           H  
ATOM   1276  OG1 THR A  76     -42.652 -14.916  10.068  1.00 75.31           O  
ATOM   1277  HG1 THR A  76     -42.606 -15.666  10.665  1.00 75.31           H  
ATOM   1278  N   PRO A  77     -41.319 -13.549   6.141  1.00 61.92           N  
ATOM   1279  CA  PRO A  77     -41.959 -13.796   4.858  1.00 61.92           C  
ATOM   1280  HA  PRO A  77     -42.834 -13.157   4.739  1.00 61.92           H  
ATOM   1281  C   PRO A  77     -42.398 -15.263   4.815  1.00 61.92           C  
ATOM   1282  CB  PRO A  77     -40.923 -13.419   3.794  1.00 61.92           C  
ATOM   1283  HB2 PRO A  77     -41.008 -14.032   2.896  1.00 61.92           H  
ATOM   1284  HB3 PRO A  77     -41.029 -12.363   3.545  1.00 61.92           H  
ATOM   1285  O   PRO A  77     -41.587 -16.170   4.635  1.00 61.92           O  
ATOM   1286  CG  PRO A  77     -39.592 -13.636   4.509  1.00 61.92           C  
ATOM   1287  HG2 PRO A  77     -38.799 -13.012   4.097  1.00 61.92           H  
ATOM   1288  HG3 PRO A  77     -39.309 -14.687   4.440  1.00 61.92           H  
ATOM   1289  CD  PRO A  77     -39.896 -13.293   5.966  1.00 61.92           C  
ATOM   1290  HD2 PRO A  77     -39.291 -13.918   6.621  1.00 61.92           H  
ATOM   1291  HD3 PRO A  77     -39.688 -12.239   6.148  1.00 61.92           H  
ATOM   1292  N   GLY A  78     -43.695 -15.492   5.023  1.00 49.72           N  
ATOM   1293  H   GLY A  78     -44.277 -14.715   5.301  1.00 49.72           H  
ATOM   1294  CA  GLY A  78     -44.315 -16.796   4.841  1.00 49.72           C  
ATOM   1295  HA2 GLY A  78     -45.387 -16.732   5.025  1.00 49.72           H  
ATOM   1296  HA3 GLY A  78     -43.879 -17.506   5.543  1.00 49.72           H  
ATOM   1297  C   GLY A  78     -44.092 -17.275   3.411  1.00 49.72           C  
ATOM   1298  O   GLY A  78     -44.434 -16.591   2.446  1.00 49.72           O  
ATOM   1299  N   THR A  79     -43.486 -18.447   3.287  1.00 41.09           N  
ATOM   1300  H   THR A  79     -43.180 -18.915   4.129  1.00 41.09           H  
ATOM   1301  CA  THR A  79     -43.357 -19.215   2.054  1.00 41.09           C  
ATOM   1302  HA  THR A  79     -42.726 -18.672   1.351  1.00 41.09           H  
ATOM   1303  C   THR A  79     -44.755 -19.405   1.461  1.00 41.09           C  
ATOM   1304  CB  THR A  79     -42.719 -20.586   2.387  1.00 41.09           C  
ATOM   1305  HB  THR A  79     -43.492 -21.313   2.634  1.00 41.09           H  
ATOM   1306  O   THR A  79     -45.538 -20.161   2.020  1.00 41.09           O  
ATOM   1307  CG2 THR A  79     -41.876 -21.132   1.239  1.00 41.09           C  
ATOM   1308 HG21 THR A  79     -42.495 -21.224   0.347  1.00 41.09           H  
ATOM   1309 HG22 THR A  79     -41.037 -20.467   1.033  1.00 41.09           H  
ATOM   1310 HG23 THR A  79     -41.501 -22.120   1.507  1.00 41.09           H  
ATOM   1311  OG1 THR A  79     -41.861 -20.495   3.508  1.00 41.09           O  
ATOM   1312  HG1 THR A  79     -41.132 -19.911   3.286  1.00 41.09           H  
ATOM   1313  N   LEU A  80     -45.081 -18.673   0.386  1.00 31.05           N  
ATOM   1314  H   LEU A  80     -44.445 -17.926   0.143  1.00 31.05           H  
ATOM   1315  CA  LEU A  80     -46.216 -18.909  -0.523  1.00 31.05           C  
ATOM   1316  HA  LEU A  80     -46.568 -17.941  -0.881  1.00 31.05           H  
ATOM   1317  C   LEU A  80     -47.448 -19.568   0.134  1.00 31.05           C  
ATOM   1318  CB  LEU A  80     -45.696 -19.709  -1.741  1.00 31.05           C  
ATOM   1319  HB2 LEU A  80     -46.511 -20.270  -2.198  1.00 31.05           H  
ATOM   1320  HB3 LEU A  80     -44.975 -20.446  -1.390  1.00 31.05           H  
ATOM   1321  O   LEU A  80     -47.760 -20.726  -0.136  1.00 31.05           O  
ATOM   1322  CG  LEU A  80     -45.070 -18.818  -2.828  1.00 31.05           C  
ATOM   1323  HG  LEU A  80     -44.738 -17.877  -2.390  1.00 31.05           H  
ATOM   1324  CD1 LEU A  80     -43.854 -19.494  -3.458  1.00 31.05           C  
ATOM   1325 HD11 LEU A  80     -44.146 -20.447  -3.899  1.00 31.05           H  
ATOM   1326 HD12 LEU A  80     -43.433 -18.851  -4.232  1.00 31.05           H  
ATOM   1327 HD13 LEU A  80     -43.096 -19.670  -2.695  1.00 31.05           H  
ATOM   1328  CD2 LEU A  80     -46.086 -18.523  -3.936  1.00 31.05           C  
ATOM   1329 HD21 LEU A  80     -46.369 -19.445  -4.443  1.00 31.05           H  
ATOM   1330 HD22 LEU A  80     -46.976 -18.067  -3.504  1.00 31.05           H  
ATOM   1331 HD23 LEU A  80     -45.651 -17.833  -4.659  1.00 31.05           H  
ATOM   1332  N   SER A  81     -48.194 -18.820   0.949  1.00 33.59           N  
ATOM   1333  H   SER A  81     -47.856 -17.922   1.266  1.00 33.59           H  
ATOM   1334  CA  SER A  81     -49.618 -19.103   1.130  1.00 33.59           C  
ATOM   1335  HA  SER A  81     -49.786 -20.170   0.981  1.00 33.59           H  
ATOM   1336  C   SER A  81     -50.404 -18.372   0.043  1.00 33.59           C  
ATOM   1337  CB  SER A  81     -50.118 -18.840   2.551  1.00 33.59           C  
ATOM   1338  HB2 SER A  81     -49.791 -19.660   3.191  1.00 33.59           H  
ATOM   1339  HB3 SER A  81     -51.207 -18.815   2.551  1.00 33.59           H  
ATOM   1340  O   SER A  81     -50.672 -17.173   0.091  1.00 33.59           O  
ATOM   1341  OG  SER A  81     -49.612 -17.635   3.087  1.00 33.59           O  
ATOM   1342  HG  SER A  81     -50.363 -17.096   3.345  1.00 33.59           H  
ATOM   1343  N   THR A  82     -50.697 -19.147  -0.990  1.00 29.64           N  
ATOM   1344  H   THR A  82     -50.288 -20.071  -0.984  1.00 29.64           H  
ATOM   1345  CA  THR A  82     -51.692 -18.958  -2.039  1.00 29.64           C  
ATOM   1346  HA  THR A  82     -51.294 -18.271  -2.786  1.00 29.64           H  
ATOM   1347  C   THR A  82     -53.004 -18.406  -1.461  1.00 29.64           C  
ATOM   1348  CB  THR A  82     -51.934 -20.350  -2.686  1.00 29.64           C  
ATOM   1349  HB  THR A  82     -52.732 -20.868  -2.155  1.00 29.64           H  
ATOM   1350  O   THR A  82     -53.548 -18.964  -0.515  1.00 29.64           O  
ATOM   1351  CG2 THR A  82     -52.243 -20.339  -4.182  1.00 29.64           C  
ATOM   1352 HG21 THR A  82     -52.065 -21.324  -4.614  1.00 29.64           H  
ATOM   1353 HG22 THR A  82     -53.292 -20.096  -4.350  1.00 29.64           H  
ATOM   1354 HG23 THR A  82     -51.614 -19.609  -4.691  1.00 29.64           H  
ATOM   1355  OG1 THR A  82     -50.772 -21.156  -2.595  1.00 29.64           O  
ATOM   1356  HG1 THR A  82     -51.018 -22.057  -2.817  1.00 29.64           H  
ATOM   1357  N   THR A  83     -53.525 -17.355  -2.097  1.00 29.34           N  
ATOM   1358  H   THR A  83     -52.958 -16.951  -2.828  1.00 29.34           H  
ATOM   1359  CA  THR A  83     -54.945 -16.961  -2.088  1.00 29.34           C  
ATOM   1360  HA  THR A  83     -55.026 -16.135  -2.793  1.00 29.34           H  
ATOM   1361  C   THR A  83     -55.531 -16.444  -0.768  1.00 29.34           C  
ATOM   1362  CB  THR A  83     -55.833 -18.088  -2.658  1.00 29.34           C  
ATOM   1363  HB  THR A  83     -56.082 -18.807  -1.877  1.00 29.34           H  
ATOM   1364  O   THR A  83     -56.217 -17.160  -0.052  1.00 29.34           O  
ATOM   1365  CG2 THR A  83     -57.109 -17.551  -3.300  1.00 29.34           C  
ATOM   1366 HG21 THR A  83     -56.866 -16.858  -4.106  1.00 29.34           H  
ATOM   1367 HG22 THR A  83     -57.700 -18.377  -3.695  1.00 29.34           H  
ATOM   1368 HG23 THR A  83     -57.704 -17.034  -2.547  1.00 29.34           H  
ATOM   1369  OG1 THR A  83     -55.189 -18.783  -3.696  1.00 29.34           O  
ATOM   1370  HG1 THR A  83     -55.753 -19.530  -3.908  1.00 29.34           H  
ATOM   1371  N   GLU A  84     -55.448 -15.131  -0.560  1.00 32.05           N  
ATOM   1372  H   GLU A  84     -54.748 -14.597  -1.056  1.00 32.05           H  
ATOM   1373  CA  GLU A  84     -56.596 -14.379  -0.041  1.00 32.05           C  
ATOM   1374  HA  GLU A  84     -57.492 -14.978  -0.202  1.00 32.05           H  
ATOM   1375  C   GLU A  84     -56.764 -13.113  -0.885  1.00 32.05           C  
ATOM   1376  CB  GLU A  84     -56.509 -14.114   1.475  1.00 32.05           C  
ATOM   1377  HB2 GLU A  84     -55.528 -14.406   1.848  1.00 32.05           H  
ATOM   1378  HB3 GLU A  84     -56.653 -13.051   1.668  1.00 32.05           H  
ATOM   1379  O   GLU A  84     -56.032 -12.132  -0.772  1.00 32.05           O  
ATOM   1380  CG  GLU A  84     -57.608 -14.901   2.215  1.00 32.05           C  
ATOM   1381  HG2 GLU A  84     -58.576 -14.590   1.821  1.00 32.05           H  
ATOM   1382  HG3 GLU A  84     -57.486 -15.963   1.999  1.00 32.05           H  
ATOM   1383  CD  GLU A  84     -57.604 -14.701   3.738  1.00 32.05           C  
ATOM   1384  OE1 GLU A  84     -58.479 -15.311   4.392  1.00 32.05           O  
ATOM   1385  OE2 GLU A  84     -56.759 -13.923   4.238  1.00 32.05           O  
ATOM   1386  N   SER A  85     -57.717 -13.171  -1.812  1.00 29.61           N  
ATOM   1387  H   SER A  85     -58.265 -14.017  -1.884  1.00 29.61           H  
ATOM   1388  CA  SER A  85     -58.246 -12.010  -2.514  1.00 29.61           C  
ATOM   1389  HA  SER A  85     -57.430 -11.425  -2.938  1.00 29.61           H  
ATOM   1390  C   SER A  85     -59.014 -11.150  -1.511  1.00 29.61           C  
ATOM   1391  CB  SER A  85     -59.165 -12.491  -3.647  1.00 29.61           C  
ATOM   1392  HB2 SER A  85     -58.563 -12.970  -4.419  1.00 29.61           H  
ATOM   1393  HB3 SER A  85     -59.685 -11.639  -4.084  1.00 29.61           H  
ATOM   1394  O   SER A  85     -60.177 -11.431  -1.221  1.00 29.61           O  
ATOM   1395  OG  SER A  85     -60.106 -13.427  -3.150  1.00 29.61           O  
ATOM   1396  HG  SER A  85     -60.550 -13.005  -2.411  1.00 29.61           H  
ATOM   1397  N   THR A  86     -58.385 -10.115  -0.959  1.00 31.20           N  
ATOM   1398  H   THR A  86     -57.388 -10.011  -1.089  1.00 31.20           H  
ATOM   1399  CA  THR A  86     -59.117  -9.077  -0.221  1.00 31.20           C  
ATOM   1400  HA  THR A  86     -59.906  -9.590   0.329  1.00 31.20           H  
ATOM   1401  C   THR A  86     -59.734  -8.090  -1.226  1.00 31.20           C  
ATOM   1402  CB  THR A  86     -58.251  -8.359   0.821  1.00 31.20           C  
ATOM   1403  HB  THR A  86     -57.656  -7.588   0.331  1.00 31.20           H  
ATOM   1404  O   THR A  86     -59.067  -7.731  -2.201  1.00 31.20           O  
ATOM   1405  CG2 THR A  86     -59.083  -7.720   1.933  1.00 31.20           C  
ATOM   1406 HG21 THR A  86     -59.783  -8.442   2.355  1.00 31.20           H  
ATOM   1407 HG22 THR A  86     -59.620  -6.857   1.540  1.00 31.20           H  
ATOM   1408 HG23 THR A  86     -58.419  -7.369   2.723  1.00 31.20           H  
ATOM   1409  OG1 THR A  86     -57.366  -9.256   1.450  1.00 31.20           O  
ATOM   1410  HG1 THR A  86     -57.847 -10.032   1.747  1.00 31.20           H  
ATOM   1411  N   PRO A  87     -61.002  -7.669  -1.052  1.00 37.30           N  
ATOM   1412  CA  PRO A  87     -61.733  -6.897  -2.052  1.00 37.30           C  
ATOM   1413  HA  PRO A  87     -61.701  -7.435  -2.999  1.00 37.30           H  
ATOM   1414  C   PRO A  87     -61.140  -5.500  -2.236  1.00 37.30           C  
ATOM   1415  CB  PRO A  87     -63.187  -6.810  -1.563  1.00 37.30           C  
ATOM   1416  HB2 PRO A  87     -63.393  -5.817  -1.164  1.00 37.30           H  
ATOM   1417  HB3 PRO A  87     -63.891  -7.046  -2.361  1.00 37.30           H  
ATOM   1418  O   PRO A  87     -60.613  -4.909  -1.295  1.00 37.30           O  
ATOM   1419  CG  PRO A  87     -63.274  -7.827  -0.430  1.00 37.30           C  
ATOM   1420  HG2 PRO A  87     -63.984  -7.520   0.338  1.00 37.30           H  
ATOM   1421  HG3 PRO A  87     -63.546  -8.802  -0.835  1.00 37.30           H  
ATOM   1422  CD  PRO A  87     -61.855  -7.883   0.105  1.00 37.30           C  
ATOM   1423  HD2 PRO A  87     -61.704  -8.846   0.593  1.00 37.30           H  
ATOM   1424  HD3 PRO A  87     -61.711  -7.070   0.817  1.00 37.30           H  
ATOM   1425  N   ALA A  88     -61.298  -4.957  -3.444  1.00 29.35           N  
ATOM   1426  H   ALA A  88     -61.744  -5.518  -4.155  1.00 29.35           H  
ATOM   1427  CA  ALA A  88     -60.989  -3.576  -3.791  1.00 29.35           C  
ATOM   1428  HA  ALA A  88     -59.929  -3.399  -3.611  1.00 29.35           H  
ATOM   1429  C   ALA A  88     -61.797  -2.587  -2.923  1.00 29.35           C  
ATOM   1430  CB  ALA A  88     -61.265  -3.405  -5.293  1.00 29.35           C  
ATOM   1431  HB1 ALA A  88     -61.035  -2.381  -5.589  1.00 29.35           H  
ATOM   1432  HB2 ALA A  88     -60.640  -4.088  -5.869  1.00 29.35           H  
ATOM   1433  HB3 ALA A  88     -62.315  -3.604  -5.508  1.00 29.35           H  
ATOM   1434  O   ALA A  88     -62.910  -2.194  -3.264  1.00 29.35           O  
ATOM   1435  N   GLY A  89     -61.221  -2.197  -1.789  1.00 30.89           N  
ATOM   1436  H   GLY A  89     -60.379  -2.681  -1.515  1.00 30.89           H  
ATOM   1437  CA  GLY A  89     -61.587  -1.038  -0.981  1.00 30.89           C  
ATOM   1438  HA2 GLY A  89     -61.849  -1.354   0.029  1.00 30.89           H  
ATOM   1439  HA3 GLY A  89     -62.437  -0.516  -1.422  1.00 30.89           H  
ATOM   1440  C   GLY A  89     -60.384  -0.100  -0.909  1.00 30.89           C  
ATOM   1441  O   GLY A  89     -59.249  -0.570  -0.900  1.00 30.89           O  
ATOM   1442  N   LEU A  90     -60.639   1.212  -0.941  1.00 32.34           N  
ATOM   1443  H   LEU A  90     -61.610   1.487  -0.904  1.00 32.34           H  
ATOM   1444  CA  LEU A  90     -59.650   2.294  -1.048  1.00 32.34           C  
ATOM   1445  HA  LEU A  90     -59.395   2.419  -2.100  1.00 32.34           H  
ATOM   1446  C   LEU A  90     -58.354   2.034  -0.251  1.00 32.34           C  
ATOM   1447  CB  LEU A  90     -60.264   3.601  -0.512  1.00 32.34           C  
ATOM   1448  HB2 LEU A  90     -59.430   4.272  -0.305  1.00 32.34           H  
ATOM   1449  HB3 LEU A  90     -60.755   3.419   0.445  1.00 32.34           H  
ATOM   1450  O   LEU A  90     -58.434   1.605   0.900  1.00 32.34           O  
ATOM   1451  CG  LEU A  90     -61.218   4.341  -1.464  1.00 32.34           C  
ATOM   1452  HG  LEU A  90     -60.875   4.219  -2.492  1.00 32.34           H  
ATOM   1453  CD1 LEU A  90     -62.668   3.862  -1.357  1.00 32.34           C  
ATOM   1454 HD11 LEU A  90     -62.746   2.825  -1.683  1.00 32.34           H  
ATOM   1455 HD12 LEU A  90     -63.304   4.468  -2.002  1.00 32.34           H  
ATOM   1456 HD13 LEU A  90     -63.018   3.950  -0.328  1.00 32.34           H  
ATOM   1457  CD2 LEU A  90     -61.188   5.832  -1.126  1.00 32.34           C  
ATOM   1458 HD21 LEU A  90     -60.181   6.226  -1.266  1.00 32.34           H  
ATOM   1459 HD22 LEU A  90     -61.496   5.989  -0.093  1.00 32.34           H  
ATOM   1460 HD23 LEU A  90     -61.863   6.375  -1.788  1.00 32.34           H  
ATOM   1461  N   PRO A  91     -57.165   2.365  -0.791  1.00 34.94           N  
ATOM   1462  CA  PRO A  91     -55.925   2.188  -0.060  1.00 34.94           C  
ATOM   1463  HA  PRO A  91     -55.903   1.210   0.420  1.00 34.94           H  
ATOM   1464  C   PRO A  91     -55.811   3.270   1.021  1.00 34.94           C  
ATOM   1465  CB  PRO A  91     -54.822   2.253  -1.125  1.00 34.94           C  
ATOM   1466  HB2 PRO A  91     -54.704   1.270  -1.581  1.00 34.94           H  
ATOM   1467  HB3 PRO A  91     -53.869   2.596  -0.721  1.00 34.94           H  
ATOM   1468  O   PRO A  91     -55.179   4.304   0.821  1.00 34.94           O  
ATOM   1469  CG  PRO A  91     -55.394   3.224  -2.158  1.00 34.94           C  
ATOM   1470  HG2 PRO A  91     -55.009   3.021  -3.157  1.00 34.94           H  
ATOM   1471  HG3 PRO A  91     -55.169   4.249  -1.867  1.00 34.94           H  
ATOM   1472  CD  PRO A  91     -56.906   2.991  -2.081  1.00 34.94           C  
ATOM   1473  HD2 PRO A  91     -57.211   2.314  -2.879  1.00 34.94           H  
ATOM   1474  HD3 PRO A  91     -57.436   3.939  -2.171  1.00 34.94           H  
ATOM   1475  N   THR A  92     -56.352   3.020   2.211  1.00 36.56           N  
ATOM   1476  H   THR A  92     -57.015   2.264   2.301  1.00 36.56           H  
ATOM   1477  CA  THR A  92     -55.733   3.513   3.446  1.00 36.56           C  
ATOM   1478  HA  THR A  92     -55.428   4.551   3.306  1.00 36.56           H  
ATOM   1479  C   THR A  92     -54.458   2.698   3.645  1.00 36.56           C  
ATOM   1480  CB  THR A  92     -56.676   3.460   4.665  1.00 36.56           C  
ATOM   1481  HB  THR A  92     -56.114   3.195   5.560  1.00 36.56           H  
ATOM   1482  O   THR A  92     -54.398   1.742   4.415  1.00 36.56           O  
ATOM   1483  CG2 THR A  92     -57.325   4.823   4.900  1.00 36.56           C  
ATOM   1484 HG21 THR A  92     -56.557   5.565   5.117  1.00 36.56           H  
ATOM   1485 HG22 THR A  92     -58.005   4.766   5.751  1.00 36.56           H  
ATOM   1486 HG23 THR A  92     -57.882   5.125   4.013  1.00 36.56           H  
ATOM   1487  OG1 THR A  92     -57.724   2.535   4.479  1.00 36.56           O  
ATOM   1488  HG1 THR A  92     -58.083   2.321   5.343  1.00 36.56           H  
ATOM   1489  N   ALA A  93     -53.442   3.009   2.836  1.00 46.25           N  
ATOM   1490  H   ALA A  93     -53.572   3.762   2.176  1.00 46.25           H  
ATOM   1491  CA  ALA A  93     -52.128   2.407   2.949  1.00 46.25           C  
ATOM   1492  HA  ALA A  93     -52.223   1.321   2.957  1.00 46.25           H  
ATOM   1493  C   ALA A  93     -51.531   2.858   4.284  1.00 46.25           C  
ATOM   1494  CB  ALA A  93     -51.280   2.817   1.736  1.00 46.25           C  
ATOM   1495  HB1 ALA A  93     -51.199   3.903   1.686  1.00 46.25           H  
ATOM   1496  HB2 ALA A  93     -51.741   2.448   0.820  1.00 46.25           H  
ATOM   1497  HB3 ALA A  93     -50.281   2.392   1.831  1.00 46.25           H  
ATOM   1498  O   ALA A  93     -51.043   3.981   4.396  1.00 46.25           O  
ATOM   1499  N   GLU A  94     -51.625   2.006   5.306  1.00 62.17           N  
ATOM   1500  H   GLU A  94     -52.222   1.196   5.218  1.00 62.17           H  
ATOM   1501  CA  GLU A  94     -50.926   2.247   6.563  1.00 62.17           C  
ATOM   1502  HA  GLU A  94     -51.357   3.139   7.017  1.00 62.17           H  
ATOM   1503  C   GLU A  94     -49.442   2.471   6.255  1.00 62.17           C  
ATOM   1504  CB  GLU A  94     -51.084   1.089   7.549  1.00 62.17           C  
ATOM   1505  HB2 GLU A  94     -50.353   1.213   8.348  1.00 62.17           H  
ATOM   1506  HB3 GLU A  94     -50.893   0.145   7.039  1.00 62.17           H  
ATOM   1507  O   GLU A  94     -48.810   1.618   5.607  1.00 62.17           O  
ATOM   1508  CG  GLU A  94     -52.484   1.089   8.169  1.00 62.17           C  
ATOM   1509  HG2 GLU A  94     -52.699   2.083   8.561  1.00 62.17           H  
ATOM   1510  HG3 GLU A  94     -53.213   0.860   7.392  1.00 62.17           H  
ATOM   1511  CD  GLU A  94     -52.609   0.060   9.294  1.00 62.17           C  
ATOM   1512  OE1 GLU A  94     -53.494   0.244  10.150  1.00 62.17           O  
ATOM   1513  OE2 GLU A  94     -51.923  -0.987   9.185  1.00 62.17           O  
ATOM   1514  N   PRO A  95     -48.885   3.624   6.658  1.00 62.62           N  
ATOM   1515  CA  PRO A  95     -47.472   3.874   6.468  1.00 62.62           C  
ATOM   1516  HA  PRO A  95     -47.220   3.817   5.409  1.00 62.62           H  
ATOM   1517  C   PRO A  95     -46.710   2.784   7.236  1.00 62.62           C  
ATOM   1518  CB  PRO A  95     -47.249   5.300   6.976  1.00 62.62           C  
ATOM   1519  HB2 PRO A  95     -47.397   6.001   6.154  1.00 62.62           H  
ATOM   1520  HB3 PRO A  95     -46.253   5.412   7.403  1.00 62.62           H  
ATOM   1521  O   PRO A  95     -47.135   2.371   8.308  1.00 62.62           O  
ATOM   1522  CG  PRO A  95     -48.351   5.505   8.018  1.00 62.62           C  
ATOM   1523  HG2 PRO A  95     -48.018   5.114   8.980  1.00 62.62           H  
ATOM   1524  HG3 PRO A  95     -48.645   6.551   8.108  1.00 62.62           H  
ATOM   1525  CD  PRO A  95     -49.497   4.648   7.496  1.00 62.62           C  
ATOM   1526  HD2 PRO A  95     -50.171   5.256   6.893  1.00 62.62           H  
ATOM   1527  HD3 PRO A  95     -50.030   4.209   8.340  1.00 62.62           H  
ATOM   1528  N   PHE A  96     -45.609   2.277   6.677  1.00 74.96           N  
ATOM   1529  H   PHE A  96     -45.302   2.700   5.812  1.00 74.96           H  
ATOM   1530  CA  PHE A  96     -44.746   1.231   7.265  1.00 74.96           C  
ATOM   1531  HA  PHE A  96     -43.806   1.326   6.722  1.00 74.96           H  
ATOM   1532  C   PHE A  96     -45.130  -0.251   7.057  1.00 74.96           C  
ATOM   1533  CB  PHE A  96     -44.377   1.539   8.733  1.00 74.96           C  
ATOM   1534  HB2 PHE A  96     -45.163   1.163   9.388  1.00 74.96           H  
ATOM   1535  HB3 PHE A  96     -43.469   0.992   8.984  1.00 74.96           H  
ATOM   1536  O   PHE A  96     -44.480  -1.123   7.637  1.00 74.96           O  
ATOM   1537  CG  PHE A  96     -44.139   3.007   9.031  1.00 74.96           C  
ATOM   1538  CD1 PHE A  96     -43.066   3.670   8.414  1.00 74.96           C  
ATOM   1539  HD1 PHE A  96     -42.401   3.143   7.746  1.00 74.96           H  
ATOM   1540  CD2 PHE A  96     -45.009   3.724   9.877  1.00 74.96           C  
ATOM   1541  HD2 PHE A  96     -45.850   3.226  10.335  1.00 74.96           H  
ATOM   1542  CE1 PHE A  96     -42.851   5.034   8.652  1.00 74.96           C  
ATOM   1543  HE1 PHE A  96     -42.019   5.526   8.170  1.00 74.96           H  
ATOM   1544  CE2 PHE A  96     -44.798   5.094  10.112  1.00 74.96           C  
ATOM   1545  HE2 PHE A  96     -45.467   5.637  10.764  1.00 74.96           H  
ATOM   1546  CZ  PHE A  96     -43.712   5.747   9.503  1.00 74.96           C  
ATOM   1547  HZ  PHE A  96     -43.535   6.797   9.683  1.00 74.96           H  
ATOM   1548  N   LYS A  97     -46.066  -0.596   6.154  1.00 72.53           N  
ATOM   1549  H   LYS A  97     -46.666   0.130   5.791  1.00 72.53           H  
ATOM   1550  CA  LYS A  97     -46.256  -2.004   5.706  1.00 72.53           C  
ATOM   1551  HA  LYS A  97     -46.158  -2.636   6.589  1.00 72.53           H  
ATOM   1552  C   LYS A  97     -45.162  -2.544   4.767  1.00 72.53           C  
ATOM   1553  CB  LYS A  97     -47.673  -2.222   5.136  1.00 72.53           C  
ATOM   1554  HB2 LYS A  97     -47.985  -1.351   4.560  1.00 72.53           H  
ATOM   1555  HB3 LYS A  97     -47.683  -3.092   4.480  1.00 72.53           H  
ATOM   1556  O   LYS A  97     -45.216  -3.708   4.371  1.00 72.53           O  
ATOM   1557  CG  LYS A  97     -48.660  -2.484   6.280  1.00 72.53           C  
ATOM   1558  HG2 LYS A  97     -48.305  -3.333   6.864  1.00 72.53           H  
ATOM   1559  HG3 LYS A  97     -48.681  -1.607   6.926  1.00 72.53           H  
ATOM   1560  CD  LYS A  97     -50.088  -2.785   5.802  1.00 72.53           C  
ATOM   1561  HD2 LYS A  97     -50.464  -1.923   5.251  1.00 72.53           H  
ATOM   1562  HD3 LYS A  97     -50.107  -3.673   5.171  1.00 72.53           H  
ATOM   1563  CE  LYS A  97     -50.918  -3.005   7.074  1.00 72.53           C  
ATOM   1564  HE2 LYS A  97     -50.665  -3.963   7.527  1.00 72.53           H  
ATOM   1565  HE3 LYS A  97     -50.624  -2.237   7.790  1.00 72.53           H  
ATOM   1566  NZ  LYS A  97     -52.379  -2.879   6.883  1.00 72.53           N  
ATOM   1567  HZ1 LYS A  97     -52.777  -2.738   7.800  1.00 72.53           H  
ATOM   1568  HZ2 LYS A  97     -52.594  -2.020   6.398  1.00 72.53           H  
ATOM   1569  HZ3 LYS A  97     -52.800  -3.677   6.429  1.00 72.53           H  
ATOM   1570  N   SER A  98     -44.164  -1.735   4.412  1.00 79.36           N  
ATOM   1571  H   SER A  98     -44.156  -0.794   4.781  1.00 79.36           H  
ATOM   1572  CA  SER A  98     -42.992  -2.165   3.643  1.00 79.36           C  
ATOM   1573  HA  SER A  98     -43.286  -2.958   2.955  1.00 79.36           H  
ATOM   1574  C   SER A  98     -41.895  -2.705   4.566  1.00 79.36           C  
ATOM   1575  CB  SER A  98     -42.458  -1.005   2.798  1.00 79.36           C  
ATOM   1576  HB2 SER A  98     -43.210  -0.712   2.066  1.00 79.36           H  
ATOM   1577  HB3 SER A  98     -41.558  -1.323   2.271  1.00 79.36           H  
ATOM   1578  O   SER A  98     -41.328  -1.954   5.359  1.00 79.36           O  
ATOM   1579  OG  SER A  98     -42.156   0.103   3.621  1.00 79.36           O  
ATOM   1580  HG  SER A  98     -41.567  -0.198   4.318  1.00 79.36           H  
ATOM   1581  N   TYR A  99     -41.570  -3.989   4.424  1.00 82.95           N  
ATOM   1582  H   TYR A  99     -42.061  -4.539   3.734  1.00 82.95           H  
ATOM   1583  CA  TYR A  99     -40.490  -4.654   5.155  1.00 82.95           C  
ATOM   1584  HA  TYR A  99     -40.185  -4.033   5.997  1.00 82.95           H  
ATOM   1585  C   TYR A  99     -39.279  -4.837   4.238  1.00 82.95           C  
ATOM   1586  CB  TYR A  99     -40.975  -5.994   5.724  1.00 82.95           C  
ATOM   1587  HB2 TYR A  99     -40.129  -6.480   6.212  1.00 82.95           H  
ATOM   1588  HB3 TYR A  99     -41.302  -6.638   4.908  1.00 82.95           H  
ATOM   1589  O   TYR A  99     -39.425  -5.171   3.061  1.00 82.95           O  
ATOM   1590  CG  TYR A  99     -42.093  -5.871   6.741  1.00 82.95           C  
ATOM   1591  CD1 TYR A  99     -41.800  -5.902   8.118  1.00 82.95           C  
ATOM   1592  HD1 TYR A  99     -40.785  -6.035   8.460  1.00 82.95           H  
ATOM   1593  CD2 TYR A  99     -43.424  -5.704   6.313  1.00 82.95           C  
ATOM   1594  HD2 TYR A  99     -43.655  -5.665   5.258  1.00 82.95           H  
ATOM   1595  CE1 TYR A  99     -42.829  -5.755   9.066  1.00 82.95           C  
ATOM   1596  HE1 TYR A  99     -42.600  -5.782  10.121  1.00 82.95           H  
ATOM   1597  CE2 TYR A  99     -44.455  -5.552   7.257  1.00 82.95           C  
ATOM   1598  HE2 TYR A  99     -45.472  -5.379   6.936  1.00 82.95           H  
ATOM   1599  OH  TYR A  99     -45.168  -5.460   9.533  1.00 82.95           O  
ATOM   1600  HH  TYR A  99     -44.840  -5.389  10.433  1.00 82.95           H  
ATOM   1601  CZ  TYR A  99     -44.159  -5.580   8.635  1.00 82.95           C  
ATOM   1602  N   PHE A 100     -38.079  -4.617   4.767  1.00 80.26           N  
ATOM   1603  H   PHE A 100     -38.019  -4.382   5.747  1.00 80.26           H  
ATOM   1604  CA  PHE A 100     -36.837  -4.655   4.008  1.00 80.26           C  
ATOM   1605  HA  PHE A 100     -37.076  -4.714   2.946  1.00 80.26           H  
ATOM   1606  C   PHE A 100     -36.000  -5.881   4.370  1.00 80.26           C  
ATOM   1607  CB  PHE A 100     -36.048  -3.357   4.231  1.00 80.26           C  
ATOM   1608  HB2 PHE A 100     -35.690  -3.341   5.260  1.00 80.26           H  
ATOM   1609  HB3 PHE A 100     -35.173  -3.367   3.582  1.00 80.26           H  
ATOM   1610  O   PHE A 100     -35.859  -6.240   5.535  1.00 80.26           O  
ATOM   1611  CG  PHE A 100     -36.832  -2.088   3.962  1.00 80.26           C  
ATOM   1612  CD1 PHE A 100     -37.101  -1.665   2.644  1.00 80.26           C  
ATOM   1613  HD1 PHE A 100     -36.768  -2.262   1.808  1.00 80.26           H  
ATOM   1614  CD2 PHE A 100     -37.331  -1.348   5.046  1.00 80.26           C  
ATOM   1615  HD2 PHE A 100     -37.159  -1.679   6.059  1.00 80.26           H  
ATOM   1616  CE1 PHE A 100     -37.852  -0.495   2.414  1.00 80.26           C  
ATOM   1617  HE1 PHE A 100     -38.091  -0.183   1.408  1.00 80.26           H  
ATOM   1618  CE2 PHE A 100     -38.083  -0.190   4.812  1.00 80.26           C  
ATOM   1619  HE2 PHE A 100     -38.475   0.359   5.655  1.00 80.26           H  
ATOM   1620  CZ  PHE A 100     -38.340   0.248   3.503  1.00 80.26           C  
ATOM   1621  HZ  PHE A 100     -38.927   1.141   3.345  1.00 80.26           H  
ATOM   1622  N   ALA A 101     -35.357  -6.462   3.355  1.00 78.55           N  
ATOM   1623  H   ALA A 101     -35.607  -6.196   2.413  1.00 78.55           H  
ATOM   1624  CA  ALA A 101     -34.293  -7.457   3.512  1.00 78.55           C  
ATOM   1625  HA  ALA A 101     -34.503  -8.063   4.393  1.00 78.55           H  
ATOM   1626  C   ALA A 101     -32.904  -6.819   3.735  1.00 78.55           C  
ATOM   1627  CB  ALA A 101     -34.315  -8.368   2.279  1.00 78.55           C  
ATOM   1628  HB1 ALA A 101     -34.040  -7.803   1.387  1.00 78.55           H  
ATOM   1629  HB2 ALA A 101     -33.604  -9.183   2.414  1.00 78.55           H  
ATOM   1630  HB3 ALA A 101     -35.310  -8.792   2.146  1.00 78.55           H  
ATOM   1631  O   ALA A 101     -31.880  -7.495   3.684  1.00 78.55           O  
ATOM   1632  N   LYS A 102     -32.851  -5.493   3.905  1.00 82.13           N  
ATOM   1633  H   LYS A 102     -33.723  -5.031   4.117  1.00 82.13           H  
ATOM   1634  CA  LYS A 102     -31.604  -4.754   4.126  1.00 82.13           C  
ATOM   1635  HA  LYS A 102     -30.864  -5.074   3.393  1.00 82.13           H  
ATOM   1636  C   LYS A 102     -31.083  -5.101   5.519  1.00 82.13           C  
ATOM   1637  CB  LYS A 102     -31.855  -3.242   3.997  1.00 82.13           C  
ATOM   1638  HB2 LYS A 102     -30.924  -2.709   4.190  1.00 82.13           H  
ATOM   1639  HB3 LYS A 102     -32.572  -2.948   4.764  1.00 82.13           H  
ATOM   1640  O   LYS A 102     -31.867  -5.180   6.447  1.00 82.13           O  
ATOM   1641  CG  LYS A 102     -32.393  -2.824   2.616  1.00 82.13           C  
ATOM   1642  HG2 LYS A 102     -31.623  -2.991   1.862  1.00 82.13           H  
ATOM   1643  HG3 LYS A 102     -33.267  -3.421   2.355  1.00 82.13           H  
ATOM   1644  CD  LYS A 102     -32.791  -1.342   2.628  1.00 82.13           C  
ATOM   1645  HD2 LYS A 102     -31.901  -0.733   2.785  1.00 82.13           H  
ATOM   1646  HD3 LYS A 102     -33.479  -1.173   3.456  1.00 82.13           H  
ATOM   1647  CE  LYS A 102     -33.480  -0.941   1.318  1.00 82.13           C  
ATOM   1648  HE2 LYS A 102     -32.773  -1.063   0.497  1.00 82.13           H  
ATOM   1649  HE3 LYS A 102     -34.316  -1.618   1.146  1.00 82.13           H  
ATOM   1650  NZ  LYS A 102     -33.972   0.459   1.377  1.00 82.13           N  
ATOM   1651  HZ1 LYS A 102     -34.427   0.725   0.516  1.00 82.13           H  
ATOM   1652  HZ2 LYS A 102     -33.217   1.105   1.560  1.00 82.13           H  
ATOM   1653  HZ3 LYS A 102     -34.647   0.560   2.121  1.00 82.13           H  
ATOM   1654  N   GLY A 103     -29.770  -5.246   5.683  1.00 82.07           N  
ATOM   1655  H   GLY A 103     -29.175  -5.249   4.867  1.00 82.07           H  
ATOM   1656  CA  GLY A 103     -29.180  -5.573   6.989  1.00 82.07           C  
ATOM   1657  HA2 GLY A 103     -29.790  -6.335   7.473  1.00 82.07           H  
ATOM   1658  HA3 GLY A 103     -28.182  -5.983   6.834  1.00 82.07           H  
ATOM   1659  C   GLY A 103     -29.055  -4.396   7.965  1.00 82.07           C  
ATOM   1660  O   GLY A 103     -28.576  -4.581   9.077  1.00 82.07           O  
ATOM   1661  N   PHE A 104     -29.429  -3.179   7.561  1.00 89.40           N  
ATOM   1662  H   PHE A 104     -29.932  -3.081   6.691  1.00 89.40           H  
ATOM   1663  CA  PHE A 104     -29.272  -1.982   8.385  1.00 89.40           C  
ATOM   1664  HA  PHE A 104     -29.241  -2.288   9.431  1.00 89.40           H  
ATOM   1665  C   PHE A 104     -30.448  -1.022   8.242  1.00 89.40           C  
ATOM   1666  CB  PHE A 104     -27.947  -1.277   8.052  1.00 89.40           C  
ATOM   1667  HB2 PHE A 104     -27.139  -2.003   8.134  1.00 89.40           H  
ATOM   1668  HB3 PHE A 104     -27.763  -0.510   8.805  1.00 89.40           H  
ATOM   1669  O   PHE A 104     -31.101  -0.969   7.196  1.00 89.40           O  
ATOM   1670  CG  PHE A 104     -27.885  -0.633   6.679  1.00 89.40           C  
ATOM   1671  CD1 PHE A 104     -27.398  -1.361   5.577  1.00 89.40           C  
ATOM   1672  HD1 PHE A 104     -27.080  -2.384   5.710  1.00 89.40           H  
ATOM   1673  CD2 PHE A 104     -28.317   0.696   6.501  1.00 89.40           C  
ATOM   1674  HD2 PHE A 104     -28.710   1.251   7.340  1.00 89.40           H  
ATOM   1675  CE1 PHE A 104     -27.342  -0.764   4.304  1.00 89.40           C  
ATOM   1676  HE1 PHE A 104     -26.982  -1.329   3.457  1.00 89.40           H  
ATOM   1677  CE2 PHE A 104     -28.259   1.294   5.229  1.00 89.40           C  
ATOM   1678  HE2 PHE A 104     -28.604   2.309   5.098  1.00 89.40           H  
ATOM   1679  CZ  PHE A 104     -27.772   0.564   4.131  1.00 89.40           C  
ATOM   1680  HZ  PHE A 104     -27.739   1.021   3.153  1.00 89.40           H  
ATOM   1681  N   LEU A 105     -30.645  -0.211   9.277  1.00 91.50           N  
ATOM   1682  H   LEU A 105     -30.048  -0.329  10.083  1.00 91.50           H  
ATOM   1683  CA  LEU A 105     -31.576   0.905   9.320  1.00 91.50           C  
ATOM   1684  HA  LEU A 105     -31.990   1.043   8.321  1.00 91.50           H  
ATOM   1685  C   LEU A 105     -30.827   2.180   9.723  1.00 91.50           C  
ATOM   1686  CB  LEU A 105     -32.717   0.561  10.290  1.00 91.50           C  
ATOM   1687  HB2 LEU A 105     -32.309   0.515  11.300  1.00 91.50           H  
ATOM   1688  HB3 LEU A 105     -33.110  -0.428  10.051  1.00 91.50           H  
ATOM   1689  O   LEU A 105     -29.976   2.164  10.613  1.00 91.50           O  
ATOM   1690  CG  LEU A 105     -33.880   1.566  10.269  1.00 91.50           C  
ATOM   1691  HG  LEU A 105     -33.503   2.567  10.477  1.00 91.50           H  
ATOM   1692  CD1 LEU A 105     -34.621   1.576   8.928  1.00 91.50           C  
ATOM   1693 HD11 LEU A 105     -34.998   0.577   8.706  1.00 91.50           H  
ATOM   1694 HD12 LEU A 105     -33.970   1.918   8.124  1.00 91.50           H  
ATOM   1695 HD13 LEU A 105     -35.464   2.263   8.996  1.00 91.50           H  
ATOM   1696  CD2 LEU A 105     -34.873   1.188  11.356  1.00 91.50           C  
ATOM   1697 HD21 LEU A 105     -35.673   1.928  11.390  1.00 91.50           H  
ATOM   1698 HD22 LEU A 105     -35.303   0.206  11.160  1.00 91.50           H  
ATOM   1699 HD23 LEU A 105     -34.370   1.175  12.323  1.00 91.50           H  
ATOM   1700  N   SER A 106     -31.129   3.291   9.053  1.00 92.46           N  
ATOM   1701  H   SER A 106     -31.897   3.263   8.397  1.00 92.46           H  
ATOM   1702  CA  SER A 106     -30.598   4.604   9.426  1.00 92.46           C  
ATOM   1703  HA  SER A 106     -29.621   4.491   9.896  1.00 92.46           H  
ATOM   1704  C   SER A 106     -31.542   5.249  10.431  1.00 92.46           C  
ATOM   1705  CB  SER A 106     -30.408   5.479   8.186  1.00 92.46           C  
ATOM   1706  HB2 SER A 106     -29.813   4.930   7.456  1.00 92.46           H  
ATOM   1707  HB3 SER A 106     -31.372   5.725   7.741  1.00 92.46           H  
ATOM   1708  O   SER A 106     -32.602   5.741  10.052  1.00 92.46           O  
ATOM   1709  OG  SER A 106     -29.714   6.659   8.527  1.00 92.46           O  
ATOM   1710  HG  SER A 106     -30.323   7.279   8.936  1.00 92.46           H  
ATOM   1711  N   ILE A 107     -31.159   5.228  11.705  1.00 92.93           N  
ATOM   1712  H   ILE A 107     -30.247   4.858  11.932  1.00 92.93           H  
ATOM   1713  CA  ILE A 107     -31.910   5.847  12.794  1.00 92.93           C  
ATOM   1714  HA  ILE A 107     -32.977   5.793  12.576  1.00 92.93           H  
ATOM   1715  C   ILE A 107     -31.496   7.316  12.843  1.00 92.93           C  
ATOM   1716  CB  ILE A 107     -31.656   5.100  14.123  1.00 92.93           C  
ATOM   1717  HB  ILE A 107     -30.604   5.199  14.389  1.00 92.93           H  
ATOM   1718  O   ILE A 107     -30.447   7.654  13.390  1.00 92.93           O  
ATOM   1719  CG1 ILE A 107     -31.974   3.594  13.967  1.00 92.93           C  
ATOM   1720 HG12 ILE A 107     -32.979   3.475  13.563  1.00 92.93           H  
ATOM   1721 HG13 ILE A 107     -31.270   3.153  13.260  1.00 92.93           H  
ATOM   1722  CG2 ILE A 107     -32.499   5.725  15.246  1.00 92.93           C  
ATOM   1723 HG21 ILE A 107     -32.221   5.296  16.209  1.00 92.93           H  
ATOM   1724 HG22 ILE A 107     -32.317   6.798  15.300  1.00 92.93           H  
ATOM   1725 HG23 ILE A 107     -33.558   5.539  15.066  1.00 92.93           H  
ATOM   1726  CD1 ILE A 107     -31.873   2.787  15.264  1.00 92.93           C  
ATOM   1727 HD11 ILE A 107     -32.715   3.033  15.912  1.00 92.93           H  
ATOM   1728 HD12 ILE A 107     -30.936   3.007  15.776  1.00 92.93           H  
ATOM   1729 HD13 ILE A 107     -31.916   1.723  15.034  1.00 92.93           H  
ATOM   1730  N   ASP A 108     -32.290   8.176  12.209  1.00 93.37           N  
ATOM   1731  H   ASP A 108     -33.117   7.815  11.756  1.00 93.37           H  
ATOM   1732  CA  ASP A 108     -31.993   9.601  12.049  1.00 93.37           C  
ATOM   1733  HA  ASP A 108     -31.053   9.839  12.547  1.00 93.37           H  
ATOM   1734  C   ASP A 108     -33.079  10.466  12.695  1.00 93.37           C  
ATOM   1735  CB  ASP A 108     -31.800   9.919  10.557  1.00 93.37           C  
ATOM   1736  HB2 ASP A 108     -31.002   9.288  10.164  1.00 93.37           H  
ATOM   1737  HB3 ASP A 108     -32.717   9.680  10.018  1.00 93.37           H  
ATOM   1738  O   ASP A 108     -34.216  10.524  12.224  1.00 93.37           O  
ATOM   1739  CG  ASP A 108     -31.433  11.386  10.299  1.00 93.37           C  
ATOM   1740  OD1 ASP A 108     -31.121  12.105  11.275  1.00 93.37           O  
ATOM   1741  OD2 ASP A 108     -31.484  11.793   9.118  1.00 93.37           O  
ATOM   1742  N   SER A 109     -32.724  11.162  13.776  1.00 91.90           N  
ATOM   1743  H   SER A 109     -31.761  11.131  14.077  1.00 91.90           H  
ATOM   1744  CA  SER A 109     -33.629  12.099  14.449  1.00 91.90           C  
ATOM   1745  HA  SER A 109     -34.646  11.716  14.355  1.00 91.90           H  
ATOM   1746  C   SER A 109     -33.629  13.499  13.831  1.00 91.90           C  
ATOM   1747  CB  SER A 109     -33.300  12.166  15.938  1.00 91.90           C  
ATOM   1748  HB2 SER A 109     -33.300  11.152  16.336  1.00 91.90           H  
ATOM   1749  HB3 SER A 109     -34.068  12.743  16.454  1.00 91.90           H  
ATOM   1750  O   SER A 109     -34.404  14.359  14.243  1.00 91.90           O  
ATOM   1751  OG  SER A 109     -32.034  12.767  16.156  1.00 91.90           O  
ATOM   1752  HG  SER A 109     -31.637  12.347  16.922  1.00 91.90           H  
ATOM   1753  N   GLY A 110     -32.754  13.763  12.858  1.00 88.74           N  
ATOM   1754  H   GLY A 110     -32.178  13.008  12.515  1.00 88.74           H  
ATOM   1755  CA  GLY A 110     -32.430  15.096  12.354  1.00 88.74           C  
ATOM   1756  HA2 GLY A 110     -32.012  14.993  11.352  1.00 88.74           H  
ATOM   1757  HA3 GLY A 110     -33.338  15.696  12.304  1.00 88.74           H  
ATOM   1758  C   GLY A 110     -31.410  15.851  13.213  1.00 88.74           C  
ATOM   1759  O   GLY A 110     -30.686  16.683  12.675  1.00 88.74           O  
ATOM   1760  N   TYR A 111     -31.318  15.547  14.513  1.00 89.91           N  
ATOM   1761  H   TYR A 111     -31.978  14.882  14.891  1.00 89.91           H  
ATOM   1762  CA  TYR A 111     -30.292  16.088  15.418  1.00 89.91           C  
ATOM   1763  HA  TYR A 111     -29.973  17.071  15.071  1.00 89.91           H  
ATOM   1764  C   TYR A 111     -29.057  15.192  15.483  1.00 89.91           C  
ATOM   1765  CB  TYR A 111     -30.874  16.232  16.830  1.00 89.91           C  
ATOM   1766  HB2 TYR A 111     -30.095  16.613  17.491  1.00 89.91           H  
ATOM   1767  HB3 TYR A 111     -31.162  15.249  17.204  1.00 89.91           H  
ATOM   1768  O   TYR A 111     -27.930  15.670  15.583  1.00 89.91           O  
ATOM   1769  CG  TYR A 111     -32.063  17.159  16.913  1.00 89.91           C  
ATOM   1770  CD1 TYR A 111     -31.855  18.550  16.952  1.00 89.91           C  
ATOM   1771  HD1 TYR A 111     -30.850  18.945  16.935  1.00 89.91           H  
ATOM   1772  CD2 TYR A 111     -33.370  16.635  16.943  1.00 89.91           C  
ATOM   1773  HD2 TYR A 111     -33.532  15.567  16.907  1.00 89.91           H  
ATOM   1774  CE1 TYR A 111     -32.955  19.424  17.029  1.00 89.91           C  
ATOM   1775  HE1 TYR A 111     -32.796  20.491  17.071  1.00 89.91           H  
ATOM   1776  CE2 TYR A 111     -34.472  17.506  17.018  1.00 89.91           C  
ATOM   1777  HE2 TYR A 111     -35.481  17.122  17.054  1.00 89.91           H  
ATOM   1778  OH  TYR A 111     -35.330  19.738  17.126  1.00 89.91           O  
ATOM   1779  HH  TYR A 111     -35.065  20.648  17.279  1.00 89.91           H  
ATOM   1780  CZ  TYR A 111     -34.266  18.899  17.061  1.00 89.91           C  
ATOM   1781  N   TYR A 112     -29.280  13.881  15.442  1.00 92.98           N  
ATOM   1782  H   TYR A 112     -30.231  13.558  15.335  1.00 92.98           H  
ATOM   1783  CA  TYR A 112     -28.244  12.866  15.501  1.00 92.98           C  
ATOM   1784  HA  TYR A 112     -27.322  13.281  15.094  1.00 92.98           H  
ATOM   1785  C   TYR A 112     -28.655  11.671  14.649  1.00 92.98           C  
ATOM   1786  CB  TYR A 112     -28.009  12.461  16.960  1.00 92.98           C  
ATOM   1787  HB2 TYR A 112     -27.924  13.361  17.568  1.00 92.98           H  
ATOM   1788  HB3 TYR A 112     -28.869  11.898  17.324  1.00 92.98           H  
ATOM   1789  O   TYR A 112     -29.839  11.331  14.579  1.00 92.98           O  
ATOM   1790  CG  TYR A 112     -26.743  11.658  17.150  1.00 92.98           C  
ATOM   1791  CD1 TYR A 112     -26.791  10.281  17.442  1.00 92.98           C  
ATOM   1792  HD1 TYR A 112     -27.741   9.773  17.529  1.00 92.98           H  
ATOM   1793  CD2 TYR A 112     -25.505  12.312  17.011  1.00 92.98           C  
ATOM   1794  HD2 TYR A 112     -25.472  13.367  16.782  1.00 92.98           H  
ATOM   1795  CE1 TYR A 112     -25.595   9.562  17.622  1.00 92.98           C  
ATOM   1796  HE1 TYR A 112     -25.607   8.504  17.838  1.00 92.98           H  
ATOM   1797  CE2 TYR A 112     -24.310  11.595  17.177  1.00 92.98           C  
ATOM   1798  HE2 TYR A 112     -23.358  12.095  17.074  1.00 92.98           H  
ATOM   1799  OH  TYR A 112     -23.201   9.557  17.693  1.00 92.98           O  
ATOM   1800  HH  TYR A 112     -22.458  10.088  17.396  1.00 92.98           H  
ATOM   1801  CZ  TYR A 112     -24.357  10.226  17.499  1.00 92.98           C  
ATOM   1802  N   SER A 113     -27.679  11.026  14.016  1.00 93.09           N  
ATOM   1803  H   SER A 113     -26.717  11.278  14.196  1.00 93.09           H  
ATOM   1804  CA  SER A 113     -27.924   9.858  13.179  1.00 93.09           C  
ATOM   1805  HA  SER A 113     -28.927   9.489  13.392  1.00 93.09           H  
ATOM   1806  C   SER A 113     -26.961   8.728  13.515  1.00 93.09           C  
ATOM   1807  CB  SER A 113     -27.904  10.213  11.688  1.00 93.09           C  
ATOM   1808  HB2 SER A 113     -28.665  10.967  11.488  1.00 93.09           H  
ATOM   1809  HB3 SER A 113     -28.144   9.322  11.108  1.00 93.09           H  
ATOM   1810  O   SER A 113     -25.777   8.945  13.780  1.00 93.09           O  
ATOM   1811  OG  SER A 113     -26.641  10.703  11.283  1.00 93.09           O  
ATOM   1812  HG  SER A 113     -26.557  11.601  11.613  1.00 93.09           H  
ATOM   1813  N   ALA A 114     -27.492   7.510  13.503  1.00 94.27           N  
ATOM   1814  H   ALA A 114     -28.486   7.420  13.347  1.00 94.27           H  
ATOM   1815  CA  ALA A 114     -26.720   6.289  13.643  1.00 94.27           C  
ATOM   1816  HA  ALA A 114     -25.673   6.501  13.428  1.00 94.27           H  
ATOM   1817  C   ALA A 114     -27.215   5.255  12.630  1.00 94.27           C  
ATOM   1818  CB  ALA A 114     -26.818   5.785  15.087  1.00 94.27           C  
ATOM   1819  HB1 ALA A 114     -26.183   4.908  15.213  1.00 94.27           H  
ATOM   1820  HB2 ALA A 114     -26.484   6.564  15.773  1.00 94.27           H  
ATOM   1821  HB3 ALA A 114     -27.848   5.515  15.320  1.00 94.27           H  
ATOM   1822  O   ALA A 114     -28.416   5.013  12.488  1.00 94.27           O  
ATOM   1823  N   LYS A 115     -26.283   4.622  11.922  1.00 93.90           N  
ATOM   1824  H   LYS A 115     -25.316   4.836  12.121  1.00 93.90           H  
ATOM   1825  CA  LYS A 115     -26.580   3.502  11.031  1.00 93.90           C  
ATOM   1826  HA  LYS A 115     -27.597   3.592  10.648  1.00 93.90           H  
ATOM   1827  C   LYS A 115     -26.487   2.217  11.839  1.00 93.90           C  
ATOM   1828  CB  LYS A 115     -25.604   3.535   9.855  1.00 93.90           C  
ATOM   1829  HB2 LYS A 115     -25.690   4.494   9.344  1.00 93.90           H  
ATOM   1830  HB3 LYS A 115     -24.587   3.434  10.233  1.00 93.90           H  
ATOM   1831  O   LYS A 115     -25.384   1.775  12.139  1.00 93.90           O  
ATOM   1832  CG  LYS A 115     -25.904   2.408   8.863  1.00 93.90           C  
ATOM   1833  HG2 LYS A 115     -26.865   2.592   8.382  1.00 93.90           H  
ATOM   1834  HG3 LYS A 115     -25.942   1.449   9.381  1.00 93.90           H  
ATOM   1835  CD  LYS A 115     -24.796   2.347   7.818  1.00 93.90           C  
ATOM   1836  HD2 LYS A 115     -23.848   2.192   8.333  1.00 93.90           H  
ATOM   1837  HD3 LYS A 115     -24.756   3.283   7.260  1.00 93.90           H  
ATOM   1838  CE  LYS A 115     -25.069   1.180   6.875  1.00 93.90           C  
ATOM   1839  HE2 LYS A 115     -25.406   0.331   7.471  1.00 93.90           H  
ATOM   1840  HE3 LYS A 115     -25.869   1.451   6.186  1.00 93.90           H  
ATOM   1841  NZ  LYS A 115     -23.837   0.811   6.153  1.00 93.90           N  
ATOM   1842  HZ1 LYS A 115     -23.448   1.612   5.677  1.00 93.90           H  
ATOM   1843  HZ2 LYS A 115     -24.019   0.061   5.501  1.00 93.90           H  
ATOM   1844  HZ3 LYS A 115     -23.170   0.482   6.836  1.00 93.90           H  
ATOM   1845  N   CYS A 116     -27.622   1.628  12.183  1.00 93.99           N  
ATOM   1846  H   CYS A 116     -28.494   2.018  11.854  1.00 93.99           H  
ATOM   1847  CA  CYS A 116     -27.684   0.450  13.037  1.00 93.99           C  
ATOM   1848  HA  CYS A 116     -26.715   0.303  13.514  1.00 93.99           H  
ATOM   1849  C   CYS A 116     -27.977  -0.817  12.234  1.00 93.99           C  
ATOM   1850  CB  CYS A 116     -28.683   0.703  14.160  1.00 93.99           C  
ATOM   1851  HB2 CYS A 116     -29.643   0.979  13.723  1.00 93.99           H  
ATOM   1852  HB3 CYS A 116     -28.821  -0.222  14.720  1.00 93.99           H  
ATOM   1853  O   CYS A 116     -28.791  -0.811  11.311  1.00 93.99           O  
ATOM   1854  SG  CYS A 116     -28.165   2.003  15.319  1.00 93.99           S  
ATOM   1855  N   TYR A 117     -27.301  -1.901  12.586  1.00 91.60           N  
ATOM   1856  H   TYR A 117     -26.699  -1.846  13.394  1.00 91.60           H  
ATOM   1857  CA  TYR A 117     -27.391  -3.201  11.939  1.00 91.60           C  
ATOM   1858  HA  TYR A 117     -27.814  -3.084  10.941  1.00 91.60           H  
ATOM   1859  C   TYR A 117     -28.303  -4.122  12.749  1.00 91.60           C  
ATOM   1860  CB  TYR A 117     -25.983  -3.779  11.789  1.00 91.60           C  
ATOM   1861  HB2 TYR A 117     -25.577  -3.915  12.791  1.00 91.60           H  
ATOM   1862  HB3 TYR A 117     -26.043  -4.763  11.324  1.00 91.60           H  
ATOM   1863  O   TYR A 117     -28.251  -4.138  13.978  1.00 91.60           O  
ATOM   1864  CG  TYR A 117     -25.037  -2.912  10.978  1.00 91.60           C  
ATOM   1865  CD1 TYR A 117     -25.098  -2.940   9.573  1.00 91.60           C  
ATOM   1866  HD1 TYR A 117     -25.787  -3.621   9.097  1.00 91.60           H  
ATOM   1867  CD2 TYR A 117     -24.110  -2.070  11.621  1.00 91.60           C  
ATOM   1868  HD2 TYR A 117     -24.046  -2.063  12.699  1.00 91.60           H  
ATOM   1869  CE1 TYR A 117     -24.266  -2.094   8.811  1.00 91.60           C  
ATOM   1870  HE1 TYR A 117     -24.310  -2.125   7.733  1.00 91.60           H  
ATOM   1871  CE2 TYR A 117     -23.266  -1.233  10.866  1.00 91.60           C  
ATOM   1872  HE2 TYR A 117     -22.554  -0.598  11.373  1.00 91.60           H  
ATOM   1873  OH  TYR A 117     -22.590  -0.388   8.700  1.00 91.60           O  
ATOM   1874  HH  TYR A 117     -22.025   0.142   9.267  1.00 91.60           H  
ATOM   1875  CZ  TYR A 117     -23.355  -1.228   9.456  1.00 91.60           C  
ATOM   1876  N   SER A 118     -29.148  -4.875  12.052  1.00 89.43           N  
ATOM   1877  H   SER A 118     -29.097  -4.838  11.044  1.00 89.43           H  
ATOM   1878  CA  SER A 118     -30.045  -5.846  12.688  1.00 89.43           C  
ATOM   1879  HA  SER A 118     -30.559  -5.358  13.516  1.00 89.43           H  
ATOM   1880  C   SER A 118     -29.270  -7.053  13.230  1.00 89.43           C  
ATOM   1881  CB  SER A 118     -31.090  -6.319  11.678  1.00 89.43           C  
ATOM   1882  HB2 SER A 118     -31.789  -7.004  12.157  1.00 89.43           H  
ATOM   1883  HB3 SER A 118     -31.642  -5.457  11.303  1.00 89.43           H  
ATOM   1884  O   SER A 118     -28.249  -7.433  12.656  1.00 89.43           O  
ATOM   1885  OG  SER A 118     -30.427  -6.976  10.605  1.00 89.43           O  
ATOM   1886  HG  SER A 118     -29.497  -6.745  10.665  1.00 89.43           H  
ATOM   1887  N   GLY A 119     -29.797  -7.747  14.240  1.00 84.64           N  
ATOM   1888  H   GLY A 119     -30.626  -7.390  14.695  1.00 84.64           H  
ATOM   1889  CA  GLY A 119     -29.234  -9.025  14.701  1.00 84.64           C  
ATOM   1890  HA2 GLY A 119     -28.254  -8.853  15.146  1.00 84.64           H  
ATOM   1891  HA3 GLY A 119     -29.890  -9.448  15.461  1.00 84.64           H  
ATOM   1892  C   GLY A 119     -29.089 -10.050  13.565  1.00 84.64           C  
ATOM   1893  O   GLY A 119     -28.090 -10.760  13.488  1.00 84.64           O  
ATOM   1894  N   THR A 120     -30.020 -10.036  12.603  1.00 82.04           N  
ATOM   1895  H   THR A 120     -30.832  -9.453  12.746  1.00 82.04           H  
ATOM   1896  CA  THR A 120     -30.023 -10.924  11.427  1.00 82.04           C  
ATOM   1897  HA  THR A 120     -29.897 -11.949  11.774  1.00 82.04           H  
ATOM   1898  C   THR A 120     -28.907 -10.672  10.412  1.00 82.04           C  
ATOM   1899  CB  THR A 120     -31.365 -10.836  10.679  1.00 82.04           C  
ATOM   1900  HB  THR A 120     -31.289 -11.388   9.742  1.00 82.04           H  
ATOM   1901  O   THR A 120     -28.637 -11.543   9.588  1.00 82.04           O  
ATOM   1902  CG2 THR A 120     -32.503 -11.439  11.493  1.00 82.04           C  
ATOM   1903 HG21 THR A 120     -32.289 -12.482  11.724  1.00 82.04           H  
ATOM   1904 HG22 THR A 120     -33.431 -11.377  10.924  1.00 82.04           H  
ATOM   1905 HG23 THR A 120     -32.623 -10.883  12.423  1.00 82.04           H  
ATOM   1906  OG1 THR A 120     -31.758  -9.507  10.398  1.00 82.04           O  
ATOM   1907  HG1 THR A 120     -31.007  -8.911  10.368  1.00 82.04           H  
ATOM   1908  N   SER A 121     -28.267  -9.496  10.410  1.00 81.02           N  
ATOM   1909  H   SER A 121     -28.448  -8.833  11.151  1.00 81.02           H  
ATOM   1910  CA  SER A 121     -27.246  -9.166   9.401  1.00 81.02           C  
ATOM   1911  HA  SER A 121     -27.502  -9.674   8.471  1.00 81.02           H  
ATOM   1912  C   SER A 121     -25.841  -9.627   9.765  1.00 81.02           C  
ATOM   1913  CB  SER A 121     -27.231  -7.670   9.098  1.00 81.02           C  
ATOM   1914  HB2 SER A 121     -26.497  -7.468   8.318  1.00 81.02           H  
ATOM   1915  HB3 SER A 121     -28.218  -7.391   8.728  1.00 81.02           H  
ATOM   1916  O   SER A 121     -24.971  -9.660   8.895  1.00 81.02           O  
ATOM   1917  OG  SER A 121     -26.938  -6.879  10.226  1.00 81.02           O  
ATOM   1918  HG  SER A 121     -26.164  -7.212  10.688  1.00 81.02           H  
ATOM   1919  N   ASN A 122     -25.606  -9.944  11.037  1.00 78.02           N  
ATOM   1920  H   ASN A 122     -26.386 -10.004  11.675  1.00 78.02           H  
ATOM   1921  CA  ASN A 122     -24.292 -10.311  11.541  1.00 78.02           C  
ATOM   1922  HA  ASN A 122     -23.534 -10.013  10.817  1.00 78.02           H  
ATOM   1923  C   ASN A 122     -24.176 -11.824  11.727  1.00 78.02           C  
ATOM   1924  CB  ASN A 122     -24.017  -9.543  12.840  1.00 78.02           C  
ATOM   1925  HB2 ASN A 122     -24.806  -9.769  13.558  1.00 78.02           H  
ATOM   1926  HB3 ASN A 122     -23.072  -9.874  13.271  1.00 78.02           H  
ATOM   1927  O   ASN A 122     -25.124 -12.509  12.109  1.00 78.02           O  
ATOM   1928  CG  ASN A 122     -23.928  -8.043  12.626  1.00 78.02           C  
ATOM   1929  ND2 ASN A 122     -24.454  -7.280  13.551  1.00 78.02           N  
ATOM   1930 HD21 ASN A 122     -24.327  -6.281  13.485  1.00 78.02           H  
ATOM   1931 HD22 ASN A 122     -24.925  -7.694  14.343  1.00 78.02           H  
ATOM   1932  OD1 ASN A 122     -23.414  -7.551  11.630  1.00 78.02           O  
ATOM   1933  N   SER A 123     -22.974 -12.350  11.502  1.00 71.22           N  
ATOM   1934  H   SER A 123     -22.237 -11.749  11.162  1.00 71.22           H  
ATOM   1935  CA  SER A 123     -22.652 -13.744  11.800  1.00 71.22           C  
ATOM   1936  HA  SER A 123     -23.480 -14.377  11.480  1.00 71.22           H  
ATOM   1937  C   SER A 123     -22.465 -13.919  13.310  1.00 71.22           C  
ATOM   1938  CB  SER A 123     -21.406 -14.180  11.024  1.00 71.22           C  
ATOM   1939  HB2 SER A 123     -20.566 -13.543  11.302  1.00 71.22           H  
ATOM   1940  HB3 SER A 123     -21.166 -15.212  11.279  1.00 71.22           H  
ATOM   1941  O   SER A 123     -21.349 -13.829  13.820  1.00 71.22           O  
ATOM   1942  OG  SER A 123     -21.631 -14.081   9.629  1.00 71.22           O  
ATOM   1943  HG  SER A 123     -20.786 -14.137   9.176  1.00 71.22           H  
ATOM   1944  N   GLY A 124     -23.562 -14.171  14.025  1.00 74.95           N  
ATOM   1945  H   GLY A 124     -24.448 -14.042  13.557  1.00 74.95           H  
ATOM   1946  CA  GLY A 124     -23.577 -14.392  15.473  1.00 74.95           C  
ATOM   1947  HA2 GLY A 124     -22.647 -14.868  15.781  1.00 74.95           H  
ATOM   1948  HA3 GLY A 124     -24.397 -15.071  15.710  1.00 74.95           H  
ATOM   1949  C   GLY A 124     -23.763 -13.120  16.310  1.00 74.95           C  
ATOM   1950  O   GLY A 124     -23.804 -12.002  15.798  1.00 74.95           O  
ATOM   1951  N   LEU A 125     -23.887 -13.304  17.628  1.00 80.54           N  
ATOM   1952  H   LEU A 125     -23.837 -14.243  17.996  1.00 80.54           H  
ATOM   1953  CA  LEU A 125     -24.157 -12.220  18.572  1.00 80.54           C  
ATOM   1954  HA  LEU A 125     -24.829 -11.513  18.086  1.00 80.54           H  
ATOM   1955  C   LEU A 125     -22.859 -11.483  18.941  1.00 80.54           C  
ATOM   1956  CB  LEU A 125     -24.878 -12.802  19.804  1.00 80.54           C  
ATOM   1957  HB2 LEU A 125     -24.159 -13.369  20.394  1.00 80.54           H  
ATOM   1958  HB3 LEU A 125     -25.654 -13.495  19.477  1.00 80.54           H  
ATOM   1959  O   LEU A 125     -22.041 -11.981  19.710  1.00 80.54           O  
ATOM   1960  CG  LEU A 125     -25.529 -11.726  20.693  1.00 80.54           C  
ATOM   1961  HG  LEU A 125     -24.822 -10.915  20.862  1.00 80.54           H  
ATOM   1962  CD1 LEU A 125     -26.795 -11.162  20.044  1.00 80.54           C  
ATOM   1963 HD11 LEU A 125     -27.325 -10.525  20.752  1.00 80.54           H  
ATOM   1964 HD12 LEU A 125     -27.467 -11.970  19.755  1.00 80.54           H  
ATOM   1965 HD13 LEU A 125     -26.552 -10.571  19.161  1.00 80.54           H  
ATOM   1966  CD2 LEU A 125     -25.910 -12.319  22.048  1.00 80.54           C  
ATOM   1967 HD21 LEU A 125     -25.025 -12.725  22.538  1.00 80.54           H  
ATOM   1968 HD22 LEU A 125     -26.338 -11.543  22.684  1.00 80.54           H  
ATOM   1969 HD23 LEU A 125     -26.645 -13.112  21.916  1.00 80.54           H  
ATOM   1970  N   GLN A 126     -22.676 -10.272  18.418  1.00 81.64           N  
ATOM   1971  H   GLN A 126     -23.349  -9.952  17.737  1.00 81.64           H  
ATOM   1972  CA  GLN A 126     -21.482  -9.441  18.656  1.00 81.64           C  
ATOM   1973  HA  GLN A 126     -20.665 -10.103  18.944  1.00 81.64           H  
ATOM   1974  C   GLN A 126     -21.651  -8.467  19.833  1.00 81.64           C  
ATOM   1975  CB  GLN A 126     -21.060  -8.772  17.349  1.00 81.64           C  
ATOM   1976  HB2 GLN A 126     -20.277  -8.036  17.532  1.00 81.64           H  
ATOM   1977  HB3 GLN A 126     -21.926  -8.264  16.924  1.00 81.64           H  
ATOM   1978  O   GLN A 126     -21.077  -7.374  19.864  1.00 81.64           O  
ATOM   1979  CG  GLN A 126     -20.504  -9.830  16.379  1.00 81.64           C  
ATOM   1980  HG2 GLN A 126     -21.161 -10.698  16.330  1.00 81.64           H  
ATOM   1981  HG3 GLN A 126     -19.527 -10.163  16.731  1.00 81.64           H  
ATOM   1982  CD  GLN A 126     -20.380  -9.289  14.974  1.00 81.64           C  
ATOM   1983  NE2 GLN A 126     -19.430  -9.724  14.180  1.00 81.64           N  
ATOM   1984 HE21 GLN A 126     -19.394  -9.291  13.268  1.00 81.64           H  
ATOM   1985 HE22 GLN A 126     -18.848 -10.507  14.440  1.00 81.64           H  
ATOM   1986  OE1 GLN A 126     -21.178  -8.493  14.546  1.00 81.64           O  
ATOM   1987  N   LEU A 127     -22.433  -8.886  20.824  1.00 85.75           N  
ATOM   1988  H   LEU A 127     -22.768  -9.838  20.782  1.00 85.75           H  
ATOM   1989  CA  LEU A 127     -22.735  -8.132  22.031  1.00 85.75           C  
ATOM   1990  HA  LEU A 127     -22.298  -7.136  21.955  1.00 85.75           H  
ATOM   1991  C   LEU A 127     -22.127  -8.815  23.262  1.00 85.75           C  
ATOM   1992  CB  LEU A 127     -24.257  -7.988  22.173  1.00 85.75           C  
ATOM   1993  HB2 LEU A 127     -24.695  -8.983  22.248  1.00 85.75           H  
ATOM   1994  HB3 LEU A 127     -24.438  -7.467  23.113  1.00 85.75           H  
ATOM   1995  O   LEU A 127     -22.065 -10.041  23.333  1.00 85.75           O  
ATOM   1996  CG  LEU A 127     -24.973  -7.204  21.060  1.00 85.75           C  
ATOM   1997  HG  LEU A 127     -24.682  -7.589  20.083  1.00 85.75           H  
ATOM   1998  CD1 LEU A 127     -26.485  -7.346  21.203  1.00 85.75           C  
ATOM   1999 HD11 LEU A 127     -26.831  -6.884  22.127  1.00 85.75           H  
ATOM   2000 HD12 LEU A 127     -26.753  -8.402  21.212  1.00 85.75           H  
ATOM   2001 HD13 LEU A 127     -26.983  -6.877  20.354  1.00 85.75           H  
ATOM   2002  CD2 LEU A 127     -24.638  -5.718  21.146  1.00 85.75           C  
ATOM   2003 HD21 LEU A 127     -23.579  -5.575  20.935  1.00 85.75           H  
ATOM   2004 HD22 LEU A 127     -25.230  -5.178  20.407  1.00 85.75           H  
ATOM   2005 HD23 LEU A 127     -24.871  -5.332  22.139  1.00 85.75           H  
ATOM   2006  N   ILE A 128     -21.721  -8.025  24.255  1.00 85.00           N  
ATOM   2007  H   ILE A 128     -21.815  -7.027  24.127  1.00 85.00           H  
ATOM   2008  CA  ILE A 128     -21.267  -8.509  25.566  1.00 85.00           C  
ATOM   2009  HA  ILE A 128     -21.303  -9.598  25.564  1.00 85.00           H  
ATOM   2010  C   ILE A 128     -22.216  -8.042  26.660  1.00 85.00           C  
ATOM   2011  CB  ILE A 128     -19.807  -8.110  25.882  1.00 85.00           C  
ATOM   2012  HB  ILE A 128     -19.578  -8.471  26.884  1.00 85.00           H  
ATOM   2013  O   ILE A 128     -22.621  -6.881  26.685  1.00 85.00           O  
ATOM   2014  CG1 ILE A 128     -19.581  -6.580  25.871  1.00 85.00           C  
ATOM   2015 HG12 ILE A 128     -19.780  -6.182  24.875  1.00 85.00           H  
ATOM   2016 HG13 ILE A 128     -20.276  -6.112  26.568  1.00 85.00           H  
ATOM   2017  CG2 ILE A 128     -18.876  -8.846  24.911  1.00 85.00           C  
ATOM   2018 HG21 ILE A 128     -17.830  -8.679  25.165  1.00 85.00           H  
ATOM   2019 HG22 ILE A 128     -19.068  -9.919  24.949  1.00 85.00           H  
ATOM   2020 HG23 ILE A 128     -19.073  -8.492  23.899  1.00 85.00           H  
ATOM   2021  CD1 ILE A 128     -18.178  -6.144  26.310  1.00 85.00           C  
ATOM   2022 HD11 ILE A 128     -18.132  -5.055  26.343  1.00 85.00           H  
ATOM   2023 HD12 ILE A 128     -17.426  -6.496  25.604  1.00 85.00           H  
ATOM   2024 HD13 ILE A 128     -17.960  -6.539  27.302  1.00 85.00           H  
ATOM   2025  N   ASN A 129     -22.537  -8.937  27.594  1.00 85.86           N  
ATOM   2026  H   ASN A 129     -22.198  -9.883  27.498  1.00 85.86           H  
ATOM   2027  CA  ASN A 129     -23.377  -8.605  28.739  1.00 85.86           C  
ATOM   2028  HA  ASN A 129     -24.129  -7.883  28.419  1.00 85.86           H  
ATOM   2029  C   ASN A 129     -22.540  -7.966  29.856  1.00 85.86           C  
ATOM   2030  CB  ASN A 129     -24.121  -9.862  29.211  1.00 85.86           C  
ATOM   2031  HB2 ASN A 129     -23.426 -10.570  29.663  1.00 85.86           H  
ATOM   2032  HB3 ASN A 129     -24.595 -10.342  28.355  1.00 85.86           H  
ATOM   2033  O   ASN A 129     -21.804  -8.661  30.566  1.00 85.86           O  
ATOM   2034  CG  ASN A 129     -25.203  -9.520  30.218  1.00 85.86           C  
ATOM   2035  ND2 ASN A 129     -26.045 -10.470  30.552  1.00 85.86           N  
ATOM   2036 HD21 ASN A 129     -26.083 -11.314  29.997  1.00 85.86           H  
ATOM   2037 HD22 ASN A 129     -26.849 -10.184  31.093  1.00 85.86           H  
ATOM   2038  OD1 ASN A 129     -25.296  -8.411  30.718  1.00 85.86           O  
ATOM   2039  N   ILE A 130     -22.655  -6.653  30.042  1.00 83.93           N  
ATOM   2040  H   ILE A 130     -23.335  -6.152  29.488  1.00 83.93           H  
ATOM   2041  CA  ILE A 130     -21.849  -5.918  31.028  1.00 83.93           C  
ATOM   2042  HA  ILE A 130     -20.836  -6.319  30.986  1.00 83.93           H  
ATOM   2043  C   ILE A 130     -22.307  -6.132  32.469  1.00 83.93           C  
ATOM   2044  CB  ILE A 130     -21.747  -4.418  30.698  1.00 83.93           C  
ATOM   2045  HB  ILE A 130     -21.222  -3.930  31.519  1.00 83.93           H  
ATOM   2046  O   ILE A 130     -21.510  -5.920  33.381  1.00 83.93           O  
ATOM   2047  CG1 ILE A 130     -23.122  -3.738  30.530  1.00 83.93           C  
ATOM   2048 HG12 ILE A 130     -23.784  -4.062  31.333  1.00 83.93           H  
ATOM   2049 HG13 ILE A 130     -23.553  -4.029  29.572  1.00 83.93           H  
ATOM   2050  CG2 ILE A 130     -20.883  -4.266  29.444  1.00 83.93           C  
ATOM   2051 HG21 ILE A 130     -21.369  -4.768  28.607  1.00 83.93           H  
ATOM   2052 HG22 ILE A 130     -20.748  -3.208  29.220  1.00 83.93           H  
ATOM   2053 HG23 ILE A 130     -19.901  -4.712  29.603  1.00 83.93           H  
ATOM   2054  CD1 ILE A 130     -23.059  -2.208  30.560  1.00 83.93           C  
ATOM   2055 HD11 ILE A 130     -24.070  -1.801  30.536  1.00 83.93           H  
ATOM   2056 HD12 ILE A 130     -22.513  -1.830  29.695  1.00 83.93           H  
ATOM   2057 HD13 ILE A 130     -22.568  -1.873  31.474  1.00 83.93           H  
ATOM   2058  N   THR A 131     -23.531  -6.620  32.703  1.00 77.86           N  
ATOM   2059  H   THR A 131     -24.130  -6.859  31.926  1.00 77.86           H  
ATOM   2060  CA  THR A 131     -24.024  -6.864  34.073  1.00 77.86           C  
ATOM   2061  HA  THR A 131     -23.865  -5.961  34.662  1.00 77.86           H  
ATOM   2062  C   THR A 131     -23.256  -7.980  34.778  1.00 77.86           C  
ATOM   2063  CB  THR A 131     -25.525  -7.183  34.116  1.00 77.86           C  
ATOM   2064  HB  THR A 131     -25.829  -7.304  35.156  1.00 77.86           H  
ATOM   2065  O   THR A 131     -23.156  -7.976  36.001  1.00 77.86           O  
ATOM   2066  CG2 THR A 131     -26.362  -6.066  33.499  1.00 77.86           C  
ATOM   2067 HG21 THR A 131     -26.174  -5.134  34.033  1.00 77.86           H  
ATOM   2068 HG22 THR A 131     -26.089  -5.931  32.452  1.00 77.86           H  
ATOM   2069 HG23 THR A 131     -27.421  -6.308  33.580  1.00 77.86           H  
ATOM   2070  OG1 THR A 131     -25.806  -8.378  33.433  1.00 77.86           O  
ATOM   2071  HG1 THR A 131     -26.757  -8.438  33.322  1.00 77.86           H  
ATOM   2072  N   ARG A 132     -22.655  -8.907  34.018  1.00 70.32           N  
ATOM   2073  H   ARG A 132     -22.819  -8.848  33.023  1.00 70.32           H  
ATOM   2074  CA  ARG A 132     -21.842 -10.015  34.547  1.00 70.32           C  
ATOM   2075  HA  ARG A 132     -22.150 -10.219  35.572  1.00 70.32           H  
ATOM   2076  C   ARG A 132     -20.341  -9.704  34.643  1.00 70.32           C  
ATOM   2077  CB  ARG A 132     -22.098 -11.284  33.713  1.00 70.32           C  
ATOM   2078  HB2 ARG A 132     -21.446 -12.074  34.085  1.00 70.32           H  
ATOM   2079  HB3 ARG A 132     -21.842 -11.093  32.671  1.00 70.32           H  
ATOM   2080  O   ARG A 132     -19.613 -10.453  35.282  1.00 70.32           O  
ATOM   2081  CG  ARG A 132     -23.555 -11.774  33.800  1.00 70.32           C  
ATOM   2082  HG2 ARG A 132     -24.215 -11.064  33.302  1.00 70.32           H  
ATOM   2083  HG3 ARG A 132     -23.846 -11.851  34.848  1.00 70.32           H  
ATOM   2084  CD  ARG A 132     -23.695 -13.152  33.138  1.00 70.32           C  
ATOM   2085  HD2 ARG A 132     -23.429 -13.063  32.084  1.00 70.32           H  
ATOM   2086  HD3 ARG A 132     -22.996 -13.837  33.618  1.00 70.32           H  
ATOM   2087  NE  ARG A 132     -25.066 -13.688  33.252  1.00 70.32           N  
ATOM   2088  HE  ARG A 132     -25.794 -13.036  33.506  1.00 70.32           H  
ATOM   2089  NH1 ARG A 132     -24.608 -15.866  32.651  1.00 70.32           N  
ATOM   2090 HH11 ARG A 132     -24.936 -16.798  32.442  1.00 70.32           H  
ATOM   2091 HH12 ARG A 132     -23.632 -15.639  32.524  1.00 70.32           H  
ATOM   2092  NH2 ARG A 132     -26.703 -15.272  33.121  1.00 70.32           N  
ATOM   2093 HH21 ARG A 132     -27.412 -14.580  33.315  1.00 70.32           H  
ATOM   2094 HH22 ARG A 132     -27.002 -16.207  32.883  1.00 70.32           H  
ATOM   2095  CZ  ARG A 132     -25.449 -14.934  33.013  1.00 70.32           C  
ATOM   2096  N   HIS A 133     -19.867  -8.622  34.021  1.00 64.83           N  
ATOM   2097  H   HIS A 133     -20.535  -7.990  33.603  1.00 64.83           H  
ATOM   2098  CA  HIS A 133     -18.434  -8.378  33.772  1.00 64.83           C  
ATOM   2099  HA  HIS A 133     -17.890  -9.303  33.961  1.00 64.83           H  
ATOM   2100  C   HIS A 133     -17.780  -7.346  34.708  1.00 64.83           C  
ATOM   2101  CB  HIS A 133     -18.235  -8.044  32.284  1.00 64.83           C  
ATOM   2102  HB2 HIS A 133     -18.995  -7.335  31.955  1.00 64.83           H  
ATOM   2103  HB3 HIS A 133     -17.262  -7.575  32.137  1.00 64.83           H  
ATOM   2104  O   HIS A 133     -16.655  -6.906  34.467  1.00 64.83           O  
ATOM   2105  CG  HIS A 133     -18.273  -9.273  31.416  1.00 64.83           C  
ATOM   2106  CD2 HIS A 133     -17.187  -9.944  30.931  1.00 64.83           C  
ATOM   2107  HD2 HIS A 133     -16.156  -9.657  31.071  1.00 64.83           H  
ATOM   2108  ND1 HIS A 133     -19.387  -9.945  30.975  1.00 64.83           N  
ATOM   2109  HD1 HIS A 133     -20.339  -9.612  31.033  1.00 64.83           H  
ATOM   2110  CE1 HIS A 133     -18.980 -11.003  30.256  1.00 64.83           C  
ATOM   2111  HE1 HIS A 133     -19.630 -11.701  29.749  1.00 64.83           H  
ATOM   2112  NE2 HIS A 133     -17.641 -11.041  30.201  1.00 64.83           N  
ATOM   2113  N   SER A 134     -18.450  -6.938  35.785  1.00 58.69           N  
ATOM   2114  H   SER A 134     -19.368  -7.320  35.964  1.00 58.69           H  
ATOM   2115  CA  SER A 134     -17.982  -5.849  36.644  1.00 58.69           C  
ATOM   2116  HA  SER A 134     -17.403  -5.159  36.031  1.00 58.69           H  
ATOM   2117  C   SER A 134     -17.050  -6.324  37.769  1.00 58.69           C  
ATOM   2118  CB  SER A 134     -19.180  -5.048  37.166  1.00 58.69           C  
ATOM   2119  HB2 SER A 134     -19.812  -4.747  36.331  1.00 58.69           H  
ATOM   2120  HB3 SER A 134     -18.820  -4.152  37.672  1.00 58.69           H  
ATOM   2121  O   SER A 134     -17.415  -6.287  38.945  1.00 58.69           O  
ATOM   2122  OG  SER A 134     -19.936  -5.818  38.075  1.00 58.69           O  
ATOM   2123  HG  SER A 134     -19.328  -6.155  38.738  1.00 58.69           H  
ATOM   2124  N   THR A 135     -15.819  -6.729  37.450  1.00 60.30           N  
ATOM   2125  H   THR A 135     -15.573  -6.798  36.473  1.00 60.30           H  
ATOM   2126  CA  THR A 135     -14.735  -6.729  38.452  1.00 60.30           C  
ATOM   2127  HA  THR A 135     -15.176  -6.501  39.423  1.00 60.30           H  
ATOM   2128  C   THR A 135     -13.793  -5.572  38.153  1.00 60.30           C  
ATOM   2129  CB  THR A 135     -14.032  -8.086  38.691  1.00 60.30           C  
ATOM   2130  HB  THR A 135     -14.125  -8.310  39.753  1.00 60.30           H  
ATOM   2131  O   THR A 135     -13.347  -5.387  37.024  1.00 60.30           O  
ATOM   2132  CG2 THR A 135     -14.638  -9.262  37.931  1.00 60.30           C  
ATOM   2133 HG21 THR A 135     -14.543  -9.081  36.860  1.00 60.30           H  
ATOM   2134 HG22 THR A 135     -14.111 -10.181  38.190  1.00 60.30           H  
ATOM   2135 HG23 THR A 135     -15.691  -9.376  38.189  1.00 60.30           H  
ATOM   2136  OG1 THR A 135     -12.651  -8.065  38.401  1.00 60.30           O  
ATOM   2137  HG1 THR A 135     -12.219  -7.364  38.895  1.00 60.30           H  
ATOM   2138  N   ARG A 136     -13.496  -4.757  39.171  1.00 72.26           N  
ATOM   2139  H   ARG A 136     -13.882  -4.959  40.082  1.00 72.26           H  
ATOM   2140  CA  ARG A 136     -12.533  -3.658  39.034  1.00 72.26           C  
ATOM   2141  HA  ARG A 136     -12.804  -3.058  38.165  1.00 72.26           H  
ATOM   2142  C   ARG A 136     -11.147  -4.244  38.763  1.00 72.26           C  
ATOM   2143  CB  ARG A 136     -12.535  -2.761  40.282  1.00 72.26           C  
ATOM   2144  HB2 ARG A 136     -12.367  -3.370  41.170  1.00 72.26           H  
ATOM   2145  HB3 ARG A 136     -11.709  -2.054  40.193  1.00 72.26           H  
ATOM   2146  O   ARG A 136     -10.671  -5.071  39.541  1.00 72.26           O  
ATOM   2147  CG  ARG A 136     -13.843  -1.968  40.434  1.00 72.26           C  
ATOM   2148  HG2 ARG A 136     -14.026  -1.399  39.522  1.00 72.26           H  
ATOM   2149  HG3 ARG A 136     -14.672  -2.656  40.597  1.00 72.26           H  
ATOM   2150  CD  ARG A 136     -13.743  -1.000  41.619  1.00 72.26           C  
ATOM   2151  HD2 ARG A 136     -13.557  -1.573  42.527  1.00 72.26           H  
ATOM   2152  HD3 ARG A 136     -12.899  -0.333  41.446  1.00 72.26           H  
ATOM   2153  NE  ARG A 136     -14.977  -0.206  41.782  1.00 72.26           N  
ATOM   2154  HE  ARG A 136     -15.773  -0.482  41.224  1.00 72.26           H  
ATOM   2155  NH1 ARG A 136     -14.170   1.284  43.334  1.00 72.26           N  
ATOM   2156 HH11 ARG A 136     -14.308   2.085  43.933  1.00 72.26           H  
ATOM   2157 HH12 ARG A 136     -13.272   0.824  43.292  1.00 72.26           H  
ATOM   2158  NH2 ARG A 136     -16.283   1.457  42.636  1.00 72.26           N  
ATOM   2159 HH21 ARG A 136     -16.406   2.249  43.250  1.00 72.26           H  
ATOM   2160 HH22 ARG A 136     -17.058   1.147  42.067  1.00 72.26           H  
ATOM   2161  CZ  ARG A 136     -15.137   0.837  42.580  1.00 72.26           C  
ATOM   2162  N   ILE A 137     -10.523  -3.828  37.664  1.00 81.29           N  
ATOM   2163  H   ILE A 137     -10.995  -3.167  37.064  1.00 81.29           H  
ATOM   2164  CA  ILE A 137      -9.145  -4.189  37.322  1.00 81.29           C  
ATOM   2165  HA  ILE A 137      -9.014  -5.259  37.487  1.00 81.29           H  
ATOM   2166  C   ILE A 137      -8.203  -3.436  38.272  1.00 81.29           C  
ATOM   2167  CB  ILE A 137      -8.865  -3.894  35.829  1.00 81.29           C  
ATOM   2168  HB  ILE A 137      -9.038  -2.831  35.656  1.00 81.29           H  
ATOM   2169  O   ILE A 137      -8.430  -2.269  38.582  1.00 81.29           O  
ATOM   2170  CG1 ILE A 137      -9.822  -4.701  34.916  1.00 81.29           C  
ATOM   2171 HG12 ILE A 137      -9.650  -5.768  35.059  1.00 81.29           H  
ATOM   2172 HG13 ILE A 137     -10.854  -4.491  35.196  1.00 81.29           H  
ATOM   2173  CG2 ILE A 137      -7.403  -4.215  35.479  1.00 81.29           C  
ATOM   2174 HG21 ILE A 137      -6.725  -3.622  36.093  1.00 81.29           H  
ATOM   2175 HG22 ILE A 137      -7.222  -5.277  35.641  1.00 81.29           H  
ATOM   2176 HG23 ILE A 137      -7.199  -3.965  34.438  1.00 81.29           H  
ATOM   2177  CD1 ILE A 137      -9.696  -4.376  33.421  1.00 81.29           C  
ATOM   2178 HD11 ILE A 137     -10.507  -4.863  32.880  1.00 81.29           H  
ATOM   2179 HD12 ILE A 137      -9.764  -3.299  33.266  1.00 81.29           H  
ATOM   2180 HD13 ILE A 137      -8.751  -4.746  33.025  1.00 81.29           H  
ATOM   2181  N   VAL A 138      -7.156  -4.102  38.764  1.00 84.90           N  
ATOM   2182  H   VAL A 138      -6.997  -5.049  38.451  1.00 84.90           H  
ATOM   2183  CA  VAL A 138      -6.218  -3.506  39.730  1.00 84.90           C  
ATOM   2184  HA  VAL A 138      -6.801  -2.992  40.495  1.00 84.90           H  
ATOM   2185  C   VAL A 138      -5.331  -2.465  39.044  1.00 84.90           C  
ATOM   2186  CB  VAL A 138      -5.374  -4.590  40.429  1.00 84.90           C  
ATOM   2187  HB  VAL A 138      -4.829  -5.161  39.677  1.00 84.90           H  
ATOM   2188  O   VAL A 138      -4.657  -2.767  38.054  1.00 84.90           O  
ATOM   2189  CG1 VAL A 138      -4.358  -3.998  41.415  1.00 84.90           C  
ATOM   2190 HG11 VAL A 138      -3.616  -3.407  40.879  1.00 84.90           H  
ATOM   2191 HG12 VAL A 138      -4.866  -3.360  42.138  1.00 84.90           H  
ATOM   2192 HG13 VAL A 138      -3.839  -4.797  41.944  1.00 84.90           H  
ATOM   2193  CG2 VAL A 138      -6.267  -5.559  41.218  1.00 84.90           C  
ATOM   2194 HG21 VAL A 138      -6.959  -6.069  40.547  1.00 84.90           H  
ATOM   2195 HG22 VAL A 138      -6.841  -5.012  41.965  1.00 84.90           H  
ATOM   2196 HG23 VAL A 138      -5.656  -6.313  41.715  1.00 84.90           H  
ATOM   2197  N   ASP A 139      -5.280  -1.256  39.603  1.00 86.86           N  
ATOM   2198  H   ASP A 139      -5.919  -1.034  40.352  1.00 86.86           H  
ATOM   2199  CA  ASP A 139      -4.414  -0.184  39.112  1.00 86.86           C  
ATOM   2200  HA  ASP A 139      -4.573  -0.095  38.037  1.00 86.86           H  
ATOM   2201  C   ASP A 139      -2.927  -0.502  39.356  1.00 86.86           C  
ATOM   2202  CB  ASP A 139      -4.805   1.163  39.737  1.00 86.86           C  
ATOM   2203  HB2 ASP A 139      -4.717   1.091  40.821  1.00 86.86           H  
ATOM   2204  HB3 ASP A 139      -4.102   1.922  39.394  1.00 86.86           H  
ATOM   2205  O   ASP A 139      -2.527  -1.078  40.368  1.00 86.86           O  
ATOM   2206  CG  ASP A 139      -6.220   1.615  39.359  1.00 86.86           C  
ATOM   2207  OD1 ASP A 139      -6.538   1.613  38.149  1.00 86.86           O  
ATOM   2208  OD2 ASP A 139      -6.969   1.989  40.286  1.00 86.86           O  
ATOM   2209  N   THR A 140      -2.068  -0.145  38.407  1.00 87.59           N  
ATOM   2210  H   THR A 140      -2.448   0.295  37.581  1.00 87.59           H  
ATOM   2211  CA  THR A 140      -0.611  -0.317  38.462  1.00 87.59           C  
ATOM   2212  HA  THR A 140      -0.317  -0.463  39.502  1.00 87.59           H  
ATOM   2213  C   THR A 140       0.062   0.953  37.931  1.00 87.59           C  
ATOM   2214  CB  THR A 140      -0.205  -1.574  37.672  1.00 87.59           C  
ATOM   2215  HB  THR A 140      -0.625  -1.522  36.667  1.00 87.59           H  
ATOM   2216  O   THR A 140      -0.507   1.636  37.085  1.00 87.59           O  
ATOM   2217  CG2 THR A 140       1.295  -1.853  37.576  1.00 87.59           C  
ATOM   2218 HG21 THR A 140       1.725  -1.953  38.573  1.00 87.59           H  
ATOM   2219 HG22 THR A 140       1.792  -1.047  37.035  1.00 87.59           H  
ATOM   2220 HG23 THR A 140       1.456  -2.775  37.018  1.00 87.59           H  
ATOM   2221  OG1 THR A 140      -0.724  -2.700  38.349  1.00 87.59           O  
ATOM   2222  HG1 THR A 140      -1.556  -2.406  38.726  1.00 87.59           H  
ATOM   2223  N   PRO A 141       1.263   1.326  38.403  1.00 88.81           N  
ATOM   2224  CA  PRO A 141       1.999   2.443  37.817  1.00 88.81           C  
ATOM   2225  HA  PRO A 141       1.381   3.338  37.881  1.00 88.81           H  
ATOM   2226  C   PRO A 141       2.365   2.174  36.349  1.00 88.81           C  
ATOM   2227  CB  PRO A 141       3.241   2.626  38.697  1.00 88.81           C  
ATOM   2228  HB2 PRO A 141       3.500   3.678  38.815  1.00 88.81           H  
ATOM   2229  HB3 PRO A 141       4.083   2.073  38.281  1.00 88.81           H  
ATOM   2230  O   PRO A 141       2.836   1.088  36.014  1.00 88.81           O  
ATOM   2231  CG  PRO A 141       2.835   1.992  40.028  1.00 88.81           C  
ATOM   2232  HG2 PRO A 141       2.258   2.707  40.614  1.00 88.81           H  
ATOM   2233  HG3 PRO A 141       3.700   1.642  40.592  1.00 88.81           H  
ATOM   2234  CD  PRO A 141       1.937   0.840  39.595  1.00 88.81           C  
ATOM   2235  HD2 PRO A 141       2.553  -0.023  39.346  1.00 88.81           H  
ATOM   2236  HD3 PRO A 141       1.239   0.601  40.397  1.00 88.81           H  
ATOM   2237  N   GLY A 142       2.199   3.173  35.482  1.00 86.91           N  
ATOM   2238  H   GLY A 142       1.807   4.046  35.804  1.00 86.91           H  
ATOM   2239  CA  GLY A 142       2.549   3.082  34.065  1.00 86.91           C  
ATOM   2240  HA2 GLY A 142       3.451   2.480  33.954  1.00 86.91           H  
ATOM   2241  HA3 GLY A 142       1.746   2.582  33.525  1.00 86.91           H  
ATOM   2242  C   GLY A 142       2.802   4.453  33.427  1.00 86.91           C  
ATOM   2243  O   GLY A 142       2.640   5.485  34.088  1.00 86.91           O  
ATOM   2244  N   PRO A 143       3.248   4.491  32.160  1.00 90.75           N  
ATOM   2245  CA  PRO A 143       3.532   5.737  31.462  1.00 90.75           C  
ATOM   2246  HA  PRO A 143       4.246   6.322  32.042  1.00 90.75           H  
ATOM   2247  C   PRO A 143       2.261   6.568  31.243  1.00 90.75           C  
ATOM   2248  CB  PRO A 143       4.190   5.325  30.140  1.00 90.75           C  
ATOM   2249  HB2 PRO A 143       5.271   5.274  30.274  1.00 90.75           H  
ATOM   2250  HB3 PRO A 143       3.942   6.003  29.324  1.00 90.75           H  
ATOM   2251  O   PRO A 143       1.290   6.117  30.633  1.00 90.75           O  
ATOM   2252  CG  PRO A 143       3.644   3.919  29.888  1.00 90.75           C  
ATOM   2253  HG2 PRO A 143       2.659   3.983  29.425  1.00 90.75           H  
ATOM   2254  HG3 PRO A 143       4.317   3.327  29.268  1.00 90.75           H  
ATOM   2255  CD  PRO A 143       3.525   3.348  31.301  1.00 90.75           C  
ATOM   2256  HD2 PRO A 143       2.734   2.599  31.347  1.00 90.75           H  
ATOM   2257  HD3 PRO A 143       4.474   2.900  31.594  1.00 90.75           H  
ATOM   2258  N   LYS A 144       2.303   7.834  31.678  1.00 89.10           N  
ATOM   2259  H   LYS A 144       3.105   8.118  32.221  1.00 89.10           H  
ATOM   2260  CA  LYS A 144       1.194   8.785  31.491  1.00 89.10           C  
ATOM   2261  HA  LYS A 144       0.281   8.347  31.895  1.00 89.10           H  
ATOM   2262  C   LYS A 144       0.894   9.079  30.020  1.00 89.10           C  
ATOM   2263  CB  LYS A 144       1.481  10.111  32.213  1.00 89.10           C  
ATOM   2264  HB2 LYS A 144       2.441  10.507  31.881  1.00 89.10           H  
ATOM   2265  HB3 LYS A 144       0.707  10.824  31.929  1.00 89.10           H  
ATOM   2266  O   LYS A 144      -0.236   9.415  29.706  1.00 89.10           O  
ATOM   2267  CG  LYS A 144       1.474   9.986  33.743  1.00 89.10           C  
ATOM   2268  HG2 LYS A 144       0.536   9.531  34.062  1.00 89.10           H  
ATOM   2269  HG3 LYS A 144       2.302   9.354  34.064  1.00 89.10           H  
ATOM   2270  CD  LYS A 144       1.607  11.375  34.383  1.00 89.10           C  
ATOM   2271  HD2 LYS A 144       0.775  11.996  34.052  1.00 89.10           H  
ATOM   2272  HD3 LYS A 144       2.542  11.832  34.059  1.00 89.10           H  
ATOM   2273  CE  LYS A 144       1.586  11.269  35.912  1.00 89.10           C  
ATOM   2274  HE2 LYS A 144       0.673  10.753  36.209  1.00 89.10           H  
ATOM   2275  HE3 LYS A 144       2.430  10.657  36.231  1.00 89.10           H  
ATOM   2276  NZ  LYS A 144       1.647  12.607  36.556  1.00 89.10           N  
ATOM   2277  HZ1 LYS A 144       2.494  13.093  36.297  1.00 89.10           H  
ATOM   2278  HZ2 LYS A 144       0.857  13.171  36.274  1.00 89.10           H  
ATOM   2279  HZ3 LYS A 144       1.625  12.519  37.562  1.00 89.10           H  
ATOM   2280  N   ILE A 145       1.887   8.966  29.137  1.00 89.19           N  
ATOM   2281  H   ILE A 145       2.773   8.605  29.461  1.00 89.19           H  
ATOM   2282  CA  ILE A 145       1.746   9.208  27.697  1.00 89.19           C  
ATOM   2283  HA  ILE A 145       0.692   9.351  27.456  1.00 89.19           H  
ATOM   2284  C   ILE A 145       2.238   7.970  26.953  1.00 89.19           C  
ATOM   2285  CB  ILE A 145       2.507  10.483  27.254  1.00 89.19           C  
ATOM   2286  HB  ILE A 145       3.566  10.342  27.469  1.00 89.19           H  
ATOM   2287  O   ILE A 145       3.371   7.534  27.164  1.00 89.19           O  
ATOM   2288  CG1 ILE A 145       2.016  11.730  28.029  1.00 89.19           C  
ATOM   2289 HG12 ILE A 145       2.083  11.542  29.101  1.00 89.19           H  
ATOM   2290 HG13 ILE A 145       0.969  11.918  27.789  1.00 89.19           H  
ATOM   2291  CG2 ILE A 145       2.343  10.698  25.735  1.00 89.19           C  
ATOM   2292 HG21 ILE A 145       2.722   9.840  25.180  1.00 89.19           H  
ATOM   2293 HG22 ILE A 145       2.905  11.573  25.408  1.00 89.19           H  
ATOM   2294 HG23 ILE A 145       1.289  10.839  25.497  1.00 89.19           H  
ATOM   2295  CD1 ILE A 145       2.822  13.006  27.757  1.00 89.19           C  
ATOM   2296 HD11 ILE A 145       2.660  13.352  26.736  1.00 89.19           H  
ATOM   2297 HD12 ILE A 145       3.883  12.821  27.920  1.00 89.19           H  
ATOM   2298 HD13 ILE A 145       2.489  13.789  28.438  1.00 89.19           H  
ATOM   2299  N   THR A 146       1.411   7.444  26.053  1.00 87.25           N  
ATOM   2300  H   THR A 146       0.510   7.882  25.926  1.00 87.25           H  
ATOM   2301  CA  THR A 146       1.737   6.298  25.201  1.00 87.25           C  
ATOM   2302  HA  THR A 146       2.738   5.943  25.449  1.00 87.25           H  
ATOM   2303  C   THR A 146       1.737   6.719  23.737  1.00 87.25           C  
ATOM   2304  CB  THR A 146       0.784   5.123  25.459  1.00 87.25           C  
ATOM   2305  HB  THR A 146      -0.249   5.431  25.292  1.00 87.25           H  
ATOM   2306  O   THR A 146       0.813   7.364  23.242  1.00 87.25           O  
ATOM   2307  CG2 THR A 146       1.101   3.900  24.596  1.00 87.25           C  
ATOM   2308 HG21 THR A 146       0.452   3.076  24.895  1.00 87.25           H  
ATOM   2309 HG22 THR A 146       0.914   4.122  23.546  1.00 87.25           H  
ATOM   2310 HG23 THR A 146       2.139   3.597  24.733  1.00 87.25           H  
ATOM   2311  OG1 THR A 146       0.942   4.699  26.785  1.00 87.25           O  
ATOM   2312  HG1 THR A 146       0.360   5.233  27.331  1.00 87.25           H  
ATOM   2313  N   ASN A 147       2.790   6.350  23.004  1.00 85.79           N  
ATOM   2314  H   ASN A 147       3.503   5.777  23.431  1.00 85.79           H  
ATOM   2315  CA  ASN A 147       2.860   6.622  21.573  1.00 85.79           C  
ATOM   2316  HA  ASN A 147       2.496   7.635  21.402  1.00 85.79           H  
ATOM   2317  C   ASN A 147       1.957   5.652  20.800  1.00 85.79           C  
ATOM   2318  CB  ASN A 147       4.322   6.552  21.107  1.00 85.79           C  
ATOM   2319  HB2 ASN A 147       4.668   5.518  21.121  1.00 85.79           H  
ATOM   2320  HB3 ASN A 147       4.944   7.122  21.796  1.00 85.79           H  
ATOM   2321  O   ASN A 147       2.034   4.443  21.006  1.00 85.79           O  
ATOM   2322  CG  ASN A 147       4.509   7.088  19.700  1.00 85.79           C  
ATOM   2323  ND2 ASN A 147       5.296   8.127  19.551  1.00 85.79           N  
ATOM   2324 HD21 ASN A 147       5.375   8.526  18.626  1.00 85.79           H  
ATOM   2325 HD22 ASN A 147       5.745   8.534  20.359  1.00 85.79           H  
ATOM   2326  OD1 ASN A 147       3.945   6.612  18.722  1.00 85.79           O  
ATOM   2327  N   LEU A 148       1.180   6.173  19.845  1.00 83.60           N  
ATOM   2328  H   LEU A 148       1.144   7.180  19.771  1.00 83.60           H  
ATOM   2329  CA  LEU A 148       0.273   5.404  18.987  1.00 83.60           C  
ATOM   2330  HA  LEU A 148      -0.557   5.050  19.598  1.00 83.60           H  
ATOM   2331  C   LEU A 148       0.930   4.176  18.326  1.00 83.60           C  
ATOM   2332  CB  LEU A 148      -0.261   6.370  17.912  1.00 83.60           C  
ATOM   2333  HB2 LEU A 148       0.584   6.697  17.306  1.00 83.60           H  
ATOM   2334  HB3 LEU A 148      -0.678   7.251  18.401  1.00 83.60           H  
ATOM   2335  O   LEU A 148       0.285   3.149  18.143  1.00 83.60           O  
ATOM   2336  CG  LEU A 148      -1.335   5.773  16.983  1.00 83.60           C  
ATOM   2337  HG  LEU A 148      -0.988   4.832  16.557  1.00 83.60           H  
ATOM   2338  CD1 LEU A 148      -2.650   5.543  17.721  1.00 83.60           C  
ATOM   2339 HD11 LEU A 148      -2.965   6.453  18.232  1.00 83.60           H  
ATOM   2340 HD12 LEU A 148      -3.431   5.245  17.021  1.00 83.60           H  
ATOM   2341 HD13 LEU A 148      -2.528   4.750  18.459  1.00 83.60           H  
ATOM   2342  CD2 LEU A 148      -1.585   6.736  15.823  1.00 83.60           C  
ATOM   2343 HD21 LEU A 148      -2.276   6.269  15.121  1.00 83.60           H  
ATOM   2344 HD22 LEU A 148      -0.648   6.945  15.306  1.00 83.60           H  
ATOM   2345 HD23 LEU A 148      -2.019   7.661  16.204  1.00 83.60           H  
ATOM   2346  N   LYS A 149       2.214   4.265  17.957  1.00 81.18           N  
ATOM   2347  H   LYS A 149       2.713   5.110  18.195  1.00 81.18           H  
ATOM   2348  CA  LYS A 149       2.934   3.166  17.289  1.00 81.18           C  
ATOM   2349  HA  LYS A 149       2.266   2.681  16.577  1.00 81.18           H  
ATOM   2350  C   LYS A 149       3.392   2.055  18.232  1.00 81.18           C  
ATOM   2351  CB  LYS A 149       4.153   3.716  16.548  1.00 81.18           C  
ATOM   2352  HB2 LYS A 149       4.750   2.876  16.193  1.00 81.18           H  
ATOM   2353  HB3 LYS A 149       4.762   4.300  17.237  1.00 81.18           H  
ATOM   2354  O   LYS A 149       3.690   0.964  17.759  1.00 81.18           O  
ATOM   2355  CG  LYS A 149       3.755   4.570  15.344  1.00 81.18           C  
ATOM   2356  HG2 LYS A 149       3.205   5.452  15.672  1.00 81.18           H  
ATOM   2357  HG3 LYS A 149       3.134   3.979  14.671  1.00 81.18           H  
ATOM   2358  CD  LYS A 149       5.029   4.995  14.619  1.00 81.18           C  
ATOM   2359  HD2 LYS A 149       5.646   5.579  15.302  1.00 81.18           H  
ATOM   2360  HD3 LYS A 149       5.578   4.102  14.319  1.00 81.18           H  
ATOM   2361  CE  LYS A 149       4.689   5.825  13.387  1.00 81.18           C  
ATOM   2362  HE2 LYS A 149       4.029   5.242  12.746  1.00 81.18           H  
ATOM   2363  HE3 LYS A 149       4.153   6.718  13.708  1.00 81.18           H  
ATOM   2364  NZ  LYS A 149       5.938   6.181  12.677  1.00 81.18           N  
ATOM   2365  HZ1 LYS A 149       6.551   6.675  13.309  1.00 81.18           H  
ATOM   2366  HZ2 LYS A 149       5.743   6.755  11.869  1.00 81.18           H  
ATOM   2367  HZ3 LYS A 149       6.416   5.338  12.393  1.00 81.18           H  
ATOM   2368  N   THR A 150       3.500   2.336  19.527  1.00 81.65           N  
ATOM   2369  H   THR A 150       3.171   3.232  19.858  1.00 81.65           H  
ATOM   2370  CA  THR A 150       4.099   1.437  20.527  1.00 81.65           C  
ATOM   2371  HA  THR A 150       4.322   0.479  20.058  1.00 81.65           H  
ATOM   2372  C   THR A 150       3.120   1.121  21.653  1.00 81.65           C  
ATOM   2373  CB  THR A 150       5.424   1.987  21.079  1.00 81.65           C  
ATOM   2374  HB  THR A 150       5.854   1.256  21.764  1.00 81.65           H  
ATOM   2375  O   THR A 150       3.527   0.935  22.798  1.00 81.65           O  
ATOM   2376  CG2 THR A 150       6.451   2.270  19.983  1.00 81.65           C  
ATOM   2377 HG21 THR A 150       6.110   3.085  19.345  1.00 81.65           H  
ATOM   2378 HG22 THR A 150       6.603   1.372  19.384  1.00 81.65           H  
ATOM   2379 HG23 THR A 150       7.396   2.551  20.447  1.00 81.65           H  
ATOM   2380  OG1 THR A 150       5.192   3.186  21.777  1.00 81.65           O  
ATOM   2381  HG1 THR A 150       4.732   2.929  22.579  1.00 81.65           H  
ATOM   2382  N   ILE A 151       1.824   1.100  21.341  1.00 83.45           N  
ATOM   2383  H   ILE A 151       1.553   1.284  20.385  1.00 83.45           H  
ATOM   2384  CA  ILE A 151       0.778   0.736  22.293  1.00 83.45           C  
ATOM   2385  HA  ILE A 151       0.868   1.366  23.178  1.00 83.45           H  
ATOM   2386  C   ILE A 151       0.985  -0.722  22.715  1.00 83.45           C  
ATOM   2387  CB  ILE A 151      -0.610   0.975  21.667  1.00 83.45           C  
ATOM   2388  HB  ILE A 151      -0.638   0.475  20.698  1.00 83.45           H  
ATOM   2389  O   ILE A 151       0.965  -1.626  21.881  1.00 83.45           O  
ATOM   2390  CG1 ILE A 151      -0.849   2.489  21.463  1.00 83.45           C  
ATOM   2391 HG12 ILE A 151      -0.980   2.968  22.433  1.00 83.45           H  
ATOM   2392 HG13 ILE A 151       0.023   2.933  20.983  1.00 83.45           H  
ATOM   2393  CG2 ILE A 151      -1.722   0.382  22.544  1.00 83.45           C  
ATOM   2394 HG21 ILE A 151      -1.564  -0.678  22.738  1.00 83.45           H  
ATOM   2395 HG22 ILE A 151      -2.668   0.428  22.005  1.00 83.45           H  
ATOM   2396 HG23 ILE A 151      -1.804   0.932  23.482  1.00 83.45           H  
ATOM   2397  CD1 ILE A 151      -2.053   2.823  20.579  1.00 83.45           C  
ATOM   2398 HD11 ILE A 151      -2.969   2.388  20.979  1.00 83.45           H  
ATOM   2399 HD12 ILE A 151      -2.179   3.905  20.545  1.00 83.45           H  
ATOM   2400 HD13 ILE A 151      -1.886   2.440  19.572  1.00 83.45           H  
ATOM   2401  N   ASN A 152       1.163  -0.938  24.017  1.00 85.37           N  
ATOM   2402  H   ASN A 152       1.202  -0.142  24.638  1.00 85.37           H  
ATOM   2403  CA  ASN A 152       1.287  -2.256  24.646  1.00 85.37           C  
ATOM   2404  HA  ASN A 152       1.451  -3.002  23.869  1.00 85.37           H  
ATOM   2405  C   ASN A 152       0.007  -2.690  25.386  1.00 85.37           C  
ATOM   2406  CB  ASN A 152       2.524  -2.251  25.563  1.00 85.37           C  
ATOM   2407  HB2 ASN A 152       3.400  -1.948  24.989  1.00 85.37           H  
ATOM   2408  HB3 ASN A 152       2.689  -3.265  25.928  1.00 85.37           H  
ATOM   2409  O   ASN A 152       0.020  -3.680  26.115  1.00 85.37           O  
ATOM   2410  CG  ASN A 152       2.392  -1.329  26.767  1.00 85.37           C  
ATOM   2411  ND2 ASN A 152       3.301  -1.418  27.708  1.00 85.37           N  
ATOM   2412 HD21 ASN A 152       3.213  -0.765  28.473  1.00 85.37           H  
ATOM   2413 HD22 ASN A 152       4.043  -2.101  27.645  1.00 85.37           H  
ATOM   2414  OD1 ASN A 152       1.505  -0.501  26.878  1.00 85.37           O  
ATOM   2415  N   CYS A 153      -1.079  -1.940  25.215  1.00 87.78           N  
ATOM   2416  H   CYS A 153      -1.011  -1.128  24.617  1.00 87.78           H  
ATOM   2417  CA  CYS A 153      -2.358  -2.177  25.864  1.00 87.78           C  
ATOM   2418  HA  CYS A 153      -2.172  -2.428  26.908  1.00 87.78           H  
ATOM   2419  C   CYS A 153      -3.109  -3.336  25.194  1.00 87.78           C  
ATOM   2420  CB  CYS A 153      -3.175  -0.881  25.814  1.00 87.78           C  
ATOM   2421  HB2 CYS A 153      -3.576  -0.756  24.809  1.00 87.78           H  
ATOM   2422  HB3 CYS A 153      -4.006  -0.979  26.513  1.00 87.78           H  
ATOM   2423  O   CYS A 153      -3.123  -3.441  23.968  1.00 87.78           O  
ATOM   2424  SG  CYS A 153      -2.269   0.621  26.258  1.00 87.78           S  
ATOM   2425  N   ILE A 154      -3.770  -4.190  25.978  1.00 85.85           N  
ATOM   2426  H   ILE A 154      -3.696  -4.073  26.979  1.00 85.85           H  
ATOM   2427  CA  ILE A 154      -4.605  -5.277  25.440  1.00 85.85           C  
ATOM   2428  HA  ILE A 154      -4.143  -5.640  24.521  1.00 85.85           H  
ATOM   2429  C   ILE A 154      -6.005  -4.798  25.047  1.00 85.85           C  
ATOM   2430  CB  ILE A 154      -4.698  -6.480  26.401  1.00 85.85           C  
ATOM   2431  HB  ILE A 154      -5.273  -7.249  25.885  1.00 85.85           H  
ATOM   2432  O   ILE A 154      -6.633  -5.400  24.185  1.00 85.85           O  
ATOM   2433  CG1 ILE A 154      -5.448  -6.136  27.703  1.00 85.85           C  
ATOM   2434 HG12 ILE A 154      -4.863  -5.433  28.297  1.00 85.85           H  
ATOM   2435 HG13 ILE A 154      -6.411  -5.683  27.469  1.00 85.85           H  
ATOM   2436  CG2 ILE A 154      -3.304  -7.069  26.679  1.00 85.85           C  
ATOM   2437 HG21 ILE A 154      -2.788  -7.248  25.736  1.00 85.85           H  
ATOM   2438 HG22 ILE A 154      -3.395  -8.017  27.208  1.00 85.85           H  
ATOM   2439 HG23 ILE A 154      -2.716  -6.374  27.279  1.00 85.85           H  
ATOM   2440  CD1 ILE A 154      -5.743  -7.357  28.563  1.00 85.85           C  
ATOM   2441 HD11 ILE A 154      -6.493  -7.089  29.308  1.00 85.85           H  
ATOM   2442 HD12 ILE A 154      -6.154  -8.157  27.947  1.00 85.85           H  
ATOM   2443 HD13 ILE A 154      -4.832  -7.702  29.052  1.00 85.85           H  
ATOM   2444  N   ASN A 155      -6.503  -3.727  25.670  1.00 87.61           N  
ATOM   2445  H   ASN A 155      -5.929  -3.242  26.345  1.00 87.61           H  
ATOM   2446  CA  ASN A 155      -7.857  -3.218  25.448  1.00 87.61           C  
ATOM   2447  HA  ASN A 155      -8.539  -4.066  25.398  1.00 87.61           H  
ATOM   2448  C   ASN A 155      -8.011  -2.469  24.126  1.00 87.61           C  
ATOM   2449  CB  ASN A 155      -8.299  -2.328  26.625  1.00 87.61           C  
ATOM   2450  HB2 ASN A 155      -8.354  -2.924  27.536  1.00 87.61           H  
ATOM   2451  HB3 ASN A 155      -9.299  -1.950  26.415  1.00 87.61           H  
ATOM   2452  O   ASN A 155      -9.133  -2.308  23.661  1.00 87.61           O  
ATOM   2453  CG  ASN A 155      -7.399  -1.144  26.912  1.00 87.61           C  
ATOM   2454  ND2 ASN A 155      -7.956   0.028  27.076  1.00 87.61           N  
ATOM   2455 HD21 ASN A 155      -8.959   0.137  27.018  1.00 87.61           H  
ATOM   2456 HD22 ASN A 155      -7.436   0.718  27.599  1.00 87.61           H  
ATOM   2457  OD1 ASN A 155      -6.194  -1.290  27.045  1.00 87.61           O  
ATOM   2458  N   LEU A 156      -6.920  -2.011  23.512  1.00 89.41           N  
ATOM   2459  H   LEU A 156      -6.013  -2.206  23.911  1.00 89.41           H  
ATOM   2460  CA  LEU A 156      -6.973  -1.265  22.262  1.00 89.41           C  
ATOM   2461  HA  LEU A 156      -7.848  -1.611  21.712  1.00 89.41           H  
ATOM   2462  C   LEU A 156      -5.752  -1.550  21.395  1.00 89.41           C  
ATOM   2463  CB  LEU A 156      -7.180   0.233  22.561  1.00 89.41           C  
ATOM   2464  HB2 LEU A 156      -7.368   0.766  21.629  1.00 89.41           H  
ATOM   2465  HB3 LEU A 156      -8.089   0.320  23.157  1.00 89.41           H  
ATOM   2466  O   LEU A 156      -4.641  -1.722  21.893  1.00 89.41           O  
ATOM   2467  CG  LEU A 156      -6.019   0.901  23.322  1.00 89.41           C  
ATOM   2468  HG  LEU A 156      -5.481   0.166  23.921  1.00 89.41           H  
ATOM   2469  CD1 LEU A 156      -5.050   1.589  22.368  1.00 89.41           C  
ATOM   2470 HD11 LEU A 156      -4.736   0.895  21.588  1.00 89.41           H  
ATOM   2471 HD12 LEU A 156      -5.534   2.441  21.892  1.00 89.41           H  
ATOM   2472 HD13 LEU A 156      -4.189   1.940  22.937  1.00 89.41           H  
ATOM   2473  CD2 LEU A 156      -6.525   1.991  24.252  1.00 89.41           C  
ATOM   2474 HD21 LEU A 156      -7.223   1.568  24.974  1.00 89.41           H  
ATOM   2475 HD22 LEU A 156      -7.037   2.772  23.689  1.00 89.41           H  
ATOM   2476 HD23 LEU A 156      -5.682   2.412  24.799  1.00 89.41           H  
ATOM   2477  N   LYS A 157      -5.942  -1.541  20.077  1.00 86.44           N  
ATOM   2478  H   LYS A 157      -6.889  -1.447  19.740  1.00 86.44           H  
ATOM   2479  CA  LYS A 157      -4.838  -1.594  19.120  1.00 86.44           C  
ATOM   2480  HA  LYS A 157      -3.936  -1.269  19.638  1.00 86.44           H  
ATOM   2481  C   LYS A 157      -5.057  -0.645  17.960  1.00 86.44           C  
ATOM   2482  CB  LYS A 157      -4.609  -3.032  18.661  1.00 86.44           C  
ATOM   2483  HB2 LYS A 157      -5.513  -3.423  18.194  1.00 86.44           H  
ATOM   2484  HB3 LYS A 157      -4.386  -3.627  19.546  1.00 86.44           H  
ATOM   2485  O   LYS A 157      -6.098  -0.667  17.310  1.00 86.44           O  
ATOM   2486  CG  LYS A 157      -3.432  -3.109  17.667  1.00 86.44           C  
ATOM   2487  HG2 LYS A 157      -2.657  -2.392  17.936  1.00 86.44           H  
ATOM   2488  HG3 LYS A 157      -3.797  -2.879  16.666  1.00 86.44           H  
ATOM   2489  CD  LYS A 157      -2.817  -4.502  17.700  1.00 86.44           C  
ATOM   2490  HD2 LYS A 157      -3.656  -5.169  17.895  1.00 86.44           H  
ATOM   2491  HD3 LYS A 157      -2.144  -4.569  18.555  1.00 86.44           H  
ATOM   2492  CE  LYS A 157      -2.054  -4.861  16.409  1.00 86.44           C  
ATOM   2493  HE2 LYS A 157      -2.639  -4.536  15.549  1.00 86.44           H  
ATOM   2494  HE3 LYS A 157      -1.132  -4.281  16.395  1.00 86.44           H  
ATOM   2495  NZ  LYS A 157      -1.751  -6.317  16.287  1.00 86.44           N  
ATOM   2496  HZ1 LYS A 157      -2.602  -6.853  16.192  1.00 86.44           H  
ATOM   2497  HZ2 LYS A 157      -1.221  -6.655  17.078  1.00 86.44           H  
ATOM   2498  HZ3 LYS A 157      -1.210  -6.481  15.450  1.00 86.44           H  
ATOM   2499  N   ALA A 158      -4.022   0.136  17.679  1.00 86.16           N  
ATOM   2500  H   ALA A 158      -3.199   0.083  18.262  1.00 86.16           H  
ATOM   2501  CA  ALA A 158      -4.000   1.056  16.560  1.00 86.16           C  
ATOM   2502  HA  ALA A 158      -5.012   1.422  16.389  1.00 86.16           H  
ATOM   2503  C   ALA A 158      -3.514   0.386  15.269  1.00 86.16           C  
ATOM   2504  CB  ALA A 158      -3.140   2.260  16.938  1.00 86.16           C  
ATOM   2505  HB1 ALA A 158      -3.562   2.739  17.821  1.00 86.16           H  
ATOM   2506  HB2 ALA A 158      -2.115   1.947  17.136  1.00 86.16           H  
ATOM   2507  HB3 ALA A 158      -3.142   2.972  16.112  1.00 86.16           H  
ATOM   2508  O   ALA A 158      -2.509  -0.329  15.253  1.00 86.16           O  
ATOM   2509  N   SER A 159      -4.205   0.708  14.185  1.00 82.59           N  
ATOM   2510  H   SER A 159      -5.040   1.261  14.317  1.00 82.59           H  
ATOM   2511  CA  SER A 159      -3.849   0.451  12.797  1.00 82.59           C  
ATOM   2512  HA  SER A 159      -2.911  -0.104  12.744  1.00 82.59           H  
ATOM   2513  C   SER A 159      -3.685   1.808  12.111  1.00 82.59           C  
ATOM   2514  CB  SER A 159      -4.943  -0.377  12.116  1.00 82.59           C  
ATOM   2515  HB2 SER A 159      -5.893   0.152  12.191  1.00 82.59           H  
ATOM   2516  HB3 SER A 159      -4.694  -0.509  11.063  1.00 82.59           H  
ATOM   2517  O   SER A 159      -4.572   2.657  12.169  1.00 82.59           O  
ATOM   2518  OG  SER A 159      -5.065  -1.650  12.728  1.00 82.59           O  
ATOM   2519  HG  SER A 159      -5.890  -2.035  12.424  1.00 82.59           H  
ATOM   2520  N   ILE A 160      -2.520   2.052  11.512  1.00 80.66           N  
ATOM   2521  H   ILE A 160      -1.859   1.295  11.417  1.00 80.66           H  
ATOM   2522  CA  ILE A 160      -2.212   3.329  10.854  1.00 80.66           C  
ATOM   2523  HA  ILE A 160      -2.987   4.060  11.081  1.00 80.66           H  
ATOM   2524  C   ILE A 160      -2.227   3.098   9.347  1.00 80.66           C  
ATOM   2525  CB  ILE A 160      -0.863   3.912  11.341  1.00 80.66           C  
ATOM   2526  HB  ILE A 160      -0.072   3.205  11.092  1.00 80.66           H  
ATOM   2527  O   ILE A 160      -1.334   2.423   8.834  1.00 80.66           O  
ATOM   2528  CG1 ILE A 160      -0.860   4.123  12.874  1.00 80.66           C  
ATOM   2529 HG12 ILE A 160      -1.620   4.858  13.140  1.00 80.66           H  
ATOM   2530 HG13 ILE A 160      -1.119   3.186  13.367  1.00 80.66           H  
ATOM   2531  CG2 ILE A 160      -0.573   5.244  10.614  1.00 80.66           C  
ATOM   2532 HG21 ILE A 160       0.393   5.649  10.914  1.00 80.66           H  
ATOM   2533 HG22 ILE A 160      -1.363   5.962  10.833  1.00 80.66           H  
ATOM   2534 HG23 ILE A 160      -0.545   5.087   9.536  1.00 80.66           H  
ATOM   2535  CD1 ILE A 160       0.494   4.568  13.445  1.00 80.66           C  
ATOM   2536 HD11 ILE A 160       1.280   3.901  13.092  1.00 80.66           H  
ATOM   2537 HD12 ILE A 160       0.455   4.522  14.534  1.00 80.66           H  
ATOM   2538 HD13 ILE A 160       0.717   5.593  13.151  1.00 80.66           H  
ATOM   2539  N   PHE A 161      -3.189   3.708   8.661  1.00 74.07           N  
ATOM   2540  H   PHE A 161      -3.882   4.256   9.149  1.00 74.07           H  
ATOM   2541  CA  PHE A 161      -3.311   3.699   7.207  1.00 74.07           C  
ATOM   2542  HA  PHE A 161      -2.740   2.873   6.782  1.00 74.07           H  
ATOM   2543  C   PHE A 161      -2.729   4.997   6.672  1.00 74.07           C  
ATOM   2544  CB  PHE A 161      -4.776   3.487   6.819  1.00 74.07           C  
ATOM   2545  HB2 PHE A 161      -5.382   4.312   7.194  1.00 74.07           H  
ATOM   2546  HB3 PHE A 161      -4.862   3.470   5.733  1.00 74.07           H  
ATOM   2547  O   PHE A 161      -3.377   6.046   6.633  1.00 74.07           O  
ATOM   2548  CG  PHE A 161      -5.297   2.183   7.375  1.00 74.07           C  
ATOM   2549  CD1 PHE A 161      -4.852   0.974   6.818  1.00 74.07           C  
ATOM   2550  HD1 PHE A 161      -4.204   0.983   5.954  1.00 74.07           H  
ATOM   2551  CD2 PHE A 161      -6.111   2.172   8.520  1.00 74.07           C  
ATOM   2552  HD2 PHE A 161      -6.447   3.102   8.954  1.00 74.07           H  
ATOM   2553  CE1 PHE A 161      -5.212  -0.244   7.414  1.00 74.07           C  
ATOM   2554  HE1 PHE A 161      -4.813  -1.165   7.017  1.00 74.07           H  
ATOM   2555  CE2 PHE A 161      -6.496   0.945   9.085  1.00 74.07           C  
ATOM   2556  HE2 PHE A 161      -7.133   0.924   9.957  1.00 74.07           H  
ATOM   2557  CZ  PHE A 161      -6.068  -0.265   8.524  1.00 74.07           C  
ATOM   2558  HZ  PHE A 161      -6.381  -1.202   8.960  1.00 74.07           H  
ATOM   2559  N   LYS A 162      -1.439   4.954   6.334  1.00 71.06           N  
ATOM   2560  H   LYS A 162      -1.030   4.038   6.212  1.00 71.06           H  
ATOM   2561  CA  LYS A 162      -0.732   6.146   5.853  1.00 71.06           C  
ATOM   2562  HA  LYS A 162      -0.907   6.976   6.537  1.00 71.06           H  
ATOM   2563  C   LYS A 162      -1.264   6.609   4.502  1.00 71.06           C  
ATOM   2564  CB  LYS A 162       0.763   5.873   5.730  1.00 71.06           C  
ATOM   2565  HB2 LYS A 162       1.206   6.697   5.172  1.00 71.06           H  
ATOM   2566  HB3 LYS A 162       0.914   4.959   5.155  1.00 71.06           H  
ATOM   2567  O   LYS A 162      -1.210   7.802   4.240  1.00 71.06           O  
ATOM   2568  CG  LYS A 162       1.470   5.764   7.086  1.00 71.06           C  
ATOM   2569  HG2 LYS A 162       1.132   4.873   7.615  1.00 71.06           H  
ATOM   2570  HG3 LYS A 162       1.271   6.653   7.685  1.00 71.06           H  
ATOM   2571  CD  LYS A 162       2.963   5.665   6.781  1.00 71.06           C  
ATOM   2572  HD2 LYS A 162       3.118   4.798   6.137  1.00 71.06           H  
ATOM   2573  HD3 LYS A 162       3.270   6.555   6.232  1.00 71.06           H  
ATOM   2574  CE  LYS A 162       3.827   5.521   8.026  1.00 71.06           C  
ATOM   2575  HE2 LYS A 162       3.481   4.647   8.579  1.00 71.06           H  
ATOM   2576  HE3 LYS A 162       3.705   6.412   8.642  1.00 71.06           H  
ATOM   2577  NZ  LYS A 162       5.233   5.347   7.588  1.00 71.06           N  
ATOM   2578  HZ1 LYS A 162       5.873   5.172   8.349  1.00 71.06           H  
ATOM   2579  HZ2 LYS A 162       5.535   6.141   7.043  1.00 71.06           H  
ATOM   2580  HZ3 LYS A 162       5.280   4.558   6.959  1.00 71.06           H  
ATOM   2581  N   GLU A 163      -1.769   5.676   3.703  1.00 63.67           N  
ATOM   2582  H   GLU A 163      -1.806   4.727   4.046  1.00 63.67           H  
ATOM   2583  CA  GLU A 163      -2.276   5.880   2.347  1.00 63.67           C  
ATOM   2584  HA  GLU A 163      -1.511   6.354   1.731  1.00 63.67           H  
ATOM   2585  C   GLU A 163      -3.506   6.793   2.329  1.00 63.67           C  
ATOM   2586  CB  GLU A 163      -2.639   4.514   1.725  1.00 63.67           C  
ATOM   2587  HB2 GLU A 163      -3.508   4.099   2.236  1.00 63.67           H  
ATOM   2588  HB3 GLU A 163      -2.935   4.697   0.692  1.00 63.67           H  
ATOM   2589  O   GLU A 163      -3.655   7.597   1.422  1.00 63.67           O  
ATOM   2590  CG  GLU A 163      -1.515   3.455   1.707  1.00 63.67           C  
ATOM   2591  HG2 GLU A 163      -0.594   3.933   1.372  1.00 63.67           H  
ATOM   2592  HG3 GLU A 163      -1.782   2.701   0.966  1.00 63.67           H  
ATOM   2593  CD  GLU A 163      -1.264   2.730   3.048  1.00 63.67           C  
ATOM   2594  OE1 GLU A 163      -0.228   2.037   3.156  1.00 63.67           O  
ATOM   2595  OE2 GLU A 163      -2.030   2.940   4.024  1.00 63.67           O  
ATOM   2596  N   HIS A 164      -4.355   6.703   3.358  1.00 66.57           N  
ATOM   2597  H   HIS A 164      -4.169   6.010   4.068  1.00 66.57           H  
ATOM   2598  CA  HIS A 164      -5.586   7.494   3.475  1.00 66.57           C  
ATOM   2599  HA  HIS A 164      -5.764   8.017   2.535  1.00 66.57           H  
ATOM   2600  C   HIS A 164      -5.489   8.579   4.551  1.00 66.57           C  
ATOM   2601  CB  HIS A 164      -6.778   6.551   3.708  1.00 66.57           C  
ATOM   2602  HB2 HIS A 164      -7.689   7.137   3.830  1.00 66.57           H  
ATOM   2603  HB3 HIS A 164      -6.625   5.980   4.624  1.00 66.57           H  
ATOM   2604  O   HIS A 164      -6.480   9.235   4.855  1.00 66.57           O  
ATOM   2605  CG  HIS A 164      -6.976   5.603   2.556  1.00 66.57           C  
ATOM   2606  CD2 HIS A 164      -7.752   5.818   1.448  1.00 66.57           C  
ATOM   2607  HD2 HIS A 164      -8.384   6.676   1.270  1.00 66.57           H  
ATOM   2608  ND1 HIS A 164      -6.301   4.422   2.355  1.00 66.57           N  
ATOM   2609  HD1 HIS A 164      -5.643   3.992   2.989  1.00 66.57           H  
ATOM   2610  CE1 HIS A 164      -6.629   3.961   1.139  1.00 66.57           C  
ATOM   2611  HE1 HIS A 164      -6.211   3.080   0.676  1.00 66.57           H  
ATOM   2612  NE2 HIS A 164      -7.527   4.766   0.556  1.00 66.57           N  
ATOM   2613  N   ARG A 165      -4.309   8.753   5.168  1.00 73.50           N  
ATOM   2614  H   ARG A 165      -3.520   8.257   4.777  1.00 73.50           H  
ATOM   2615  CA  ARG A 165      -4.121   9.571   6.379  1.00 73.50           C  
ATOM   2616  HA  ARG A 165      -3.150   9.309   6.799  1.00 73.50           H  
ATOM   2617  C   ARG A 165      -5.149   9.227   7.474  1.00 73.50           C  
ATOM   2618  CB  ARG A 165      -4.105  11.069   6.006  1.00 73.50           C  
ATOM   2619  HB2 ARG A 165      -3.988  11.666   6.910  1.00 73.50           H  
ATOM   2620  HB3 ARG A 165      -5.060  11.332   5.551  1.00 73.50           H  
ATOM   2621  O   ARG A 165      -5.531  10.083   8.264  1.00 73.50           O  
ATOM   2622  CG  ARG A 165      -2.970  11.451   5.046  1.00 73.50           C  
ATOM   2623  HG2 ARG A 165      -3.030  10.843   4.143  1.00 73.50           H  
ATOM   2624  HG3 ARG A 165      -2.009  11.270   5.528  1.00 73.50           H  
ATOM   2625  CD  ARG A 165      -3.080  12.930   4.650  1.00 73.50           C  
ATOM   2626  HD2 ARG A 165      -3.059  13.548   5.548  1.00 73.50           H  
ATOM   2627  HD3 ARG A 165      -4.031  13.076   4.138  1.00 73.50           H  
ATOM   2628  NE  ARG A 165      -1.996  13.313   3.728  1.00 73.50           N  
ATOM   2629  HE  ARG A 165      -1.821  12.639   2.997  1.00 73.50           H  
ATOM   2630  NH1 ARG A 165      -1.898  15.592   4.133  1.00 73.50           N  
ATOM   2631 HH11 ARG A 165      -1.447  16.429   3.792  1.00 73.50           H  
ATOM   2632 HH12 ARG A 165      -2.897  15.595   4.279  1.00 73.50           H  
ATOM   2633  NH2 ARG A 165      -0.433  14.677   2.784  1.00 73.50           N  
ATOM   2634 HH21 ARG A 165      -0.097  15.621   2.660  1.00 73.50           H  
ATOM   2635 HH22 ARG A 165      -0.240  13.979   2.081  1.00 73.50           H  
ATOM   2636  CZ  ARG A 165      -1.456  14.507   3.560  1.00 73.50           C  
ATOM   2637  N   GLU A 166      -5.531   7.959   7.573  1.00 82.00           N  
ATOM   2638  H   GLU A 166      -5.121   7.290   6.937  1.00 82.00           H  
ATOM   2639  CA  GLU A 166      -6.556   7.466   8.491  1.00 82.00           C  
ATOM   2640  HA  GLU A 166      -7.074   8.312   8.943  1.00 82.00           H  
ATOM   2641  C   GLU A 166      -5.898   6.651   9.612  1.00 82.00           C  
ATOM   2642  CB  GLU A 166      -7.609   6.685   7.690  1.00 82.00           C  
ATOM   2643  HB2 GLU A 166      -7.902   7.304   6.843  1.00 82.00           H  
ATOM   2644  HB3 GLU A 166      -7.147   5.777   7.302  1.00 82.00           H  
ATOM   2645  O   GLU A 166      -4.938   5.897   9.410  1.00 82.00           O  
ATOM   2646  CG  GLU A 166      -8.887   6.310   8.466  1.00 82.00           C  
ATOM   2647  HG2 GLU A 166      -8.615   5.659   9.297  1.00 82.00           H  
ATOM   2648  HG3 GLU A 166      -9.327   7.218   8.877  1.00 82.00           H  
ATOM   2649  CD  GLU A 166      -9.922   5.592   7.567  1.00 82.00           C  
ATOM   2650  OE1 GLU A 166     -11.019   5.248   8.061  1.00 82.00           O  
ATOM   2651  OE2 GLU A 166      -9.613   5.355   6.381  1.00 82.00           O  
ATOM   2652  N   VAL A 167      -6.375   6.836  10.837  1.00 86.63           N  
ATOM   2653  H   VAL A 167      -7.152   7.470  10.956  1.00 86.63           H  
ATOM   2654  CA  VAL A 167      -5.975   6.024  11.987  1.00 86.63           C  
ATOM   2655  HA  VAL A 167      -5.268   5.256  11.674  1.00 86.63           H  
ATOM   2656  C   VAL A 167      -7.206   5.312  12.503  1.00 86.63           C  
ATOM   2657  CB  VAL A 167      -5.302   6.870  13.077  1.00 86.63           C  
ATOM   2658  HB  VAL A 167      -5.947   7.704  13.353  1.00 86.63           H  
ATOM   2659  O   VAL A 167      -8.171   5.951  12.908  1.00 86.63           O  
ATOM   2660  CG1 VAL A 167      -4.995   6.052  14.338  1.00 86.63           C  
ATOM   2661 HG11 VAL A 167      -4.354   5.204  14.098  1.00 86.63           H  
ATOM   2662 HG12 VAL A 167      -5.925   5.678  14.769  1.00 86.63           H  
ATOM   2663 HG13 VAL A 167      -4.529   6.688  15.090  1.00 86.63           H  
ATOM   2664  CG2 VAL A 167      -3.969   7.434  12.565  1.00 86.63           C  
ATOM   2665 HG21 VAL A 167      -3.338   6.612  12.225  1.00 86.63           H  
ATOM   2666 HG22 VAL A 167      -4.166   8.101  11.726  1.00 86.63           H  
ATOM   2667 HG23 VAL A 167      -3.477   7.972  13.375  1.00 86.63           H  
ATOM   2668  N   GLU A 168      -7.142   3.988  12.532  1.00 89.21           N  
ATOM   2669  H   GLU A 168      -6.302   3.525  12.216  1.00 89.21           H  
ATOM   2670  CA  GLU A 168      -8.192   3.159  13.103  1.00 89.21           C  
ATOM   2671  HA  GLU A 168      -9.081   3.760  13.293  1.00 89.21           H  
ATOM   2672  C   GLU A 168      -7.717   2.565  14.428  1.00 89.21           C  
ATOM   2673  CB  GLU A 168      -8.596   2.045  12.140  1.00 89.21           C  
ATOM   2674  HB2 GLU A 168      -7.735   1.400  11.968  1.00 89.21           H  
ATOM   2675  HB3 GLU A 168      -9.355   1.455  12.656  1.00 89.21           H  
ATOM   2676  O   GLU A 168      -6.647   1.961  14.506  1.00 89.21           O  
ATOM   2677  CG  GLU A 168      -9.169   2.527  10.793  1.00 89.21           C  
ATOM   2678  HG2 GLU A 168      -8.378   2.990  10.205  1.00 89.21           H  
ATOM   2679  HG3 GLU A 168      -9.924   3.287  10.995  1.00 89.21           H  
ATOM   2680  CD  GLU A 168      -9.808   1.368  10.000  1.00 89.21           C  
ATOM   2681  OE1 GLU A 168     -10.830   1.578   9.311  1.00 89.21           O  
ATOM   2682  OE2 GLU A 168      -9.444   0.188  10.215  1.00 89.21           O  
ATOM   2683  N   ILE A 169      -8.513   2.704  15.482  1.00 90.56           N  
ATOM   2684  H   ILE A 169      -9.353   3.254  15.375  1.00 90.56           H  
ATOM   2685  CA  ILE A 169      -8.229   2.128  16.797  1.00 90.56           C  
ATOM   2686  HA  ILE A 169      -7.274   1.603  16.775  1.00 90.56           H  
ATOM   2687  C   ILE A 169      -9.312   1.118  17.105  1.00 90.56           C  
ATOM   2688  CB  ILE A 169      -8.132   3.206  17.882  1.00 90.56           C  
ATOM   2689  HB  ILE A 169      -9.094   3.714  17.943  1.00 90.56           H  
ATOM   2690  O   ILE A 169     -10.462   1.474  17.338  1.00 90.56           O  
ATOM   2691  CG1 ILE A 169      -7.058   4.229  17.479  1.00 90.56           C  
ATOM   2692 HG12 ILE A 169      -6.069   3.770  17.468  1.00 90.56           H  
ATOM   2693 HG13 ILE A 169      -7.271   4.624  16.486  1.00 90.56           H  
ATOM   2694  CG2 ILE A 169      -7.832   2.584  19.261  1.00 90.56           C  
ATOM   2695 HG21 ILE A 169      -8.621   1.886  19.541  1.00 90.56           H  
ATOM   2696 HG22 ILE A 169      -7.807   3.358  20.029  1.00 90.56           H  
ATOM   2697 HG23 ILE A 169      -6.876   2.061  19.242  1.00 90.56           H  
ATOM   2698  CD1 ILE A 169      -7.071   5.413  18.418  1.00 90.56           C  
ATOM   2699 HD11 ILE A 169      -6.622   6.252  17.887  1.00 90.56           H  
ATOM   2700 HD12 ILE A 169      -8.102   5.672  18.658  1.00 90.56           H  
ATOM   2701 HD13 ILE A 169      -6.508   5.188  19.324  1.00 90.56           H  
ATOM   2702  N   ASN A 170      -8.927  -0.149  17.112  1.00 90.11           N  
ATOM   2703  H   ASN A 170      -7.947  -0.351  16.970  1.00 90.11           H  
ATOM   2704  CA  ASN A 170      -9.811  -1.243  17.469  1.00 90.11           C  
ATOM   2705  HA  ASN A 170     -10.829  -1.023  17.148  1.00 90.11           H  
ATOM   2706  C   ASN A 170      -9.805  -1.391  18.988  1.00 90.11           C  
ATOM   2707  CB  ASN A 170      -9.340  -2.511  16.748  1.00 90.11           C  
ATOM   2708  HB2 ASN A 170      -9.969  -3.347  17.054  1.00 90.11           H  
ATOM   2709  HB3 ASN A 170      -8.308  -2.736  17.019  1.00 90.11           H  
ATOM   2710  O   ASN A 170      -8.765  -1.724  19.562  1.00 90.11           O  
ATOM   2711  CG  ASN A 170      -9.466  -2.364  15.245  1.00 90.11           C  
ATOM   2712  ND2 ASN A 170      -8.381  -2.201  14.523  1.00 90.11           N  
ATOM   2713 HD21 ASN A 170      -8.563  -2.079  13.537  1.00 90.11           H  
ATOM   2714 HD22 ASN A 170      -7.483  -2.041  14.956  1.00 90.11           H  
ATOM   2715  OD1 ASN A 170     -10.549  -2.366  14.697  1.00 90.11           O  
ATOM   2716  N   VAL A 171     -10.944  -1.138  19.624  1.00 91.10           N  
ATOM   2717  H   VAL A 171     -11.758  -0.890  19.080  1.00 91.10           H  
ATOM   2718  CA  VAL A 171     -11.154  -1.324  21.059  1.00 91.10           C  
ATOM   2719  HA  VAL A 171     -10.194  -1.250  21.569  1.00 91.10           H  
ATOM   2720  C   VAL A 171     -11.712  -2.725  21.280  1.00 91.10           C  
ATOM   2721  CB  VAL A 171     -12.057  -0.228  21.651  1.00 91.10           C  
ATOM   2722  HB  VAL A 171     -13.045  -0.280  21.195  1.00 91.10           H  
ATOM   2723  O   VAL A 171     -12.799  -3.065  20.816  1.00 91.10           O  
ATOM   2724  CG1 VAL A 171     -12.186  -0.419  23.169  1.00 91.10           C  
ATOM   2725 HG11 VAL A 171     -12.750   0.405  23.606  1.00 91.10           H  
ATOM   2726 HG12 VAL A 171     -11.202  -0.449  23.638  1.00 91.10           H  
ATOM   2727 HG13 VAL A 171     -12.726  -1.340  23.387  1.00 91.10           H  
ATOM   2728  CG2 VAL A 171     -11.451   1.158  21.376  1.00 91.10           C  
ATOM   2729 HG21 VAL A 171     -11.467   1.368  20.307  1.00 91.10           H  
ATOM   2730 HG22 VAL A 171     -12.040   1.924  21.880  1.00 91.10           H  
ATOM   2731 HG23 VAL A 171     -10.427   1.201  21.746  1.00 91.10           H  
ATOM   2732  N   LEU A 172     -10.912  -3.545  21.956  1.00 85.94           N  
ATOM   2733  H   LEU A 172     -10.068  -3.143  22.338  1.00 85.94           H  
ATOM   2734  CA  LEU A 172     -11.181  -4.948  22.258  1.00 85.94           C  
ATOM   2735  HA  LEU A 172     -11.849  -5.360  21.502  1.00 85.94           H  
ATOM   2736  C   LEU A 172     -11.884  -5.131  23.605  1.00 85.94           C  
ATOM   2737  CB  LEU A 172      -9.858  -5.737  22.248  1.00 85.94           C  
ATOM   2738  HB2 LEU A 172      -9.243  -5.391  23.079  1.00 85.94           H  
ATOM   2739  HB3 LEU A 172     -10.088  -6.787  22.430  1.00 85.94           H  
ATOM   2740  O   LEU A 172     -12.484  -6.170  23.829  1.00 85.94           O  
ATOM   2741  CG  LEU A 172      -9.026  -5.635  20.957  1.00 85.94           C  
ATOM   2742  HG  LEU A 172      -8.688  -4.607  20.820  1.00 85.94           H  
ATOM   2743  CD1 LEU A 172      -7.793  -6.534  21.058  1.00 85.94           C  
ATOM   2744 HD11 LEU A 172      -8.108  -7.568  21.201  1.00 85.94           H  
ATOM   2745 HD12 LEU A 172      -7.190  -6.228  21.912  1.00 85.94           H  
ATOM   2746 HD13 LEU A 172      -7.194  -6.449  20.151  1.00 85.94           H  
ATOM   2747  CD2 LEU A 172      -9.791  -6.071  19.707  1.00 85.94           C  
ATOM   2748 HD21 LEU A 172     -10.674  -5.446  19.573  1.00 85.94           H  
ATOM   2749 HD22 LEU A 172      -9.161  -5.961  18.824  1.00 85.94           H  
ATOM   2750 HD23 LEU A 172     -10.103  -7.111  19.809  1.00 85.94           H  
ATOM   2751  N   LEU A 173     -11.794  -4.145  24.504  1.00 86.63           N  
ATOM   2752  H   LEU A 173     -11.289  -3.310  24.246  1.00 86.63           H  
ATOM   2753  CA  LEU A 173     -12.501  -4.155  25.787  1.00 86.63           C  
ATOM   2754  HA  LEU A 173     -13.198  -4.994  25.808  1.00 86.63           H  
ATOM   2755  C   LEU A 173     -13.362  -2.902  25.945  1.00 86.63           C  
ATOM   2756  CB  LEU A 173     -11.508  -4.316  26.952  1.00 86.63           C  
ATOM   2757  HB2 LEU A 173     -12.046  -4.144  27.885  1.00 86.63           H  
ATOM   2758  HB3 LEU A 173     -10.738  -3.548  26.874  1.00 86.63           H  
ATOM   2759  O   LEU A 173     -12.904  -1.929  26.546  1.00 86.63           O  
ATOM   2760  CG  LEU A 173     -10.846  -5.696  27.033  1.00 86.63           C  
ATOM   2761  HG  LEU A 173     -10.255  -5.877  26.136  1.00 86.63           H  
ATOM   2762  CD1 LEU A 173      -9.908  -5.758  28.242  1.00 86.63           C  
ATOM   2763 HD11 LEU A 173      -9.137  -4.993  28.152  1.00 86.63           H  
ATOM   2764 HD12 LEU A 173     -10.473  -5.594  29.159  1.00 86.63           H  
ATOM   2765 HD13 LEU A 173      -9.427  -6.735  28.283  1.00 86.63           H  
ATOM   2766  CD2 LEU A 173     -11.921  -6.770  27.159  1.00 86.63           C  
ATOM   2767 HD21 LEU A 173     -12.893  -6.325  27.375  1.00 86.63           H  
ATOM   2768 HD22 LEU A 173     -11.698  -7.482  27.953  1.00 86.63           H  
ATOM   2769 HD23 LEU A 173     -12.038  -7.265  26.195  1.00 86.63           H  
ATOM   2770  N   PRO A 174     -14.598  -2.908  25.422  1.00 88.90           N  
ATOM   2771  CA  PRO A 174     -15.478  -1.742  25.443  1.00 88.90           C  
ATOM   2772  HA  PRO A 174     -14.928  -0.906  25.012  1.00 88.90           H  
ATOM   2773  C   PRO A 174     -15.945  -1.319  26.835  1.00 88.90           C  
ATOM   2774  CB  PRO A 174     -16.660  -2.118  24.543  1.00 88.90           C  
ATOM   2775  HB2 PRO A 174     -17.068  -1.259  24.009  1.00 88.90           H  
ATOM   2776  HB3 PRO A 174     -17.438  -2.617  25.120  1.00 88.90           H  
ATOM   2777  O   PRO A 174     -16.344  -0.176  27.025  1.00 88.90           O  
ATOM   2778  CG  PRO A 174     -16.025  -3.120  23.591  1.00 88.90           C  
ATOM   2779  HG2 PRO A 174     -15.403  -2.609  22.856  1.00 88.90           H  
ATOM   2780  HG3 PRO A 174     -16.760  -3.756  23.096  1.00 88.90           H  
ATOM   2781  CD  PRO A 174     -15.155  -3.919  24.538  1.00 88.90           C  
ATOM   2782  HD2 PRO A 174     -15.760  -4.623  25.109  1.00 88.90           H  
ATOM   2783  HD3 PRO A 174     -14.400  -4.452  23.960  1.00 88.90           H  
ATOM   2784  N   GLN A 175     -15.853  -2.209  27.826  1.00 85.80           N  
ATOM   2785  H   GLN A 175     -15.552  -3.147  27.604  1.00 85.80           H  
ATOM   2786  CA  GLN A 175     -16.107  -1.870  29.226  1.00 85.80           C  
ATOM   2787  HA  GLN A 175     -17.056  -1.336  29.267  1.00 85.80           H  
ATOM   2788  C   GLN A 175     -15.051  -0.922  29.821  1.00 85.80           C  
ATOM   2789  CB  GLN A 175     -16.260  -3.150  30.068  1.00 85.80           C  
ATOM   2790  HB2 GLN A 175     -16.650  -2.843  31.038  1.00 85.80           H  
ATOM   2791  HB3 GLN A 175     -17.015  -3.793  29.616  1.00 85.80           H  
ATOM   2792  O   GLN A 175     -15.283  -0.330  30.873  1.00 85.80           O  
ATOM   2793  CG  GLN A 175     -14.981  -3.970  30.331  1.00 85.80           C  
ATOM   2794  HG2 GLN A 175     -15.145  -4.526  31.254  1.00 85.80           H  
ATOM   2795  HG3 GLN A 175     -14.126  -3.317  30.507  1.00 85.80           H  
ATOM   2796  CD  GLN A 175     -14.625  -4.984  29.248  1.00 85.80           C  
ATOM   2797  NE2 GLN A 175     -13.989  -6.073  29.622  1.00 85.80           N  
ATOM   2798 HE21 GLN A 175     -13.732  -6.205  30.589  1.00 85.80           H  
ATOM   2799 HE22 GLN A 175     -13.699  -6.695  28.880  1.00 85.80           H  
ATOM   2800  OE1 GLN A 175     -14.881  -4.825  28.066  1.00 85.80           O  
ATOM   2801  N   VAL A 176     -13.885  -0.791  29.177  1.00 88.23           N  
ATOM   2802  H   VAL A 176     -13.783  -1.236  28.276  1.00 88.23           H  
ATOM   2803  CA  VAL A 176     -12.846   0.164  29.564  1.00 88.23           C  
ATOM   2804  HA  VAL A 176     -12.931   0.374  30.630  1.00 88.23           H  
ATOM   2805  C   VAL A 176     -13.069   1.459  28.796  1.00 88.23           C  
ATOM   2806  CB  VAL A 176     -11.435  -0.390  29.310  1.00 88.23           C  
ATOM   2807  HB  VAL A 176     -11.290  -0.579  28.246  1.00 88.23           H  
ATOM   2808  O   VAL A 176     -13.009   1.480  27.568  1.00 88.23           O  
ATOM   2809  CG1 VAL A 176     -10.381   0.615  29.776  1.00 88.23           C  
ATOM   2810 HG11 VAL A 176     -10.574   0.889  30.814  1.00 88.23           H  
ATOM   2811 HG12 VAL A 176     -10.402   1.511  29.156  1.00 88.23           H  
ATOM   2812 HG13 VAL A 176      -9.388   0.170  29.706  1.00 88.23           H  
ATOM   2813  CG2 VAL A 176     -11.206  -1.700  30.073  1.00 88.23           C  
ATOM   2814 HG21 VAL A 176     -11.913  -2.459  29.738  1.00 88.23           H  
ATOM   2815 HG22 VAL A 176     -10.198  -2.061  29.871  1.00 88.23           H  
ATOM   2816 HG23 VAL A 176     -11.327  -1.537  31.144  1.00 88.23           H  
ATOM   2817  N   ALA A 177     -13.303   2.550  29.522  1.00 90.44           N  
ATOM   2818  H   ALA A 177     -13.325   2.476  30.529  1.00 90.44           H  
ATOM   2819  CA  ALA A 177     -13.627   3.828  28.909  1.00 90.44           C  
ATOM   2820  HA  ALA A 177     -14.485   3.666  28.256  1.00 90.44           H  
ATOM   2821  C   ALA A 177     -12.473   4.367  28.042  1.00 90.44           C  
ATOM   2822  CB  ALA A 177     -14.055   4.818  29.998  1.00 90.44           C  
ATOM   2823  HB1 ALA A 177     -14.908   4.420  30.547  1.00 90.44           H  
ATOM   2824  HB2 ALA A 177     -13.228   4.992  30.686  1.00 90.44           H  
ATOM   2825  HB3 ALA A 177     -14.339   5.766  29.540  1.00 90.44           H  
ATOM   2826  O   ALA A 177     -11.293   4.354  28.419  1.00 90.44           O  
ATOM   2827  N   VAL A 178     -12.842   4.893  26.875  1.00 93.64           N  
ATOM   2828  H   VAL A 178     -13.817   4.834  26.619  1.00 93.64           H  
ATOM   2829  CA  VAL A 178     -11.977   5.720  26.034  1.00 93.64           C  
ATOM   2830  HA  VAL A 178     -10.991   5.809  26.491  1.00 93.64           H  
ATOM   2831  C   VAL A 178     -12.604   7.101  25.981  1.00 93.64           C  
ATOM   2832  CB  VAL A 178     -11.794   5.130  24.623  1.00 93.64           C  
ATOM   2833  HB  VAL A 178     -12.756   5.094  24.111  1.00 93.64           H  
ATOM   2834  O   VAL A 178     -13.712   7.259  25.472  1.00 93.64           O  
ATOM   2835  CG1 VAL A 178     -10.830   5.999  23.802  1.00 93.64           C  
ATOM   2836 HG11 VAL A 178     -11.264   6.985  23.635  1.00 93.64           H  
ATOM   2837 HG12 VAL A 178     -10.649   5.537  22.831  1.00 93.64           H  
ATOM   2838 HG13 VAL A 178      -9.881   6.108  24.328  1.00 93.64           H  
ATOM   2839  CG2 VAL A 178     -11.222   3.707  24.670  1.00 93.64           C  
ATOM   2840 HG21 VAL A 178     -11.908   3.043  25.196  1.00 93.64           H  
ATOM   2841 HG22 VAL A 178     -10.260   3.703  25.181  1.00 93.64           H  
ATOM   2842 HG23 VAL A 178     -11.092   3.325  23.657  1.00 93.64           H  
ATOM   2843  N   ASN A 179     -11.903   8.090  26.514  1.00 94.97           N  
ATOM   2844  H   ASN A 179     -11.002   7.882  26.921  1.00 94.97           H  
ATOM   2845  CA  ASN A 179     -12.330   9.477  26.500  1.00 94.97           C  
ATOM   2846  HA  ASN A 179     -13.407   9.510  26.334  1.00 94.97           H  
ATOM   2847  C   ASN A 179     -11.651  10.207  25.344  1.00 94.97           C  
ATOM   2848  CB  ASN A 179     -12.046  10.139  27.853  1.00 94.97           C  
ATOM   2849  HB2 ASN A 179     -12.284  11.201  27.784  1.00 94.97           H  
ATOM   2850  HB3 ASN A 179     -10.983  10.031  28.070  1.00 94.97           H  
ATOM   2851  O   ASN A 179     -10.430  10.146  25.190  1.00 94.97           O  
ATOM   2852  CG  ASN A 179     -12.814   9.554  29.021  1.00 94.97           C  
ATOM   2853  ND2 ASN A 179     -12.545  10.028  30.214  1.00 94.97           N  
ATOM   2854 HD21 ASN A 179     -13.072   9.618  30.972  1.00 94.97           H  
ATOM   2855 HD22 ASN A 179     -11.866  10.767  30.328  1.00 94.97           H  
ATOM   2856  OD1 ASN A 179     -13.661   8.687  28.908  1.00 94.97           O  
ATOM   2857  N   LEU A 180     -12.453  10.902  24.550  1.00 93.90           N  
ATOM   2858  H   LEU A 180     -13.438  10.920  24.769  1.00 93.90           H  
ATOM   2859  CA  LEU A 180     -12.021  11.751  23.453  1.00 93.90           C  
ATOM   2860  HA  LEU A 180     -11.083  11.377  23.043  1.00 93.90           H  
ATOM   2861  C   LEU A 180     -11.792  13.177  23.965  1.00 93.90           C  
ATOM   2862  CB  LEU A 180     -13.096  11.729  22.349  1.00 93.90           C  
ATOM   2863  HB2 LEU A 180     -13.972  12.262  22.718  1.00 93.90           H  
ATOM   2864  HB3 LEU A 180     -12.716  12.288  21.494  1.00 93.90           H  
ATOM   2865  O   LEU A 180     -12.538  13.657  24.819  1.00 93.90           O  
ATOM   2866  CG  LEU A 180     -13.560  10.337  21.876  1.00 93.90           C  
ATOM   2867  HG  LEU A 180     -14.040   9.813  22.703  1.00 93.90           H  
ATOM   2868  CD1 LEU A 180     -14.585  10.489  20.759  1.00 93.90           C  
ATOM   2869 HD11 LEU A 180     -15.433  11.069  21.125  1.00 93.90           H  
ATOM   2870 HD12 LEU A 180     -14.146  11.022  19.916  1.00 93.90           H  
ATOM   2871 HD13 LEU A 180     -14.946   9.514  20.432  1.00 93.90           H  
ATOM   2872  CD2 LEU A 180     -12.413   9.479  21.356  1.00 93.90           C  
ATOM   2873 HD21 LEU A 180     -12.805   8.553  20.936  1.00 93.90           H  
ATOM   2874 HD22 LEU A 180     -11.860  10.026  20.593  1.00 93.90           H  
ATOM   2875 HD23 LEU A 180     -11.772   9.234  22.203  1.00 93.90           H  
ATOM   2876  N   SER A 181     -10.772  13.848  23.434  1.00 93.24           N  
ATOM   2877  H   SER A 181     -10.131  13.360  22.825  1.00 93.24           H  
ATOM   2878  CA  SER A 181     -10.527  15.275  23.641  1.00 93.24           C  
ATOM   2879  HA  SER A 181     -11.439  15.761  23.988  1.00 93.24           H  
ATOM   2880  C   SER A 181     -10.097  15.900  22.318  1.00 93.24           C  
ATOM   2881  CB  SER A 181      -9.456  15.456  24.713  1.00 93.24           C  
ATOM   2882  HB2 SER A 181      -9.793  14.967  25.627  1.00 93.24           H  
ATOM   2883  HB3 SER A 181      -8.550  14.952  24.375  1.00 93.24           H  
ATOM   2884  O   SER A 181      -9.086  15.503  21.735  1.00 93.24           O  
ATOM   2885  OG  SER A 181      -9.167  16.813  25.011  1.00 93.24           O  
ATOM   2886  HG  SER A 181      -9.196  17.345  24.212  1.00 93.24           H  
ATOM   2887  N   ASN A 182     -10.866  16.879  21.843  1.00 90.31           N  
ATOM   2888  H   ASN A 182     -11.712  17.084  22.356  1.00 90.31           H  
ATOM   2889  CA  ASN A 182     -10.685  17.574  20.569  1.00 90.31           C  
ATOM   2890  HA  ASN A 182     -11.593  18.154  20.405  1.00 90.31           H  
ATOM   2891  C   ASN A 182     -10.593  16.615  19.369  1.00 90.31           C  
ATOM   2892  CB  ASN A 182      -9.506  18.558  20.676  1.00 90.31           C  
ATOM   2893  HB2 ASN A 182      -9.415  19.113  19.742  1.00 90.31           H  
ATOM   2894  HB3 ASN A 182      -8.582  18.002  20.836  1.00 90.31           H  
ATOM   2895  O   ASN A 182      -9.714  16.757  18.514  1.00 90.31           O  
ATOM   2896  CG  ASN A 182      -9.685  19.537  21.814  1.00 90.31           C  
ATOM   2897  ND2 ASN A 182     -10.504  20.546  21.637  1.00 90.31           N  
ATOM   2898 HD21 ASN A 182     -11.123  20.532  20.839  1.00 90.31           H  
ATOM   2899 HD22 ASN A 182     -10.788  20.999  22.493  1.00 90.31           H  
ATOM   2900  OD1 ASN A 182      -9.088  19.416  22.870  1.00 90.31           O  
ATOM   2901  N   CYS A 183     -11.481  15.620  19.330  1.00 91.14           N  
ATOM   2902  H   CYS A 183     -12.208  15.600  20.031  1.00 91.14           H  
ATOM   2903  CA  CYS A 183     -11.537  14.613  18.276  1.00 91.14           C  
ATOM   2904  HA  CYS A 183     -10.786  14.831  17.517  1.00 91.14           H  
ATOM   2905  C   CYS A 183     -12.912  14.594  17.594  1.00 91.14           C  
ATOM   2906  CB  CYS A 183     -11.238  13.229  18.861  1.00 91.14           C  
ATOM   2907  HB2 CYS A 183     -12.049  12.982  19.546  1.00 91.14           H  
ATOM   2908  HB3 CYS A 183     -11.263  12.509  18.043  1.00 91.14           H  
ATOM   2909  O   CYS A 183     -13.940  14.572  18.259  1.00 91.14           O  
ATOM   2910  SG  CYS A 183      -9.669  12.977  19.726  1.00 91.14           S  
ATOM   2911  N   HIS A 184     -12.891  14.500  16.271  1.00 91.25           N  
ATOM   2912  H   HIS A 184     -11.996  14.599  15.815  1.00 91.25           H  
ATOM   2913  CA  HIS A 184     -14.009  14.229  15.375  1.00 91.25           C  
ATOM   2914  HA  HIS A 184     -14.952  14.246  15.922  1.00 91.25           H  
ATOM   2915  C   HIS A 184     -13.790  12.847  14.776  1.00 91.25           C  
ATOM   2916  CB  HIS A 184     -14.068  15.287  14.272  1.00 91.25           C  
ATOM   2917  HB2 HIS A 184     -14.868  15.019  13.582  1.00 91.25           H  
ATOM   2918  HB3 HIS A 184     -13.138  15.316  13.706  1.00 91.25           H  
ATOM   2919  O   HIS A 184     -12.914  12.647  13.924  1.00 91.25           O  
ATOM   2920  CG  HIS A 184     -14.359  16.651  14.812  1.00 91.25           C  
ATOM   2921  CD2 HIS A 184     -13.484  17.528  15.387  1.00 91.25           C  
ATOM   2922  HD2 HIS A 184     -12.423  17.372  15.513  1.00 91.25           H  
ATOM   2923  ND1 HIS A 184     -15.607  17.197  14.908  1.00 91.25           N  
ATOM   2924  HD1 HIS A 184     -16.461  16.686  14.734  1.00 91.25           H  
ATOM   2925  CE1 HIS A 184     -15.500  18.383  15.520  1.00 91.25           C  
ATOM   2926  HE1 HIS A 184     -16.334  19.012  15.797  1.00 91.25           H  
ATOM   2927  NE2 HIS A 184     -14.213  18.649  15.801  1.00 91.25           N  
ATOM   2928  N   VAL A 185     -14.533  11.872  15.283  1.00 93.19           N  
ATOM   2929  H   VAL A 185     -15.278  12.116  15.919  1.00 93.19           H  
ATOM   2930  CA  VAL A 185     -14.297  10.459  14.987  1.00 93.19           C  
ATOM   2931  HA  VAL A 185     -13.573  10.386  14.175  1.00 93.19           H  
ATOM   2932  C   VAL A 185     -15.560   9.791  14.492  1.00 93.19           C  
ATOM   2933  CB  VAL A 185     -13.696   9.701  16.185  1.00 93.19           C  
ATOM   2934  HB  VAL A 185     -13.393   8.710  15.846  1.00 93.19           H  
ATOM   2935  O   VAL A 185     -16.670  10.167  14.858  1.00 93.19           O  
ATOM   2936  CG1 VAL A 185     -12.458  10.421  16.724  1.00 93.19           C  
ATOM   2937 HG11 VAL A 185     -12.786  11.309  17.265  1.00 93.19           H  
ATOM   2938 HG12 VAL A 185     -11.821  10.734  15.897  1.00 93.19           H  
ATOM   2939 HG13 VAL A 185     -11.910   9.770  17.404  1.00 93.19           H  
ATOM   2940  CG2 VAL A 185     -14.671   9.531  17.353  1.00 93.19           C  
ATOM   2941 HG21 VAL A 185     -14.173   9.035  18.186  1.00 93.19           H  
ATOM   2942 HG22 VAL A 185     -15.525   8.926  17.048  1.00 93.19           H  
ATOM   2943 HG23 VAL A 185     -15.030  10.508  17.678  1.00 93.19           H  
ATOM   2944  N   VAL A 186     -15.380   8.745  13.697  1.00 93.58           N  
ATOM   2945  H   VAL A 186     -14.436   8.495  13.442  1.00 93.58           H  
ATOM   2946  CA  VAL A 186     -16.469   7.843  13.328  1.00 93.58           C  
ATOM   2947  HA  VAL A 186     -17.424   8.280  13.619  1.00 93.58           H  
ATOM   2948  C   VAL A 186     -16.292   6.557  14.117  1.00 93.58           C  
ATOM   2949  CB  VAL A 186     -16.537   7.624  11.809  1.00 93.58           C  
ATOM   2950  HB  VAL A 186     -15.616   7.158  11.458  1.00 93.58           H  
ATOM   2951  O   VAL A 186     -15.267   5.882  14.011  1.00 93.58           O  
ATOM   2952  CG1 VAL A 186     -17.712   6.712  11.438  1.00 93.58           C  
ATOM   2953 HG11 VAL A 186     -17.764   6.592  10.356  1.00 93.58           H  
ATOM   2954 HG12 VAL A 186     -18.645   7.154  11.788  1.00 93.58           H  
ATOM   2955 HG13 VAL A 186     -17.598   5.731  11.899  1.00 93.58           H  
ATOM   2956  CG2 VAL A 186     -16.712   8.957  11.070  1.00 93.58           C  
ATOM   2957 HG21 VAL A 186     -16.813   8.782   9.999  1.00 93.58           H  
ATOM   2958 HG22 VAL A 186     -17.603   9.469  11.433  1.00 93.58           H  
ATOM   2959 HG23 VAL A 186     -15.846   9.599  11.233  1.00 93.58           H  
ATOM   2960  N   ILE A 187     -17.283   6.219  14.929  1.00 94.60           N  
ATOM   2961  H   ILE A 187     -18.118   6.788  14.932  1.00 94.60           H  
ATOM   2962  CA  ILE A 187     -17.354   4.932  15.605  1.00 94.60           C  
ATOM   2963  HA  ILE A 187     -16.343   4.600  15.840  1.00 94.60           H  
ATOM   2964  C   ILE A 187     -17.972   3.943  14.633  1.00 94.60           C  
ATOM   2965  CB  ILE A 187     -18.140   5.027  16.925  1.00 94.60           C  
ATOM   2966  HB  ILE A 187     -19.175   5.283  16.699  1.00 94.60           H  
ATOM   2967  O   ILE A 187     -19.063   4.175  14.119  1.00 94.60           O  
ATOM   2968  CG1 ILE A 187     -17.583   6.125  17.859  1.00 94.60           C  
ATOM   2969 HG12 ILE A 187     -17.752   7.101  17.404  1.00 94.60           H  
ATOM   2970 HG13 ILE A 187     -18.152   6.103  18.789  1.00 94.60           H  
ATOM   2971  CG2 ILE A 187     -18.130   3.657  17.630  1.00 94.60           C  
ATOM   2972 HG21 ILE A 187     -17.115   3.265  17.702  1.00 94.60           H  
ATOM   2973 HG22 ILE A 187     -18.751   2.953  17.076  1.00 94.60           H  
ATOM   2974 HG23 ILE A 187     -18.549   3.749  18.632  1.00 94.60           H  
ATOM   2975  CD1 ILE A 187     -16.092   5.999  18.203  1.00 94.60           C  
ATOM   2976 HD11 ILE A 187     -15.484   6.107  17.304  1.00 94.60           H  
ATOM   2977 HD12 ILE A 187     -15.898   5.034  18.670  1.00 94.60           H  
ATOM   2978 HD13 ILE A 187     -15.814   6.786  18.904  1.00 94.60           H  
ATOM   2979  N   LYS A 188     -17.255   2.853  14.368  1.00 92.41           N  
ATOM   2980  H   LYS A 188     -16.352   2.769  14.813  1.00 92.41           H  
ATOM   2981  CA  LYS A 188     -17.753   1.730  13.580  1.00 92.41           C  
ATOM   2982  HA  LYS A 188     -18.759   1.979  13.242  1.00 92.41           H  
ATOM   2983  C   LYS A 188     -17.883   0.502  14.464  1.00 92.41           C  
ATOM   2984  CB  LYS A 188     -16.893   1.475  12.333  1.00 92.41           C  
ATOM   2985  HB2 LYS A 188     -15.863   1.289  12.635  1.00 92.41           H  
ATOM   2986  HB3 LYS A 188     -17.278   0.588  11.829  1.00 92.41           H  
ATOM   2987  O   LYS A 188     -16.917   0.110  15.122  1.00 92.41           O  
ATOM   2988  CG  LYS A 188     -16.930   2.653  11.347  1.00 92.41           C  
ATOM   2989  HG2 LYS A 188     -17.965   2.860  11.072  1.00 92.41           H  
ATOM   2990  HG3 LYS A 188     -16.512   3.535  11.830  1.00 92.41           H  
ATOM   2991  CD  LYS A 188     -16.118   2.353  10.077  1.00 92.41           C  
ATOM   2992  HD2 LYS A 188     -16.561   1.506   9.554  1.00 92.41           H  
ATOM   2993  HD3 LYS A 188     -15.096   2.108  10.366  1.00 92.41           H  
ATOM   2994  CE  LYS A 188     -16.118   3.590   9.165  1.00 92.41           C  
ATOM   2995  HE2 LYS A 188     -15.927   4.465   9.787  1.00 92.41           H  
ATOM   2996  HE3 LYS A 188     -17.117   3.709   8.745  1.00 92.41           H  
ATOM   2997  NZ  LYS A 188     -15.094   3.529   8.083  1.00 92.41           N  
ATOM   2998  HZ1 LYS A 188     -15.121   4.373   7.529  1.00 92.41           H  
ATOM   2999  HZ2 LYS A 188     -15.237   2.742   7.466  1.00 92.41           H  
ATOM   3000  HZ3 LYS A 188     -14.156   3.497   8.458  1.00 92.41           H  
ATOM   3001  N   SER A 189     -19.053  -0.113  14.476  1.00 91.12           N  
ATOM   3002  H   SER A 189     -19.769   0.214  13.843  1.00 91.12           H  
ATOM   3003  CA  SER A 189     -19.302  -1.361  15.195  1.00 91.12           C  
ATOM   3004  HA  SER A 189     -18.382  -1.944  15.237  1.00 91.12           H  
ATOM   3005  C   SER A 189     -20.333  -2.177  14.439  1.00 91.12           C  
ATOM   3006  CB  SER A 189     -19.768  -1.096  16.635  1.00 91.12           C  
ATOM   3007  HB2 SER A 189     -19.118  -0.355  17.100  1.00 91.12           H  
ATOM   3008  HB3 SER A 189     -19.689  -2.022  17.204  1.00 91.12           H  
ATOM   3009  O   SER A 189     -21.132  -1.638  13.680  1.00 91.12           O  
ATOM   3010  OG  SER A 189     -21.110  -0.650  16.688  1.00 91.12           O  
ATOM   3011  HG  SER A 189     -21.182   0.166  16.187  1.00 91.12           H  
ATOM   3012  N   HIS A 190     -20.377  -3.479  14.685  1.00 87.51           N  
ATOM   3013  H   HIS A 190     -19.658  -3.934  15.229  1.00 87.51           H  
ATOM   3014  CA  HIS A 190     -21.414  -4.309  14.085  1.00 87.51           C  
ATOM   3015  HA  HIS A 190     -21.476  -4.096  13.018  1.00 87.51           H  
ATOM   3016  C   HIS A 190     -22.815  -4.055  14.655  1.00 87.51           C  
ATOM   3017  CB  HIS A 190     -21.035  -5.763  14.250  1.00 87.51           C  
ATOM   3018  HB2 HIS A 190     -21.044  -6.017  15.310  1.00 87.51           H  
ATOM   3019  HB3 HIS A 190     -21.811  -6.338  13.745  1.00 87.51           H  
ATOM   3020  O   HIS A 190     -23.771  -4.655  14.185  1.00 87.51           O  
ATOM   3021  CG  HIS A 190     -19.703  -6.165  13.661  1.00 87.51           C  
ATOM   3022  CD2 HIS A 190     -19.528  -6.942  12.550  1.00 87.51           C  
ATOM   3023  HD2 HIS A 190     -20.324  -7.341  11.938  1.00 87.51           H  
ATOM   3024  ND1 HIS A 190     -18.458  -5.917  14.242  1.00 87.51           N  
ATOM   3025  CE1 HIS A 190     -17.569  -6.563  13.474  1.00 87.51           C  
ATOM   3026  HE1 HIS A 190     -16.508  -6.585  13.675  1.00 87.51           H  
ATOM   3027  NE2 HIS A 190     -18.174  -7.194  12.451  1.00 87.51           N  
ATOM   3028  HE2 HIS A 190     -17.710  -7.809  11.798  1.00 87.51           H  
ATOM   3029  N   VAL A 191     -22.956  -3.178  15.653  1.00 91.38           N  
ATOM   3030  H   VAL A 191     -22.132  -2.684  15.965  1.00 91.38           H  
ATOM   3031  CA  VAL A 191     -24.254  -2.776  16.208  1.00 91.38           C  
ATOM   3032  HA  VAL A 191     -24.998  -3.540  15.983  1.00 91.38           H  
ATOM   3033  C   VAL A 191     -24.718  -1.489  15.544  1.00 91.38           C  
ATOM   3034  CB  VAL A 191     -24.184  -2.629  17.733  1.00 91.38           C  
ATOM   3035  HB  VAL A 191     -23.500  -1.817  17.979  1.00 91.38           H  
ATOM   3036  O   VAL A 191     -25.735  -1.488  14.863  1.00 91.38           O  
ATOM   3037  CG1 VAL A 191     -25.553  -2.310  18.336  1.00 91.38           C  
ATOM   3038 HG11 VAL A 191     -25.470  -2.221  19.419  1.00 91.38           H  
ATOM   3039 HG12 VAL A 191     -25.944  -1.373  17.941  1.00 91.38           H  
ATOM   3040 HG13 VAL A 191     -26.253  -3.113  18.104  1.00 91.38           H  
ATOM   3041  CG2 VAL A 191     -23.666  -3.915  18.386  1.00 91.38           C  
ATOM   3042 HG21 VAL A 191     -23.649  -3.785  19.468  1.00 91.38           H  
ATOM   3043 HG22 VAL A 191     -24.316  -4.751  18.129  1.00 91.38           H  
ATOM   3044 HG23 VAL A 191     -22.652  -4.137  18.053  1.00 91.38           H  
ATOM   3045  N   CYS A 192     -23.955  -0.403  15.688  1.00 93.26           N  
ATOM   3046  H   CYS A 192     -23.091  -0.487  16.203  1.00 93.26           H  
ATOM   3047  CA  CYS A 192     -24.221   0.859  15.006  1.00 93.26           C  
ATOM   3048  HA  CYS A 192     -24.756   0.631  14.084  1.00 93.26           H  
ATOM   3049  C   CYS A 192     -22.925   1.580  14.610  1.00 93.26           C  
ATOM   3050  CB  CYS A 192     -25.096   1.784  15.873  1.00 93.26           C  
ATOM   3051  HB2 CYS A 192     -24.509   2.063  16.749  1.00 93.26           H  
ATOM   3052  HB3 CYS A 192     -25.289   2.698  15.310  1.00 93.26           H  
ATOM   3053  O   CYS A 192     -21.936   1.549  15.350  1.00 93.26           O  
ATOM   3054  SG  CYS A 192     -26.695   1.155  16.476  1.00 93.26           S  
ATOM   3055  N   ASP A 193     -22.982   2.292  13.486  1.00 94.36           N  
ATOM   3056  H   ASP A 193     -23.824   2.221  12.932  1.00 94.36           H  
ATOM   3057  CA  ASP A 193     -21.977   3.253  13.042  1.00 94.36           C  
ATOM   3058  HA  ASP A 193     -21.079   3.115  13.644  1.00 94.36           H  
ATOM   3059  C   ASP A 193     -22.502   4.682  13.239  1.00 94.36           C  
ATOM   3060  CB  ASP A 193     -21.602   3.039  11.567  1.00 94.36           C  
ATOM   3061  HB2 ASP A 193     -22.484   3.214  10.952  1.00 94.36           H  
ATOM   3062  HB3 ASP A 193     -20.857   3.787  11.293  1.00 94.36           H  
ATOM   3063  O   ASP A 193     -23.624   4.994  12.832  1.00 94.36           O  
ATOM   3064  CG  ASP A 193     -21.031   1.663  11.220  1.00 94.36           C  
ATOM   3065  OD1 ASP A 193     -20.435   0.999  12.093  1.00 94.36           O  
ATOM   3066  OD2 ASP A 193     -21.135   1.292  10.024  1.00 94.36           O  
ATOM   3067  N   TYR A 194     -21.709   5.557  13.851  1.00 94.79           N  
ATOM   3068  H   TYR A 194     -20.792   5.256  14.150  1.00 94.79           H  
ATOM   3069  CA  TYR A 194     -22.106   6.937  14.152  1.00 94.79           C  
ATOM   3070  HA  TYR A 194     -22.681   7.333  13.316  1.00 94.79           H  
ATOM   3071  C   TYR A 194     -20.893   7.848  14.345  1.00 94.79           C  
ATOM   3072  CB  TYR A 194     -23.002   6.974  15.400  1.00 94.79           C  
ATOM   3073  HB2 TYR A 194     -23.217   8.012  15.653  1.00 94.79           H  
ATOM   3074  HB3 TYR A 194     -23.959   6.518  15.147  1.00 94.79           H  
ATOM   3075  O   TYR A 194     -19.787   7.389  14.631  1.00 94.79           O  
ATOM   3076  CG  TYR A 194     -22.439   6.255  16.611  1.00 94.79           C  
ATOM   3077  CD1 TYR A 194     -22.702   4.882  16.762  1.00 94.79           C  
ATOM   3078  HD1 TYR A 194     -23.294   4.364  16.022  1.00 94.79           H  
ATOM   3079  CD2 TYR A 194     -21.640   6.925  17.560  1.00 94.79           C  
ATOM   3080  HD2 TYR A 194     -21.394   7.967  17.419  1.00 94.79           H  
ATOM   3081  CE1 TYR A 194     -22.161   4.175  17.844  1.00 94.79           C  
ATOM   3082  HE1 TYR A 194     -22.325   3.112  17.941  1.00 94.79           H  
ATOM   3083  CE2 TYR A 194     -21.154   6.237  18.688  1.00 94.79           C  
ATOM   3084  HE2 TYR A 194     -20.565   6.749  19.434  1.00 94.79           H  
ATOM   3085  OH  TYR A 194     -20.912   4.135  19.840  1.00 94.79           O  
ATOM   3086  HH  TYR A 194     -20.658   4.691  20.580  1.00 94.79           H  
ATOM   3087  CZ  TYR A 194     -21.404   4.854  18.811  1.00 94.79           C  
ATOM   3088  N   SER A 195     -21.102   9.154  14.201  1.00 93.59           N  
ATOM   3089  H   SER A 195     -22.033   9.477  13.983  1.00 93.59           H  
ATOM   3090  CA  SER A 195     -20.061  10.162  14.419  1.00 93.59           C  
ATOM   3091  HA  SER A 195     -19.084   9.711  14.243  1.00 93.59           H  
ATOM   3092  C   SER A 195     -20.085  10.679  15.857  1.00 93.59           C  
ATOM   3093  CB  SER A 195     -20.197  11.313  13.423  1.00 93.59           C  
ATOM   3094  HB2 SER A 195     -21.160  11.804  13.561  1.00 93.59           H  
ATOM   3095  HB3 SER A 195     -19.404  12.040  13.601  1.00 93.59           H  
ATOM   3096  O   SER A 195     -21.149  10.820  16.463  1.00 93.59           O  
ATOM   3097  OG  SER A 195     -20.095  10.820  12.097  1.00 93.59           O  
ATOM   3098  HG  SER A 195     -20.171  11.577  11.511  1.00 93.59           H  
ATOM   3099  N   LEU A 196     -18.911  10.963  16.411  1.00 93.01           N  
ATOM   3100  H   LEU A 196     -18.080  10.837  15.851  1.00 93.01           H  
ATOM   3101  CA  LEU A 196     -18.745  11.644  17.691  1.00 93.01           C  
ATOM   3102  HA  LEU A 196     -19.712  12.003  18.042  1.00 93.01           H  
ATOM   3103  C   LEU A 196     -17.853  12.869  17.500  1.00 93.01           C  
ATOM   3104  CB  LEU A 196     -18.147  10.699  18.748  1.00 93.01           C  
ATOM   3105  HB2 LEU A 196     -17.268  10.220  18.319  1.00 93.01           H  
ATOM   3106  HB3 LEU A 196     -17.812  11.302  19.592  1.00 93.01           H  
ATOM   3107  O   LEU A 196     -16.706  12.747  17.071  1.00 93.01           O  
ATOM   3108  CG  LEU A 196     -19.090   9.611  19.281  1.00 93.01           C  
ATOM   3109  HG  LEU A 196     -19.434   8.985  18.458  1.00 93.01           H  
ATOM   3110  CD1 LEU A 196     -18.318   8.740  20.275  1.00 93.01           C  
ATOM   3111 HD11 LEU A 196     -17.979   9.348  21.114  1.00 93.01           H  
ATOM   3112 HD12 LEU A 196     -18.962   7.941  20.641  1.00 93.01           H  
ATOM   3113 HD13 LEU A 196     -17.449   8.307  19.779  1.00 93.01           H  
ATOM   3114  CD2 LEU A 196     -20.298  10.184  20.028  1.00 93.01           C  
ATOM   3115 HD21 LEU A 196     -19.970  10.849  20.827  1.00 93.01           H  
ATOM   3116 HD22 LEU A 196     -20.935  10.735  19.336  1.00 93.01           H  
ATOM   3117 HD23 LEU A 196     -20.894   9.373  20.445  1.00 93.01           H  
ATOM   3118  N   ASP A 197     -18.396  14.021  17.885  1.00 88.90           N  
ATOM   3119  H   ASP A 197     -19.379  14.016  18.119  1.00 88.90           H  
ATOM   3120  CA  ASP A 197     -17.765  15.341  17.769  1.00 88.90           C  
ATOM   3121  HA  ASP A 197     -16.747  15.229  17.398  1.00 88.90           H  
ATOM   3122  C   ASP A 197     -17.674  16.064  19.128  1.00 88.90           C  
ATOM   3123  CB  ASP A 197     -18.561  16.172  16.749  1.00 88.90           C  
ATOM   3124  HB2 ASP A 197     -19.565  16.341  17.137  1.00 88.90           H  
ATOM   3125  HB3 ASP A 197     -18.082  17.143  16.623  1.00 88.90           H  
ATOM   3126  O   ASP A 197     -17.429  17.267  19.191  1.00 88.90           O  
ATOM   3127  CG  ASP A 197     -18.648  15.495  15.379  1.00 88.90           C  
ATOM   3128  OD1 ASP A 197     -17.586  15.354  14.733  1.00 88.90           O  
ATOM   3129  OD2 ASP A 197     -19.773  15.140  14.970  1.00 88.90           O  
ATOM   3130  N   ILE A 198     -17.924  15.339  20.223  1.00 90.32           N  
ATOM   3131  H   ILE A 198     -18.007  14.339  20.104  1.00 90.32           H  
ATOM   3132  CA  ILE A 198     -17.941  15.864  21.591  1.00 90.32           C  
ATOM   3133  HA  ILE A 198     -17.739  16.935  21.551  1.00 90.32           H  
ATOM   3134  C   ILE A 198     -16.824  15.252  22.433  1.00 90.32           C  
ATOM   3135  CB  ILE A 198     -19.322  15.688  22.267  1.00 90.32           C  
ATOM   3136  HB  ILE A 198     -19.230  16.057  23.289  1.00 90.32           H  
ATOM   3137  O   ILE A 198     -16.470  14.081  22.274  1.00 90.32           O  
ATOM   3138  CG1 ILE A 198     -19.771  14.208  22.334  1.00 90.32           C  
ATOM   3139 HG12 ILE A 198     -18.964  13.603  22.745  1.00 90.32           H  
ATOM   3140 HG13 ILE A 198     -19.986  13.845  21.329  1.00 90.32           H  
ATOM   3141  CG2 ILE A 198     -20.366  16.566  21.554  1.00 90.32           C  
ATOM   3142 HG21 ILE A 198     -21.296  16.594  22.122  1.00 90.32           H  
ATOM   3143 HG22 ILE A 198     -20.567  16.181  20.554  1.00 90.32           H  
ATOM   3144 HG23 ILE A 198     -19.992  17.585  21.464  1.00 90.32           H  
ATOM   3145  CD1 ILE A 198     -21.002  13.972  23.218  1.00 90.32           C  
ATOM   3146 HD11 ILE A 198     -21.208  12.902  23.265  1.00 90.32           H  
ATOM   3147 HD12 ILE A 198     -21.874  14.476  22.802  1.00 90.32           H  
ATOM   3148 HD13 ILE A 198     -20.810  14.342  24.226  1.00 90.32           H  
ATOM   3149  N   ASP A 199     -16.317  16.042  23.375  1.00 91.88           N  
ATOM   3150  H   ASP A 199     -16.626  17.002  23.426  1.00 91.88           H  
ATOM   3151  CA  ASP A 199     -15.348  15.580  24.362  1.00 91.88           C  
ATOM   3152  HA  ASP A 199     -14.597  14.980  23.849  1.00 91.88           H  
ATOM   3153  C   ASP A 199     -16.017  14.689  25.420  1.00 91.88           C  
ATOM   3154  CB  ASP A 199     -14.633  16.775  25.015  1.00 91.88           C  
ATOM   3155  HB2 ASP A 199     -14.006  16.403  25.825  1.00 91.88           H  
ATOM   3156  HB3 ASP A 199     -15.378  17.443  25.448  1.00 91.88           H  
ATOM   3157  O   ASP A 199     -17.180  14.876  25.792  1.00 91.88           O  
ATOM   3158  CG  ASP A 199     -13.737  17.565  24.053  1.00 91.88           C  
ATOM   3159  OD1 ASP A 199     -13.331  17.009  23.007  1.00 91.88           O  
ATOM   3160  OD2 ASP A 199     -13.397  18.720  24.387  1.00 91.88           O  
ATOM   3161  N   GLY A 200     -15.257  13.727  25.943  1.00 91.68           N  
ATOM   3162  H   GLY A 200     -14.327  13.617  25.565  1.00 91.68           H  
ATOM   3163  CA  GLY A 200     -15.712  12.796  26.975  1.00 91.68           C  
ATOM   3164  HA2 GLY A 200     -15.070  12.900  27.850  1.00 91.68           H  
ATOM   3165  HA3 GLY A 200     -16.729  13.042  27.279  1.00 91.68           H  
ATOM   3166  C   GLY A 200     -15.689  11.336  26.533  1.00 91.68           C  
ATOM   3167  O   GLY A 200     -15.077  10.977  25.530  1.00 91.68           O  
ATOM   3168  N   ALA A 201     -16.307  10.468  27.334  1.00 92.83           N  
ATOM   3169  H   ALA A 201     -16.829  10.816  28.126  1.00 92.83           H  
ATOM   3170  CA  ALA A 201     -16.323   9.029  27.082  1.00 92.83           C  
ATOM   3171  HA  ALA A 201     -15.296   8.685  26.962  1.00 92.83           H  
ATOM   3172  C   ALA A 201     -17.086   8.688  25.794  1.00 92.83           C  
ATOM   3173  CB  ALA A 201     -16.915   8.309  28.299  1.00 92.83           C  
ATOM   3174  HB1 ALA A 201     -16.339   8.550  29.193  1.00 92.83           H  
ATOM   3175  HB2 ALA A 201     -16.878   7.232  28.137  1.00 92.83           H  
ATOM   3176  HB3 ALA A 201     -17.954   8.610  28.441  1.00 92.83           H  
ATOM   3177  O   ALA A 201     -18.182   9.202  25.559  1.00 92.83           O  
ATOM   3178  N   VAL A 202     -16.531   7.774  24.993  1.00 93.60           N  
ATOM   3179  H   VAL A 202     -15.605   7.439  25.217  1.00 93.60           H  
ATOM   3180  CA  VAL A 202     -17.222   7.195  23.835  1.00 93.60           C  
ATOM   3181  HA  VAL A 202     -17.493   8.000  23.153  1.00 93.60           H  
ATOM   3182  C   VAL A 202     -18.504   6.514  24.315  1.00 93.60           C  
ATOM   3183  CB  VAL A 202     -16.317   6.204  23.074  1.00 93.60           C  
ATOM   3184  HB  VAL A 202     -15.920   5.465  23.770  1.00 93.60           H  
ATOM   3185  O   VAL A 202     -18.462   5.524  25.044  1.00 93.60           O  
ATOM   3186  CG1 VAL A 202     -17.064   5.469  21.951  1.00 93.60           C  
ATOM   3187 HG11 VAL A 202     -17.530   6.181  21.270  1.00 93.60           H  
ATOM   3188 HG12 VAL A 202     -16.374   4.839  21.389  1.00 93.60           H  
ATOM   3189 HG13 VAL A 202     -17.833   4.821  22.371  1.00 93.60           H  
ATOM   3190  CG2 VAL A 202     -15.140   6.933  22.413  1.00 93.60           C  
ATOM   3191 HG21 VAL A 202     -15.517   7.630  21.664  1.00 93.60           H  
ATOM   3192 HG22 VAL A 202     -14.477   6.213  21.932  1.00 93.60           H  
ATOM   3193 HG23 VAL A 202     -14.569   7.493  23.153  1.00 93.60           H  
ATOM   3194  N   ARG A 203     -19.653   7.054  23.902  1.00 93.41           N  
ATOM   3195  H   ARG A 203     -19.605   7.890  23.336  1.00 93.41           H  
ATOM   3196  CA  ARG A 203     -20.965   6.439  24.137  1.00 93.41           C  
ATOM   3197  HA  ARG A 203     -21.015   6.091  25.169  1.00 93.41           H  
ATOM   3198  C   ARG A 203     -21.107   5.233  23.230  1.00 93.41           C  
ATOM   3199  CB  ARG A 203     -22.097   7.442  23.880  1.00 93.41           C  
ATOM   3200  HB2 ARG A 203     -22.035   7.803  22.853  1.00 93.41           H  
ATOM   3201  HB3 ARG A 203     -23.056   6.943  24.012  1.00 93.41           H  
ATOM   3202  O   ARG A 203     -20.677   5.304  22.083  1.00 93.41           O  
ATOM   3203  CG  ARG A 203     -22.011   8.625  24.846  1.00 93.41           C  
ATOM   3204  HG2 ARG A 203     -22.113   8.264  25.869  1.00 93.41           H  
ATOM   3205  HG3 ARG A 203     -21.043   9.115  24.741  1.00 93.41           H  
ATOM   3206  CD  ARG A 203     -23.106   9.652  24.548  1.00 93.41           C  
ATOM   3207  HD2 ARG A 203     -24.088   9.220  24.737  1.00 93.41           H  
ATOM   3208  HD3 ARG A 203     -23.063   9.920  23.492  1.00 93.41           H  
ATOM   3209  NE  ARG A 203     -22.889  10.863  25.355  1.00 93.41           N  
ATOM   3210  HE  ARG A 203     -22.394  11.617  24.898  1.00 93.41           H  
ATOM   3211  NH1 ARG A 203     -23.892  10.125  27.276  1.00 93.41           N  
ATOM   3212 HH11 ARG A 203     -24.251   9.338  26.753  1.00 93.41           H  
ATOM   3213 HH12 ARG A 203     -24.127  10.240  28.251  1.00 93.41           H  
ATOM   3214  NH2 ARG A 203     -22.766  12.068  27.264  1.00 93.41           N  
ATOM   3215 HH21 ARG A 203     -22.218  12.759  26.772  1.00 93.41           H  
ATOM   3216 HH22 ARG A 203     -22.996  12.203  28.238  1.00 93.41           H  
ATOM   3217  CZ  ARG A 203     -23.189  11.013  26.627  1.00 93.41           C  
ATOM   3218  N   LEU A 204     -21.707   4.162  23.734  1.00 93.60           N  
ATOM   3219  H   LEU A 204     -22.095   4.231  24.663  1.00 93.60           H  
ATOM   3220  CA  LEU A 204     -21.982   2.925  23.004  1.00 93.60           C  
ATOM   3221  HA  LEU A 204     -21.708   3.049  21.956  1.00 93.60           H  
ATOM   3222  C   LEU A 204     -23.486   2.628  23.063  1.00 93.60           C  
ATOM   3223  CB  LEU A 204     -21.161   1.770  23.608  1.00 93.60           C  
ATOM   3224  HB2 LEU A 204     -21.399   1.705  24.669  1.00 93.60           H  
ATOM   3225  HB3 LEU A 204     -21.475   0.833  23.148  1.00 93.60           H  
ATOM   3226  O   LEU A 204     -24.126   3.020  24.041  1.00 93.60           O  
ATOM   3227  CG  LEU A 204     -19.636   1.909  23.447  1.00 93.60           C  
ATOM   3228  HG  LEU A 204     -19.310   2.874  23.834  1.00 93.60           H  
ATOM   3229  CD1 LEU A 204     -18.943   0.814  24.252  1.00 93.60           C  
ATOM   3230 HD11 LEU A 204     -19.236   0.885  25.300  1.00 93.60           H  
ATOM   3231 HD12 LEU A 204     -19.215  -0.169  23.867  1.00 93.60           H  
ATOM   3232 HD13 LEU A 204     -17.863   0.952  24.195  1.00 93.60           H  
ATOM   3233  CD2 LEU A 204     -19.183   1.776  21.992  1.00 93.60           C  
ATOM   3234 HD21 LEU A 204     -19.489   0.813  21.583  1.00 93.60           H  
ATOM   3235 HD22 LEU A 204     -18.098   1.866  21.942  1.00 93.60           H  
ATOM   3236 HD23 LEU A 204     -19.610   2.580  21.392  1.00 93.60           H  
ATOM   3237  N   PRO A 205     -24.054   1.938  22.059  1.00 93.87           N  
ATOM   3238  CA  PRO A 205     -25.454   1.539  22.089  1.00 93.87           C  
ATOM   3239  HA  PRO A 205     -26.080   2.415  22.260  1.00 93.87           H  
ATOM   3240  C   PRO A 205     -25.691   0.509  23.202  1.00 93.87           C  
ATOM   3241  CB  PRO A 205     -25.758   0.995  20.690  1.00 93.87           C  
ATOM   3242  HB2 PRO A 205     -26.491   0.189  20.710  1.00 93.87           H  
ATOM   3243  HB3 PRO A 205     -26.107   1.808  20.053  1.00 93.87           H  
ATOM   3244  O   PRO A 205     -25.052  -0.543  23.222  1.00 93.87           O  
ATOM   3245  CG  PRO A 205     -24.400   0.506  20.193  1.00 93.87           C  
ATOM   3246  HG2 PRO A 205     -24.334   0.529  19.105  1.00 93.87           H  
ATOM   3247  HG3 PRO A 205     -24.227  -0.502  20.567  1.00 93.87           H  
ATOM   3248  CD  PRO A 205     -23.409   1.470  20.841  1.00 93.87           C  
ATOM   3249  HD2 PRO A 205     -22.471   0.958  21.054  1.00 93.87           H  
ATOM   3250  HD3 PRO A 205     -23.229   2.315  20.176  1.00 93.87           H  
ATOM   3251  N   HIS A 206     -26.602   0.824  24.124  1.00 93.68           N  
ATOM   3252  H   HIS A 206     -27.046   1.728  24.061  1.00 93.68           H  
ATOM   3253  CA  HIS A 206     -27.014  -0.063  25.212  1.00 93.68           C  
ATOM   3254  HA  HIS A 206     -26.249  -0.824  25.367  1.00 93.68           H  
ATOM   3255  C   HIS A 206     -28.318  -0.770  24.852  1.00 93.68           C  
ATOM   3256  CB  HIS A 206     -27.159   0.720  26.523  1.00 93.68           C  
ATOM   3257  HB2 HIS A 206     -27.804   1.584  26.360  1.00 93.68           H  
ATOM   3258  HB3 HIS A 206     -27.639   0.079  27.262  1.00 93.68           H  
ATOM   3259  O   HIS A 206     -29.332  -0.125  24.592  1.00 93.68           O  
ATOM   3260  CG  HIS A 206     -25.841   1.186  27.084  1.00 93.68           C  
ATOM   3261  CD2 HIS A 206     -25.214   0.717  28.205  1.00 93.68           C  
ATOM   3262  HD2 HIS A 206     -25.587  -0.054  28.862  1.00 93.68           H  
ATOM   3263  ND1 HIS A 206     -25.024   2.150  26.551  1.00 93.68           N  
ATOM   3264  HD1 HIS A 206     -25.149   2.625  25.668  1.00 93.68           H  
ATOM   3265  CE1 HIS A 206     -23.942   2.261  27.335  1.00 93.68           C  
ATOM   3266  HE1 HIS A 206     -23.116   2.931  27.150  1.00 93.68           H  
ATOM   3267  NE2 HIS A 206     -24.002   1.395  28.357  1.00 93.68           N  
ATOM   3268  N   ILE A 207     -28.293  -2.099  24.860  1.00 92.64           N  
ATOM   3269  H   ILE A 207     -27.418  -2.559  25.065  1.00 92.64           H  
ATOM   3270  CA  ILE A 207     -29.432  -2.948  24.505  1.00 92.64           C  
ATOM   3271  HA  ILE A 207     -30.277  -2.330  24.201  1.00 92.64           H  
ATOM   3272  C   ILE A 207     -29.844  -3.741  25.742  1.00 92.64           C  
ATOM   3273  CB  ILE A 207     -29.058  -3.848  23.313  1.00 92.64           C  
ATOM   3274  HB  ILE A 207     -28.179  -4.428  23.596  1.00 92.64           H  
ATOM   3275  O   ILE A 207     -29.005  -4.362  26.393  1.00 92.64           O  
ATOM   3276  CG1 ILE A 207     -28.721  -3.006  22.059  1.00 92.64           C  
ATOM   3277 HG12 ILE A 207     -29.617  -2.867  21.455  1.00 92.64           H  
ATOM   3278 HG13 ILE A 207     -28.359  -2.013  22.326  1.00 92.64           H  
ATOM   3279  CG2 ILE A 207     -30.196  -4.828  22.978  1.00 92.64           C  
ATOM   3280 HG21 ILE A 207     -29.931  -5.416  22.099  1.00 92.64           H  
ATOM   3281 HG22 ILE A 207     -30.367  -5.517  23.805  1.00 92.64           H  
ATOM   3282 HG23 ILE A 207     -31.122  -4.291  22.770  1.00 92.64           H  
ATOM   3283  CD1 ILE A 207     -27.630  -3.662  21.212  1.00 92.64           C  
ATOM   3284 HD11 ILE A 207     -27.908  -4.688  20.970  1.00 92.64           H  
ATOM   3285 HD12 ILE A 207     -26.689  -3.655  21.761  1.00 92.64           H  
ATOM   3286 HD13 ILE A 207     -27.514  -3.097  20.287  1.00 92.64           H  
ATOM   3287  N   TYR A 208     -31.129  -3.712  26.080  1.00 91.44           N  
ATOM   3288  H   TYR A 208     -31.789  -3.253  25.469  1.00 91.44           H  
ATOM   3289  CA  TYR A 208     -31.663  -4.414  27.243  1.00 91.44           C  
ATOM   3290  HA  TYR A 208     -30.850  -4.639  27.933  1.00 91.44           H  
ATOM   3291  C   TYR A 208     -32.295  -5.742  26.815  1.00 91.44           C  
ATOM   3292  CB  TYR A 208     -32.645  -3.509  27.998  1.00 91.44           C  
ATOM   3293  HB2 TYR A 208     -33.349  -3.067  27.293  1.00 91.44           H  
ATOM   3294  HB3 TYR A 208     -33.227  -4.129  28.680  1.00 91.44           H  
ATOM   3295  O   TYR A 208     -33.220  -5.748  26.012  1.00 91.44           O  
ATOM   3296  CG  TYR A 208     -31.975  -2.409  28.806  1.00 91.44           C  
ATOM   3297  CD1 TYR A 208     -31.735  -2.601  30.180  1.00 91.44           C  
ATOM   3298  HD1 TYR A 208     -32.028  -3.529  30.647  1.00 91.44           H  
ATOM   3299  CD2 TYR A 208     -31.601  -1.196  28.194  1.00 91.44           C  
ATOM   3300  HD2 TYR A 208     -31.783  -1.044  27.141  1.00 91.44           H  
ATOM   3301  CE1 TYR A 208     -31.138  -1.580  30.947  1.00 91.44           C  
ATOM   3302  HE1 TYR A 208     -30.972  -1.731  32.003  1.00 91.44           H  
ATOM   3303  CE2 TYR A 208     -30.981  -0.182  28.950  1.00 91.44           C  
ATOM   3304  HE2 TYR A 208     -30.686   0.743  28.477  1.00 91.44           H  
ATOM   3305  OH  TYR A 208     -30.148   0.603  31.062  1.00 91.44           O  
ATOM   3306  HH  TYR A 208     -30.092   0.350  31.986  1.00 91.44           H  
ATOM   3307  CZ  TYR A 208     -30.748  -0.373  30.328  1.00 91.44           C  
ATOM   3308  N   HIS A 209     -31.791  -6.850  27.357  1.00 87.69           N  
ATOM   3309  H   HIS A 209     -30.994  -6.748  27.969  1.00 87.69           H  
ATOM   3310  CA  HIS A 209     -32.329  -8.204  27.187  1.00 87.69           C  
ATOM   3311  HA  HIS A 209     -33.418  -8.184  27.172  1.00 87.69           H  
ATOM   3312  C   HIS A 209     -31.848  -9.058  28.364  1.00 87.69           C  
ATOM   3313  CB  HIS A 209     -31.827  -8.784  25.857  1.00 87.69           C  
ATOM   3314  HB2 HIS A 209     -32.254  -8.195  25.046  1.00 87.69           H  
ATOM   3315  HB3 HIS A 209     -30.741  -8.704  25.810  1.00 87.69           H  
ATOM   3316  O   HIS A 209     -30.681  -9.424  28.403  1.00 87.69           O  
ATOM   3317  CG  HIS A 209     -32.222 -10.223  25.651  1.00 87.69           C  
ATOM   3318  CD2 HIS A 209     -31.395 -11.313  25.637  1.00 87.69           C  
ATOM   3319  HD2 HIS A 209     -30.323 -11.294  25.772  1.00 87.69           H  
ATOM   3320  ND1 HIS A 209     -33.497 -10.695  25.466  1.00 87.69           N  
ATOM   3321  HD1 HIS A 209     -34.346 -10.154  25.379  1.00 87.69           H  
ATOM   3322  CE1 HIS A 209     -33.446 -12.026  25.336  1.00 87.69           C  
ATOM   3323  HE1 HIS A 209     -34.303 -12.663  25.175  1.00 87.69           H  
ATOM   3324  NE2 HIS A 209     -32.176 -12.451  25.421  1.00 87.69           N  
ATOM   3325  N   GLU A 210     -32.676  -9.281  29.390  1.00 85.33           N  
ATOM   3326  H   GLU A 210     -33.653  -9.061  29.261  1.00 85.33           H  
ATOM   3327  CA  GLU A 210     -32.271 -10.001  30.623  1.00 85.33           C  
ATOM   3328  HA  GLU A 210     -33.026  -9.789  31.380  1.00 85.33           H  
ATOM   3329  C   GLU A 210     -30.926  -9.516  31.234  1.00 85.33           C  
ATOM   3330  CB  GLU A 210     -32.299 -11.522  30.401  1.00 85.33           C  
ATOM   3331  HB2 GLU A 210     -31.549 -11.793  29.658  1.00 85.33           H  
ATOM   3332  HB3 GLU A 210     -32.044 -12.002  31.346  1.00 85.33           H  
ATOM   3333  O   GLU A 210     -30.149 -10.262  31.836  1.00 85.33           O  
ATOM   3334  CG  GLU A 210     -33.676 -12.039  29.955  1.00 85.33           C  
ATOM   3335  HG2 GLU A 210     -34.425 -11.671  30.657  1.00 85.33           H  
ATOM   3336  HG3 GLU A 210     -33.910 -11.637  28.969  1.00 85.33           H  
ATOM   3337  CD  GLU A 210     -33.745 -13.574  29.903  1.00 85.33           C  
ATOM   3338  OE1 GLU A 210     -34.869 -14.081  29.691  1.00 85.33           O  
ATOM   3339  OE2 GLU A 210     -32.703 -14.231  30.140  1.00 85.33           O  
ATOM   3340  N   GLY A 211     -30.611  -8.233  31.039  1.00 86.05           N  
ATOM   3341  H   GLY A 211     -31.241  -7.702  30.455  1.00 86.05           H  
ATOM   3342  CA  GLY A 211     -29.285  -7.662  31.254  1.00 86.05           C  
ATOM   3343  HA2 GLY A 211     -29.216  -7.285  32.274  1.00 86.05           H  
ATOM   3344  HA3 GLY A 211     -28.525  -8.430  31.104  1.00 86.05           H  
ATOM   3345  C   GLY A 211     -29.008  -6.523  30.278  1.00 86.05           C  
ATOM   3346  O   GLY A 211     -29.848  -6.192  29.445  1.00 86.05           O  
ATOM   3347  N   VAL A 212     -27.832  -5.909  30.399  1.00 89.39           N  
ATOM   3348  H   VAL A 212     -27.136  -6.322  31.002  1.00 89.39           H  
ATOM   3349  CA  VAL A 212     -27.414  -4.789  29.549  1.00 89.39           C  
ATOM   3350  HA  VAL A 212     -28.249  -4.484  28.917  1.00 89.39           H  
ATOM   3351  C   VAL A 212     -26.291  -5.258  28.645  1.00 89.39           C  
ATOM   3352  CB  VAL A 212     -26.993  -3.556  30.363  1.00 89.39           C  
ATOM   3353  HB  VAL A 212     -26.103  -3.785  30.950  1.00 89.39           H  
ATOM   3354  O   VAL A 212     -25.252  -5.720  29.120  1.00 89.39           O  
ATOM   3355  CG1 VAL A 212     -26.696  -2.372  29.441  1.00 89.39           C  
ATOM   3356 HG11 VAL A 212     -26.481  -1.500  30.059  1.00 89.39           H  
ATOM   3357 HG12 VAL A 212     -27.560  -2.159  28.812  1.00 89.39           H  
ATOM   3358 HG13 VAL A 212     -25.833  -2.583  28.810  1.00 89.39           H  
ATOM   3359  CG2 VAL A 212     -28.101  -3.121  31.323  1.00 89.39           C  
ATOM   3360 HG21 VAL A 212     -29.022  -3.002  30.752  1.00 89.39           H  
ATOM   3361 HG22 VAL A 212     -28.255  -3.878  32.092  1.00 89.39           H  
ATOM   3362 HG23 VAL A 212     -27.842  -2.179  31.807  1.00 89.39           H  
ATOM   3363  N   PHE A 213     -26.508  -5.122  27.347  1.00 90.17           N  
ATOM   3364  H   PHE A 213     -27.399  -4.752  27.050  1.00 90.17           H  
ATOM   3365  CA  PHE A 213     -25.601  -5.534  26.295  1.00 90.17           C  
ATOM   3366  HA  PHE A 213     -24.776  -6.090  26.741  1.00 90.17           H  
ATOM   3367  C   PHE A 213     -25.024  -4.316  25.578  1.00 90.17           C  
ATOM   3368  CB  PHE A 213     -26.335  -6.479  25.342  1.00 90.17           C  
ATOM   3369  HB2 PHE A 213     -25.783  -6.524  24.404  1.00 90.17           H  
ATOM   3370  HB3 PHE A 213     -27.316  -6.069  25.102  1.00 90.17           H  
ATOM   3371  O   PHE A 213     -25.746  -3.372  25.261  1.00 90.17           O  
ATOM   3372  CG  PHE A 213     -26.508  -7.883  25.887  1.00 90.17           C  
ATOM   3373  CD1 PHE A 213     -25.623  -8.913  25.510  1.00 90.17           C  
ATOM   3374  HD1 PHE A 213     -24.801  -8.708  24.840  1.00 90.17           H  
ATOM   3375  CD2 PHE A 213     -27.556  -8.167  26.781  1.00 90.17           C  
ATOM   3376  HD2 PHE A 213     -28.246  -7.393  27.084  1.00 90.17           H  
ATOM   3377  CE1 PHE A 213     -25.819 -10.227  25.965  1.00 90.17           C  
ATOM   3378  HE1 PHE A 213     -25.174 -11.022  25.621  1.00 90.17           H  
ATOM   3379  CE2 PHE A 213     -27.707  -9.471  27.281  1.00 90.17           C  
ATOM   3380  HE2 PHE A 213     -28.485  -9.700  27.995  1.00 90.17           H  
ATOM   3381  CZ  PHE A 213     -26.871 -10.508  26.850  1.00 90.17           C  
ATOM   3382  HZ  PHE A 213     -27.045 -11.517  27.192  1.00 90.17           H  
ATOM   3383  N   ILE A 214     -23.722  -4.355  25.309  1.00 91.53           N  
ATOM   3384  H   ILE A 214     -23.206  -5.173  25.600  1.00 91.53           H  
ATOM   3385  CA  ILE A 214     -23.009  -3.362  24.492  1.00 91.53           C  
ATOM   3386  HA  ILE A 214     -23.743  -2.715  24.011  1.00 91.53           H  
ATOM   3387  C   ILE A 214     -22.243  -4.086  23.374  1.00 91.53           C  
ATOM   3388  CB  ILE A 214     -22.095  -2.462  25.362  1.00 91.53           C  
ATOM   3389  HB  ILE A 214     -21.677  -1.682  24.725  1.00 91.53           H  
ATOM   3390  O   ILE A 214     -22.025  -5.296  23.493  1.00 91.53           O  
ATOM   3391  CG1 ILE A 214     -20.910  -3.246  25.962  1.00 91.53           C  
ATOM   3392 HG12 ILE A 214     -20.368  -3.752  25.163  1.00 91.53           H  
ATOM   3393 HG13 ILE A 214     -21.301  -4.008  26.635  1.00 91.53           H  
ATOM   3394  CG2 ILE A 214     -22.928  -1.738  26.435  1.00 91.53           C  
ATOM   3395 HG21 ILE A 214     -23.805  -1.285  25.973  1.00 91.53           H  
ATOM   3396 HG22 ILE A 214     -22.350  -0.938  26.899  1.00 91.53           H  
ATOM   3397 HG23 ILE A 214     -23.256  -2.437  27.204  1.00 91.53           H  
ATOM   3398  CD1 ILE A 214     -19.889  -2.371  26.701  1.00 91.53           C  
ATOM   3399 HD11 ILE A 214     -20.360  -1.827  27.521  1.00 91.53           H  
ATOM   3400 HD12 ILE A 214     -19.458  -1.649  26.008  1.00 91.53           H  
ATOM   3401 HD13 ILE A 214     -19.093  -2.996  27.104  1.00 91.53           H  
ATOM   3402  N   PRO A 215     -21.796  -3.399  22.304  1.00 90.27           N  
ATOM   3403  CA  PRO A 215     -20.935  -4.015  21.295  1.00 90.27           C  
ATOM   3404  HA  PRO A 215     -21.480  -4.798  20.769  1.00 90.27           H  
ATOM   3405  C   PRO A 215     -19.692  -4.595  21.969  1.00 90.27           C  
ATOM   3406  CB  PRO A 215     -20.555  -2.895  20.317  1.00 90.27           C  
ATOM   3407  HB2 PRO A 215     -20.600  -3.237  19.283  1.00 90.27           H  
ATOM   3408  HB3 PRO A 215     -19.557  -2.515  20.537  1.00 90.27           H  
ATOM   3409  O   PRO A 215     -19.068  -3.897  22.763  1.00 90.27           O  
ATOM   3410  CG  PRO A 215     -21.574  -1.788  20.581  1.00 90.27           C  
ATOM   3411  HG2 PRO A 215     -22.455  -1.938  19.957  1.00 90.27           H  
ATOM   3412  HG3 PRO A 215     -21.146  -0.802  20.399  1.00 90.27           H  
ATOM   3413  CD  PRO A 215     -21.957  -1.979  22.042  1.00 90.27           C  
ATOM   3414  HD2 PRO A 215     -21.259  -1.415  22.660  1.00 90.27           H  
ATOM   3415  HD3 PRO A 215     -22.981  -1.648  22.214  1.00 90.27           H  
ATOM   3416  N   GLY A 216     -19.308  -5.841  21.675  1.00 84.74           N  
ATOM   3417  H   GLY A 216     -19.875  -6.400  21.054  1.00 84.74           H  
ATOM   3418  CA  GLY A 216     -18.112  -6.422  22.306  1.00 84.74           C  
ATOM   3419  HA2 GLY A 216     -18.117  -7.511  22.274  1.00 84.74           H  
ATOM   3420  HA3 GLY A 216     -18.097  -6.139  23.359  1.00 84.74           H  
ATOM   3421  C   GLY A 216     -16.791  -5.962  21.709  1.00 84.74           C  
ATOM   3422  O   GLY A 216     -15.757  -6.105  22.352  1.00 84.74           O  
ATOM   3423  N   THR A 217     -16.818  -5.347  20.529  1.00 89.45           N  
ATOM   3424  H   THR A 217     -17.705  -5.271  20.053  1.00 89.45           H  
ATOM   3425  CA  THR A 217     -15.693  -4.589  19.977  1.00 89.45           C  
ATOM   3426  HA  THR A 217     -15.085  -4.206  20.797  1.00 89.45           H  
ATOM   3427  C   THR A 217     -16.220  -3.409  19.177  1.00 89.45           C  
ATOM   3428  CB  THR A 217     -14.790  -5.440  19.070  1.00 89.45           C  
ATOM   3429  HB  THR A 217     -13.985  -4.806  18.698  1.00 89.45           H  
ATOM   3430  O   THR A 217     -17.263  -3.512  18.531  1.00 89.45           O  
ATOM   3431  CG2 THR A 217     -14.170  -6.648  19.768  1.00 89.45           C  
ATOM   3432 HG21 THR A 217     -14.943  -7.369  20.035  1.00 89.45           H  
ATOM   3433 HG22 THR A 217     -13.461  -7.130  19.095  1.00 89.45           H  
ATOM   3434 HG23 THR A 217     -13.654  -6.329  20.674  1.00 89.45           H  
ATOM   3435  OG1 THR A 217     -15.503  -5.953  17.973  1.00 89.45           O  
ATOM   3436  HG1 THR A 217     -16.190  -5.334  17.713  1.00 89.45           H  
ATOM   3437  N   TYR A 218     -15.480  -2.307  19.158  1.00 93.07           N  
ATOM   3438  H   TYR A 218     -14.621  -2.279  19.689  1.00 93.07           H  
ATOM   3439  CA  TYR A 218     -15.773  -1.181  18.275  1.00 93.07           C  
ATOM   3440  HA  TYR A 218     -16.324  -1.544  17.407  1.00 93.07           H  
ATOM   3441  C   TYR A 218     -14.481  -0.563  17.753  1.00 93.07           C  
ATOM   3442  CB  TYR A 218     -16.661  -0.149  18.982  1.00 93.07           C  
ATOM   3443  HB2 TYR A 218     -17.556  -0.648  19.355  1.00 93.07           H  
ATOM   3444  HB3 TYR A 218     -16.993   0.586  18.249  1.00 93.07           H  
ATOM   3445  O   TYR A 218     -13.395  -0.763  18.303  1.00 93.07           O  
ATOM   3446  CG  TYR A 218     -15.987   0.576  20.127  1.00 93.07           C  
ATOM   3447  CD1 TYR A 218     -16.030   0.030  21.423  1.00 93.07           C  
ATOM   3448  HD1 TYR A 218     -16.552  -0.899  21.600  1.00 93.07           H  
ATOM   3449  CD2 TYR A 218     -15.345   1.809  19.903  1.00 93.07           C  
ATOM   3450  HD2 TYR A 218     -15.329   2.238  18.912  1.00 93.07           H  
ATOM   3451  CE1 TYR A 218     -15.437   0.724  22.493  1.00 93.07           C  
ATOM   3452  HE1 TYR A 218     -15.497   0.351  23.505  1.00 93.07           H  
ATOM   3453  CE2 TYR A 218     -14.761   2.505  20.977  1.00 93.07           C  
ATOM   3454  HE2 TYR A 218     -14.308   3.472  20.816  1.00 93.07           H  
ATOM   3455  OH  TYR A 218     -14.249   2.627  23.319  1.00 93.07           O  
ATOM   3456  HH  TYR A 218     -13.958   3.510  23.077  1.00 93.07           H  
ATOM   3457  CZ  TYR A 218     -14.804   1.960  22.275  1.00 93.07           C  
ATOM   3458  N   LYS A 219     -14.593   0.189  16.665  1.00 92.06           N  
ATOM   3459  H   LYS A 219     -15.509   0.283  16.249  1.00 92.06           H  
ATOM   3460  CA  LYS A 219     -13.474   0.822  15.983  1.00 92.06           C  
ATOM   3461  HA  LYS A 219     -12.551   0.589  16.514  1.00 92.06           H  
ATOM   3462  C   LYS A 219     -13.651   2.330  15.984  1.00 92.06           C  
ATOM   3463  CB  LYS A 219     -13.377   0.222  14.582  1.00 92.06           C  
ATOM   3464  HB2 LYS A 219     -13.332  -0.862  14.678  1.00 92.06           H  
ATOM   3465  HB3 LYS A 219     -14.270   0.482  14.013  1.00 92.06           H  
ATOM   3466  O   LYS A 219     -14.663   2.831  15.509  1.00 92.06           O  
ATOM   3467  CG  LYS A 219     -12.127   0.704  13.845  1.00 92.06           C  
ATOM   3468  HG2 LYS A 219     -12.204   1.766  13.615  1.00 92.06           H  
ATOM   3469  HG3 LYS A 219     -11.255   0.545  14.480  1.00 92.06           H  
ATOM   3470  CD  LYS A 219     -11.938  -0.095  12.557  1.00 92.06           C  
ATOM   3471  HD2 LYS A 219     -11.941  -1.162  12.783  1.00 92.06           H  
ATOM   3472  HD3 LYS A 219     -10.951   0.142  12.160  1.00 92.06           H  
ATOM   3473  CE  LYS A 219     -12.997   0.203  11.496  1.00 92.06           C  
ATOM   3474  HE2 LYS A 219     -13.128   1.283  11.427  1.00 92.06           H  
ATOM   3475  HE3 LYS A 219     -13.939  -0.253  11.798  1.00 92.06           H  
ATOM   3476  NZ  LYS A 219     -12.535  -0.325  10.193  1.00 92.06           N  
ATOM   3477  HZ1 LYS A 219     -13.243  -0.281   9.473  1.00 92.06           H  
ATOM   3478  HZ2 LYS A 219     -11.762   0.239   9.870  1.00 92.06           H  
ATOM   3479  HZ3 LYS A 219     -12.154  -1.256  10.288  1.00 92.06           H  
ATOM   3480  N   ILE A 220     -12.656   3.047  16.490  1.00 93.65           N  
ATOM   3481  H   ILE A 220     -11.865   2.548  16.871  1.00 93.65           H  
ATOM   3482  CA  ILE A 220     -12.585   4.506  16.423  1.00 93.65           C  
ATOM   3483  HA  ILE A 220     -13.593   4.913  16.337  1.00 93.65           H  
ATOM   3484  C   ILE A 220     -11.802   4.865  15.169  1.00 93.65           C  
ATOM   3485  CB  ILE A 220     -11.932   5.112  17.683  1.00 93.65           C  
ATOM   3486  HB  ILE A 220     -10.877   4.838  17.689  1.00 93.65           H  
ATOM   3487  O   ILE A 220     -10.620   4.538  15.057  1.00 93.65           O  
ATOM   3488  CG1 ILE A 220     -12.572   4.571  18.979  1.00 93.65           C  
ATOM   3489 HG12 ILE A 220     -12.521   3.482  18.986  1.00 93.65           H  
ATOM   3490 HG13 ILE A 220     -13.620   4.865  19.015  1.00 93.65           H  
ATOM   3491  CG2 ILE A 220     -12.016   6.647  17.617  1.00 93.65           C  
ATOM   3492 HG21 ILE A 220     -11.470   7.099  18.445  1.00 93.65           H  
ATOM   3493 HG22 ILE A 220     -13.059   6.962  17.666  1.00 93.65           H  
ATOM   3494 HG23 ILE A 220     -11.576   7.022  16.693  1.00 93.65           H  
ATOM   3495  CD1 ILE A 220     -11.877   5.048  20.259  1.00 93.65           C  
ATOM   3496 HD11 ILE A 220     -10.808   4.846  20.198  1.00 93.65           H  
ATOM   3497 HD12 ILE A 220     -12.041   6.115  20.410  1.00 93.65           H  
ATOM   3498 HD13 ILE A 220     -12.285   4.514  21.118  1.00 93.65           H  
ATOM   3499  N   VAL A 221     -12.463   5.519  14.226  1.00 91.35           N  
ATOM   3500  H   VAL A 221     -13.444   5.714  14.364  1.00 91.35           H  
ATOM   3501  CA  VAL A 221     -11.873   5.958  12.967  1.00 91.35           C  
ATOM   3502  HA  VAL A 221     -10.931   5.437  12.794  1.00 91.35           H  
ATOM   3503  C   VAL A 221     -11.590   7.449  13.039  1.00 91.35           C  
ATOM   3504  CB  VAL A 221     -12.808   5.624  11.801  1.00 91.35           C  
ATOM   3505  HB  VAL A 221     -13.773   6.107  11.953  1.00 91.35           H  
ATOM   3506  O   VAL A 221     -12.499   8.251  13.251  1.00 91.35           O  
ATOM   3507  CG1 VAL A 221     -12.219   6.155  10.507  1.00 91.35           C  
ATOM   3508 HG11 VAL A 221     -12.212   7.245  10.496  1.00 91.35           H  
ATOM   3509 HG12 VAL A 221     -12.822   5.825   9.661  1.00 91.35           H  
ATOM   3510 HG13 VAL A 221     -11.197   5.790  10.401  1.00 91.35           H  
ATOM   3511  CG2 VAL A 221     -13.037   4.110  11.681  1.00 91.35           C  
ATOM   3512 HG21 VAL A 221     -13.585   3.750  12.552  1.00 91.35           H  
ATOM   3513 HG22 VAL A 221     -13.623   3.907  10.785  1.00 91.35           H  
ATOM   3514 HG23 VAL A 221     -12.079   3.595  11.606  1.00 91.35           H  
ATOM   3515  N   ILE A 222     -10.324   7.812  12.856  1.00 90.15           N  
ATOM   3516  H   ILE A 222      -9.639   7.085  12.704  1.00 90.15           H  
ATOM   3517  CA  ILE A 222      -9.838   9.188  12.924  1.00 90.15           C  
ATOM   3518  HA  ILE A 222     -10.676   9.858  13.117  1.00 90.15           H  
ATOM   3519  C   ILE A 222      -9.236   9.547  11.571  1.00 90.15           C  
ATOM   3520  CB  ILE A 222      -8.816   9.372  14.069  1.00 90.15           C  
ATOM   3521  HB  ILE A 222      -7.896   8.853  13.801  1.00 90.15           H  
ATOM   3522  O   ILE A 222      -8.143   9.089  11.222  1.00 90.15           O  
ATOM   3523  CG1 ILE A 222      -9.326   8.751  15.390  1.00 90.15           C  
ATOM   3524 HG12 ILE A 222      -9.514   7.688  15.242  1.00 90.15           H  
ATOM   3525 HG13 ILE A 222     -10.270   9.220  15.670  1.00 90.15           H  
ATOM   3526  CG2 ILE A 222      -8.498  10.874  14.222  1.00 90.15           C  
ATOM   3527 HG21 ILE A 222      -9.390  11.410  14.547  1.00 90.15           H  
ATOM   3528 HG22 ILE A 222      -7.707  11.028  14.956  1.00 90.15           H  
ATOM   3529 HG23 ILE A 222      -8.163  11.297  13.275  1.00 90.15           H  
ATOM   3530  CD1 ILE A 222      -8.353   8.847  16.565  1.00 90.15           C  
ATOM   3531 HD11 ILE A 222      -7.410   8.376  16.287  1.00 90.15           H  
ATOM   3532 HD12 ILE A 222      -8.186   9.887  16.847  1.00 90.15           H  
ATOM   3533 HD13 ILE A 222      -8.774   8.319  17.420  1.00 90.15           H  
ATOM   3534  N   ASP A 223      -9.934  10.395  10.827  1.00 86.05           N  
ATOM   3535  H   ASP A 223     -10.839  10.707  11.150  1.00 86.05           H  
ATOM   3536  CA  ASP A 223      -9.414  10.968   9.593  1.00 86.05           C  
ATOM   3537  HA  ASP A 223      -8.819  10.215   9.075  1.00 86.05           H  
ATOM   3538  C   ASP A 223      -8.503  12.166   9.914  1.00 86.05           C  
ATOM   3539  CB  ASP A 223     -10.576  11.337   8.659  1.00 86.05           C  
ATOM   3540  HB2 ASP A 223     -11.194  10.454   8.498  1.00 86.05           H  
ATOM   3541  HB3 ASP A 223     -11.188  12.105   9.131  1.00 86.05           H  
ATOM   3542  O   ASP A 223      -8.938  13.146  10.528  1.00 86.05           O  
ATOM   3543  CG  ASP A 223     -10.084  11.845   7.301  1.00 86.05           C  
ATOM   3544  OD1 ASP A 223      -8.848  11.865   7.095  1.00 86.05           O  
ATOM   3545  OD2 ASP A 223     -10.926  12.302   6.505  1.00 86.05           O  
ATOM   3546  N   LYS A 224      -7.226  12.096   9.514  1.00 81.22           N  
ATOM   3547  H   LYS A 224      -6.959  11.294   8.961  1.00 81.22           H  
ATOM   3548  CA  LYS A 224      -6.256  13.192   9.687  1.00 81.22           C  
ATOM   3549  HA  LYS A 224      -6.540  13.766  10.568  1.00 81.22           H  
ATOM   3550  C   LYS A 224      -6.259  14.192   8.535  1.00 81.22           C  
ATOM   3551  CB  LYS A 224      -4.833  12.666   9.884  1.00 81.22           C  
ATOM   3552  HB2 LYS A 224      -4.498  12.158   8.980  1.00 81.22           H  
ATOM   3553  HB3 LYS A 224      -4.176  13.521  10.040  1.00 81.22           H  
ATOM   3554  O   LYS A 224      -5.509  15.168   8.598  1.00 81.22           O  
ATOM   3555  CG  LYS A 224      -4.692  11.743  11.089  1.00 81.22           C  
ATOM   3556  HG2 LYS A 224      -5.342  10.873  10.991  1.00 81.22           H  
ATOM   3557  HG3 LYS A 224      -4.968  12.298  11.986  1.00 81.22           H  
ATOM   3558  CD  LYS A 224      -3.239  11.283  11.179  1.00 81.22           C  
ATOM   3559  HD2 LYS A 224      -2.567  12.129  11.034  1.00 81.22           H  
ATOM   3560  HD3 LYS A 224      -3.063  10.528  10.412  1.00 81.22           H  
ATOM   3561  CE  LYS A 224      -3.042  10.707  12.572  1.00 81.22           C  
ATOM   3562  HE2 LYS A 224      -3.828   9.973  12.749  1.00 81.22           H  
ATOM   3563  HE3 LYS A 224      -3.185  11.505  13.301  1.00 81.22           H  
ATOM   3564  NZ  LYS A 224      -1.705  10.096  12.707  1.00 81.22           N  
ATOM   3565  HZ1 LYS A 224      -0.996  10.795  12.533  1.00 81.22           H  
ATOM   3566  HZ2 LYS A 224      -1.634   9.344  12.037  1.00 81.22           H  
ATOM   3567  HZ3 LYS A 224      -1.609   9.722  13.640  1.00 81.22           H  
ATOM   3568  N   LYS A 225      -7.035  13.962   7.473  1.00 80.25           N  
ATOM   3569  H   LYS A 225      -7.583  13.115   7.440  1.00 80.25           H  
ATOM   3570  CA  LYS A 225      -7.305  14.988   6.457  1.00 80.25           C  
ATOM   3571  HA  LYS A 225      -6.370  15.439   6.123  1.00 80.25           H  
ATOM   3572  C   LYS A 225      -8.154  16.106   7.054  1.00 80.25           C  
ATOM   3573  CB  LYS A 225      -8.024  14.376   5.247  1.00 80.25           C  
ATOM   3574  HB2 LYS A 225      -8.204  15.167   4.519  1.00 80.25           H  
ATOM   3575  HB3 LYS A 225      -8.994  13.988   5.558  1.00 80.25           H  
ATOM   3576  O   LYS A 225      -7.944  17.277   6.738  1.00 80.25           O  
ATOM   3577  CG  LYS A 225      -7.227  13.256   4.563  1.00 80.25           C  
ATOM   3578  HG2 LYS A 225      -6.252  13.635   4.257  1.00 80.25           H  
ATOM   3579  HG3 LYS A 225      -7.090  12.423   5.253  1.00 80.25           H  
ATOM   3580  CD  LYS A 225      -7.988  12.760   3.329  1.00 80.25           C  
ATOM   3581  HD2 LYS A 225      -8.014  13.560   2.589  1.00 80.25           H  
ATOM   3582  HD3 LYS A 225      -9.007  12.500   3.614  1.00 80.25           H  
ATOM   3583  CE  LYS A 225      -7.309  11.527   2.733  1.00 80.25           C  
ATOM   3584  HE2 LYS A 225      -6.241  11.723   2.644  1.00 80.25           H  
ATOM   3585  HE3 LYS A 225      -7.438  10.698   3.428  1.00 80.25           H  
ATOM   3586  NZ  LYS A 225      -7.882  11.183   1.406  1.00 80.25           N  
ATOM   3587  HZ1 LYS A 225      -7.721  11.928   0.744  1.00 80.25           H  
ATOM   3588  HZ2 LYS A 225      -7.437  10.362   1.022  1.00 80.25           H  
ATOM   3589  HZ3 LYS A 225      -8.875  11.008   1.466  1.00 80.25           H  
ATOM   3590  N   ASN A 226      -9.059  15.754   7.966  1.00 80.61           N  
ATOM   3591  H   ASN A 226      -9.193  14.772   8.157  1.00 80.61           H  
ATOM   3592  CA  ASN A 226      -9.857  16.721   8.698  1.00 80.61           C  
ATOM   3593  HA  ASN A 226     -10.250  17.443   7.982  1.00 80.61           H  
ATOM   3594  C   ASN A 226      -8.993  17.484   9.720  1.00 80.61           C  
ATOM   3595  CB  ASN A 226     -11.060  16.005   9.331  1.00 80.61           C  
ATOM   3596  HB2 ASN A 226     -10.726  15.342  10.129  1.00 80.61           H  
ATOM   3597  HB3 ASN A 226     -11.567  15.407   8.574  1.00 80.61           H  
ATOM   3598  O   ASN A 226      -8.583  16.942  10.747  1.00 80.61           O  
ATOM   3599  CG  ASN A 226     -12.058  16.995   9.899  1.00 80.61           C  
ATOM   3600  ND2 ASN A 226     -13.203  16.523  10.328  1.00 80.61           N  
ATOM   3601 HD21 ASN A 226     -13.398  15.532  10.294  1.00 80.61           H  
ATOM   3602 HD22 ASN A 226     -13.860  17.170  10.740  1.00 80.61           H  
ATOM   3603  OD1 ASN A 226     -11.812  18.193   9.957  1.00 80.61           O  
ATOM   3604  N   LYS A 227      -8.742  18.772   9.451  1.00 78.80           N  
ATOM   3605  H   LYS A 227      -9.110  19.136   8.584  1.00 78.80           H  
ATOM   3606  CA  LYS A 227      -7.930  19.659  10.308  1.00 78.80           C  
ATOM   3607  HA  LYS A 227      -6.945  19.216  10.451  1.00 78.80           H  
ATOM   3608  C   LYS A 227      -8.502  19.846  11.714  1.00 78.80           C  
ATOM   3609  CB  LYS A 227      -7.767  21.034   9.646  1.00 78.80           C  
ATOM   3610  HB2 LYS A 227      -8.751  21.441   9.412  1.00 78.80           H  
ATOM   3611  HB3 LYS A 227      -7.281  21.702  10.356  1.00 78.80           H  
ATOM   3612  O   LYS A 227      -7.760  20.209  12.622  1.00 78.80           O  
ATOM   3613  CG  LYS A 227      -6.909  20.977   8.377  1.00 78.80           C  
ATOM   3614  HG2 LYS A 227      -7.391  20.342   7.633  1.00 78.80           H  
ATOM   3615  HG3 LYS A 227      -5.932  20.562   8.621  1.00 78.80           H  
ATOM   3616  CD  LYS A 227      -6.735  22.388   7.802  1.00 78.80           C  
ATOM   3617  HD2 LYS A 227      -7.717  22.796   7.565  1.00 78.80           H  
ATOM   3618  HD3 LYS A 227      -6.254  23.021   8.548  1.00 78.80           H  
ATOM   3619  CE  LYS A 227      -5.876  22.334   6.537  1.00 78.80           C  
ATOM   3620  HE2 LYS A 227      -6.334  21.632   5.840  1.00 78.80           H  
ATOM   3621  HE3 LYS A 227      -4.893  21.946   6.802  1.00 78.80           H  
ATOM   3622  NZ  LYS A 227      -5.754  23.671   5.906  1.00 78.80           N  
ATOM   3623  HZ1 LYS A 227      -5.193  23.618   5.068  1.00 78.80           H  
ATOM   3624  HZ2 LYS A 227      -5.330  24.329   6.545  1.00 78.80           H  
ATOM   3625  HZ3 LYS A 227      -6.667  24.017   5.648  1.00 78.80           H  
ATOM   3626  N   LEU A 228      -9.791  19.571  11.915  1.00 81.66           N  
ATOM   3627  H   LEU A 228     -10.353  19.249  11.140  1.00 81.66           H  
ATOM   3628  CA  LEU A 228     -10.406  19.606  13.242  1.00 81.66           C  
ATOM   3629  HA  LEU A 228     -10.260  20.594  13.678  1.00 81.66           H  
ATOM   3630  C   LEU A 228      -9.748  18.595  14.207  1.00 81.66           C  
ATOM   3631  CB  LEU A 228     -11.915  19.354  13.096  1.00 81.66           C  
ATOM   3632  HB2 LEU A 228     -12.067  18.356  12.684  1.00 81.66           H  
ATOM   3633  HB3 LEU A 228     -12.335  19.376  14.101  1.00 81.66           H  
ATOM   3634  O   LEU A 228      -9.707  18.831  15.410  1.00 81.66           O  
ATOM   3635  CG  LEU A 228     -12.695  20.385  12.257  1.00 81.66           C  
ATOM   3636  HG  LEU A 228     -12.180  20.569  11.314  1.00 81.66           H  
ATOM   3637  CD1 LEU A 228     -14.098  19.872  11.940  1.00 81.66           C  
ATOM   3638 HD11 LEU A 228     -14.627  19.641  12.865  1.00 81.66           H  
ATOM   3639 HD12 LEU A 228     -14.034  18.969  11.333  1.00 81.66           H  
ATOM   3640 HD13 LEU A 228     -14.657  20.625  11.384  1.00 81.66           H  
ATOM   3641  CD2 LEU A 228     -12.839  21.713  13.004  1.00 81.66           C  
ATOM   3642 HD21 LEU A 228     -13.415  22.415  12.400  1.00 81.66           H  
ATOM   3643 HD22 LEU A 228     -13.359  21.548  13.948  1.00 81.66           H  
ATOM   3644 HD23 LEU A 228     -11.857  22.141  13.204  1.00 81.66           H  
ATOM   3645  N   ASN A 229      -9.134  17.531  13.674  1.00 83.60           N  
ATOM   3646  H   ASN A 229      -9.179  17.414  12.672  1.00 83.60           H  
ATOM   3647  CA  ASN A 229      -8.465  16.472  14.436  1.00 83.60           C  
ATOM   3648  HA  ASN A 229      -8.952  16.398  15.409  1.00 83.60           H  
ATOM   3649  C   ASN A 229      -6.985  16.739  14.754  1.00 83.60           C  
ATOM   3650  CB  ASN A 229      -8.662  15.138  13.686  1.00 83.60           C  
ATOM   3651  HB2 ASN A 229      -8.350  15.233  12.645  1.00 83.60           H  
ATOM   3652  HB3 ASN A 229      -8.061  14.358  14.152  1.00 83.60           H  
ATOM   3653  O   ASN A 229      -6.306  15.868  15.299  1.00 83.60           O  
ATOM   3654  CG  ASN A 229     -10.096  14.677  13.749  1.00 83.60           C  
ATOM   3655  ND2 ASN A 229     -10.538  13.822  12.861  1.00 83.60           N  
ATOM   3656 HD21 ASN A 229      -9.972  13.550  12.070  1.00 83.60           H  
ATOM   3657 HD22 ASN A 229     -11.463  13.452  13.026  1.00 83.60           H  
ATOM   3658  OD1 ASN A 229     -10.817  15.058  14.643  1.00 83.60           O  
ATOM   3659  N   ASP A 230      -6.441  17.922  14.452  1.00 81.23           N  
ATOM   3660  H   ASP A 230      -7.014  18.612  13.988  1.00 81.23           H  
ATOM   3661  CA  ASP A 230      -5.004  18.193  14.633  1.00 81.23           C  
ATOM   3662  HA  ASP A 230      -4.449  17.406  14.124  1.00 81.23           H  
ATOM   3663  C   ASP A 230      -4.534  18.144  16.097  1.00 81.23           C  
ATOM   3664  CB  ASP A 230      -4.640  19.556  14.014  1.00 81.23           C  
ATOM   3665  HB2 ASP A 230      -3.799  19.978  14.565  1.00 81.23           H  
ATOM   3666  HB3 ASP A 230      -5.473  20.249  14.125  1.00 81.23           H  
ATOM   3667  O   ASP A 230      -3.344  17.913  16.356  1.00 81.23           O  
ATOM   3668  CG  ASP A 230      -4.203  19.478  12.545  1.00 81.23           C  
ATOM   3669  OD1 ASP A 230      -3.761  18.386  12.110  1.00 81.23           O  
ATOM   3670  OD2 ASP A 230      -4.160  20.547  11.897  1.00 81.23           O  
ATOM   3671  N   ARG A 231      -5.455  18.347  17.047  1.00 85.92           N  
ATOM   3672  H   ARG A 231      -6.402  18.495  16.728  1.00 85.92           H  
ATOM   3673  CA  ARG A 231      -5.221  18.275  18.499  1.00 85.92           C  
ATOM   3674  HA  ARG A 231      -4.157  18.122  18.678  1.00 85.92           H  
ATOM   3675  C   ARG A 231      -5.891  17.070  19.163  1.00 85.92           C  
ATOM   3676  CB  ARG A 231      -5.632  19.592  19.178  1.00 85.92           C  
ATOM   3677  HB2 ARG A 231      -5.524  19.488  20.258  1.00 85.92           H  
ATOM   3678  HB3 ARG A 231      -6.680  19.799  18.961  1.00 85.92           H  
ATOM   3679  O   ARG A 231      -5.947  17.038  20.386  1.00 85.92           O  
ATOM   3680  CG  ARG A 231      -4.765  20.773  18.731  1.00 85.92           C  
ATOM   3681  HG2 ARG A 231      -3.714  20.532  18.886  1.00 85.92           H  
ATOM   3682  HG3 ARG A 231      -4.938  20.979  17.675  1.00 85.92           H  
ATOM   3683  CD  ARG A 231      -5.131  22.006  19.559  1.00 85.92           C  
ATOM   3684  HD2 ARG A 231      -6.190  22.221  19.414  1.00 85.92           H  
ATOM   3685  HD3 ARG A 231      -4.961  21.783  20.613  1.00 85.92           H  
ATOM   3686  NE  ARG A 231      -4.332  23.178  19.162  1.00 85.92           N  
ATOM   3687  HE  ARG A 231      -3.753  23.075  18.341  1.00 85.92           H  
ATOM   3688  NH1 ARG A 231      -5.122  24.603  20.778  1.00 85.92           N  
ATOM   3689 HH11 ARG A 231      -5.170  25.520  21.198  1.00 85.92           H  
ATOM   3690 HH12 ARG A 231      -5.721  23.865  21.120  1.00 85.92           H  
ATOM   3691  NH2 ARG A 231      -3.637  25.342  19.284  1.00 85.92           N  
ATOM   3692 HH21 ARG A 231      -3.697  26.253  19.715  1.00 85.92           H  
ATOM   3693 HH22 ARG A 231      -3.069  25.207  18.459  1.00 85.92           H  
ATOM   3694  CZ  ARG A 231      -4.366  24.364  19.743  1.00 85.92           C  
ATOM   3695  N   CYS A 232      -6.341  16.085  18.388  1.00 90.90           N  
ATOM   3696  H   CYS A 232      -6.257  16.160  17.384  1.00 90.90           H  
ATOM   3697  CA  CYS A 232      -7.043  14.930  18.929  1.00 90.90           C  
ATOM   3698  HA  CYS A 232      -7.896  15.296  19.501  1.00 90.90           H  
ATOM   3699  C   CYS A 232      -6.156  14.121  19.892  1.00 90.90           C  
ATOM   3700  CB  CYS A 232      -7.596  14.091  17.772  1.00 90.90           C  
ATOM   3701  HB2 CYS A 232      -8.351  14.683  17.255  1.00 90.90           H  
ATOM   3702  HB3 CYS A 232      -6.790  13.882  17.068  1.00 90.90           H  
ATOM   3703  O   CYS A 232      -5.053  13.668  19.545  1.00 90.90           O  
ATOM   3704  SG  CYS A 232      -8.342  12.513  18.254  1.00 90.90           S  
ATOM   3705  N   THR A 233      -6.652  13.934  21.115  1.00 91.17           N  
ATOM   3706  H   THR A 233      -7.525  14.382  21.353  1.00 91.17           H  
ATOM   3707  CA  THR A 233      -6.044  13.090  22.144  1.00 91.17           C  
ATOM   3708  HA  THR A 233      -5.278  12.473  21.674  1.00 91.17           H  
ATOM   3709  C   THR A 233      -7.071  12.132  22.734  1.00 91.17           C  
ATOM   3710  CB  THR A 233      -5.348  13.898  23.254  1.00 91.17           C  
ATOM   3711  HB  THR A 233      -4.895  13.202  23.959  1.00 91.17           H  
ATOM   3712  O   THR A 233      -8.259  12.430  22.851  1.00 91.17           O  
ATOM   3713  CG2 THR A 233      -4.257  14.819  22.713  1.00 91.17           C  
ATOM   3714 HG21 THR A 233      -3.642  15.177  23.538  1.00 91.17           H  
ATOM   3715 HG22 THR A 233      -3.636  14.274  22.002  1.00 91.17           H  
ATOM   3716 HG23 THR A 233      -4.711  15.670  22.204  1.00 91.17           H  
ATOM   3717  OG1 THR A 233      -6.249  14.718  23.939  1.00 91.17           O  
ATOM   3718  HG1 THR A 233      -5.757  15.286  24.537  1.00 91.17           H  
ATOM   3719  N   LEU A 234      -6.596  10.940  23.084  1.00 92.58           N  
ATOM   3720  H   LEU A 234      -5.617  10.746  22.932  1.00 92.58           H  
ATOM   3721  CA  LEU A 234      -7.399   9.900  23.712  1.00 92.58           C  
ATOM   3722  HA  LEU A 234      -8.438  10.224  23.782  1.00 92.58           H  
ATOM   3723  C   LEU A 234      -6.877   9.650  25.117  1.00 92.58           C  
ATOM   3724  CB  LEU A 234      -7.348   8.609  22.889  1.00 92.58           C  
ATOM   3725  HB2 LEU A 234      -7.987   7.866  23.366  1.00 92.58           H  
ATOM   3726  HB3 LEU A 234      -6.325   8.233  22.915  1.00 92.58           H  
ATOM   3727  O   LEU A 234      -5.688   9.385  25.295  1.00 92.58           O  
ATOM   3728  CG  LEU A 234      -7.771   8.773  21.427  1.00 92.58           C  
ATOM   3729  HG  LEU A 234      -7.195   9.561  20.942  1.00 92.58           H  
ATOM   3730  CD1 LEU A 234      -7.501   7.472  20.698  1.00 92.58           C  
ATOM   3731 HD11 LEU A 234      -7.777   7.626  19.655  1.00 92.58           H  
ATOM   3732 HD12 LEU A 234      -6.444   7.217  20.778  1.00 92.58           H  
ATOM   3733 HD13 LEU A 234      -8.104   6.669  21.123  1.00 92.58           H  
ATOM   3734  CD2 LEU A 234      -9.254   9.057  21.286  1.00 92.58           C  
ATOM   3735 HD21 LEU A 234      -9.520   9.144  20.233  1.00 92.58           H  
ATOM   3736 HD22 LEU A 234      -9.828   8.251  21.744  1.00 92.58           H  
ATOM   3737 HD23 LEU A 234      -9.492  10.003  21.773  1.00 92.58           H  
ATOM   3738  N   PHE A 235      -7.769   9.671  26.096  1.00 93.67           N  
ATOM   3739  H   PHE A 235      -8.728   9.881  25.859  1.00 93.67           H  
ATOM   3740  CA  PHE A 235      -7.474   9.278  27.467  1.00 93.67           C  
ATOM   3741  HA  PHE A 235      -6.398   9.154  27.595  1.00 93.67           H  
ATOM   3742  C   PHE A 235      -8.143   7.942  27.748  1.00 93.67           C  
ATOM   3743  CB  PHE A 235      -7.932  10.364  28.441  1.00 93.67           C  
ATOM   3744  HB2 PHE A 235      -7.752  10.019  29.459  1.00 93.67           H  
ATOM   3745  HB3 PHE A 235      -9.005  10.523  28.333  1.00 93.67           H  
ATOM   3746  O   PHE A 235      -9.344   7.787  27.552  1.00 93.67           O  
ATOM   3747  CG  PHE A 235      -7.243  11.693  28.246  1.00 93.67           C  
ATOM   3748  CD1 PHE A 235      -6.034  11.952  28.915  1.00 93.67           C  
ATOM   3749  HD1 PHE A 235      -5.593  11.197  29.549  1.00 93.67           H  
ATOM   3750  CD2 PHE A 235      -7.802  12.666  27.394  1.00 93.67           C  
ATOM   3751  HD2 PHE A 235      -8.721  12.468  26.862  1.00 93.67           H  
ATOM   3752  CE1 PHE A 235      -5.389  13.189  28.746  1.00 93.67           C  
ATOM   3753  HE1 PHE A 235      -4.452  13.387  29.245  1.00 93.67           H  
ATOM   3754  CE2 PHE A 235      -7.153  13.901  27.226  1.00 93.67           C  
ATOM   3755  HE2 PHE A 235      -7.576  14.650  26.572  1.00 93.67           H  
ATOM   3756  CZ  PHE A 235      -5.950  14.163  27.902  1.00 93.67           C  
ATOM   3757  HZ  PHE A 235      -5.450  15.110  27.761  1.00 93.67           H  
ATOM   3758  N   THR A 236      -7.376   6.955  28.189  1.00 93.66           N  
ATOM   3759  H   THR A 236      -6.391   7.117  28.346  1.00 93.66           H  
ATOM   3760  CA  THR A 236      -7.901   5.609  28.435  1.00 93.66           C  
ATOM   3761  HA  THR A 236      -8.924   5.686  28.802  1.00 93.66           H  
ATOM   3762  C   THR A 236      -7.092   4.899  29.509  1.00 93.66           C  
ATOM   3763  CB  THR A 236      -7.933   4.812  27.121  1.00 93.66           C  
ATOM   3764  HB  THR A 236      -8.461   5.409  26.378  1.00 93.66           H  
ATOM   3765  O   THR A 236      -5.943   5.263  29.785  1.00 93.66           O  
ATOM   3766  CG2 THR A 236      -6.532   4.509  26.582  1.00 93.66           C  
ATOM   3767 HG21 THR A 236      -5.865   5.358  26.732  1.00 93.66           H  
ATOM   3768 HG22 THR A 236      -6.612   4.337  25.508  1.00 93.66           H  
ATOM   3769 HG23 THR A 236      -6.116   3.633  27.079  1.00 93.66           H  
ATOM   3770  OG1 THR A 236      -8.635   3.599  27.279  1.00 93.66           O  
ATOM   3771  HG1 THR A 236      -9.531   3.801  27.558  1.00 93.66           H  
ATOM   3772  N   ASP A 237      -7.687   3.876  30.110  1.00 92.62           N  
ATOM   3773  H   ASP A 237      -8.629   3.629  29.841  1.00 92.62           H  
ATOM   3774  CA  ASP A 237      -6.985   2.963  30.998  1.00 92.62           C  
ATOM   3775  HA  ASP A 237      -6.197   3.504  31.522  1.00 92.62           H  
ATOM   3776  C   ASP A 237      -6.329   1.867  30.148  1.00 92.62           C  
ATOM   3777  CB  ASP A 237      -7.941   2.427  32.073  1.00 92.62           C  
ATOM   3778  HB2 ASP A 237      -8.761   1.892  31.595  1.00 92.62           H  
ATOM   3779  HB3 ASP A 237      -7.398   1.724  32.703  1.00 92.62           H  
ATOM   3780  O   ASP A 237      -6.986   1.022  29.543  1.00 92.62           O  
ATOM   3781  CG  ASP A 237      -8.501   3.544  32.963  1.00 92.62           C  
ATOM   3782  OD1 ASP A 237      -7.694   4.389  33.415  1.00 92.62           O  
ATOM   3783  OD2 ASP A 237      -9.727   3.563  33.202  1.00 92.62           O  
ATOM   3784  N   CYS A 238      -5.004   1.898  30.051  1.00 91.94           N  
ATOM   3785  H   CYS A 238      -4.504   2.587  30.596  1.00 91.94           H  
ATOM   3786  CA  CYS A 238      -4.234   0.885  29.347  1.00 91.94           C  
ATOM   3787  HA  CYS A 238      -4.695   0.687  28.379  1.00 91.94           H  
ATOM   3788  C   CYS A 238      -4.211  -0.400  30.171  1.00 91.94           C  
ATOM   3789  CB  CYS A 238      -2.818   1.400  29.121  1.00 91.94           C  
ATOM   3790  HB2 CYS A 238      -2.869   2.353  28.594  1.00 91.94           H  
ATOM   3791  HB3 CYS A 238      -2.361   1.579  30.094  1.00 91.94           H  
ATOM   3792  O   CYS A 238      -3.579  -0.456  31.228  1.00 91.94           O  
ATOM   3793  SG  CYS A 238      -1.750   0.280  28.183  1.00 91.94           S  
ATOM   3794  N   VAL A 239      -4.882  -1.439  29.679  1.00 89.48           N  
ATOM   3795  H   VAL A 239      -5.407  -1.308  28.826  1.00 89.48           H  
ATOM   3796  CA  VAL A 239      -4.909  -2.746  30.336  1.00 89.48           C  
ATOM   3797  HA  VAL A 239      -4.836  -2.580  31.410  1.00 89.48           H  
ATOM   3798  C   VAL A 239      -3.696  -3.562  29.895  1.00 89.48           C  
ATOM   3799  CB  VAL A 239      -6.238  -3.481  30.093  1.00 89.48           C  
ATOM   3800  HB  VAL A 239      -6.328  -3.732  29.036  1.00 89.48           H  
ATOM   3801  O   VAL A 239      -3.369  -3.612  28.710  1.00 89.48           O  
ATOM   3802  CG1 VAL A 239      -6.317  -4.761  30.931  1.00 89.48           C  
ATOM   3803 HG11 VAL A 239      -7.261  -5.268  30.729  1.00 89.48           H  
ATOM   3804 HG12 VAL A 239      -5.495  -5.435  30.692  1.00 89.48           H  
ATOM   3805 HG13 VAL A 239      -6.272  -4.510  31.991  1.00 89.48           H  
ATOM   3806  CG2 VAL A 239      -7.443  -2.624  30.490  1.00 89.48           C  
ATOM   3807 HG21 VAL A 239      -7.351  -2.296  31.526  1.00 89.48           H  
ATOM   3808 HG22 VAL A 239      -7.518  -1.744  29.852  1.00 89.48           H  
ATOM   3809 HG23 VAL A 239      -8.357  -3.208  30.387  1.00 89.48           H  
ATOM   3810  N   ILE A 240      -3.035  -4.234  30.833  1.00 87.90           N  
ATOM   3811  H   ILE A 240      -3.365  -4.143  31.783  1.00 87.90           H  
ATOM   3812  CA  ILE A 240      -1.870  -5.092  30.596  1.00 87.90           C  
ATOM   3813  HA  ILE A 240      -1.767  -5.243  29.521  1.00 87.90           H  
ATOM   3814  C   ILE A 240      -2.070  -6.481  31.209  1.00 87.90           C  
ATOM   3815  CB  ILE A 240      -0.562  -4.426  31.087  1.00 87.90           C  
ATOM   3816  HB  ILE A 240       0.252  -5.123  30.889  1.00 87.90           H  
ATOM   3817  O   ILE A 240      -2.756  -6.645  32.223  1.00 87.90           O  
ATOM   3818  CG1 ILE A 240      -0.582  -4.143  32.605  1.00 87.90           C  
ATOM   3819 HG12 ILE A 240      -1.379  -3.437  32.839  1.00 87.90           H  
ATOM   3820 HG13 ILE A 240      -0.784  -5.082  33.120  1.00 87.90           H  
ATOM   3821  CG2 ILE A 240      -0.285  -3.159  30.263  1.00 87.90           C  
ATOM   3822 HG21 ILE A 240      -0.366  -3.379  29.199  1.00 87.90           H  
ATOM   3823 HG22 ILE A 240      -1.011  -2.385  30.511  1.00 87.90           H  
ATOM   3824 HG23 ILE A 240       0.725  -2.798  30.458  1.00 87.90           H  
ATOM   3825  CD1 ILE A 240       0.730  -3.593  33.175  1.00 87.90           C  
ATOM   3826 HD11 ILE A 240       1.554  -4.259  32.920  1.00 87.90           H  
ATOM   3827 HD12 ILE A 240       0.649  -3.524  34.260  1.00 87.90           H  
ATOM   3828 HD13 ILE A 240       0.927  -2.597  32.779  1.00 87.90           H  
ATOM   3829  N   LYS A 241      -1.423  -7.487  30.604  1.00 83.08           N  
ATOM   3830  H   LYS A 241      -0.867  -7.268  29.790  1.00 83.08           H  
ATOM   3831  CA  LYS A 241      -1.327  -8.844  31.162  1.00 83.08           C  
ATOM   3832  HA  LYS A 241      -2.325  -9.162  31.462  1.00 83.08           H  
ATOM   3833  C   LYS A 241      -0.450  -8.780  32.417  1.00 83.08           C  
ATOM   3834  CB  LYS A 241      -0.806  -9.828  30.085  1.00 83.08           C  
ATOM   3835  HB2 LYS A 241      -1.404  -9.687  29.185  1.00 83.08           H  
ATOM   3836  HB3 LYS A 241       0.229  -9.588  29.843  1.00 83.08           H  
ATOM   3837  O   LYS A 241       0.731  -8.451  32.342  1.00 83.08           O  
ATOM   3838  CG  LYS A 241      -0.900 -11.317  30.488  1.00 83.08           C  
ATOM   3839  HG2 LYS A 241      -0.210 -11.511  31.309  1.00 83.08           H  
ATOM   3840  HG3 LYS A 241      -1.915 -11.508  30.837  1.00 83.08           H  
ATOM   3841  CD  LYS A 241      -0.592 -12.293  29.321  1.00 83.08           C  
ATOM   3842  HD2 LYS A 241      -1.284 -12.084  28.505  1.00 83.08           H  
ATOM   3843  HD3 LYS A 241       0.425 -12.121  28.968  1.00 83.08           H  
ATOM   3844  CE  LYS A 241      -0.747 -13.776  29.737  1.00 83.08           C  
ATOM   3845  HE2 LYS A 241       0.019 -14.009  30.477  1.00 83.08           H  
ATOM   3846  HE3 LYS A 241      -1.710 -13.880  30.237  1.00 83.08           H  
ATOM   3847  NZ  LYS A 241      -0.700 -14.780  28.623  1.00 83.08           N  
ATOM   3848  HZ1 LYS A 241      -0.784 -15.728  28.961  1.00 83.08           H  
ATOM   3849  HZ2 LYS A 241       0.152 -14.739  28.083  1.00 83.08           H  
ATOM   3850  HZ3 LYS A 241      -1.486 -14.716  27.991  1.00 83.08           H  
ATOM   3851  N   GLY A 242      -1.052  -9.020  33.575  1.00 78.78           N  
ATOM   3852  H   GLY A 242      -2.040  -9.230  33.572  1.00 78.78           H  
ATOM   3853  CA  GLY A 242      -0.374  -9.081  34.862  1.00 78.78           C  
ATOM   3854  HA2 GLY A 242       0.422  -8.337  34.898  1.00 78.78           H  
ATOM   3855  HA3 GLY A 242      -1.097  -8.853  35.645  1.00 78.78           H  
ATOM   3856  C   GLY A 242       0.233 -10.457  35.133  1.00 78.78           C  
ATOM   3857  O   GLY A 242       0.492 -11.243  34.224  1.00 78.78           O  
ATOM   3858  N   ARG A 243       0.466 -10.747  36.418  1.00 79.97           N  
ATOM   3859  H   ARG A 243       0.159 -10.082  37.114  1.00 79.97           H  
ATOM   3860  CA  ARG A 243       1.030 -12.025  36.866  1.00 79.97           C  
ATOM   3861  HA  ARG A 243       1.962 -12.183  36.324  1.00 79.97           H  
ATOM   3862  C   ARG A 243       0.094 -13.182  36.499  1.00 79.97           C  
ATOM   3863  CB  ARG A 243       1.334 -11.963  38.374  1.00 79.97           C  
ATOM   3864  HB2 ARG A 243       0.400 -11.828  38.920  1.00 79.97           H  
ATOM   3865  HB3 ARG A 243       1.974 -11.102  38.564  1.00 79.97           H  
ATOM   3866  O   ARG A 243      -1.117 -13.107  36.716  1.00 79.97           O  
ATOM   3867  CG  ARG A 243       2.042 -13.223  38.901  1.00 79.97           C  
ATOM   3868  HG2 ARG A 243       1.384 -14.083  38.777  1.00 79.97           H  
ATOM   3869  HG3 ARG A 243       2.958 -13.391  38.335  1.00 79.97           H  
ATOM   3870  CD  ARG A 243       2.382 -13.082  40.390  1.00 79.97           C  
ATOM   3871  HD2 ARG A 243       1.464 -12.869  40.939  1.00 79.97           H  
ATOM   3872  HD3 ARG A 243       3.075 -12.249  40.515  1.00 79.97           H  
ATOM   3873  NE  ARG A 243       2.987 -14.316  40.923  1.00 79.97           N  
ATOM   3874  HE  ARG A 243       3.002 -15.112  40.302  1.00 79.97           H  
ATOM   3875  NH1 ARG A 243       3.425 -13.567  43.055  1.00 79.97           N  
ATOM   3876 HH11 ARG A 243       3.011 -12.675  42.825  1.00 79.97           H  
ATOM   3877 HH12 ARG A 243       3.781 -13.744  43.983  1.00 79.97           H  
ATOM   3878  NH2 ARG A 243       3.972 -15.651  42.485  1.00 79.97           N  
ATOM   3879 HH21 ARG A 243       3.998 -16.409  41.818  1.00 79.97           H  
ATOM   3880 HH22 ARG A 243       4.323 -15.802  43.420  1.00 79.97           H  
ATOM   3881  CZ  ARG A 243       3.457 -14.503  42.146  1.00 79.97           C  
ATOM   3882  N   GLU A 244       0.684 -14.254  35.988  1.00 78.69           N  
ATOM   3883  H   GLU A 244       1.671 -14.218  35.775  1.00 78.69           H  
ATOM   3884  CA  GLU A 244       0.009 -15.527  35.764  1.00 78.69           C  
ATOM   3885  HA  GLU A 244      -0.903 -15.352  35.194  1.00 78.69           H  
ATOM   3886  C   GLU A 244      -0.361 -16.150  37.121  1.00 78.69           C  
ATOM   3887  CB  GLU A 244       0.932 -16.404  34.909  1.00 78.69           C  
ATOM   3888  HB2 GLU A 244       1.811 -16.679  35.492  1.00 78.69           H  
ATOM   3889  HB3 GLU A 244       1.255 -15.817  34.050  1.00 78.69           H  
ATOM   3890  O   GLU A 244       0.510 -16.405  37.956  1.00 78.69           O  
ATOM   3891  CG  GLU A 244       0.241 -17.666  34.386  1.00 78.69           C  
ATOM   3892  HG2 GLU A 244      -0.683 -17.374  33.887  1.00 78.69           H  
ATOM   3893  HG3 GLU A 244       0.001 -18.302  35.238  1.00 78.69           H  
ATOM   3894  CD  GLU A 244       1.114 -18.449  33.395  1.00 78.69           C  
ATOM   3895  OE1 GLU A 244       0.547 -19.303  32.681  1.00 78.69           O  
ATOM   3896  OE2 GLU A 244       2.340 -18.220  33.358  1.00 78.69           O  
ATOM   3897  N   VAL A 245      -1.661 -16.321  37.378  1.00 77.21           N  
ATOM   3898  H   VAL A 245      -2.318 -16.135  36.634  1.00 77.21           H  
ATOM   3899  CA  VAL A 245      -2.173 -16.922  38.627  1.00 77.21           C  
ATOM   3900  HA  VAL A 245      -1.512 -16.652  39.450  1.00 77.21           H  
ATOM   3901  C   VAL A 245      -2.158 -18.441  38.561  1.00 77.21           C  
ATOM   3902  CB  VAL A 245      -3.593 -16.436  38.978  1.00 77.21           C  
ATOM   3903  HB  VAL A 245      -4.008 -17.100  39.736  1.00 77.21           H  
ATOM   3904  O   VAL A 245      -1.915 -19.110  39.563  1.00 77.21           O  
ATOM   3905  CG1 VAL A 245      -3.504 -15.044  39.603  1.00 77.21           C  
ATOM   3906 HG11 VAL A 245      -4.506 -14.683  39.834  1.00 77.21           H  
ATOM   3907 HG12 VAL A 245      -2.938 -15.101  40.532  1.00 77.21           H  
ATOM   3908 HG13 VAL A 245      -2.996 -14.360  38.923  1.00 77.21           H  
ATOM   3909  CG2 VAL A 245      -4.569 -16.415  37.790  1.00 77.21           C  
ATOM   3910 HG21 VAL A 245      -4.635 -17.402  37.332  1.00 77.21           H  
ATOM   3911 HG22 VAL A 245      -4.258 -15.685  37.043  1.00 77.21           H  
ATOM   3912 HG23 VAL A 245      -5.564 -16.143  38.144  1.00 77.21           H  
ATOM   3913  N   ARG A 246      -2.391 -18.988  37.370  1.00 73.50           N  
ATOM   3914  H   ARG A 246      -2.533 -18.363  36.589  1.00 73.50           H  
ATOM   3915  CA  ARG A 246      -2.376 -20.417  37.068  1.00 73.50           C  
ATOM   3916  HA  ARG A 246      -1.659 -20.903  37.729  1.00 73.50           H  
ATOM   3917  C   ARG A 246      -1.921 -20.584  35.625  1.00 73.50           C  
ATOM   3918  CB  ARG A 246      -3.788 -20.979  37.307  1.00 73.50           C  
ATOM   3919  HB2 ARG A 246      -4.450 -20.686  36.492  1.00 73.50           H  
ATOM   3920  HB3 ARG A 246      -4.178 -20.550  38.230  1.00 73.50           H  
ATOM   3921  O   ARG A 246      -2.145 -19.682  34.829  1.00 73.50           O  
ATOM   3922  CG  ARG A 246      -3.791 -22.504  37.457  1.00 73.50           C  
ATOM   3923  HG2 ARG A 246      -3.050 -22.788  38.204  1.00 73.50           H  
ATOM   3924  HG3 ARG A 246      -3.545 -22.973  36.505  1.00 73.50           H  
ATOM   3925  CD  ARG A 246      -5.170 -22.981  37.922  1.00 73.50           C  
ATOM   3926  HD2 ARG A 246      -5.460 -22.403  38.800  1.00 73.50           H  
ATOM   3927  HD3 ARG A 246      -5.895 -22.794  37.129  1.00 73.50           H  
ATOM   3928  NE  ARG A 246      -5.157 -24.416  38.268  1.00 73.50           N  
ATOM   3929  HE  ARG A 246      -4.335 -24.943  38.012  1.00 73.50           H  
ATOM   3930  NH1 ARG A 246      -7.242 -24.497  39.227  1.00 73.50           N  
ATOM   3931 HH11 ARG A 246      -7.978 -25.014  39.686  1.00 73.50           H  
ATOM   3932 HH12 ARG A 246      -7.383 -23.526  38.987  1.00 73.50           H  
ATOM   3933  NH2 ARG A 246      -5.986 -26.339  39.170  1.00 73.50           N  
ATOM   3934 HH21 ARG A 246      -6.736 -26.833  39.632  1.00 73.50           H  
ATOM   3935 HH22 ARG A 246      -5.144 -26.837  38.919  1.00 73.50           H  
ATOM   3936  CZ  ARG A 246      -6.124 -25.074  38.885  1.00 73.50           C  
ATOM   3937  N   LYS A 247      -1.308 -21.720  35.284  1.00 71.33           N  
ATOM   3938  H   LYS A 247      -1.157 -22.414  36.003  1.00 71.33           H  
ATOM   3939  CA  LYS A 247      -0.798 -21.982  33.929  1.00 71.33           C  
ATOM   3940  HA  LYS A 247       0.024 -21.289  33.745  1.00 71.33           H  
ATOM   3941  C   LYS A 247      -1.888 -21.711  32.874  1.00 71.33           C  
ATOM   3942  CB  LYS A 247      -0.239 -23.412  33.867  1.00 71.33           C  
ATOM   3943  HB2 LYS A 247      -1.060 -24.127  33.830  1.00 71.33           H  
ATOM   3944  HB3 LYS A 247       0.340 -23.599  34.772  1.00 71.33           H  
ATOM   3945  O   LYS A 247      -2.903 -22.404  32.866  1.00 71.33           O  
ATOM   3946  CG  LYS A 247       0.689 -23.617  32.661  1.00 71.33           C  
ATOM   3947  HG2 LYS A 247       0.127 -23.472  31.738  1.00 71.33           H  
ATOM   3948  HG3 LYS A 247       1.495 -22.884  32.703  1.00 71.33           H  
ATOM   3949  CD  LYS A 247       1.292 -25.029  32.677  1.00 71.33           C  
ATOM   3950  HD2 LYS A 247       0.488 -25.759  32.576  1.00 71.33           H  
ATOM   3951  HD3 LYS A 247       1.804 -25.189  33.626  1.00 71.33           H  
ATOM   3952  CE  LYS A 247       2.290 -25.193  31.525  1.00 71.33           C  
ATOM   3953  HE2 LYS A 247       3.070 -24.439  31.637  1.00 71.33           H  
ATOM   3954  HE3 LYS A 247       1.773 -24.993  30.587  1.00 71.33           H  
ATOM   3955  NZ  LYS A 247       2.890 -26.552  31.503  1.00 71.33           N  
ATOM   3956  HZ1 LYS A 247       3.557 -26.628  30.748  1.00 71.33           H  
ATOM   3957  HZ2 LYS A 247       2.177 -27.253  31.366  1.00 71.33           H  
ATOM   3958  HZ3 LYS A 247       3.372 -26.743  32.370  1.00 71.33           H  
ATOM   3959  N   GLY A 248      -1.689 -20.702  32.028  1.00 70.83           N  
ATOM   3960  H   GLY A 248      -0.839 -20.172  32.149  1.00 70.83           H  
ATOM   3961  CA  GLY A 248      -2.620 -20.233  30.996  1.00 70.83           C  
ATOM   3962  HA2 GLY A 248      -2.037 -19.800  30.183  1.00 70.83           H  
ATOM   3963  HA3 GLY A 248      -3.168 -21.085  30.594  1.00 70.83           H  
ATOM   3964  C   GLY A 248      -3.650 -19.179  31.430  1.00 70.83           C  
ATOM   3965  O   GLY A 248      -4.471 -18.794  30.603  1.00 70.83           O  
ATOM   3966  N   GLN A 249      -3.635 -18.706  32.683  1.00 76.19           N  
ATOM   3967  H   GLN A 249      -2.923 -19.057  33.306  1.00 76.19           H  
ATOM   3968  CA  GLN A 249      -4.560 -17.700  33.228  1.00 76.19           C  
ATOM   3969  HA  GLN A 249      -5.185 -17.305  32.428  1.00 76.19           H  
ATOM   3970  C   GLN A 249      -3.788 -16.536  33.854  1.00 76.19           C  
ATOM   3971  CB  GLN A 249      -5.484 -18.315  34.291  1.00 76.19           C  
ATOM   3972  HB2 GLN A 249      -4.878 -18.729  35.096  1.00 76.19           H  
ATOM   3973  HB3 GLN A 249      -6.105 -17.520  34.705  1.00 76.19           H  
ATOM   3974  O   GLN A 249      -3.053 -16.704  34.831  1.00 76.19           O  
ATOM   3975  CG  GLN A 249      -6.407 -19.410  33.744  1.00 76.19           C  
ATOM   3976  HG2 GLN A 249      -5.813 -20.261  33.411  1.00 76.19           H  
ATOM   3977  HG3 GLN A 249      -6.953 -19.024  32.883  1.00 76.19           H  
ATOM   3978  CD  GLN A 249      -7.408 -19.903  34.785  1.00 76.19           C  
ATOM   3979  NE2 GLN A 249      -8.505 -20.490  34.363  1.00 76.19           N  
ATOM   3980 HE21 GLN A 249      -9.190 -20.731  35.065  1.00 76.19           H  
ATOM   3981 HE22 GLN A 249      -8.707 -20.557  33.376  1.00 76.19           H  
ATOM   3982  OE1 GLN A 249      -7.215 -19.802  35.988  1.00 76.19           O  
ATOM   3983  N   SER A 250      -3.966 -15.329  33.319  1.00 79.65           N  
ATOM   3984  H   SER A 250      -4.616 -15.236  32.551  1.00 79.65           H  
ATOM   3985  CA  SER A 250      -3.307 -14.122  33.835  1.00 79.65           C  
ATOM   3986  HA  SER A 250      -2.702 -14.374  34.706  1.00 79.65           H  
ATOM   3987  C   SER A 250      -4.306 -13.078  34.306  1.00 79.65           C  
ATOM   3988  CB  SER A 250      -2.356 -13.544  32.796  1.00 79.65           C  
ATOM   3989  HB2 SER A 250      -1.867 -12.654  33.193  1.00 79.65           H  
ATOM   3990  HB3 SER A 250      -2.918 -13.281  31.901  1.00 79.65           H  
ATOM   3991  O   SER A 250      -5.343 -12.864  33.680  1.00 79.65           O  
ATOM   3992  OG  SER A 250      -1.381 -14.514  32.472  1.00 79.65           O  
ATOM   3993  HG  SER A 250      -1.763 -15.383  32.612  1.00 79.65           H  
ATOM   3994  N   VAL A 251      -3.976 -12.418  35.415  1.00 83.22           N  
ATOM   3995  H   VAL A 251      -3.097 -12.635  35.863  1.00 83.22           H  
ATOM   3996  CA  VAL A 251      -4.783 -11.326  35.974  1.00 83.22           C  
ATOM   3997  HA  VAL A 251      -5.840 -11.571  35.870  1.00 83.22           H  
ATOM   3998  C   VAL A 251      -4.526 -10.047  35.192  1.00 83.22           C  
ATOM   3999  CB  VAL A 251      -4.479 -11.140  37.471  1.00 83.22           C  
ATOM   4000  HB  VAL A 251      -3.401 -11.050  37.610  1.00 83.22           H  
ATOM   4001  O   VAL A 251      -3.392  -9.782  34.798  1.00 83.22           O  
ATOM   4002  CG1 VAL A 251      -5.152  -9.914  38.096  1.00 83.22           C  
ATOM   4003 HG11 VAL A 251      -4.708  -8.999  37.704  1.00 83.22           H  
ATOM   4004 HG12 VAL A 251      -6.220  -9.916  37.878  1.00 83.22           H  
ATOM   4005 HG13 VAL A 251      -5.014  -9.919  39.177  1.00 83.22           H  
ATOM   4006  CG2 VAL A 251      -4.976 -12.362  38.242  1.00 83.22           C  
ATOM   4007 HG21 VAL A 251      -4.588 -13.275  37.791  1.00 83.22           H  
ATOM   4008 HG22 VAL A 251      -6.065 -12.404  38.211  1.00 83.22           H  
ATOM   4009 HG23 VAL A 251      -4.651 -12.301  39.281  1.00 83.22           H  
ATOM   4010  N   LEU A 252      -5.560  -9.239  34.987  1.00 84.51           N  
ATOM   4011  H   LEU A 252      -6.478  -9.529  35.292  1.00 84.51           H  
ATOM   4012  CA  LEU A 252      -5.439  -7.939  34.336  1.00 84.51           C  
ATOM   4013  HA  LEU A 252      -4.661  -8.000  33.575  1.00 84.51           H  
ATOM   4014  C   LEU A 252      -4.994  -6.850  35.321  1.00 84.51           C  
ATOM   4015  CB  LEU A 252      -6.765  -7.609  33.633  1.00 84.51           C  
ATOM   4016  HB2 LEU A 252      -7.561  -7.568  34.377  1.00 84.51           H  
ATOM   4017  HB3 LEU A 252      -6.683  -6.621  33.179  1.00 84.51           H  
ATOM   4018  O   LEU A 252      -5.383  -6.835  36.489  1.00 84.51           O  
ATOM   4019  CG  LEU A 252      -7.157  -8.628  32.542  1.00 84.51           C  
ATOM   4020  HG  LEU A 252      -7.333  -9.607  32.987  1.00 84.51           H  
ATOM   4021  CD1 LEU A 252      -8.451  -8.194  31.858  1.00 84.51           C  
ATOM   4022 HD11 LEU A 252      -8.309  -7.248  31.335  1.00 84.51           H  
ATOM   4023 HD12 LEU A 252      -8.768  -8.956  31.146  1.00 84.51           H  
ATOM   4024 HD13 LEU A 252      -9.237  -8.070  32.603  1.00 84.51           H  
ATOM   4025  CD2 LEU A 252      -6.049  -8.799  31.503  1.00 84.51           C  
ATOM   4026 HD21 LEU A 252      -5.627  -7.824  31.260  1.00 84.51           H  
ATOM   4027 HD22 LEU A 252      -5.264  -9.436  31.911  1.00 84.51           H  
ATOM   4028 HD23 LEU A 252      -6.450  -9.278  30.610  1.00 84.51           H  
ATOM   4029  N   ARG A 253      -4.171  -5.922  34.834  1.00 87.48           N  
ATOM   4030  H   ARG A 253      -3.893  -6.007  33.867  1.00 87.48           H  
ATOM   4031  CA  ARG A 253      -3.797  -4.680  35.527  1.00 87.48           C  
ATOM   4032  HA  ARG A 253      -4.423  -4.538  36.408  1.00 87.48           H  
ATOM   4033  C   ARG A 253      -4.046  -3.504  34.600  1.00 87.48           C  
ATOM   4034  CB  ARG A 253      -2.325  -4.727  35.945  1.00 87.48           C  
ATOM   4035  HB2 ARG A 253      -2.009  -3.729  36.250  1.00 87.48           H  
ATOM   4036  HB3 ARG A 253      -1.725  -5.030  35.087  1.00 87.48           H  
ATOM   4037  O   ARG A 253      -4.005  -3.691  33.389  1.00 87.48           O  
ATOM   4038  CG  ARG A 253      -2.080  -5.698  37.101  1.00 87.48           C  
ATOM   4039  HG2 ARG A 253      -2.509  -6.674  36.874  1.00 87.48           H  
ATOM   4040  HG3 ARG A 253      -2.548  -5.301  38.002  1.00 87.48           H  
ATOM   4041  CD  ARG A 253      -0.574  -5.852  37.316  1.00 87.48           C  
ATOM   4042  HD2 ARG A 253      -0.146  -6.331  36.435  1.00 87.48           H  
ATOM   4043  HD3 ARG A 253      -0.124  -4.862  37.396  1.00 87.48           H  
ATOM   4044  NE  ARG A 253      -0.284  -6.676  38.505  1.00 87.48           N  
ATOM   4045  HE  ARG A 253      -0.839  -7.513  38.610  1.00 87.48           H  
ATOM   4046  NH1 ARG A 253       1.195  -5.247  39.531  1.00 87.48           N  
ATOM   4047 HH11 ARG A 253       0.865  -4.506  38.928  1.00 87.48           H  
ATOM   4048 HH12 ARG A 253       1.818  -5.019  40.293  1.00 87.48           H  
ATOM   4049  NH2 ARG A 253       0.802  -7.263  40.413  1.00 87.48           N  
ATOM   4050 HH21 ARG A 253       0.262  -8.116  40.450  1.00 87.48           H  
ATOM   4051 HH22 ARG A 253       1.402  -7.007  41.184  1.00 87.48           H  
ATOM   4052  CZ  ARG A 253       0.573  -6.391  39.470  1.00 87.48           C  
ATOM   4053  N   GLN A 254      -4.262  -2.312  35.140  1.00 91.31           N  
ATOM   4054  H   GLN A 254      -4.311  -2.224  36.145  1.00 91.31           H  
ATOM   4055  CA  GLN A 254      -4.505  -1.123  34.323  1.00 91.31           C  
ATOM   4056  HA  GLN A 254      -4.168  -1.330  33.307  1.00 91.31           H  
ATOM   4057  C   GLN A 254      -3.709   0.093  34.794  1.00 91.31           C  
ATOM   4058  CB  GLN A 254      -6.009  -0.842  34.237  1.00 91.31           C  
ATOM   4059  HB2 GLN A 254      -6.521  -1.739  33.887  1.00 91.31           H  
ATOM   4060  HB3 GLN A 254      -6.170  -0.057  33.499  1.00 91.31           H  
ATOM   4061  O   GLN A 254      -3.324   0.178  35.957  1.00 91.31           O  
ATOM   4062  CG  GLN A 254      -6.610  -0.395  35.578  1.00 91.31           C  
ATOM   4063  HG2 GLN A 254      -6.087   0.500  35.915  1.00 91.31           H  
ATOM   4064  HG3 GLN A 254      -6.485  -1.171  36.333  1.00 91.31           H  
ATOM   4065  CD  GLN A 254      -8.089  -0.058  35.476  1.00 91.31           C  
ATOM   4066  NE2 GLN A 254      -8.582   0.768  36.367  1.00 91.31           N  
ATOM   4067 HE21 GLN A 254      -7.965   1.148  37.071  1.00 91.31           H  
ATOM   4068 HE22 GLN A 254      -9.524   1.099  36.218  1.00 91.31           H  
ATOM   4069  OE1 GLN A 254      -8.809  -0.530  34.609  1.00 91.31           O  
ATOM   4070  N   TYR A 255      -3.459   1.037  33.891  1.00 92.48           N  
ATOM   4071  H   TYR A 255      -3.726   0.872  32.931  1.00 92.48           H  
ATOM   4072  CA  TYR A 255      -2.896   2.345  34.220  1.00 92.48           C  
ATOM   4073  HA  TYR A 255      -3.193   2.604  35.236  1.00 92.48           H  
ATOM   4074  C   TYR A 255      -3.438   3.420  33.277  1.00 92.48           C  
ATOM   4075  CB  TYR A 255      -1.364   2.282  34.173  1.00 92.48           C  
ATOM   4076  HB2 TYR A 255      -1.046   1.458  34.811  1.00 92.48           H  
ATOM   4077  HB3 TYR A 255      -0.956   3.206  34.582  1.00 92.48           H  
ATOM   4078  O   TYR A 255      -3.631   3.171  32.089  1.00 92.48           O  
ATOM   4079  CG  TYR A 255      -0.751   2.025  32.816  1.00 92.48           C  
ATOM   4080  CD1 TYR A 255      -0.471   0.702  32.420  1.00 92.48           C  
ATOM   4081  HD1 TYR A 255      -0.739  -0.121  33.066  1.00 92.48           H  
ATOM   4082  CD2 TYR A 255      -0.426   3.100  31.968  1.00 92.48           C  
ATOM   4083  HD2 TYR A 255      -0.648   4.116  32.262  1.00 92.48           H  
ATOM   4084  CE1 TYR A 255       0.139   0.453  31.178  1.00 92.48           C  
ATOM   4085  HE1 TYR A 255       0.358  -0.559  30.869  1.00 92.48           H  
ATOM   4086  CE2 TYR A 255       0.182   2.850  30.726  1.00 92.48           C  
ATOM   4087  HE2 TYR A 255       0.426   3.664  30.061  1.00 92.48           H  
ATOM   4088  OH  TYR A 255       1.086   1.322  29.136  1.00 92.48           O  
ATOM   4089  HH  TYR A 255       0.936   0.453  28.757  1.00 92.48           H  
ATOM   4090  CZ  TYR A 255       0.472   1.529  30.330  1.00 92.48           C  
ATOM   4091  N   LYS A 256      -3.646   4.638  33.782  1.00 93.10           N  
ATOM   4092  H   LYS A 256      -3.496   4.777  34.771  1.00 93.10           H  
ATOM   4093  CA  LYS A 256      -4.125   5.769  32.971  1.00 93.10           C  
ATOM   4094  HA  LYS A 256      -4.985   5.438  32.389  1.00 93.10           H  
ATOM   4095  C   LYS A 256      -3.061   6.234  31.985  1.00 93.10           C  
ATOM   4096  CB  LYS A 256      -4.566   6.925  33.879  1.00 93.10           C  
ATOM   4097  HB2 LYS A 256      -3.829   7.086  34.666  1.00 93.10           H  
ATOM   4098  HB3 LYS A 256      -4.660   7.836  33.289  1.00 93.10           H  
ATOM   4099  O   LYS A 256      -1.927   6.500  32.387  1.00 93.10           O  
ATOM   4100  CG  LYS A 256      -5.931   6.596  34.481  1.00 93.10           C  
ATOM   4101  HG2 LYS A 256      -6.645   6.559  33.659  1.00 93.10           H  
ATOM   4102  HG3 LYS A 256      -5.885   5.624  34.973  1.00 93.10           H  
ATOM   4103  CD  LYS A 256      -6.435   7.631  35.482  1.00 93.10           C  
ATOM   4104  HD2 LYS A 256      -5.725   7.732  36.302  1.00 93.10           H  
ATOM   4105  HD3 LYS A 256      -6.575   8.587  34.977  1.00 93.10           H  
ATOM   4106  CE  LYS A 256      -7.773   7.094  36.000  1.00 93.10           C  
ATOM   4107  HE2 LYS A 256      -7.597   6.138  36.493  1.00 93.10           H  
ATOM   4108  HE3 LYS A 256      -8.412   6.880  35.143  1.00 93.10           H  
ATOM   4109  NZ  LYS A 256      -8.439   8.042  36.922  1.00 93.10           N  
ATOM   4110  HZ1 LYS A 256      -8.637   8.910  36.446  1.00 93.10           H  
ATOM   4111  HZ2 LYS A 256      -7.866   8.207  37.737  1.00 93.10           H  
ATOM   4112  HZ3 LYS A 256      -9.315   7.637  37.221  1.00 93.10           H  
ATOM   4113  N   THR A 257      -3.435   6.389  30.717  1.00 93.22           N  
ATOM   4114  H   THR A 257      -4.373   6.131  30.446  1.00 93.22           H  
ATOM   4115  CA  THR A 257      -2.528   6.869  29.672  1.00 93.22           C  
ATOM   4116  HA  THR A 257      -1.750   7.459  30.158  1.00 93.22           H  
ATOM   4117  C   THR A 257      -3.210   7.803  28.669  1.00 93.22           C  
ATOM   4118  CB  THR A 257      -1.830   5.681  28.993  1.00 93.22           C  
ATOM   4119  HB  THR A 257      -1.625   4.926  29.751  1.00 93.22           H  
ATOM   4120  O   THR A 257      -4.413   7.716  28.424  1.00 93.22           O  
ATOM   4121  CG2 THR A 257      -2.636   5.012  27.877  1.00 93.22           C  
ATOM   4122 HG21 THR A 257      -2.083   4.153  27.497  1.00 93.22           H  
ATOM   4123 HG22 THR A 257      -2.806   5.708  27.056  1.00 93.22           H  
ATOM   4124 HG23 THR A 257      -3.596   4.676  28.270  1.00 93.22           H  
ATOM   4125  OG1 THR A 257      -0.585   6.109  28.487  1.00 93.22           O  
ATOM   4126  HG1 THR A 257       0.008   6.127  29.241  1.00 93.22           H  
ATOM   4127  N   GLU A 258      -2.420   8.702  28.088  1.00 92.69           N  
ATOM   4128  H   GLU A 258      -1.468   8.762  28.422  1.00 92.69           H  
ATOM   4129  CA  GLU A 258      -2.793   9.635  27.025  1.00 92.69           C  
ATOM   4130  HA  GLU A 258      -3.878   9.656  26.922  1.00 92.69           H  
ATOM   4131  C   GLU A 258      -2.167   9.184  25.695  1.00 92.69           C  
ATOM   4132  CB  GLU A 258      -2.324  11.049  27.414  1.00 92.69           C  
ATOM   4133  HB2 GLU A 258      -1.235  11.043  27.465  1.00 92.69           H  
ATOM   4134  HB3 GLU A 258      -2.711  11.294  28.403  1.00 92.69           H  
ATOM   4135  O   GLU A 258      -0.950   8.991  25.604  1.00 92.69           O  
ATOM   4136  CG  GLU A 258      -2.772  12.142  26.428  1.00 92.69           C  
ATOM   4137  HG2 GLU A 258      -2.561  11.809  25.412  1.00 92.69           H  
ATOM   4138  HG3 GLU A 258      -3.850  12.278  26.511  1.00 92.69           H  
ATOM   4139  CD  GLU A 258      -2.053  13.490  26.642  1.00 92.69           C  
ATOM   4140  OE1 GLU A 258      -1.986  14.279  25.671  1.00 92.69           O  
ATOM   4141  OE2 GLU A 258      -1.412  13.724  27.691  1.00 92.69           O  
ATOM   4142  N   ILE A 259      -2.979   9.050  24.645  1.00 90.12           N  
ATOM   4143  H   ILE A 259      -3.965   9.212  24.796  1.00 90.12           H  
ATOM   4144  CA  ILE A 259      -2.547   8.715  23.283  1.00 90.12           C  
ATOM   4145  HA  ILE A 259      -1.475   8.517  23.291  1.00 90.12           H  
ATOM   4146  C   ILE A 259      -2.803   9.922  22.380  1.00 90.12           C  
ATOM   4147  CB  ILE A 259      -3.241   7.438  22.755  1.00 90.12           C  
ATOM   4148  HB  ILE A 259      -4.310   7.639  22.677  1.00 90.12           H  
ATOM   4149  O   ILE A 259      -3.944  10.315  22.143  1.00 90.12           O  
ATOM   4150  CG1 ILE A 259      -3.047   6.237  23.712  1.00 90.12           C  
ATOM   4151 HG12 ILE A 259      -3.311   6.530  24.728  1.00 90.12           H  
ATOM   4152 HG13 ILE A 259      -1.999   5.937  23.711  1.00 90.12           H  
ATOM   4153  CG2 ILE A 259      -2.715   7.094  21.346  1.00 90.12           C  
ATOM   4154 HG21 ILE A 259      -2.861   7.935  20.667  1.00 90.12           H  
ATOM   4155 HG22 ILE A 259      -1.655   6.845  21.396  1.00 90.12           H  
ATOM   4156 HG23 ILE A 259      -3.268   6.249  20.937  1.00 90.12           H  
ATOM   4157  CD1 ILE A 259      -3.920   5.023  23.371  1.00 90.12           C  
ATOM   4158 HD11 ILE A 259      -3.789   4.262  24.140  1.00 90.12           H  
ATOM   4159 HD12 ILE A 259      -3.634   4.596  22.409  1.00 90.12           H  
ATOM   4160 HD13 ILE A 259      -4.970   5.317  23.343  1.00 90.12           H  
ATOM   4161  N   ARG A 260      -1.730  10.509  21.845  1.00 86.92           N  
ATOM   4162  H   ARG A 260      -0.828  10.126  22.090  1.00 86.92           H  
ATOM   4163  CA  ARG A 260      -1.785  11.709  20.991  1.00 86.92           C  
ATOM   4164  HA  ARG A 260      -2.689  12.270  21.229  1.00 86.92           H  
ATOM   4165  C   ARG A 260      -1.866  11.342  19.513  1.00 86.92           C  
ATOM   4166  CB  ARG A 260      -0.575  12.604  21.284  1.00 86.92           C  
ATOM   4167  HB2 ARG A 260      -0.549  13.418  20.561  1.00 86.92           H  
ATOM   4168  HB3 ARG A 260       0.340  12.020  21.185  1.00 86.92           H  
ATOM   4169  O   ARG A 260      -1.005  10.614  19.010  1.00 86.92           O  
ATOM   4170  CG  ARG A 260      -0.661  13.199  22.693  1.00 86.92           C  
ATOM   4171  HG2 ARG A 260      -0.832  12.415  23.430  1.00 86.92           H  
ATOM   4172  HG3 ARG A 260      -1.496  13.899  22.733  1.00 86.92           H  
ATOM   4173  CD  ARG A 260       0.621  13.936  23.067  1.00 86.92           C  
ATOM   4174  HD2 ARG A 260       0.880  14.663  22.297  1.00 86.92           H  
ATOM   4175  HD3 ARG A 260       1.433  13.214  23.152  1.00 86.92           H  
ATOM   4176  NE  ARG A 260       0.424  14.601  24.353  1.00 86.92           N  
ATOM   4177  HE  ARG A 260      -0.437  14.397  24.840  1.00 86.92           H  
ATOM   4178  NH1 ARG A 260       2.242  15.992  24.355  1.00 86.92           N  
ATOM   4179 HH11 ARG A 260       2.777  16.707  24.828  1.00 86.92           H  
ATOM   4180 HH12 ARG A 260       2.314  15.865  23.356  1.00 86.92           H  
ATOM   4181  NH2 ARG A 260       0.909  15.796  26.173  1.00 86.92           N  
ATOM   4182 HH21 ARG A 260       1.429  16.484  26.700  1.00 86.92           H  
ATOM   4183 HH22 ARG A 260       0.086  15.369  26.573  1.00 86.92           H  
ATOM   4184  CZ  ARG A 260       1.204  15.465  24.951  1.00 86.92           C  
ATOM   4185  N   ILE A 261      -2.866  11.869  18.802  1.00 75.40           N  
ATOM   4186  H   ILE A 261      -3.542  12.451  19.276  1.00 75.40           H  
ATOM   4187  CA  ILE A 261      -3.166  11.525  17.405  1.00 75.40           C  
ATOM   4188  HA  ILE A 261      -2.292  11.038  16.972  1.00 75.40           H  
ATOM   4189  C   ILE A 261      -3.400  12.810  16.603  1.00 75.40           C  
ATOM   4190  CB  ILE A 261      -4.348  10.525  17.309  1.00 75.40           C  
ATOM   4191  HB  ILE A 261      -5.268  11.033  17.594  1.00 75.40           H  
ATOM   4192  O   ILE A 261      -4.499  13.098  16.161  1.00 75.40           O  
ATOM   4193  CG1 ILE A 261      -4.121   9.353  18.289  1.00 75.40           C  
ATOM   4194 HG12 ILE A 261      -4.123   9.729  19.312  1.00 75.40           H  
ATOM   4195 HG13 ILE A 261      -3.155   8.888  18.091  1.00 75.40           H  
ATOM   4196  CG2 ILE A 261      -4.492  10.004  15.858  1.00 75.40           C  
ATOM   4197 HG21 ILE A 261      -4.612  10.833  15.161  1.00 75.40           H  
ATOM   4198 HG22 ILE A 261      -3.630   9.396  15.584  1.00 75.40           H  
ATOM   4199 HG23 ILE A 261      -5.400   9.407  15.769  1.00 75.40           H  
ATOM   4200  CD1 ILE A 261      -5.199   8.288  18.241  1.00 75.40           C  
ATOM   4201 HD11 ILE A 261      -6.174   8.751  18.390  1.00 75.40           H  
ATOM   4202 HD12 ILE A 261      -5.164   7.769  17.283  1.00 75.40           H  
ATOM   4203 HD13 ILE A 261      -5.010   7.566  19.035  1.00 75.40           H  
ATOM   4204  N   GLY A 262      -2.345  13.594  16.378  1.00 64.83           N  
ATOM   4205  H   GLY A 262      -1.472  13.397  16.847  1.00 64.83           H  
ATOM   4206  CA  GLY A 262      -2.458  14.844  15.622  1.00 64.83           C  
ATOM   4207  HA2 GLY A 262      -3.065  15.541  16.198  1.00 64.83           H  
ATOM   4208  HA3 GLY A 262      -2.983  14.658  14.684  1.00 64.83           H  
ATOM   4209  C   GLY A 262      -1.105  15.486  15.323  1.00 64.83           C  
ATOM   4210  O   GLY A 262      -0.136  15.272  16.059  1.00 64.83           O  
ATOM   4211  N   LYS A 263      -1.010  16.236  14.214  1.00 60.47           N  
ATOM   4212  H   LYS A 263      -1.860  16.437  13.708  1.00 60.47           H  
ATOM   4213  CA  LYS A 263       0.246  16.858  13.743  1.00 60.47           C  
ATOM   4214  HA  LYS A 263       1.032  16.105  13.699  1.00 60.47           H  
ATOM   4215  C   LYS A 263       0.755  17.938  14.706  1.00 60.47           C  
ATOM   4216  CB  LYS A 263       0.045  17.461  12.337  1.00 60.47           C  
ATOM   4217  HB2 LYS A 263      -0.828  18.114  12.355  1.00 60.47           H  
ATOM   4218  HB3 LYS A 263       0.912  18.075  12.097  1.00 60.47           H  
ATOM   4219  O   LYS A 263       1.964  18.111  14.834  1.00 60.47           O  
ATOM   4220  CG  LYS A 263      -0.125  16.418  11.215  1.00 60.47           C  
ATOM   4221  HG2 LYS A 263      -0.970  15.770  11.447  1.00 60.47           H  
ATOM   4222  HG3 LYS A 263       0.778  15.812  11.146  1.00 60.47           H  
ATOM   4223  CD  LYS A 263      -0.384  17.113   9.864  1.00 60.47           C  
ATOM   4224  HD2 LYS A 263      -1.287  17.716   9.960  1.00 60.47           H  
ATOM   4225  HD3 LYS A 263       0.450  17.776   9.636  1.00 60.47           H  
ATOM   4226  CE  LYS A 263      -0.573  16.111   8.711  1.00 60.47           C  
ATOM   4227  HE2 LYS A 263       0.344  15.534   8.589  1.00 60.47           H  
ATOM   4228  HE3 LYS A 263      -1.377  15.428   8.983  1.00 60.47           H  
ATOM   4229  NZ  LYS A 263      -0.921  16.791   7.431  1.00 60.47           N  
ATOM   4230  HZ1 LYS A 263      -1.052  16.135   6.674  1.00 60.47           H  
ATOM   4231  HZ2 LYS A 263      -0.207  17.444   7.141  1.00 60.47           H  
ATOM   4232  HZ3 LYS A 263      -1.784  17.305   7.534  1.00 60.47           H  
ATOM   4233  N   ALA A 264      -0.145  18.620  15.416  1.00 49.91           N  
ATOM   4234  H   ALA A 264      -1.124  18.415  15.278  1.00 49.91           H  
ATOM   4235  CA  ALA A 264       0.195  19.731  16.305  1.00 49.91           C  
ATOM   4236  HA  ALA A 264       0.988  20.314  15.838  1.00 49.91           H  
ATOM   4237  C   ALA A 264       0.722  19.294  17.687  1.00 49.91           C  
ATOM   4238  CB  ALA A 264      -1.040  20.633  16.422  1.00 49.91           C  
ATOM   4239  HB1 ALA A 264      -0.794  21.514  17.014  1.00 49.91           H  
ATOM   4240  HB2 ALA A 264      -1.364  20.953  15.432  1.00 49.91           H  
ATOM   4241  HB3 ALA A 264      -1.852  20.093  16.908  1.00 49.91           H  
ATOM   4242  O   ALA A 264       1.096  20.138  18.497  1.00 49.91           O  
ATOM   4243  N   SER A 265       0.759  17.990  17.983  1.00 48.42           N  
ATOM   4244  H   SER A 265       0.451  17.332  17.281  1.00 48.42           H  
ATOM   4245  CA  SER A 265       0.966  17.508  19.353  1.00 48.42           C  
ATOM   4246  HA  SER A 265       0.581  18.275  20.026  1.00 48.42           H  
ATOM   4247  C   SER A 265       2.439  17.305  19.762  1.00 48.42           C  
ATOM   4248  CB  SER A 265       0.101  16.263  19.581  1.00 48.42           C  
ATOM   4249  HB2 SER A 265       0.668  15.370  19.319  1.00 48.42           H  
ATOM   4250  HB3 SER A 265      -0.789  16.309  18.954  1.00 48.42           H  
ATOM   4251  O   SER A 265       2.711  16.938  20.909  1.00 48.42           O  
ATOM   4252  OG  SER A 265      -0.311  16.199  20.929  1.00 48.42           O  
ATOM   4253  HG  SER A 265      -1.160  16.636  21.025  1.00 48.42           H  
ATOM   4254  N   THR A 266       3.434  17.509  18.879  1.00 38.70           N  
ATOM   4255  H   THR A 266       3.205  17.795  17.938  1.00 38.70           H  
ATOM   4256  CA  THR A 266       4.860  17.426  19.283  1.00 38.70           C  
ATOM   4257  HA  THR A 266       4.942  17.954  20.234  1.00 38.70           H  
ATOM   4258  C   THR A 266       5.835  18.106  18.308  1.00 38.70           C  
ATOM   4259  CB  THR A 266       5.335  15.969  19.512  1.00 38.70           C  
ATOM   4260  HB  THR A 266       5.890  15.617  18.643  1.00 38.70           H  
ATOM   4261  O   THR A 266       5.877  17.780  17.123  1.00 38.70           O  
ATOM   4262  CG2 THR A 266       6.232  15.885  20.747  1.00 38.70           C  
ATOM   4263 HG21 THR A 266       6.561  14.855  20.887  1.00 38.70           H  
ATOM   4264 HG22 THR A 266       5.684  16.206  21.634  1.00 38.70           H  
ATOM   4265 HG23 THR A 266       7.110  16.517  20.614  1.00 38.70           H  
ATOM   4266  OG1 THR A 266       4.286  15.061  19.756  1.00 38.70           O  
ATOM   4267  HG1 THR A 266       3.668  15.528  20.322  1.00 38.70           H  
ATOM   4268  N   GLY A 267       6.671  19.012  18.832  1.00 32.73           N  
ATOM   4269  H   GLY A 267       6.568  19.221  19.815  1.00 32.73           H  
ATOM   4270  CA  GLY A 267       7.707  19.769  18.118  1.00 32.73           C  
ATOM   4271  HA2 GLY A 267       7.257  20.244  17.247  1.00 32.73           H  
ATOM   4272  HA3 GLY A 267       8.081  20.558  18.771  1.00 32.73           H  
ATOM   4273  C   GLY A 267       8.906  18.937  17.650  1.00 32.73           C  
ATOM   4274  O   GLY A 267       9.990  19.021  18.219  1.00 32.73           O  
ATOM   4275  N   SER A 268       8.732  18.165  16.576  1.00 34.09           N  
ATOM   4276  H   SER A 268       7.800  18.100  16.194  1.00 34.09           H  
ATOM   4277  CA  SER A 268       9.835  17.538  15.840  1.00 34.09           C  
ATOM   4278  HA  SER A 268      10.771  17.714  16.372  1.00 34.09           H  
ATOM   4279  C   SER A 268       9.953  18.167  14.453  1.00 34.09           C  
ATOM   4280  CB  SER A 268       9.649  16.022  15.773  1.00 34.09           C  
ATOM   4281  HB2 SER A 268       9.590  15.618  16.783  1.00 34.09           H  
ATOM   4282  HB3 SER A 268       8.719  15.799  15.251  1.00 34.09           H  
ATOM   4283  O   SER A 268       9.101  17.983  13.586  1.00 34.09           O  
ATOM   4284  OG  SER A 268      10.726  15.412  15.084  1.00 34.09           O  
ATOM   4285  HG  SER A 268      11.511  15.450  15.634  1.00 34.09           H  
ATOM   4286  N   ARG A 269      11.031  18.933  14.263  1.00 31.21           N  
ATOM   4287  H   ARG A 269      11.643  19.046  15.058  1.00 31.21           H  
ATOM   4288  CA  ARG A 269      11.480  19.513  12.992  1.00 31.21           C  
ATOM   4289  HA  ARG A 269      10.721  20.199  12.616  1.00 31.21           H  
ATOM   4290  C   ARG A 269      11.686  18.377  11.981  1.00 31.21           C  
ATOM   4291  CB  ARG A 269      12.786  20.278  13.314  1.00 31.21           C  
ATOM   4292  HB2 ARG A 269      12.628  20.827  14.242  1.00 31.21           H  
ATOM   4293  HB3 ARG A 269      13.584  19.560  13.501  1.00 31.21           H  
ATOM   4294  O   ARG A 269      12.679  17.661  12.067  1.00 31.21           O  
ATOM   4295  CG  ARG A 269      13.268  21.303  12.277  1.00 31.21           C  
ATOM   4296  HG2 ARG A 269      12.521  22.092  12.187  1.00 31.21           H  
ATOM   4297  HG3 ARG A 269      13.407  20.825  11.307  1.00 31.21           H  
ATOM   4298  CD  ARG A 269      14.605  21.898  12.761  1.00 31.21           C  
ATOM   4299  HD2 ARG A 269      15.395  21.172  12.569  1.00 31.21           H  
ATOM   4300  HD3 ARG A 269      14.547  22.065  13.836  1.00 31.21           H  
ATOM   4301  NE  ARG A 269      14.933  23.187  12.114  1.00 31.21           N  
ATOM   4302  HE  ARG A 269      14.225  23.596  11.521  1.00 31.21           H  
ATOM   4303  NH1 ARG A 269      17.046  23.438  12.990  1.00 31.21           N  
ATOM   4304 HH11 ARG A 269      17.886  23.988  13.101  1.00 31.21           H  
ATOM   4305 HH12 ARG A 269      16.971  22.533  13.431  1.00 31.21           H  
ATOM   4306  NH2 ARG A 269      16.184  25.058  11.725  1.00 31.21           N  
ATOM   4307 HH21 ARG A 269      17.039  25.583  11.846  1.00 31.21           H  
ATOM   4308 HH22 ARG A 269      15.441  25.460  11.172  1.00 31.21           H  
ATOM   4309  CZ  ARG A 269      16.048  23.885  12.278  1.00 31.21           C  
ATOM   4310  N   ARG A 270      10.757  18.181  11.040  1.00 36.43           N  
ATOM   4311  H   ARG A 270       9.915  18.738  11.072  1.00 36.43           H  
ATOM   4312  CA  ARG A 270      10.938  17.238   9.926  1.00 36.43           C  
ATOM   4313  HA  ARG A 270      11.814  16.625  10.135  1.00 36.43           H  
ATOM   4314  C   ARG A 270      11.267  17.987   8.645  1.00 36.43           C  
ATOM   4315  CB  ARG A 270       9.747  16.277   9.778  1.00 36.43           C  
ATOM   4316  HB2 ARG A 270       9.509  16.156   8.721  1.00 36.43           H  
ATOM   4317  HB3 ARG A 270       8.868  16.674  10.286  1.00 36.43           H  
ATOM   4318  O   ARG A 270      10.436  18.693   8.087  1.00 36.43           O  
ATOM   4319  CG  ARG A 270      10.122  14.907  10.354  1.00 36.43           C  
ATOM   4320  HG2 ARG A 270      11.025  14.550   9.860  1.00 36.43           H  
ATOM   4321  HG3 ARG A 270      10.314  15.001  11.423  1.00 36.43           H  
ATOM   4322  CD  ARG A 270       9.005  13.892  10.120  1.00 36.43           C  
ATOM   4323  HD2 ARG A 270       8.739  13.896   9.063  1.00 36.43           H  
ATOM   4324  HD3 ARG A 270       8.138  14.204  10.703  1.00 36.43           H  
ATOM   4325  NE  ARG A 270       9.454  12.541  10.501  1.00 36.43           N  
ATOM   4326  HE  ARG A 270      10.435  12.352  10.357  1.00 36.43           H  
ATOM   4327  NH1 ARG A 270       7.426  11.724  11.174  1.00 36.43           N  
ATOM   4328 HH11 ARG A 270       7.023  12.597  10.866  1.00 36.43           H  
ATOM   4329 HH12 ARG A 270       6.863  11.034  11.652  1.00 36.43           H  
ATOM   4330  NH2 ARG A 270       9.267  10.454  11.366  1.00 36.43           N  
ATOM   4331 HH21 ARG A 270      10.266  10.354  11.254  1.00 36.43           H  
ATOM   4332 HH22 ARG A 270       8.731   9.739  11.838  1.00 36.43           H  
ATOM   4333  CZ  ARG A 270       8.713  11.579  11.008  1.00 36.43           C  
ATOM   4334  N   LEU A 271      12.517  17.814   8.229  1.00 30.19           N  
ATOM   4335  H   LEU A 271      13.106  17.222   8.797  1.00 30.19           H  
ATOM   4336  CA  LEU A 271      13.026  18.132   6.904  1.00 30.19           C  
ATOM   4337  HA  LEU A 271      12.900  19.195   6.699  1.00 30.19           H  
ATOM   4338  C   LEU A 271      12.245  17.319   5.861  1.00 30.19           C  
ATOM   4339  CB  LEU A 271      14.524  17.757   6.880  1.00 30.19           C  
ATOM   4340  HB2 LEU A 271      14.622  16.724   7.214  1.00 30.19           H  
ATOM   4341  HB3 LEU A 271      14.885  17.792   5.852  1.00 30.19           H  
ATOM   4342  O   LEU A 271      12.111  16.108   6.023  1.00 30.19           O  
ATOM   4343  CG  LEU A 271      15.418  18.660   7.755  1.00 30.19           C  
ATOM   4344  HG  LEU A 271      14.901  18.907   8.682  1.00 30.19           H  
ATOM   4345  CD1 LEU A 271      16.719  17.950   8.127  1.00 30.19           C  
ATOM   4346 HD11 LEU A 271      17.344  18.609   8.730  1.00 30.19           H  
ATOM   4347 HD12 LEU A 271      17.263  17.673   7.224  1.00 30.19           H  
ATOM   4348 HD13 LEU A 271      16.501  17.050   8.702  1.00 30.19           H  
ATOM   4349  CD2 LEU A 271      15.761  19.957   7.023  1.00 30.19           C  
ATOM   4350 HD21 LEU A 271      16.309  19.737   6.106  1.00 30.19           H  
ATOM   4351 HD22 LEU A 271      14.850  20.500   6.771  1.00 30.19           H  
ATOM   4352 HD23 LEU A 271      16.381  20.588   7.659  1.00 30.19           H  
ATOM   4353  N   LEU A 272      11.747  18.014   4.834  1.00 31.18           N  
ATOM   4354  H   LEU A 272      11.808  19.019   4.906  1.00 31.18           H  
ATOM   4355  CA  LEU A 272      11.428  17.508   3.492  1.00 31.18           C  
ATOM   4356  HA  LEU A 272      10.666  18.156   3.059  1.00 31.18           H  
ATOM   4357  C   LEU A 272      10.837  16.084   3.453  1.00 31.18           C  
ATOM   4358  CB  LEU A 272      12.698  17.632   2.621  1.00 31.18           C  
ATOM   4359  HB2 LEU A 272      13.473  17.010   3.070  1.00 31.18           H  
ATOM   4360  HB3 LEU A 272      12.491  17.223   1.632  1.00 31.18           H  
ATOM   4361  O   LEU A 272      11.496  15.141   3.026  1.00 31.18           O  
ATOM   4362  CG  LEU A 272      13.250  19.061   2.449  1.00 31.18           C  
ATOM   4363  HG  LEU A 272      13.306  19.558   3.417  1.00 31.18           H  
ATOM   4364  CD1 LEU A 272      14.665  19.005   1.878  1.00 31.18           C  
ATOM   4365 HD11 LEU A 272      15.059  20.015   1.761  1.00 31.18           H  
ATOM   4366 HD12 LEU A 272      15.318  18.447   2.550  1.00 31.18           H  
ATOM   4367 HD13 LEU A 272      14.652  18.515   0.905  1.00 31.18           H  
ATOM   4368  CD2 LEU A 272      12.379  19.901   1.515  1.00 31.18           C  
ATOM   4369 HD21 LEU A 272      11.373  20.006   1.922  1.00 31.18           H  
ATOM   4370 HD22 LEU A 272      12.812  20.895   1.397  1.00 31.18           H  
ATOM   4371 HD23 LEU A 272      12.318  19.427   0.536  1.00 31.18           H  
ATOM   4372  N   SER A 273       9.582  15.922   3.876  1.00 30.50           N  
ATOM   4373  H   SER A 273       9.091  16.718   4.258  1.00 30.50           H  
ATOM   4374  CA  SER A 273       8.776  14.778   3.437  1.00 30.50           C  
ATOM   4375  HA  SER A 273       9.388  14.114   2.828  1.00 30.50           H  
ATOM   4376  C   SER A 273       7.656  15.293   2.547  1.00 30.50           C  
ATOM   4377  CB  SER A 273       8.267  13.919   4.598  1.00 30.50           C  
ATOM   4378  HB2 SER A 273       9.111  13.609   5.214  1.00 30.50           H  
ATOM   4379  HB3 SER A 273       7.793  13.029   4.183  1.00 30.50           H  
ATOM   4380  O   SER A 273       6.715  15.918   3.035  1.00 30.50           O  
ATOM   4381  OG  SER A 273       7.321  14.604   5.396  1.00 30.50           O  
ATOM   4382  HG  SER A 273       6.789  15.116   4.782  1.00 30.50           H  
ATOM   4383  N   GLU A 274       7.825  15.048   1.255  1.00 34.18           N  
ATOM   4384  H   GLU A 274       8.667  14.566   0.974  1.00 34.18           H  
ATOM   4385  CA  GLU A 274       6.858  15.238   0.180  1.00 34.18           C  
ATOM   4386  HA  GLU A 274       6.736  16.303  -0.019  1.00 34.18           H  
ATOM   4387  C   GLU A 274       5.503  14.630   0.573  1.00 34.18           C  
ATOM   4388  CB  GLU A 274       7.508  14.571  -1.041  1.00 34.18           C  
ATOM   4389  HB2 GLU A 274       7.493  13.489  -0.913  1.00 34.18           H  
ATOM   4390  HB3 GLU A 274       8.550  14.892  -1.041  1.00 34.18           H  
ATOM   4391  O   GLU A 274       5.434  13.503   1.073  1.00 34.18           O  
ATOM   4392  CG  GLU A 274       6.935  14.928  -2.416  1.00 34.18           C  
ATOM   4393  HG2 GLU A 274       6.756  16.003  -2.444  1.00 34.18           H  
ATOM   4394  HG3 GLU A 274       5.983  14.415  -2.547  1.00 34.18           H  
ATOM   4395  CD  GLU A 274       7.916  14.545  -3.545  1.00 34.18           C  
ATOM   4396  OE1 GLU A 274       7.690  15.016  -4.678  1.00 34.18           O  
ATOM   4397  OE2 GLU A 274       8.912  13.836  -3.256  1.00 34.18           O  
ATOM   4398  N   GLU A 275       4.432  15.416   0.445  1.00 34.19           N  
ATOM   4399  H   GLU A 275       4.535  16.302  -0.027  1.00 34.19           H  
ATOM   4400  CA  GLU A 275       3.069  14.937   0.663  1.00 34.19           C  
ATOM   4401  HA  GLU A 275       3.017  14.405   1.612  1.00 34.19           H  
ATOM   4402  C   GLU A 275       2.701  13.982  -0.481  1.00 34.19           C  
ATOM   4403  CB  GLU A 275       2.069  16.114   0.689  1.00 34.19           C  
ATOM   4404  HB2 GLU A 275       2.180  16.719  -0.212  1.00 34.19           H  
ATOM   4405  HB3 GLU A 275       1.068  15.683   0.677  1.00 34.19           H  
ATOM   4406  O   GLU A 275       2.645  14.438  -1.621  1.00 34.19           O  
ATOM   4407  CG  GLU A 275       2.177  17.028   1.920  1.00 34.19           C  
ATOM   4408  HG2 GLU A 275       2.978  17.753   1.771  1.00 34.19           H  
ATOM   4409  HG3 GLU A 275       2.434  16.417   2.785  1.00 34.19           H  
ATOM   4410  CD  GLU A 275       0.845  17.747   2.197  1.00 34.19           C  
ATOM   4411  OE1 GLU A 275       0.236  17.438   3.260  1.00 34.19           O  
ATOM   4412  OE2 GLU A 275       0.366  18.500   1.333  1.00 34.19           O  
ATOM   4413  N   PRO A 276       2.411  12.689  -0.239  1.00 36.16           N  
ATOM   4414  CA  PRO A 276       1.770  11.897  -1.271  1.00 36.16           C  
ATOM   4415  HA  PRO A 276       2.241  12.064  -2.240  1.00 36.16           H  
ATOM   4416  C   PRO A 276       0.308  12.347  -1.325  1.00 36.16           C  
ATOM   4417  CB  PRO A 276       1.977  10.442  -0.859  1.00 36.16           C  
ATOM   4418  HB2 PRO A 276       2.943  10.098  -1.228  1.00 36.16           H  
ATOM   4419  HB3 PRO A 276       1.176   9.798  -1.224  1.00 36.16           H  
ATOM   4420  O   PRO A 276      -0.376  12.375  -0.295  1.00 36.16           O  
ATOM   4421  CG  PRO A 276       2.007  10.510   0.668  1.00 36.16           C  
ATOM   4422  HG2 PRO A 276       2.656   9.742   1.087  1.00 36.16           H  
ATOM   4423  HG3 PRO A 276       0.994  10.396   1.055  1.00 36.16           H  
ATOM   4424  CD  PRO A 276       2.518  11.920   0.993  1.00 36.16           C  
ATOM   4425  HD2 PRO A 276       3.563  11.864   1.299  1.00 36.16           H  
ATOM   4426  HD3 PRO A 276       1.913  12.366   1.782  1.00 36.16           H  
ATOM   4427  N   SER A 277      -0.134  12.772  -2.507  1.00 37.99           N  
ATOM   4428  H   SER A 277       0.497  12.767  -3.296  1.00 37.99           H  
ATOM   4429  CA  SER A 277      -1.532  13.067  -2.795  1.00 37.99           C  
ATOM   4430  HA  SER A 277      -1.881  13.835  -2.105  1.00 37.99           H  
ATOM   4431  C   SER A 277      -2.358  11.802  -2.603  1.00 37.99           C  
ATOM   4432  CB  SER A 277      -1.689  13.596  -4.223  1.00 37.99           C  
ATOM   4433  HB2 SER A 277      -1.172  14.551  -4.316  1.00 37.99           H  
ATOM   4434  HB3 SER A 277      -2.747  13.745  -4.442  1.00 37.99           H  
ATOM   4435  O   SER A 277      -2.056  10.754  -3.176  1.00 37.99           O  
ATOM   4436  OG  SER A 277      -1.140  12.676  -5.144  1.00 37.99           O  
ATOM   4437  HG  SER A 277      -1.535  11.818  -4.973  1.00 37.99           H  
ATOM   4438  N   ASP A 278      -3.376  11.935  -1.764  1.00 40.33           N  
ATOM   4439  H   ASP A 278      -3.533  12.843  -1.350  1.00 40.33           H  
ATOM   4440  CA  ASP A 278      -4.317  10.895  -1.406  1.00 40.33           C  
ATOM   4441  HA  ASP A 278      -3.777   9.995  -1.109  1.00 40.33           H  
ATOM   4442  C   ASP A 278      -5.231  10.585  -2.600  1.00 40.33           C  
ATOM   4443  CB  ASP A 278      -5.169  11.383  -0.221  1.00 40.33           C  
ATOM   4444  HB2 ASP A 278      -5.796  10.541   0.072  1.00 40.33           H  
ATOM   4445  HB3 ASP A 278      -5.823  12.190  -0.552  1.00 40.33           H  
ATOM   4446  O   ASP A 278      -6.037  11.428  -2.973  1.00 40.33           O  
ATOM   4447  CG  ASP A 278      -4.417  11.866   1.030  1.00 40.33           C  
ATOM   4448  OD1 ASP A 278      -3.596  11.116   1.593  1.00 40.33           O  
ATOM   4449  OD2 ASP A 278      -4.766  12.957   1.541  1.00 40.33           O  
ATOM   4450  N   ASP A 279      -5.103   9.399  -3.187  1.00 49.26           N  
ATOM   4451  H   ASP A 279      -4.237   8.899  -3.040  1.00 49.26           H  
ATOM   4452  CA  ASP A 279      -6.229   8.580  -3.636  1.00 49.26           C  
ATOM   4453  HA  ASP A 279      -6.858   8.396  -2.765  1.00 49.26           H  
ATOM   4454  C   ASP A 279      -5.714   7.210  -4.067  1.00 49.26           C  
ATOM   4455  CB  ASP A 279      -7.091   9.233  -4.741  1.00 49.26           C  
ATOM   4456  HB2 ASP A 279      -7.474   8.451  -5.397  1.00 49.26           H  
ATOM   4457  HB3 ASP A 279      -6.475   9.897  -5.348  1.00 49.26           H  
ATOM   4458  O   ASP A 279      -4.605   7.038  -4.583  1.00 49.26           O  
ATOM   4459  CG  ASP A 279      -8.314   9.994  -4.187  1.00 49.26           C  
ATOM   4460  OD1 ASP A 279      -8.702   9.737  -3.017  1.00 49.26           O  
ATOM   4461  OD2 ASP A 279      -8.919  10.756  -4.971  1.00 49.26           O  
ATOM   4462  N   CYS A 280      -6.526   6.198  -3.806  1.00 52.37           N  
ATOM   4463  H   CYS A 280      -7.437   6.402  -3.421  1.00 52.37           H  
ATOM   4464  CA  CYS A 280      -6.227   4.840  -4.189  1.00 52.37           C  
ATOM   4465  HA  CYS A 280      -5.162   4.657  -4.040  1.00 52.37           H  
ATOM   4466  C   CYS A 280      -6.549   4.683  -5.690  1.00 52.37           C  
ATOM   4467  CB  CYS A 280      -6.989   3.953  -3.209  1.00 52.37           C  
ATOM   4468  HB2 CYS A 280      -6.877   4.360  -2.204  1.00 52.37           H  
ATOM   4469  HB3 CYS A 280      -8.050   3.943  -3.459  1.00 52.37           H  
ATOM   4470  O   CYS A 280      -7.708   4.568  -6.081  1.00 52.37           O  
ATOM   4471  SG  CYS A 280      -6.343   2.293  -3.186  1.00 52.37           S  
ATOM   4472  N   ILE A 281      -5.522   4.795  -6.542  1.00 50.65           N  
ATOM   4473  H   ILE A 281      -4.639   5.068  -6.136  1.00 50.65           H  
ATOM   4474  CA  ILE A 281      -5.688   4.975  -8.003  1.00 50.65           C  
ATOM   4475  HA  ILE A 281      -6.733   5.210  -8.206  1.00 50.65           H  
ATOM   4476  C   ILE A 281      -5.397   3.686  -8.802  1.00 50.65           C  
ATOM   4477  CB  ILE A 281      -4.863   6.206  -8.472  1.00 50.65           C  
ATOM   4478  HB  ILE A 281      -3.816   6.025  -8.232  1.00 50.65           H  
ATOM   4479  O   ILE A 281      -5.673   3.613 -10.001  1.00 50.65           O  
ATOM   4480  CG1 ILE A 281      -5.318   7.516  -7.780  1.00 50.65           C  
ATOM   4481 HG12 ILE A 281      -6.157   7.950  -8.323  1.00 50.65           H  
ATOM   4482 HG13 ILE A 281      -5.687   7.313  -6.775  1.00 50.65           H  
ATOM   4483  CG2 ILE A 281      -4.988   6.446  -9.985  1.00 50.65           C  
ATOM   4484 HG21 ILE A 281      -4.657   7.449 -10.254  1.00 50.65           H  
ATOM   4485 HG22 ILE A 281      -6.027   6.349 -10.300  1.00 50.65           H  
ATOM   4486 HG23 ILE A 281      -4.376   5.734 -10.541  1.00 50.65           H  
ATOM   4487  CD1 ILE A 281      -4.200   8.563  -7.667  1.00 50.65           C  
ATOM   4488 HD11 ILE A 281      -4.569   9.419  -7.103  1.00 50.65           H  
ATOM   4489 HD12 ILE A 281      -3.344   8.140  -7.141  1.00 50.65           H  
ATOM   4490 HD13 ILE A 281      -3.894   8.904  -8.656  1.00 50.65           H  
ATOM   4491  N   SER A 282      -4.877   2.626  -8.164  1.00 49.48           N  
ATOM   4492  H   SER A 282      -4.819   2.661  -7.157  1.00 49.48           H  
ATOM   4493  CA  SER A 282      -4.568   1.368  -8.862  1.00 49.48           C  
ATOM   4494  HA  SER A 282      -4.972   1.427  -9.873  1.00 49.48           H  
ATOM   4495  C   SER A 282      -5.225   0.142  -8.229  1.00 49.48           C  
ATOM   4496  CB  SER A 282      -3.054   1.185  -9.052  1.00 49.48           C  
ATOM   4497  HB2 SER A 282      -2.883   0.341  -9.721  1.00 49.48           H  
ATOM   4498  HB3 SER A 282      -2.639   2.078  -9.520  1.00 49.48           H  
ATOM   4499  O   SER A 282      -5.038  -0.152  -7.048  1.00 49.48           O  
ATOM   4500  OG  SER A 282      -2.389   0.941  -7.829  1.00 49.48           O  
ATOM   4501  HG  SER A 282      -2.501   1.731  -7.295  1.00 49.48           H  
ATOM   4502  N   ARG A 283      -5.894  -0.664  -9.067  1.00 54.63           N  
ATOM   4503  H   ARG A 283      -6.059  -0.310  -9.999  1.00 54.63           H  
ATOM   4504  CA  ARG A 283      -6.425  -2.000  -8.725  1.00 54.63           C  
ATOM   4505  HA  ARG A 283      -7.104  -1.905  -7.877  1.00 54.63           H  
ATOM   4506  C   ARG A 283      -5.355  -3.003  -8.289  1.00 54.63           C  
ATOM   4507  CB  ARG A 283      -7.192  -2.579  -9.924  1.00 54.63           C  
ATOM   4508  HB2 ARG A 283      -7.378  -3.639  -9.749  1.00 54.63           H  
ATOM   4509  HB3 ARG A 283      -6.588  -2.486 -10.826  1.00 54.63           H  
ATOM   4510  O   ARG A 283      -5.682  -4.100  -7.863  1.00 54.63           O  
ATOM   4511  CG  ARG A 283      -8.548  -1.899 -10.133  1.00 54.63           C  
ATOM   4512  HG2 ARG A 283      -9.142  -1.997  -9.224  1.00 54.63           H  
ATOM   4513  HG3 ARG A 283      -8.408  -0.842 -10.358  1.00 54.63           H  
ATOM   4514  CD  ARG A 283      -9.272  -2.586 -11.295  1.00 54.63           C  
ATOM   4515  HD2 ARG A 283      -8.704  -2.409 -12.208  1.00 54.63           H  
ATOM   4516  HD3 ARG A 283      -9.310  -3.659 -11.104  1.00 54.63           H  
ATOM   4517  NE  ARG A 283     -10.646  -2.080 -11.445  1.00 54.63           N  
ATOM   4518  HE  ARG A 283     -11.038  -1.596 -10.649  1.00 54.63           H  
ATOM   4519  NH1 ARG A 283     -11.031  -2.861 -13.572  1.00 54.63           N  
ATOM   4520 HH11 ARG A 283     -11.651  -2.980 -14.361  1.00 54.63           H  
ATOM   4521 HH12 ARG A 283     -10.083  -3.205 -13.610  1.00 54.63           H  
ATOM   4522  NH2 ARG A 283     -12.641  -1.759 -12.485  1.00 54.63           N  
ATOM   4523 HH21 ARG A 283     -13.246  -1.871 -13.286  1.00 54.63           H  
ATOM   4524 HH22 ARG A 283     -12.992  -1.288 -11.663  1.00 54.63           H  
ATOM   4525  CZ  ARG A 283     -11.429  -2.235 -12.497  1.00 54.63           C  
ATOM   4526  N   THR A 284      -4.077  -2.663  -8.404  1.00 54.82           N  
ATOM   4527  H   THR A 284      -3.848  -1.763  -8.801  1.00 54.82           H  
ATOM   4528  CA  THR A 284      -2.969  -3.499  -7.931  1.00 54.82           C  
ATOM   4529  HA  THR A 284      -3.242  -4.549  -8.037  1.00 54.82           H  
ATOM   4530  C   THR A 284      -2.655  -3.294  -6.450  1.00 54.82           C  
ATOM   4531  CB  THR A 284      -1.722  -3.257  -8.789  1.00 54.82           C  
ATOM   4532  HB  THR A 284      -0.865  -3.767  -8.349  1.00 54.82           H  
ATOM   4533  O   THR A 284      -1.879  -4.060  -5.884  1.00 54.82           O  
ATOM   4534  CG2 THR A 284      -1.933  -3.777 -10.213  1.00 54.82           C  
ATOM   4535 HG21 THR A 284      -2.194  -4.835 -10.188  1.00 54.82           H  
ATOM   4536 HG22 THR A 284      -1.010  -3.655 -10.779  1.00 54.82           H  
ATOM   4537 HG23 THR A 284      -2.724  -3.219 -10.713  1.00 54.82           H  
ATOM   4538  OG1 THR A 284      -1.448  -1.877  -8.909  1.00 54.82           O  
ATOM   4539  HG1 THR A 284      -1.355  -1.476  -8.042  1.00 54.82           H  
ATOM   4540  N   GLN A 285      -3.233  -2.276  -5.804  1.00 55.91           N  
ATOM   4541  H   GLN A 285      -3.880  -1.675  -6.293  1.00 55.91           H  
ATOM   4542  CA  GLN A 285      -3.025  -2.031  -4.380  1.00 55.91           C  
ATOM   4543  HA  GLN A 285      -2.041  -2.407  -4.102  1.00 55.91           H  
ATOM   4544  C   GLN A 285      -4.050  -2.792  -3.534  1.00 55.91           C  
ATOM   4545  CB  GLN A 285      -3.014  -0.525  -4.093  1.00 55.91           C  
ATOM   4546  HB2 GLN A 285      -3.061  -0.365  -3.016  1.00 55.91           H  
ATOM   4547  HB3 GLN A 285      -3.884  -0.056  -4.552  1.00 55.91           H  
ATOM   4548  O   GLN A 285      -5.263  -2.660  -3.700  1.00 55.91           O  
ATOM   4549  CG  GLN A 285      -1.720   0.113  -4.627  1.00 55.91           C  
ATOM   4550  HG2 GLN A 285      -0.869  -0.293  -4.080  1.00 55.91           H  
ATOM   4551  HG3 GLN A 285      -1.587  -0.141  -5.678  1.00 55.91           H  
ATOM   4552  CD  GLN A 285      -1.697   1.630  -4.477  1.00 55.91           C  
ATOM   4553  NE2 GLN A 285      -0.773   2.312  -5.117  1.00 55.91           N  
ATOM   4554 HE21 GLN A 285      -0.118   1.857  -5.737  1.00 55.91           H  
ATOM   4555 HE22 GLN A 285      -0.820   3.315  -5.004  1.00 55.91           H  
ATOM   4556  OE1 GLN A 285      -2.493   2.237  -3.787  1.00 55.91           O  
ATOM   4557  N   LEU A 286      -3.537  -3.590  -2.598  1.00 60.08           N  
ATOM   4558  H   LEU A 286      -2.532  -3.658  -2.534  1.00 60.08           H  
ATOM   4559  CA  LEU A 286      -4.325  -4.243  -1.560  1.00 60.08           C  
ATOM   4560  HA  LEU A 286      -5.356  -4.360  -1.893  1.00 60.08           H  
ATOM   4561  C   LEU A 286      -4.335  -3.353  -0.316  1.00 60.08           C  
ATOM   4562  CB  LEU A 286      -3.729  -5.631  -1.262  1.00 60.08           C  
ATOM   4563  HB2 LEU A 286      -4.181  -6.013  -0.347  1.00 60.08           H  
ATOM   4564  HB3 LEU A 286      -2.662  -5.512  -1.072  1.00 60.08           H  
ATOM   4565  O   LEU A 286      -3.309  -3.196   0.349  1.00 60.08           O  
ATOM   4566  CG  LEU A 286      -3.924  -6.671  -2.381  1.00 60.08           C  
ATOM   4567  HG  LEU A 286      -3.580  -6.260  -3.331  1.00 60.08           H  
ATOM   4568  CD1 LEU A 286      -3.094  -7.916  -2.063  1.00 60.08           C  
ATOM   4569 HD11 LEU A 286      -3.415  -8.351  -1.116  1.00 60.08           H  
ATOM   4570 HD12 LEU A 286      -3.220  -8.650  -2.859  1.00 60.08           H  
ATOM   4571 HD13 LEU A 286      -2.039  -7.649  -2.004  1.00 60.08           H  
ATOM   4572  CD2 LEU A 286      -5.385  -7.104  -2.520  1.00 60.08           C  
ATOM   4573 HD21 LEU A 286      -5.743  -7.549  -1.591  1.00 60.08           H  
ATOM   4574 HD22 LEU A 286      -5.474  -7.835  -3.323  1.00 60.08           H  
ATOM   4575 HD23 LEU A 286      -6.011  -6.248  -2.770  1.00 60.08           H  
ATOM   4576  N   LEU A 287      -5.496  -2.801   0.028  1.00 60.15           N  
ATOM   4577  H   LEU A 287      -6.311  -2.989  -0.538  1.00 60.15           H  
ATOM   4578  CA  LEU A 287      -5.697  -2.138   1.308  1.00 60.15           C  
ATOM   4579  HA  LEU A 287      -4.837  -1.503   1.520  1.00 60.15           H  
ATOM   4580  C   LEU A 287      -5.808  -3.204   2.386  1.00 60.15           C  
ATOM   4581  CB  LEU A 287      -6.956  -1.263   1.341  1.00 60.15           C  
ATOM   4582  HB2 LEU A 287      -7.829  -1.863   1.088  1.00 60.15           H  
ATOM   4583  HB3 LEU A 287      -7.080  -0.941   2.374  1.00 60.15           H  
ATOM   4584  O   LEU A 287      -6.731  -4.019   2.397  1.00 60.15           O  
ATOM   4585  CG  LEU A 287      -6.917  -0.004   0.463  1.00 60.15           C  
ATOM   4586  HG  LEU A 287      -5.935   0.465   0.507  1.00 60.15           H  
ATOM   4587  CD1 LEU A 287      -7.274  -0.336  -0.982  1.00 60.15           C  
ATOM   4588 HD11 LEU A 287      -7.532   0.579  -1.515  1.00 60.15           H  
ATOM   4589 HD12 LEU A 287      -8.138  -1.000  -1.020  1.00 60.15           H  
ATOM   4590 HD13 LEU A 287      -6.427  -0.808  -1.479  1.00 60.15           H  
ATOM   4591  CD2 LEU A 287      -7.955   0.977   1.001  1.00 60.15           C  
ATOM   4592 HD21 LEU A 287      -8.929   0.492   1.063  1.00 60.15           H  
ATOM   4593 HD22 LEU A 287      -8.054   1.830   0.328  1.00 60.15           H  
ATOM   4594 HD23 LEU A 287      -7.667   1.334   1.990  1.00 60.15           H  
ATOM   4595  N   ARG A 288      -4.879  -3.187   3.335  1.00 60.81           N  
ATOM   4596  H   ARG A 288      -4.150  -2.492   3.265  1.00 60.81           H  
ATOM   4597  CA  ARG A 288      -5.023  -3.974   4.556  1.00 60.81           C  
ATOM   4598  HA  ARG A 288      -5.288  -4.996   4.286  1.00 60.81           H  
ATOM   4599  C   ARG A 288      -6.177  -3.395   5.376  1.00 60.81           C  
ATOM   4600  CB  ARG A 288      -3.677  -3.972   5.283  1.00 60.81           C  
ATOM   4601  HB2 ARG A 288      -3.430  -2.952   5.575  1.00 60.81           H  
ATOM   4602  HB3 ARG A 288      -2.915  -4.325   4.589  1.00 60.81           H  
ATOM   4603  O   ARG A 288      -6.282  -2.189   5.529  1.00 60.81           O  
ATOM   4604  CG  ARG A 288      -3.670  -4.871   6.523  1.00 60.81           C  
ATOM   4605  HG2 ARG A 288      -3.997  -5.877   6.258  1.00 60.81           H  
ATOM   4606  HG3 ARG A 288      -4.338  -4.457   7.278  1.00 60.81           H  
ATOM   4607  CD  ARG A 288      -2.240  -4.918   7.065  1.00 60.81           C  
ATOM   4608  HD2 ARG A 288      -1.876  -3.897   7.170  1.00 60.81           H  
ATOM   4609  HD3 ARG A 288      -1.618  -5.440   6.338  1.00 60.81           H  
ATOM   4610  NE  ARG A 288      -2.159  -5.589   8.375  1.00 60.81           N  
ATOM   4611  HE  ARG A 288      -3.017  -5.700   8.898  1.00 60.81           H  
ATOM   4612  NH1 ARG A 288       0.128  -5.726   8.455  1.00 60.81           N  
ATOM   4613 HH11 ARG A 288       0.161  -5.315   7.533  1.00 60.81           H  
ATOM   4614 HH12 ARG A 288       0.981  -5.979   8.934  1.00 60.81           H  
ATOM   4615  NH2 ARG A 288      -1.085  -6.422  10.190  1.00 60.81           N  
ATOM   4616 HH21 ARG A 288      -1.955  -6.324  10.693  1.00 60.81           H  
ATOM   4617 HH22 ARG A 288      -0.233  -6.558  10.716  1.00 60.81           H  
ATOM   4618  CZ  ARG A 288      -1.044  -5.914   8.996  1.00 60.81           C  
ATOM   4619  N   THR A 289      -7.023  -4.235   5.947  1.00 60.00           N  
ATOM   4620  H   THR A 289      -6.975  -5.212   5.696  1.00 60.00           H  
ATOM   4621  CA  THR A 289      -8.045  -3.843   6.922  1.00 60.00           C  
ATOM   4622  HA  THR A 289      -7.801  -2.864   7.336  1.00 60.00           H  
ATOM   4623  C   THR A 289      -8.022  -4.860   8.056  1.00 60.00           C  
ATOM   4624  CB  THR A 289      -9.438  -3.746   6.277  1.00 60.00           C  
ATOM   4625  HB  THR A 289      -9.764  -4.738   5.965  1.00 60.00           H  
ATOM   4626  O   THR A 289      -7.988  -6.066   7.820  1.00 60.00           O  
ATOM   4627  CG2 THR A 289     -10.474  -3.159   7.236  1.00 60.00           C  
ATOM   4628 HG21 THR A 289     -10.611  -3.820   8.092  1.00 60.00           H  
ATOM   4629 HG22 THR A 289     -11.427  -3.058   6.718  1.00 60.00           H  
ATOM   4630 HG23 THR A 289     -10.149  -2.178   7.582  1.00 60.00           H  
ATOM   4631  OG1 THR A 289      -9.422  -2.908   5.142  1.00 60.00           O  
ATOM   4632  HG1 THR A 289      -8.725  -2.256   5.252  1.00 60.00           H  
ATOM   4633  N   GLU A 290      -7.994  -4.397   9.303  1.00 66.23           N  
ATOM   4634  H   GLU A 290      -8.116  -3.407   9.462  1.00 66.23           H  
ATOM   4635  CA  GLU A 290      -8.113  -5.283  10.467  1.00 66.23           C  
ATOM   4636  HA  GLU A 290      -8.030  -6.325  10.158  1.00 66.23           H  
ATOM   4637  C   GLU A 290      -9.504  -5.109  11.069  1.00 66.23           C  
ATOM   4638  CB  GLU A 290      -6.999  -5.037  11.506  1.00 66.23           C  
ATOM   4639  HB2 GLU A 290      -7.074  -4.024  11.903  1.00 66.23           H  
ATOM   4640  HB3 GLU A 290      -7.159  -5.740  12.323  1.00 66.23           H  
ATOM   4641  O   GLU A 290      -9.874  -3.996  11.439  1.00 66.23           O  
ATOM   4642  CG  GLU A 290      -5.584  -5.250  10.936  1.00 66.23           C  
ATOM   4643  HG2 GLU A 290      -5.608  -6.112  10.270  1.00 66.23           H  
ATOM   4644  HG3 GLU A 290      -5.316  -4.385  10.331  1.00 66.23           H  
ATOM   4645  CD  GLU A 290      -4.480  -5.486  11.990  1.00 66.23           C  
ATOM   4646  OE1 GLU A 290      -3.356  -5.848  11.553  1.00 66.23           O  
ATOM   4647  OE2 GLU A 290      -4.720  -5.420  13.224  1.00 66.23           O  
ATOM   4648  N   THR A 291     -10.264  -6.197  11.166  1.00 65.24           N  
ATOM   4649  H   THR A 291      -9.924  -7.085  10.824  1.00 65.24           H  
ATOM   4650  CA  THR A 291     -11.533  -6.241  11.896  1.00 65.24           C  
ATOM   4651  HA  THR A 291     -11.764  -5.243  12.270  1.00 65.24           H  
ATOM   4652  C   THR A 291     -11.373  -7.140  13.119  1.00 65.24           C  
ATOM   4653  CB  THR A 291     -12.720  -6.660  11.008  1.00 65.24           C  
ATOM   4654  HB  THR A 291     -13.609  -6.755  11.632  1.00 65.24           H  
ATOM   4655  O   THR A 291     -10.683  -8.163  13.084  1.00 65.24           O  
ATOM   4656  CG2 THR A 291     -12.988  -5.621   9.915  1.00 65.24           C  
ATOM   4657 HG21 THR A 291     -13.148  -4.644  10.370  1.00 65.24           H  
ATOM   4658 HG22 THR A 291     -12.143  -5.571   9.229  1.00 65.24           H  
ATOM   4659 HG23 THR A 291     -13.884  -5.905   9.364  1.00 65.24           H  
ATOM   4660  OG1 THR A 291     -12.488  -7.883  10.353  1.00 65.24           O  
ATOM   4661  HG1 THR A 291     -13.330  -8.343  10.314  1.00 65.24           H  
ATOM   4662  N   ALA A 292     -11.952  -6.716  14.238  1.00 67.19           N  
ATOM   4663  H   ALA A 292     -12.542  -5.898  14.203  1.00 67.19           H  
ATOM   4664  CA  ALA A 292     -12.083  -7.534  15.435  1.00 67.19           C  
ATOM   4665  HA  ALA A 292     -11.478  -8.436  15.347  1.00 67.19           H  
ATOM   4666  C   ALA A 292     -13.548  -7.952  15.539  1.00 67.19           C  
ATOM   4667  CB  ALA A 292     -11.590  -6.744  16.652  1.00 67.19           C  
ATOM   4668  HB1 ALA A 292     -10.559  -6.427  16.499  1.00 67.19           H  
ATOM   4669  HB2 ALA A 292     -11.644  -7.378  17.537  1.00 67.19           H  
ATOM   4670  HB3 ALA A 292     -12.222  -5.869  16.806  1.00 67.19           H  
ATOM   4671  O   ALA A 292     -14.428  -7.113  15.368  1.00 67.19           O  
ATOM   4672  N   GLU A 293     -13.797  -9.239  15.755  1.00 70.82           N  
ATOM   4673  H   GLU A 293     -13.029  -9.888  15.859  1.00 70.82           H  
ATOM   4674  CA  GLU A 293     -15.148  -9.795  15.830  1.00 70.82           C  
ATOM   4675  HA  GLU A 293     -15.862  -8.990  16.003  1.00 70.82           H  
ATOM   4676  C   GLU A 293     -15.233 -10.752  17.017  1.00 70.82           C  
ATOM   4677  CB  GLU A 293     -15.538 -10.497  14.513  1.00 70.82           C  
ATOM   4678  HB2 GLU A 293     -14.892 -11.360  14.355  1.00 70.82           H  
ATOM   4679  HB3 GLU A 293     -16.570 -10.837  14.598  1.00 70.82           H  
ATOM   4680  O   GLU A 293     -14.286 -11.501  17.292  1.00 70.82           O  
ATOM   4681  CG  GLU A 293     -15.417  -9.544  13.312  1.00 70.82           C  
ATOM   4682  HG2 GLU A 293     -14.365  -9.327  13.131  1.00 70.82           H  
ATOM   4683  HG3 GLU A 293     -15.909  -8.609  13.582  1.00 70.82           H  
ATOM   4684  CD  GLU A 293     -16.029 -10.057  12.007  1.00 70.82           C  
ATOM   4685  OE1 GLU A 293     -16.316  -9.179  11.156  1.00 70.82           O  
ATOM   4686  OE2 GLU A 293     -16.154 -11.290  11.843  1.00 70.82           O  
ATOM   4687  N   ILE A 294     -16.363 -10.730  17.728  1.00 67.55           N  
ATOM   4688  H   ILE A 294     -17.113 -10.115  17.447  1.00 67.55           H  
ATOM   4689  CA  ILE A 294     -16.649 -11.750  18.738  1.00 67.55           C  
ATOM   4690  HA  ILE A 294     -15.754 -11.897  19.343  1.00 67.55           H  
ATOM   4691  C   ILE A 294     -16.968 -13.036  18.007  1.00 67.55           C  
ATOM   4692  CB  ILE A 294     -17.807 -11.404  19.681  1.00 67.55           C  
ATOM   4693  HB  ILE A 294     -18.733 -11.409  19.106  1.00 67.55           H  
ATOM   4694  O   ILE A 294     -17.792 -13.076  17.094  1.00 67.55           O  
ATOM   4695  CG1 ILE A 294     -17.625 -10.006  20.290  1.00 67.55           C  
ATOM   4696 HG12 ILE A 294     -17.575  -9.263  19.494  1.00 67.55           H  
ATOM   4697 HG13 ILE A 294     -16.706  -9.958  20.874  1.00 67.55           H  
ATOM   4698  CG2 ILE A 294     -17.908 -12.484  20.783  1.00 67.55           C  
ATOM   4699 HG21 ILE A 294     -18.145 -13.456  20.350  1.00 67.55           H  
ATOM   4700 HG22 ILE A 294     -18.712 -12.261  21.484  1.00 67.55           H  
ATOM   4701 HG23 ILE A 294     -16.969 -12.555  21.333  1.00 67.55           H  
ATOM   4702  CD1 ILE A 294     -18.821  -9.659  21.174  1.00 67.55           C  
ATOM   4703 HD11 ILE A 294     -18.553  -9.812  22.220  1.00 67.55           H  
ATOM   4704 HD12 ILE A 294     -19.684 -10.284  20.946  1.00 67.55           H  
ATOM   4705 HD13 ILE A 294     -19.123  -8.630  20.982  1.00 67.55           H  
ATOM   4706  N   HIS A 295     -16.289 -14.089  18.417  1.00 71.56           N  
ATOM   4707  H   HIS A 295     -15.676 -13.997  19.214  1.00 71.56           H  
ATOM   4708  CA  HIS A 295     -16.390 -15.373  17.779  1.00 71.56           C  
ATOM   4709  HA  HIS A 295     -16.781 -15.251  16.769  1.00 71.56           H  
ATOM   4710  C   HIS A 295     -17.344 -16.275  18.561  1.00 71.56           C  
ATOM   4711  CB  HIS A 295     -14.969 -15.904  17.678  1.00 71.56           C  
ATOM   4712  HB2 HIS A 295     -14.324 -15.134  17.255  1.00 71.56           H  
ATOM   4713  HB3 HIS A 295     -14.595 -16.174  18.666  1.00 71.56           H  
ATOM   4714  O   HIS A 295     -17.138 -16.486  19.753  1.00 71.56           O  
ATOM   4715  CG  HIS A 295     -14.948 -17.085  16.784  1.00 71.56           C  
ATOM   4716  CD2 HIS A 295     -15.092 -18.353  17.220  1.00 71.56           C  
ATOM   4717  HD2 HIS A 295     -15.239 -18.667  18.243  1.00 71.56           H  
ATOM   4718  ND1 HIS A 295     -15.044 -17.040  15.390  1.00 71.56           N  
ATOM   4719  CE1 HIS A 295     -15.332 -18.284  15.019  1.00 71.56           C  
ATOM   4720  HE1 HIS A 295     -15.575 -18.577  14.009  1.00 71.56           H  
ATOM   4721  NE2 HIS A 295     -15.350 -19.074  16.099  1.00 71.56           N  
ATOM   4722  HE2 HIS A 295     -15.726 -20.011  16.141  1.00 71.56           H  
ATOM   4723  N   GLY A 296     -18.367 -16.812  17.893  1.00 61.44           N  
ATOM   4724  H   GLY A 296     -18.504 -16.556  16.926  1.00 61.44           H  
ATOM   4725  CA  GLY A 296     -19.287 -17.779  18.498  1.00 61.44           C  
ATOM   4726  HA2 GLY A 296     -20.171 -17.892  17.870  1.00 61.44           H  
ATOM   4727  HA3 GLY A 296     -19.609 -17.402  19.469  1.00 61.44           H  
ATOM   4728  C   GLY A 296     -18.650 -19.159  18.698  1.00 61.44           C  
ATOM   4729  O   GLY A 296     -17.761 -19.558  17.942  1.00 61.44           O  
ATOM   4730  N   ASP A 297     -19.145 -19.911  19.681  1.00 61.16           N  
ATOM   4731  H   ASP A 297     -19.801 -19.484  20.319  1.00 61.16           H  
ATOM   4732  CA  ASP A 297     -18.568 -21.192  20.125  1.00 61.16           C  
ATOM   4733  HA  ASP A 297     -17.548 -21.010  20.465  1.00 61.16           H  
ATOM   4734  C   ASP A 297     -18.468 -22.257  19.010  1.00 61.16           C  
ATOM   4735  CB  ASP A 297     -19.385 -21.706  21.334  1.00 61.16           C  
ATOM   4736  HB2 ASP A 297     -19.052 -22.715  21.574  1.00 61.16           H  
ATOM   4737  HB3 ASP A 297     -20.440 -21.754  21.061  1.00 61.16           H  
ATOM   4738  O   ASP A 297     -17.563 -23.092  19.020  1.00 61.16           O  
ATOM   4739  CG  ASP A 297     -19.217 -20.838  22.597  1.00 61.16           C  
ATOM   4740  OD1 ASP A 297     -18.285 -20.004  22.614  1.00 61.16           O  
ATOM   4741  OD2 ASP A 297     -19.983 -21.003  23.569  1.00 61.16           O  
ATOM   4742  N   ASN A 298     -19.340 -22.183  17.996  1.00 58.91           N  
ATOM   4743  H   ASN A 298     -20.047 -21.466  18.071  1.00 58.91           H  
ATOM   4744  CA  ASN A 298     -19.520 -23.238  16.990  1.00 58.91           C  
ATOM   4745  HA  ASN A 298     -19.236 -24.189  17.441  1.00 58.91           H  
ATOM   4746  C   ASN A 298     -18.656 -23.110  15.726  1.00 58.91           C  
ATOM   4747  CB  ASN A 298     -21.015 -23.309  16.636  1.00 58.91           C  
ATOM   4748  HB2 ASN A 298     -21.370 -22.328  16.321  1.00 58.91           H  
ATOM   4749  HB3 ASN A 298     -21.160 -24.009  15.812  1.00 58.91           H  
ATOM   4750  O   ASN A 298     -18.622 -24.037  14.919  1.00 58.91           O  
ATOM   4751  CG  ASN A 298     -21.858 -23.807  17.795  1.00 58.91           C  
ATOM   4752  ND2 ASN A 298     -23.150 -23.585  17.763  1.00 58.91           N  
ATOM   4753 HD21 ASN A 298     -23.590 -23.102  16.993  1.00 58.91           H  
ATOM   4754 HD22 ASN A 298     -23.666 -23.916  18.565  1.00 58.91           H  
ATOM   4755  OD1 ASN A 298     -21.377 -24.403  18.739  1.00 58.91           O  
ATOM   4756  N   TYR A 299     -17.966 -21.989  15.511  1.00 55.84           N  
ATOM   4757  H   TYR A 299     -17.957 -21.296  16.245  1.00 55.84           H  
ATOM   4758  CA  TYR A 299     -17.141 -21.804  14.310  1.00 55.84           C  
ATOM   4759  HA  TYR A 299     -17.197 -22.708  13.702  1.00 55.84           H  
ATOM   4760  C   TYR A 299     -15.660 -21.686  14.686  1.00 55.84           C  
ATOM   4761  CB  TYR A 299     -17.738 -20.679  13.443  1.00 55.84           C  
ATOM   4762  HB2 TYR A 299     -18.806 -20.606  13.649  1.00 55.84           H  
ATOM   4763  HB3 TYR A 299     -17.304 -19.716  13.712  1.00 55.84           H  
ATOM   4764  O   TYR A 299     -15.311 -21.654  15.859  1.00 55.84           O  
ATOM   4765  CG  TYR A 299     -17.602 -20.935  11.954  1.00 55.84           C  
ATOM   4766  CD1 TYR A 299     -16.705 -20.189  11.163  1.00 55.84           C  
ATOM   4767  HD1 TYR A 299     -16.126 -19.391  11.603  1.00 55.84           H  
ATOM   4768  CD2 TYR A 299     -18.395 -21.938  11.360  1.00 55.84           C  
ATOM   4769  HD2 TYR A 299     -19.090 -22.504  11.961  1.00 55.84           H  
ATOM   4770  CE1 TYR A 299     -16.597 -20.453   9.782  1.00 55.84           C  
ATOM   4771  HE1 TYR A 299     -15.926 -19.870   9.168  1.00 55.84           H  
ATOM   4772  CE2 TYR A 299     -18.287 -22.204   9.983  1.00 55.84           C  
ATOM   4773  HE2 TYR A 299     -18.896 -22.967   9.521  1.00 55.84           H  
ATOM   4774  OH  TYR A 299     -17.294 -21.723   7.861  1.00 55.84           O  
ATOM   4775  HH  TYR A 299     -16.711 -21.114   7.402  1.00 55.84           H  
ATOM   4776  CZ  TYR A 299     -17.390 -21.462   9.190  1.00 55.84           C  
ATOM   4777  N   GLY A 300     -14.731 -21.632  13.738  1.00 57.10           N  
ATOM   4778  H   GLY A 300     -15.030 -21.723  12.777  1.00 57.10           H  
ATOM   4779  CA  GLY A 300     -13.297 -21.551  14.037  1.00 57.10           C  
ATOM   4780  HA2 GLY A 300     -12.856 -22.539  13.903  1.00 57.10           H  
ATOM   4781  HA3 GLY A 300     -13.125 -21.229  15.064  1.00 57.10           H  
ATOM   4782  C   GLY A 300     -12.597 -20.576  13.112  1.00 57.10           C  
ATOM   4783  O   GLY A 300     -11.845 -21.005  12.249  1.00 57.10           O  
ATOM   4784  N   GLY A 301     -12.842 -19.274  13.277  1.00 62.16           N  
ATOM   4785  H   GLY A 301     -13.483 -18.977  13.999  1.00 62.16           H  
ATOM   4786  CA  GLY A 301     -12.289 -18.253  12.385  1.00 62.16           C  
ATOM   4787  HA2 GLY A 301     -12.702 -17.277  12.642  1.00 62.16           H  
ATOM   4788  HA3 GLY A 301     -12.603 -18.494  11.370  1.00 62.16           H  
ATOM   4789  C   GLY A 301     -10.753 -18.158  12.446  1.00 62.16           C  
ATOM   4790  O   GLY A 301     -10.165 -18.465  13.498  1.00 62.16           O  
ATOM   4791  N   PRO A 302     -10.095 -17.753  11.341  1.00 62.45           N  
ATOM   4792  CA  PRO A 302      -8.671 -17.433  11.321  1.00 62.45           C  
ATOM   4793  HA  PRO A 302      -8.098 -18.236  11.785  1.00 62.45           H  
ATOM   4794  C   PRO A 302      -8.401 -16.119  12.069  1.00 62.45           C  
ATOM   4795  CB  PRO A 302      -8.304 -17.333   9.836  1.00 62.45           C  
ATOM   4796  HB2 PRO A 302      -8.066 -18.326   9.454  1.00 62.45           H  
ATOM   4797  HB3 PRO A 302      -7.473 -16.650   9.659  1.00 62.45           H  
ATOM   4798  O   PRO A 302      -9.210 -15.195  12.021  1.00 62.45           O  
ATOM   4799  CG  PRO A 302      -9.596 -16.838   9.185  1.00 62.45           C  
ATOM   4800  HG2 PRO A 302      -9.664 -15.754   9.280  1.00 62.45           H  
ATOM   4801  HG3 PRO A 302      -9.663 -17.134   8.139  1.00 62.45           H  
ATOM   4802  CD  PRO A 302     -10.688 -17.494  10.031  1.00 62.45           C  
ATOM   4803  HD2 PRO A 302     -11.546 -16.827  10.107  1.00 62.45           H  
ATOM   4804  HD3 PRO A 302     -10.984 -18.439   9.574  1.00 62.45           H  
ATOM   4805  N   GLY A 303      -7.253 -16.022  12.743  1.00 63.89           N  
ATOM   4806  H   GLY A 303      -6.650 -16.829  12.813  1.00 63.89           H  
ATOM   4807  CA  GLY A 303      -6.840 -14.800  13.438  1.00 63.89           C  
ATOM   4808  HA2 GLY A 303      -6.129 -14.257  12.816  1.00 63.89           H  
ATOM   4809  HA3 GLY A 303      -7.709 -14.160  13.595  1.00 63.89           H  
ATOM   4810  C   GLY A 303      -6.221 -15.028  14.812  1.00 63.89           C  
ATOM   4811  O   GLY A 303      -6.310 -16.120  15.378  1.00 63.89           O  
ATOM   4812  N   ASP A 304      -5.615 -13.968  15.347  1.00 67.66           N  
ATOM   4813  H   ASP A 304      -5.603 -13.108  14.817  1.00 67.66           H  
ATOM   4814  CA  ASP A 304      -5.133 -13.932  16.730  1.00 67.66           C  
ATOM   4815  HA  ASP A 304      -4.514 -14.810  16.913  1.00 67.66           H  
ATOM   4816  C   ASP A 304      -6.351 -13.965  17.664  1.00 67.66           C  
ATOM   4817  CB  ASP A 304      -4.279 -12.672  16.992  1.00 67.66           C  
ATOM   4818  HB2 ASP A 304      -3.974 -12.674  18.039  1.00 67.66           H  
ATOM   4819  HB3 ASP A 304      -4.901 -11.791  16.833  1.00 67.66           H  
ATOM   4820  O   ASP A 304      -7.267 -13.150  17.505  1.00 67.66           O  
ATOM   4821  CG  ASP A 304      -3.018 -12.545  16.122  1.00 67.66           C  
ATOM   4822  OD1 ASP A 304      -2.426 -13.587  15.780  1.00 67.66           O  
ATOM   4823  OD2 ASP A 304      -2.652 -11.384  15.784  1.00 67.66           O  
ATOM   4824  N   LYS A 305      -6.367 -14.910  18.610  1.00 70.85           N  
ATOM   4825  H   LYS A 305      -5.558 -15.506  18.709  1.00 70.85           H  
ATOM   4826  CA  LYS A 305      -7.500 -15.144  19.517  1.00 70.85           C  
ATOM   4827  HA  LYS A 305      -8.359 -14.577  19.158  1.00 70.85           H  
ATOM   4828  C   LYS A 305      -7.164 -14.641  20.906  1.00 70.85           C  
ATOM   4829  CB  LYS A 305      -7.918 -16.624  19.558  1.00 70.85           C  
ATOM   4830  HB2 LYS A 305      -8.888 -16.694  20.050  1.00 70.85           H  
ATOM   4831  HB3 LYS A 305      -7.193 -17.204  20.128  1.00 70.85           H  
ATOM   4832  O   LYS A 305      -6.093 -14.945  21.425  1.00 70.85           O  
ATOM   4833  CG  LYS A 305      -8.013 -17.191  18.141  1.00 70.85           C  
ATOM   4834  HG2 LYS A 305      -8.433 -16.426  17.488  1.00 70.85           H  
ATOM   4835  HG3 LYS A 305      -7.006 -17.411  17.786  1.00 70.85           H  
ATOM   4836  CD  LYS A 305      -8.858 -18.460  18.030  1.00 70.85           C  
ATOM   4837  HD2 LYS A 305      -9.856 -18.256  18.417  1.00 70.85           H  
ATOM   4838  HD3 LYS A 305      -8.389 -19.280  18.574  1.00 70.85           H  
ATOM   4839  CE  LYS A 305      -8.909 -18.731  16.524  1.00 70.85           C  
ATOM   4840  HE2 LYS A 305      -7.938 -19.083  16.174  1.00 70.85           H  
ATOM   4841  HE3 LYS A 305      -9.083 -17.773  16.035  1.00 70.85           H  
ATOM   4842  NZ  LYS A 305      -9.995 -19.638  16.116  1.00 70.85           N  
ATOM   4843  HZ1 LYS A 305      -9.805 -20.602  16.352  1.00 70.85           H  
ATOM   4844  HZ2 LYS A 305     -10.862 -19.321  16.527  1.00 70.85           H  
ATOM   4845  HZ3 LYS A 305     -10.105 -19.535  15.117  1.00 70.85           H  
ATOM   4846  N   ILE A 306      -8.079 -13.887  21.498  1.00 75.45           N  
ATOM   4847  H   ILE A 306      -8.914 -13.653  20.981  1.00 75.45           H  
ATOM   4848  CA  ILE A 306      -7.967 -13.419  22.877  1.00 75.45           C  
ATOM   4849  HA  ILE A 306      -7.138 -13.922  23.376  1.00 75.45           H  
ATOM   4850  C   ILE A 306      -9.253 -13.820  23.596  1.00 75.45           C  
ATOM   4851  CB  ILE A 306      -7.692 -11.896  22.909  1.00 75.45           C  
ATOM   4852  HB  ILE A 306      -8.494 -11.384  22.378  1.00 75.45           H  
ATOM   4853  O   ILE A 306     -10.321 -13.326  23.240  1.00 75.45           O  
ATOM   4854  CG1 ILE A 306      -6.348 -11.559  22.214  1.00 75.45           C  
ATOM   4855 HG12 ILE A 306      -6.350 -11.977  21.207  1.00 75.45           H  
ATOM   4856 HG13 ILE A 306      -5.529 -12.020  22.766  1.00 75.45           H  
ATOM   4857  CG2 ILE A 306      -7.691 -11.417  24.369  1.00 75.45           C  
ATOM   4858 HG21 ILE A 306      -7.423 -10.363  24.443  1.00 75.45           H  
ATOM   4859 HG22 ILE A 306      -7.003 -12.026  24.955  1.00 75.45           H  
ATOM   4860 HG23 ILE A 306      -8.692 -11.524  24.785  1.00 75.45           H  
ATOM   4861  CD1 ILE A 306      -6.070 -10.059  22.057  1.00 75.45           C  
ATOM   4862 HD11 ILE A 306      -5.892  -9.595  23.028  1.00 75.45           H  
ATOM   4863 HD12 ILE A 306      -5.181  -9.923  21.442  1.00 75.45           H  
ATOM   4864 HD13 ILE A 306      -6.917  -9.578  21.568  1.00 75.45           H  
ATOM   4865  N   THR A 307      -9.153 -14.716  24.580  1.00 76.14           N  
ATOM   4866  H   THR A 307      -8.258 -15.137  24.790  1.00 76.14           H  
ATOM   4867  CA  THR A 307     -10.289 -15.123  25.417  1.00 76.14           C  
ATOM   4868  HA  THR A 307     -11.220 -14.896  24.897  1.00 76.14           H  
ATOM   4869  C   THR A 307     -10.256 -14.351  26.727  1.00 76.14           C  
ATOM   4870  CB  THR A 307     -10.299 -16.625  25.726  1.00 76.14           C  
ATOM   4871  HB  THR A 307      -9.544 -16.837  26.482  1.00 76.14           H  
ATOM   4872  O   THR A 307      -9.249 -14.365  27.442  1.00 76.14           O  
ATOM   4873  CG2 THR A 307     -11.651 -17.080  26.273  1.00 76.14           C  
ATOM   4874 HG21 THR A 307     -12.438 -16.886  25.544  1.00 76.14           H  
ATOM   4875 HG22 THR A 307     -11.878 -16.551  27.199  1.00 76.14           H  
ATOM   4876 HG23 THR A 307     -11.612 -18.148  26.490  1.00 76.14           H  
ATOM   4877  OG1 THR A 307     -10.016 -17.412  24.593  1.00 76.14           O  
ATOM   4878  HG1 THR A 307      -9.725 -18.249  24.962  1.00 76.14           H  
ATOM   4879  N   ILE A 308     -11.357 -13.681  27.055  1.00 76.26           N  
ATOM   4880  H   ILE A 308     -12.153 -13.720  26.435  1.00 76.26           H  
ATOM   4881  CA  ILE A 308     -11.481 -12.872  28.268  1.00 76.26           C  
ATOM   4882  HA  ILE A 308     -10.576 -12.974  28.868  1.00 76.26           H  
ATOM   4883  C   ILE A 308     -12.634 -13.424  29.084  1.00 76.26           C  
ATOM   4884  CB  ILE A 308     -11.640 -11.376  27.934  1.00 76.26           C  
ATOM   4885  HB  ILE A 308     -12.545 -11.238  27.341  1.00 76.26           H  
ATOM   4886  O   ILE A 308     -13.743 -13.564  28.578  1.00 76.26           O  
ATOM   4887  CG1 ILE A 308     -10.418 -10.957  27.084  1.00 76.26           C  
ATOM   4888 HG12 ILE A 308     -10.398 -11.567  26.180  1.00 76.26           H  
ATOM   4889 HG13 ILE A 308      -9.498 -11.139  27.641  1.00 76.26           H  
ATOM   4890  CG2 ILE A 308     -11.767 -10.549  29.230  1.00 76.26           C  
ATOM   4891 HG21 ILE A 308     -12.657 -10.850  29.781  1.00 76.26           H  
ATOM   4892 HG22 ILE A 308     -10.885 -10.690  29.855  1.00 76.26           H  
ATOM   4893 HG23 ILE A 308     -11.875  -9.492  28.987  1.00 76.26           H  
ATOM   4894  CD1 ILE A 308     -10.424  -9.522  26.591  1.00 76.26           C  
ATOM   4895 HD11 ILE A 308     -11.400  -9.307  26.158  1.00 76.26           H  
ATOM   4896 HD12 ILE A 308      -9.660  -9.397  25.823  1.00 76.26           H  
ATOM   4897 HD13 ILE A 308     -10.177  -8.863  27.424  1.00 76.26           H  
ATOM   4898  N   CYS A 309     -12.351 -13.742  30.342  1.00 73.32           N  
ATOM   4899  H   CYS A 309     -11.415 -13.570  30.679  1.00 73.32           H  
ATOM   4900  CA  CYS A 309     -13.286 -14.376  31.258  1.00 73.32           C  
ATOM   4901  HA  CYS A 309     -14.210 -14.634  30.742  1.00 73.32           H  
ATOM   4902  C   CYS A 309     -13.632 -13.426  32.401  1.00 73.32           C  
ATOM   4903  CB  CYS A 309     -12.658 -15.670  31.768  1.00 73.32           C  
ATOM   4904  HB2 CYS A 309     -11.680 -15.441  32.193  1.00 73.32           H  
ATOM   4905  HB3 CYS A 309     -13.285 -16.082  32.559  1.00 73.32           H  
ATOM   4906  O   CYS A 309     -12.734 -12.895  33.070  1.00 73.32           O  
ATOM   4907  SG  CYS A 309     -12.438 -16.941  30.507  1.00 73.32           S  
ATOM   4908  N   ASN A 310     -14.935 -13.214  32.620  1.00 69.51           N  
ATOM   4909  H   ASN A 310     -15.602 -13.694  32.033  1.00 69.51           H  
ATOM   4910  CA  ASN A 310     -15.500 -12.382  33.690  1.00 69.51           C  
ATOM   4911  HA  ASN A 310     -16.564 -12.278  33.478  1.00 69.51           H  
ATOM   4912  C   ASN A 310     -14.956 -10.939  33.745  1.00 69.51           C  
ATOM   4913  CB  ASN A 310     -15.369 -13.128  35.033  1.00 69.51           C  
ATOM   4914  HB2 ASN A 310     -14.315 -13.288  35.261  1.00 69.51           H  
ATOM   4915  HB3 ASN A 310     -15.803 -12.521  35.828  1.00 69.51           H  
ATOM   4916  O   ASN A 310     -15.061 -10.273  34.767  1.00 69.51           O  
ATOM   4917  CG  ASN A 310     -16.102 -14.456  35.038  1.00 69.51           C  
ATOM   4918  ND2 ASN A 310     -15.626 -15.429  35.779  1.00 69.51           N  
ATOM   4919 HD21 ASN A 310     -14.788 -15.310  36.330  1.00 69.51           H  
ATOM   4920 HD22 ASN A 310     -16.135 -16.298  35.704  1.00 69.51           H  
ATOM   4921  OD1 ASN A 310     -17.112 -14.643  34.389  1.00 69.51           O  
ATOM   4922  N   GLY A 311     -14.326 -10.453  32.671  1.00 64.81           N  
ATOM   4923  H   GLY A 311     -14.266 -11.056  31.863  1.00 64.81           H  
ATOM   4924  CA  GLY A 311     -13.754  -9.105  32.587  1.00 64.81           C  
ATOM   4925  HA2 GLY A 311     -13.593  -8.858  31.538  1.00 64.81           H  
ATOM   4926  HA3 GLY A 311     -14.471  -8.394  32.997  1.00 64.81           H  
ATOM   4927  C   GLY A 311     -12.425  -8.896  33.326  1.00 64.81           C  
ATOM   4928  O   GLY A 311     -11.870  -7.804  33.249  1.00 64.81           O  
ATOM   4929  N   SER A 312     -11.884  -9.913  34.004  1.00 69.76           N  
ATOM   4930  H   SER A 312     -12.407 -10.776  34.050  1.00 69.76           H  
ATOM   4931  CA  SER A 312     -10.733  -9.759  34.915  1.00 69.76           C  
ATOM   4932  HA  SER A 312     -10.358  -8.736  34.864  1.00 69.76           H  
ATOM   4933  C   SER A 312      -9.550 -10.678  34.626  1.00 69.76           C  
ATOM   4934  CB  SER A 312     -11.226  -9.990  36.337  1.00 69.76           C  
ATOM   4935  HB2 SER A 312     -10.444  -9.741  37.054  1.00 69.76           H  
ATOM   4936  HB3 SER A 312     -12.083  -9.333  36.486  1.00 69.76           H  
ATOM   4937  O   SER A 312      -8.432 -10.411  35.079  1.00 69.76           O  
ATOM   4938  OG  SER A 312     -11.646 -11.329  36.518  1.00 69.76           O
[truncated: 363,780 more chars]
